# Supplementary material for: Genetic variants influence on the placenta regulatory landscape
Source: PLoS Genet. 2018 Nov 19;14(11):e1007785. doi: 10.1371/journal.pgen.1007785 (PMC6277118; doi:10.1371/journal.pgen.1007785)
Supplement: S1 Table — (XLSX) [file pgen.1007785.s013.xlsx]

## Sheet: T1_correlation_expression
Correlation between placenta and the 53 tissues investigated through the GTEx project
GTEx Tissues	Placenta
Adipose Subcutaneous	0.254483
Adipose Visceral Omentum	0.255232
Adrenal Gland	0.20996
Artery Aorta	0.168921
Artery Coronary	0.197429
Artery Tibial	0.14437
Bladder	0.20798
Brain Amygdala	0.24426
Brain Anterior cingulate cortex BA24	0.210259
Brain Caudate basal ganglia	0.21337
Brain Cerebellar Hemisphere	0.141762
Brain Cerebellum	0.145409
Brain Cortex	0.168702
Brain Frontal Cortex BA9	0.166967
Brain Hippocampus	0.234142
Brain Hypothalamus	0.223975
Brain Nucleus accumbens basal ganglia	0.213832
Brain Putamen basal ganglia	0.218816
Brain Spinal cord cervical c 1	0.210913
Brain Substantia nigra	0.233832
Breast Mammary Tissue	0.253176
Cells EBV transformed lymphocytes	0.220119
Cells Transformed fibroblasts	0.207203
Cervix Ectocervix	0.236934
Cervix Endocervix	0.246266
Colon Sigmoid	0.124326
Colon Transverse	0.236486
Esophagus Gastroesophageal Junction	0.139398
Esophagus Mucosa	0.104093
Esophagus Muscularis	0.112487
Fallopian Tube	0.212225
Heart Atrial Appendage	0.0528074
Heart Left Ventricle	0.0780073
Kidney Cortex	0.254004
Liver	0.0925304
Lung	0.26824
Minor Salivary Gland	0.144142
Muscle Skeletal	0.0483098
Nerve Tibial	0.189293
Ovary	0.243341
Pancreas	0.0246184
Pituitary	0.0720184
Prostate	0.236262
Skin Not Sun Exposed Suprapubic	0.122544
Skin Sun Exposed Lower leg	0.115664
Small Intestine Terminal Ileum	0.259246
Spleen	0.275854
Stomach	0.0667683
Testis	0.15609
Thyroid	0.24172
Uterus	0.207601
Vagina	0.186507
Whole Blood	0.238385
