# Supplementary material for: Genetic variants influence on the placenta regulatory landscape
Source: PLoS Genet. 2018 Nov 19;14(11):e1007785. doi: 10.1371/journal.pgen.1007785 (PMC6277118; doi:10.1371/journal.pgen.1007785)
Supplement: S2 Table — (XLSX) [file pgen.1007785.s014.xlsx]

## Sheet: T2_high_mad_exp
List of highly variable genes (4th quartiles of MAD)
GENE	MAD	Gene Expression Level
		BM8462	BM8576	BM8574	BM8572	BM8464	BM8460	BM8528	BM8569	BM8575	BM8471	BM8573	BM8536	BM8530	BM8564	BM8585	BM8595	BM8531	BM8465	BM8529	BM8582	BM8544	BM8451	BM8457	BM8577	BM8589	BM8552	BM8534	BM8542	BM8453	BM8591	BM8458	BM8533	BM8505	BM8568	BM8463	BM8543	BM8581	BM8478	BM8549	BM8555	BM8456	BM8565	BM8506	BM8551	BM8563	BM8477	BM8562	BM8520
MIR1247	4.31053	0	0	0	6.929	4.87875	0	5.42959	4.09165	3.68123	0	3.92325	0	3.90884	3.9106	5.54029	0	3.75718	0	0	3.55569	3.94864	0	0	3.84037	4.43505	4.75002	0	4.72567	3.46967	0	3.63998	0	0	0	3.76419	0	3.64775	5.21256	4.96059	3.49763	3.47034	0	0	3.44358	5.73735	4.56243	4.55162	0
SNORA65	3.33962	0	4.77783	0	4.52053	0	0	3.94034	5.54196	0	0	0	0	0	4.93456	3.11119	5.34151	0	3.79028	0	3.55569	5.6147	4.70912	4.85769	5.33058	4.43505	4.75002	3.77049	0	0	4.51342	3.63998	3.74945	4.41908	3.65899	0	0	0	0	0	3.49763	0	5.07789	3.30215	0	4.68269	3.54074	4.55162	0
MIR1282	3.2212	0	6.66137	0	7.56821	7.68055	8.44411	7.89033	0	6.60255	0	0	7.74973	7.0833	8.20819	8.40678	6.30585	6.27859	6.31434	6.10505	6.19242	0	0	8.70136	0	7.40063	0	6.38295	0	7.51139	0	0	6.49696	6.12298	0	8.62167	7.47489	0	6.96872	7.4722	5.73924	0	6.28348	7.14284	0	0	0	7.74973	7.45173
RNU4-1	3.21887	0	5.33204	6.73457	4.04225	0	3.76454	3.53784	4.57999	5.83452	4.1163	5.22355	5.11301	0	4.46072	8.30921	4.37956	0	5.15134	3.02277	3.13911	4.37137	0	6.00924	3.41657	6.09605	3.37239	3.39088	0	3.98999	9.0465	0	0	4.55809	0	0	4.24323	4.18966	3.7237	0	3.07401	3.98435	5.03645	3.83068	0	4.19118	4.08235	0	4.12098
LEP	3.2116	7.41726	1.34958	1.40904	2.56668	2.64495	2.81974	3.92766	3.45837	7.63147	6.5616	7.40585	3.54313	2.43585	1.53242	1.01142	3.99821	2.62817	4.81533	3.52529	2.88381	4.201	4.85162	5.40093	3.16259	0.964396	0.787856	4.45784	4.35586	0.79252	1.21233	3.77797	1.13884	8.54946	8.0419	9.57989	3.51464	7.56484	0.192933	0.833796	2.54263	4.123	2.50984	2.37095	1.51906	5.78366	4.48056	7.81562	8.50948
SNORA7A	2.90789	0	3.41108	0	3.17575	0	3.95158	4.61932	0	3.38988	4.22605	0	0.0533112	3.7309	0	3.65981	0	0	3.64512	3.8238	3.33172	0	3.29635	0	3.45197	4.14975	4.42781	0	0	0	3.15792	4.46582	5.54646	4.19936	3.42529	0	0	0	4.47588	3.18353	4.24492	3.06131	3.3361	3.07648	0	0	4.21088	0	5.181
SNORA62	2.88629	0	3.81628	0	3.56181	3.1202	3.30347	3.98156	0	0	3.66417	0	0	3.94941	0	2.21181	0	2.89475	0	3.47489	0	3.22248	2.91891	3.23851	0	3.54074	0	0	4.40071	3.5104	3.60243	3.6906	0	0	0	4.40116	2.97157	0	2.28953	0	4.09165	3.51749	4.17076	2.46308	0	0	2.63784	2.77213	0
SNORD15B	2.84939	0	3.25327	5.05395	2.97222	4.35538	3.67145	4.86585	3.59673	3.14381	4.02039	4.2758	0	3.38843	0	6.32184	4.82014	0	4.16755	4.41468	4.52297	0	0	4.38834	5.50272	4.45835	3.27012	3.30384	3.3733	2.95681	6.64928	5.07094	3.21646	3.86166	0	3.22058	0	3.13731	2.65347	0	0	3.88599	3.98326	3.73374	0	0	0	3.1077	4.91781
TAC3	2.8371	5.25666	4.23699	8.01545	3.29412	8.90114	6.81196	2.45124	5.64003	11.1655	7.2296	5.26719	6.87843	3.93971	3.84682	7.71789	5.21929	1.52338	1.63443	2.86441	1.78308	2.34462	2.64634	9.41086	6.48577	1.74587	8.76269	3.3651	6.14102	6.92059	6.77396	6.59265	1.26615	7.8004	11.9249	6.88634	1.34994	6.57256	5.39302	8.8537	5.12231	8.32561	10.5932	7.69425	5.94492	3.53304	5.22933	4.60295	6.52739
SNORA52	2.67667	0	4.90214	0	5.2444	4.07848	4.30668	4.95289	0	0	0	4.01557	0	4.0233	4.03633	4.26193	4.00266	0	0	0	3.66539	4.04349	0	4.96955	3.95107	3.61001	3.8948	5.32478	0	0	4.62438	3.76794	0	3.54296	3.77525	0	3.87448	0	0	0	4.58535	3.58724	0	4.39102	4.49535	6.4544	3.6608	5.25208	5.52576
PEG3-AS1	2.67361	2.3657	0.623725	0.532927	2.08661	0	0.0209546	0	1.15588	3.98367	0.00229632	0.0152402	0	2.77978	4.07467	3.62136	0	0.00667543	0	0	2.75196	0	3.39809	0	0.725443	2.51994	0.00529339	2.48083	0.00833182	0.00087309	3.04967	2.95434	1.51097	3.22545	2.85699	2.58245	0.0117896	3.98551	5.94771e-11	3.24908	1.38607	0.00061097	0	2.5505	3.14164	3.15064	1.99274	1.69429	0
SNORA6	2.57511	0	3.10581	4.38507	4.38134	0	0	0	0	0	0	0	4.48009	4.18265	5.23659	0	3.28462	3.10943	3.2046	0	2.91319	0	3.12334	0	3.18927	3.76837	3.13786	4.55061	3.24059	2.82587	4.79261	3.92727	4.58992	2.75212	2.99191	0	0	2.99682	2.50612	3.62954	2.84089	4.30284	2.96422	2.66685	0	2.87535	2.86937	2.9719	0
SNORA16A	2.53832	0	0	0	3.62716	4.07848	4.30668	0	0	4.8127	0	4.84933	0	0	5.69585	4.89306	4.00266	4.82588	4.76107	3.54805	3.66539	0	0	4.12662	4.88317	5.10257	3.8948	0	3.9599	4.52672	0	3.76794	3.87012	4.54777	3.77525	3.88542	5.71423	3.77301	4.9005	0	4.58535	3.58724	5.19461	4.39102	4.49535	0	0	0	4.62997
SNORD94	2.40723	0	4.72179	0	3.45934	0	0	0	0	0	4.43697	4.69938	0	0	4.86054	5.14145	3.84476	0	4.59541	0	3.49817	3.89753	3.70824	3.97231	4.70713	0	4.68799	4.60941	0	3.41015	4.45423	3.58135	0	0	0	3.71002	0	0	0	0	3.43951	3.41213	4.47426	3.24731	0	3.54456	5.10065	4.49998	0
SNORA10	2.39507	0	0	5.19979	4.70936	5.05237	4.36542	4.11133	4.26502	5.46317	3.80018	0	0	5.0785	0	4.33903	0	0	4.81131	3.60688	4.66996	0	3.94275	4.18023	4.00705	0	0	4.82421	4.89631	3.64277	3.72546	3.82813	4.91984	0	0	3.94958	0	0	5.40093	3.52442	3.68661	3.64997	4.70467	3.47944	0	3.80656	3.71982	3.77748	4.685
LOC100506389	2.35383	0.433558	2.43783	0.148493	0.0288029	3.12241	0.153562	0.304978	0.348124	2.26599	0.148537	3.17575	4.30466	2.85055	0	2.16591	0.125666	2.61667	3.00647	1.94086	0.0500593	3.13419	0.166123	4.26352	0.587986	0.0875923	3.01346	2.39972	4.2264	0.224281	0.0415553	3.57649	2.1783	1.99164	1.88284	2.04337	3.01284	0.254903	0.00809646	2.65776	2.91826	3.66161	0.268335	2.80555	0.320392	0.568355	2.87462	2.30449	2.68442
PRG2	2.3177	10.9173	12.6652	14.8028	8.28094	11.2507	9.94419	7.16096	12.3207	13.3622	13.3622	13.3622	10.2475	9.8289	10.5932	13.995	9.84134	8.33036	9.05565	9.41977	5.91562	6.52179	9.86789	13.3622	12.4656	5.79308	12.6652	8.72426	11.9249	13.995	11.3519	12.0356	4.38932	12.3207	14.8028	11.6569	5.94719	11.1655	12.0356	13.995	10.8849	13.995	13.3622	12.9175	10.481	10.9735	11.7549	10.2306	12.0356
CPXM2	2.27227	4.34125	0.62992	4.10264	2.57753	4.25916	3.28925	5.51506	4.81218	2.30167	4.83188	1.12911	1.23934	3.03986	3.23559	0.234106	3.00031	1.17321	3.11811	5.5573	6.12707	1.86886	0.800349	3.18111	3.20866	6.00029	2.60997	5.01968	4.40249	4.3736	3.78986	2.28493	5.23796	3.76246	3.88599	4.83025	4.87377	1.85378	0.604214	2.59073	2.26914	2.03707	5.80241	3.06275	1.61244	0.953887	2.26698	2.40805	1.74693
RN5S11	2.17467	5.16464	7.10453	7.81199	6.33116	6.84591	4.09799	3.11166	7.04066	6.99848	6.36621	6.21676	6.45259	4.22938	3.98913	9.56706	6.07407	4.00198	6.6913	4.77176	6.02321	2.28187	3.94715	6.74923	5.62457	6.64236	6.38964	0	4.08608	3.28377	8.00648	3.97643	4.3069	3.82868	4.48534	4.68269	2.77698	6.43172	5.36961	1.45058	3.66257	4.89581	6.24624	6.05348	1.87495	3.07551	3.40475	2.99127	6.47985
RN5S16	2.15768	6.11752	7.03851	7.34627	5.95716	6.46363	3.03135	0	6.57864	6.78634	6.21804	6.57864	6.4291	4.64573	4.14223	9.20338	6.26112	4.50461	6.85332	5.89407	5.52009	3.84551	3.53595	6.5694	5.21525	6.68975	3.61387	1.97948	2.82574	4.2714	7.58313	3.71053	4.16137	4.15166	4.11962	5.24987	3.32101	4.50369	4.04569	1.669	3.79547	4.47531	6.4875	6.01795	1.87495	3.59443	3.91447	2.99127	6.35145
SNORA45	2.10608	4.61449	5.09127	5.32088	3.81229	0	6.07293	0	0	5.00562	3.91172	0	4.49998	4.2065	0	4.47823	0	4.0572	0	0	3.84587	4.19201	5.60698	4.28132	4.12991	3.79565	5.0551	4.95398	4.12641	3.75938	0	3.95539	5.04529	4.73635	4.95554	4.08173	5.85438	3.9589	5.09811	0	5.76773	0	5.37301	5.18037	0	0	0	0	0
SNORA27	2.10109	0	4.4399	6.16649	5.8072	6.42782	0	0	0	4.34517	4.20939	4.4556	0	0	0	3.76837	0	4.38984	4.35445	0	5.16812	0	5.36176	4.56338	4.4509	4.108	0	0	0	5.07493	5.15916	4.29473	4.39055	5.10752	0	4.42651	4.35632	4.30262	4.85819	4.00582	4.123	6.06016	5.7164	3.95388	0	0	5.24027	0	0
SNORA21	2.09939	0	4.96702	4.2995	4.70936	4.13391	5.36044	5.59746	5.19089	0	3.80018	4.06919	5.16464	4.08573	5.76232	4.96373	4.98235	4.88634	3.95847	0	3.7237	4.913	0	0	4.00705	0	0	0	4.89631	4.58351	3.72546	0	3.92806	4.61331	0	0	0	0	4.35071	3.52442	4.65204	5.16425	0	3.47944	5.09906	0	5.35813	0	0
RN5S6	2.08046	4.14779	6.43878	7.83827	6.01795	6.88037	3.59197	2.59861	6.78947	6.79968	6.71407	6.49295	5.96386	4.28492	3.22337	9.46878	6.35833	3.66945	6.39573	5.07527	5.48975	4.47653	4.12423	6.76171	5.19461	6.96872	4.76604	2.71844	3.35788	3.85261	7.84147	4.60236	3.86268	3.03292	3.54456	5.87934	2.77698	4.1418	5.19918	2.18716	2.3409	5.09562	6.46264	5.56661	0	3.4182	4.36996	3.3589	6.40878
BCYRN1	2.07805	0	5.98687	6.04898	6.06645	2.6949	0	5.13835	5.41299	5.38331	3.64358	5.16192	6.35031	4.87428	4.64728	5.98803	6.72092	4.88317	2.90776	5.41473	5.6191	6.08801	2.07991	3.17221	5.52337	4.78821	5.89503	4.72718	4.97937	2.55762	5.68389	3.00259	5.63665	5.34885	5.3112	2.14085	6.13385	3.39677	3.82011	5.0019	5.48822	2.42725	5.19089	5.09876	3.95932	4.80983	3.31788	4.28749	1.63422
ARMS2	2.02354	7.13034	1.86772	2.51219	4.16672	2.67589	2.21909	2.41546	5.49667	4.80278	4.57623	6.77219	6.29484	3.26431	0.243484	1.84776	4.8917	4.73916	4.99613	0.865856	2.43534	4.55085	4.71324	6.44538	6.07637	2.87063	0	5.51095	4.24751	1.74432	5.24502	5.48429	0.949694	5.55212	3.97753	5.65505	4.23954	6.19608	3.92976	5.5996	3.74157	4.27054	3.60861	3.62844	2.50878	4.55415	2.76414	4.24361	8.15775
RN5S12	2.01104	4.85106	6.21804	7.8004	5.30081	6.84782	4.54308	3.75411	6.37271	6.78285	6.57256	6.33116	6.29106	4.34601	4.35299	9.4556	6.66457	4.25514	6.70579	5.33879	5.79308	3.84551	4.58073	6.70429	5.84836	7.06053	6.24785	2.71844	2.90976	4.94103	8.1527	4.36044	4.16137	3.29521	3.31726	5.13734	3.6384	6.45065	5.88806	2.33074	3.88385	3.62753	6.3557	6.07176	2.63516	4.25653	3.00158	3.3589	7.10232
RN5S1	2.00309	5.88637	6.93723	7.95119	6.35974	7.34627	4.26042	3.11166	6.12806	6.54312	6.05348	6.47302	6.37514	3.53352	3.66116	9.2728	5.90619	4.4387	6.73624	4.60728	5.08696	3.73263	2.88486	6.71264	5.471	6.44284	4.72567	3.19109	3.40154	3.80824	7.85218	4.53918	3.55397	3.03292	3.40303	4.64342	3.23472	4.00136	6.09373	1.669	3.93843	4.32073	5.94932	5.63573	1.87495	4.04569	3.06997	2.99127	7.29843
RN5S4	1.99493	5.06955	6.59897	7.88318	6.51892	6.93337	3.81697	2.15624	6.88037	6.80877	6.41458	6.11875	6.17876	4.42236	4.6044	9.2324	6.32662	4.00198	6.33508	5.96176	4.99085	4.47653	3.64551	6.31201	5.89086	6.43301	5.39671	2.71844	2.82574	4.02352	7.91445	4.38554	3.09362	2.76695	4.35732	5.51271	4.25653	6.34465	4.81533	2.18716	3.93843	4.25492	6.26238	5.66981	0	3.4551	3.76436	4.15758	6.75077
SNORA24	1.94418	5.662	5.09127	0	5.8811	4.24467	5.48724	5.15134	4.38737	5.00562	5.6873	0	5.74364	5.20121	0	5.91244	0	5.024	4.0656	5.69846	3.84587	6.59897	5.02088	0	4.12991	3.79565	4.0859	0	0	0	6.37828	3.95539	5.04529	3.73765	0	6.10963	4.05298	6.31319	6.49845	4.68822	5.35736	5.28529	5.78634	0	5.23796	5.63491	5.93593	3.9067	0
RN5S13	1.94209	5.2018	6.69295	7.73547	5.79681	7.2535	4.43762	2.42881	6.67203	7.18838	6.04449	6.51125	6.65248	4.28492	3.62626	9.38755	6.35406	4.30371	6.7474	5.6968	6.49696	4.57192	3.40824	6.90012	6.0401	7.05857	5.27544	2.71844	3.40154	4.33589	8.30283	4.14936	4.16137	4.15166	3.94772	5.26602	3.6384	5.2063	4.66773	2.78843	3.61347	4.92848	6.18881	6.28221	1.87495	3.53126	4.34029	3.437	6.84404
RN5S14	1.92901	6.2746	6.53358	7.9473	5.81575	7.61546	4.20503	3.99235	6.61003	6.52474	6.20829	6.26481	6.02116	4.58664	3.27694	9.59395	6.32662	4.44506	6.30341	5.02785	6.42637	3.7979	4.40208	6.3183	6.20953	6.6913	5.6968	3.19109	2.01365	2.9423	8.02453	4.05947	1.83051	3.7309	4.14139	5.13734	4.42781	5.33204	4.3069	2.18716	3.88385	4.86463	5.66513	6.28725	1.87495	4.20964	3.35332	3.437	6.96675
CGB2	1.92263	5.18429	3.85225	3.39228	4.25109	5.56418	6.81509	7.25118	5.20497	4.65447	5.92784	7.99366	7.42628	3.87974	3.5346	1.72565	5.13316	5.72172	5.67386	1.18051	3.91212	7.04946	3.47606	5.73629	6.60557	3.9306	8.31504	5.29578	5.01452	1.96953	5.89407	4.99501	7.82805	5.17657	6.64765	8.24401	4.36232	5.92189	3.88753	3.68091	4.37459	5.29647	2.35702	3.58289	3.82531	5.73543	2.34951	6.93723	6.74923
RN5S15	1.91541	6.38525	6.45259	7.58029	6.44685	7.0446	4.20503	2.15624	6.3196	6.64608	6.43033	5.80433	6.60708	3.84991	3.80847	9.54132	6.29584	4.77493	6.14598	3.60275	5.58956	3.98346	4.1273	6.72792	5.75984	6.87105	6.37514	1.97948	2.01365	3.1413	8.15775	3.83415	3.64885	3.03292	5.57253	4.70525	3.67064	4.43625	5.72357	2.18716	3.84725	4.25492	5.64763	5.7589	1.87495	3.98397	3.87775	3.71637	6.09492
CCK	1.90165	5.65397	6.45708	7.05857	4.58256	7.56484	6.95598	6.52587	6.84191	1.21205	3.89368	5.47606	7.84883	7.24186	5.12199	5.16464	5.75984	5.76675	7.52051	5.22061	5.73164	6.39573	6.67814	7.27847	2.46078	5.1358	6.82442	5.75613	3.15132	7.58665	2.97769	3.62248	7.21927	5.51506	5.2063	6.06016	8.02821	6.51729	4.96308	5.04189	2.244	2.79006	6.51892	4.57565	3.18982	4.65918	4.38554	5.93391	2.78517
RN5S7	1.90053	6.40007	6.5019	8.24916	6.48577	7.33794	4.49621	2.42881	6.59897	7.0833	6.21676	6.32946	6.64413	3.99712	3.22337	9.78628	6.60708	4.80506	6.4014	5.54029	6.22551	3.98346	3.95972	7.11393	5.69539	6.86288	5.32478	2.71844	3.30384	4.33589	8.14846	4.13844	4.16137	4.32118	5.62001	5.34595	3.46639	4.54408	5.13525	2.33074	3.70236	4.47864	6.41314	5.78715	2.63516	4.20964	3.82718	3.95402	6.5019
CGB1	1.89892	5.67233	4.35299	3.63616	4.69216	5.97766	7.19101	7.53547	5.44712	5.11671	6.22066	8.22935	7.4722	4.0665	4.41809	2.70415	5.53506	6.08576	5.97071	1.42214	4.25227	7.28824	2.91659	5.79225	6.93127	3.95736	8.67995	5.66513	5.06837	2.17866	6.53021	5.21593	8.03693	5.55462	7.03443	8.95289	4.75002	6.17303	4.11062	3.90914	5.11671	5.99041	3.43654	3.93568	4.40625	5.15065	2.65078	6.76171	7.05171
CGB	1.87569	6.49563	6.59407	3.98793	6.28845	6.59561	8.86868	8.4122	5.93084	7.2535	7.15826	10.32	8.68724	5.94492	4.91781	4.10264	6.66905	6.22551	7.77391	2.73696	4.73973	8.82928	5.13038	7.37368	9.41086	5.88024	9.94419	6.342	5.43579	2.7264	8.29713	6.91878	8.97658	6.83361	8.10501	10.4429	6.26622	8.01098	4.37271	4.21661	5.59708	7.55459	4.17871	5.32478	5.85438	5.45822	3.33204	8.64685	8.48911
SNORA57	1.86628	0	4.05361	0	2.82731	0	0	4.20297	4.36193	0	3.89099	3.3487	5.24306	0	3.20138	5.07427	4.1461	4.03017	4.04002	4.68321	2.91319	3.39607	4.0274	4.26211	3.18927	2.87293	3.13786	4.55061	0	2.82587	5.95916	0	3.07519	2.75212	2.99191	3.0906	4.92688	0	2.50612	0	4.34601	0	3.84802	2.66685	0	3.91246	2.86937	0	3.90086
RN5S2	1.85873	5.65842	6.46264	7.89033	5.58267	6.9646	4.65735	4.05092	5.96001	6.59561	6.59897	6.42637	6.57864	4.34261	4.27624	9.39887	6.40728	3.79262	6.26977	4.60535	5.76865	4.12348	3.94715	6.79298	5.69539	6.94326	4.89727	2.71844	2.82574	5.51581	7.81199	3.75904	3.09362	4.68321	4.52867	5.3794	4.01967	6.45065	5.88436	0	4.1255	4.8664	6.1119	6.09262	0	3.81308	4.76499	2.64529	6.10629
RN5S5	1.85805	4.94857	5.87725	7.46909	6.13643	6.92059	3.96335	3.5691	6.7395	6.7526	5.97766	6.29834	6.41458	3.12059	3.98397	9.44475	6.32057	4.4387	6.45143	5.40311	5.72357	3.62954	4.01646	6.67994	4.71775	6.68639	4.86983	1.97948	3.40154	4.21871	7.92659	3.74341	3.20276	3.56115	3.43934	6.15559	3.6384	5.21593	5.02272	2.33074	4.04729	4.2731	6.58369	5.70923	1.87495	4.14936	4.00178	3.3589	6.40283
CGB5	1.8004	7.29576	5.44213	5.04569	5.93593	7.21265	8.45747	8.66616	6.75977	6.76866	8.07666	9.01292	8.67995	5.04133	5.91988	3.28627	6.84979	7.49281	7.26599	2.32833	6.05798	9.05565	4.58201	7.3625	8.40678	5.33132	9.71694	7.40837	6.53655	3.11914	7.97324	6.67488	9.0213	7.01013	8.44411	10.0286	5.95916	7.67419	5.39831	5.58751	6.20096	7.11864	4.00539	5.30686	5.90419	6.62558	4.23441	8.24401	8.28631
SNORD118	1.79838	5.17307	4.55324	0	3.33541	3.55446	3.88526	5.31263	4.76717	0	4.17372	3.4158	4.90712	0	0	2.38099	4.47843	4.4648	4.97228	3.95815	5.49035	0	5.59784	3.74341	5.74732	4.25738	3.71502	5.30154	3.28961	4.74895	0	5.54372	4.53754	4.09878	5.01452	5.68389	4.30053	5.05727	1.92455	0	2.95862	2.83785	3.66161	4.6083	6.11958	5.65298	4.57623	0	0
SLMO2-ATP5E	1.78536	0.0318021	2.49148	3.58289	1.52727	0.0180379	0.700178	1.8057	2.62553	2.92444	3.8577	3.71053	3.61496	2.43718	2.45359	1.36835	0.940269	0.00955079	1.22213	0.650197	2.52378	2.87027	0.527045	1.46305	1.56448	0.992995	0.00778063	2.85849	0.0122894	0.00125059	2.54832	0.357774	0.014432	2.83206	2.10706	0.00519972	1.24212	2.81575	7.968e-08	1.01848	0.00416212	0.535339	0.90136	2.23014	3.06057	0.00242001	1.64237	2.51219	0.0550922
ERAP2	1.78535	1.33238	4.66474	3.8138	1.1295	3.75101	5.15134	0.955186	3.90588	1.07957	3.68058	3.14619	1.0074	1.38339	1.38647	1.43366	3.40798	3.55651	1.18586	3.677	1.22544	3.02913	4.14653	3.53595	5.03701	1.25073	3.42425	3.57432	3.66725	4.95042	3.95455	1.38267	3.49572	1.0573	0.917078	4.99988	1.14029	1.36204	4.62867	3.47606	3.78328	1.41614	4.33796	3.77645	4.37319	1.20898	3.66758	1.19842	3.66725
RNU4-2	1.78128	5.024	7.36826	8.97658	5.54558	7.67073	4.87709	5.54646	6.93723	7.96858	7.80465	8.05673	7.35124	4.60137	5.24306	11.0377	7.61267	5.4162	7.40321	6.71902	7.04723	5.63326	4.99389	8.45124	7.69072	9.01292	6.42782	5.32761	5.69051	5.12646	11.2089	5.93391	5.44476	6.8842	4.93691	5.0677	4.39608	5.69943	6.34093	0	6.16649	6.45259	7.21265	6.21325	3.19296	6.04332	5.29427	3.34613	7.29289
MIR1307	1.77934	5.17843	3.62771	4.59495	3.73299	4.56013	5.68972	6.05348	0.0254045	2.73162	6.19742	5.45369	5.01903	5.09157	4.12098	1.02845e-08	4.41767	3.56587	4.44602	0	6.21568	5.60517	4.02003	5.26967	5.39608	2.61705	0	0.0198279	3.73374	3.77961	2.81792	5.30841	5.73269	2.23717	5.56147	4.89027	2.42657	4.42925	5.13898	2.69287	0	2.69355	4.89334	0	4.72618	2.83682	4.88689	5.24831	3.43684
DDX3Y	1.74836	5.09274	0.103722	0	4.84432	0	0.0930073	0.0827383	4.97099	5.04189	5.01968	0	4.07585	4.8352	0.0897516	0.000328144	0.0737878	4.85656	4.5607	4.24323	0	3.90846	5.33879	4.50595	0.0101519	0	4.58893	4.89687	0.0709664	0.00234983	0.0655109	0.00438102	4.89278	0.0214253	4.614	0.0526164	4.5812	0	0.0108158	0.0207996	4.89334	0.03106	4.66108	4.96821	0.0510909	0.0464388	0.156736	4.7629	5.10065
DNAPTP3	1.73744	7.87075	8.10948	7.4458	2.6906	8.0813	7.84147	6.77054	7.25118	4.33073	9.54132	7.558	7.2224	5.91988	2.40499	7.81199	7.74247	6.08683	7.01939	8.53719	4.8587	5.32547	4.5607	9.0213	7.93083	5.48252	8.01098	5.77028	8.37995	8.20319	5.79681	7.56821	6.05006	5.92975	0	7.60264	6.15349	3.12899	7.68358	2.43375	7.09497	9.55522	9.41977	8.87788	1.73967	3.84991	8.55629	5.7657	9.1289
ZFY	1.72746	3.18982	0.0543883	0	2.26846	0.0267021	0	0.0288414	2.88901	2.86279	2.98235	0	2.26981	2.80722	0	0.00470944	0.0228273	2.90682	2.55836	2.22735	0	2.10428	3.29092	2.64675	0.0531215	0.00639602	2.67946	2.94838	0	0	0	0.00413174	2.65988	0.0191316	2.55638	0	2.71326	0.0107262	0.0117896	0.0230461	2.68442	0	2.62739	3.04628	0.046498	0.0396263	0.0542668	2.74384	3.33774
HLA-G	1.72061	3.89447	2.87703	5.25278	2.40982	3.86043	3.69337	1.6262	4.46166	7.79706	5.43505	5.57747	3.76642	2.52945	3.16185	5.67163	3.17182	2.34302	2.50917	2.76653	1.85337	2.19547	2.85631	6.56774	5.63665	2.08697	4.6555	2.67589	4.19849	6.15349	3.33949	4.53814	1.47062	5.08761	8.70801	5.24365	2.0296	2.60524	4.96985	7.38707	2.7789	7.14284	4.7128	3.869	3.59005	4.15559	6.25872	3.38662	5.44952
RN5S3	1.71837	4.46375	6.82805	7.80465	5.61577	7.31917	3.03135	3.37667	6.7297	6.52739	6.19608	6.50015	5.87409	3.85261	4.10608	9.41977	5.93593	3.29783	6.42125	4.53754	5.48429	4.22899	3.99935	6.51438	6.25631	6.90012	4.2506	3.19109	4.05925	3.59366	7.70565	4.31773	2.58058	2.25953	4.09799	4.90879	3.72513	4.65597	4.58454	1.669	3.1248	3.62753	6.17876	5.37221	1.87495	3.4182	4.21572	3.65645	6.00309
LOC100507146	1.70886	0	1.21889	0	1.66489	1.48981	2.8069	1.4608	0	0	1.2746	0	0	1.41575	0	0.791889	1.40766	0	1.43329	0	1.79939	2.38577	1.33545	0	1.36623	1.73696	1.27524	0	1.45172	2.48198	0	1.16676	1.27665	0.980047	1.13846	0	0	2.91696	0	0	1.70518	2.1429	0	0.998427	2.18212	1.02231	0	2.62669	0
SAA1	1.7083	0.498778	2.44875	3.18655	3.78831	3.9051	2.29027	4.8726	1.31964	3.29031	5.23727	5.0728	3.55727	2.34336	1.9706	1.97298	1.01324	0.668216	0.213612	4.62412	2.61232	3.80171	0	2.77311	1.81484	4.37086	3.30313	0.250148	3.28123	4.49242	2.9905	0.582528	2.45024	3.38768	2.03567	1.1531	0.449568	2.08831	1.52148	2.3592	1.15616	0.863081	3.59262	0.786018	2.4319	3.52782	5.11475	2.26735	0.399576
CGB7	1.6943	4.66367	3.3361	2.65844	3.58254	4.77737	5.92784	6.47025	4.60675	4.03537	5.12021	7.07247	6.84404	3.16185	3.41914	1.61278	4.68876	5.00537	5.02464	1.00583	3.21451	5.70562	2.16429	5.11241	5.88529	3.31726	7.32524	5.12021	4.87312	1.08097	5.31541	3.99046	7.08771	4.36001	5.9084	7.40063	4.04569	5.01098	3.06363	2.96926	4.14319	4.47908	2.63921	3.12963	3.51252	4.84755	1.7347	5.62167	5.87615
PAPPA2	1.694	9.48198	4.2336	3.85964	5.18037	4.03883	6.97066	5.14078	6.31565	8.48288	6.81036	5.36257	2.90081	6.87477	5.86108	3.9867	5.05237	7.22695	5.26602	2.94301	6.88831	5.09811	7.62486	5.83351	7.83158	5.97269	3.38623	7.04723	6.63808	4.88202	6.11317	6.47025	5.81085	8.32561	8.26007	8.0813	5.00993	8.4633	3.47001	6.71085	4.3238	5.83837	6.41592	5.82261	6.72092	5.97557	7.05857	8.29713	7.82391
ATP2C2	1.69333	0.886543	0.517782	1.50219	0.228587	0.232489	2.67002	0.319405	3.99747	3.26366	3.47489	0.960149	0.289833	0.251018	1.37006	0.416306	3.1066	0.621224	2.09118	0.428341	1.40652	3.14164	0.303518	2.76867	3.02351	2.0648	0.716317	1.95845	3.22968	0.169597	2.12678	2.06563	0.20955	3.81194	1.99127	0.74927	1.64949	0.477368	1.09166	2.14194	0.257305	0.298982	0.287854	3.46313	0.328438	0.123103	0.643707	1.66227	1.42993
LPL	1.6866	6.3272	4.71324	5.27763	5.40478	6.19242	5.71292	3.80053	3.03437	3.94239	5.09098	6.47985	3.61808	3.01998	2.99176	3.25732	2.97432	4.61932	5.48506	5.28452	3.26094	3.16575	2.28953	6.60429	3.80018	4.99919	4.06894	3.54005	5.99163	5.11177	4.19238	5.80053	3.11182	6.64413	5.62457	7.24887	3.45301	3.0834	3.34458	2.41075	2.26664	5.44712	4.26129	5.024	4.17531	4.38984	3.99625	3.54108	5.01619
RN5S17	1.67222	5.04693	6.77219	7.65389	6.50705	7.24399	4.20503	3.23042	6.66299	7.16096	6.28845	5.84458	5.68111	3.92656	4.07109	9.52883	6.56624	4.17039	6.48438	5.6095	5.60287	4.26352	3.98117	6.71769	6.1377	6.89228	5.01452	1.97948	2.01365	3.99625	8.05164	4.68269	3.55397	3.37542	3.61704	4.85077	3.23472	4.87542	4.53455	2.18716	2.86279	3.99345	6.05697	5.51351	2.63516	4.26972	3.76436	3.71637	6.93127
CGB8	1.671	7.60945	5.0333	4.81533	5.7977	7.23466	8.48911	8.54946	6.68975	6.58036	7.60945	8.91675	8.4633	4.69879	6.08683	3.20064	6.41158	7.5416	6.9924	2.11425	5.72441	8.60974	4.13247	7.13034	7.98545	5.09876	9.66279	7.29289	6.21208	3.46891	7.74973	6.29834	9.12069	6.9942	8.54322	10.0802	5.93686	7.98958	5.20121	5.40841	6.30459	6.66137	4.18219	5.57327	5.84162	6.7395	4.17244	7.7854	8.27605
LOC100616530	1.65223	4.31096	1.32878	4.34789	1.13095	0.67842	1.99274	2.51156	4.0572	1.42878	3.47372	3.55414	1.82204	0.411526	3.67025	1.49877	1.52691	0	1.8443	1.09556	1.50602	1.77875	3.23004	3.67025	0	3.24241	1.17659	1.23162	3.04046	2.8235	2.58058	0.991396	1.1808	2.4323	0	0	2.92671	0.360551	0.662662	0.228319	2.14997	0	1.5179	1.08746	2.64035	1.21058	2.86212	2.7778	2.09596
RNU2-2	1.6494	7.30145	8.01545	7.75701	7.2224	7.67419	6.64608	3.82868	6.38825	6.76357	7.62864	8.07666	7.2466	5.35813	6.9499	10.2306	7.55459	5.6139	8.03246	5.26313	6.7376	6.52739	5.9188	8.00274	5.94492	8.89264	6.8729	6.05909	4.62026	6.66758	11.4049	6.88037	3.6334	6.15233	4.67142	6.48291	6.56037	5.51351	7.12361	0	5.67935	7.0833	7.85218	6.57749	4.26649	3.48483	7.12569	5.43427	8.01098
COX7B2	1.62856	2.75549	0.23151	3.61208	0.468109	4.83405	1.62058	2.59696	1.81584	0.556703	0.231583	3.21952	0.823799	3.06334	2.78934	0	0	0.616169	0	2.38546	4.47864	4.58992	0	2.43439	1.11199	2.46749	3.98833	2.36331	2.51579	1.58686	1.28228	2.35137	0	2.97637	2.60524	3.29305	1.47705	0.237075	1.49356	3.25211	0.353526	1.70224	0.400059	0	0.709177	3.85074	1.32474	1.32586	0
HLA-DRB5	1.61387	4.54308	6.63644	6.02004	5.94492	2.95614	3.50617	2.87535	1.11028	4.60535	2.62276	1.91285	4.44644	1.39076	4.12773	4.74895	5.11729	1.60676	2.86279	7.45417	1.44421	3.23595	0.835127	2.2506	3.55764	1.41124	3.26534	0.62328	1.0412	2.82412	1.27321	1.23065	3.55446	1.97701	3.88753	2.65776	1.74055	4.39523	3.3033	0.36317	1.56891	1.49157	1.75819	2.05694	2.53692	1.14947	4.38645	1.65769	4.70961
TGIF2-C20ORF24	1.5863	3.05719	0.0109776	2.57369	0.00107902	2.02296	1.91321	0.0166524	0.024085	1.02619	0.00381509	0.0160181	0.0505497	0.011669	0.128061	2.11897	1.56782	0.0079998	3.01482	0.434664	0.00619958	0.889966	0.842596	2.39363	1.99737	1.93413	0.00584482	0.0167868	0.00933561	1.43859	0.00556392	0.00279531	0.435113	1.36722	1.38933	2.23685	0.0124085	1.31634	2.05212	0.000258885	1.3552	0.455452	0.00398701	0.227113	0.56406	1.40533	2.39187	0.00552195	3.15478
IL1R2	1.58489	2.27087	3.51252	4.60236	1.69429	3.76684	1.33208	1.27877	2.66051	5.80799	4.98296	3.51712	2.7789	1.09166	1.28191	3.85964	1.45896	0.800349	1.24635	2.41201	0.584688	1.31964	1.49951	4.94157	2.62105	0.475838	3.11609	1.0821	3.4302	4.94974	2.26914	2.37178	0.651007	3.54489	6.70907	2.27942	0.962277	2.77144	4.87542	4.29534	1.33623	4.94287	3.41692	2.65319	1.76429	1.79399	2.12597	1.33424	3.05851
RN5S10	1.58483	4.37763	6.50983	7.73163	5.99041	7.35979	3.70084	3.73809	6.50015	6.8356	6.51729	6.50321	6.04449	3.77767	4.2547	9.34457	5.86576	4.40448	6.72273	5.11407	4.41672	3.41108	4.07603	6.42637	5.43032	6.98398	5.03645	3.19109	4.05925	4.37806	8.00274	4.08989	3.47821	3.15035	4.43066	4.74644	3.61041	5.70029	5.84733	2.78843	3.86511	4.33986	5.52257	6.15876	1.87495	4.04849	4.05361	3.95402	4.39427
RN5S8	1.55084	5.22662	6.49154	7.24186	4.99988	6.67488	3.32136	0	5.52868	6.29703	6.05006	6.08896	6.36621	3.91376	3.89099	8.89264	6.0019	3.66573	6.24357	4.10307	4.80165	3.49856	4.07603	6.24785	3.61387	6.48291	3.85308	2.71844	3.77606	3.54597	7.56821	3.13457	2.72799	3.97212	1.8001	4.85077	3.75299	4.28381	4.32506	2.18716	3.64092	4.35791	6.4291	5.93195	1.87495	3.20719	3.90984	2.99127	4.99556
LYPD5	1.53594	1.04351	4.08068	0.988066	2.27581	1.66639	3.80591	5.3745	4.87312	5.2323	1.10194	4.00582	5.04011	5.0677	4.39251	1.19214	3.16944	4.1619	4.29878	3.74042	4.88634	5.08696	2.8182	5.30979	5.10257	0.638271	4.65685	5.28591	5.16786	5.18831	5.38927	5.01573	3.87574	4.45477	3.86469	4.28381	2.3409	4.0656	2.81335	2.12271	2.7434	3.89328	0.594541	3.55908	4.45784	1.28056	3.13767	4.77493	3.16149
S100A14	1.52001	1.47552	2.87567	1.83189	0.40274	0.105023	1.70407	0	0	3.04656	0.533914	2.79298	3.42385	0.0898254	0.472727	1.63647	2.75625	0.151874	1.59961	1.82821	0.209087	1.12225	1.24785	1.49619	0.742558	0.0597111	0.528802	2.01862	3.46111	2.32833	0.922069	1.08444	0.085955	3.73732	3.15277	2.83127	1.24418	1.58433	1.3219	1.2834	0	2.01649	2.16036	2.85316	0	1.85117	1.45562	3.59598	3.02313
SNORA70F	1.51162	7.63639	4.8352	4.19364	5.17376	4.01578	4.24809	4.89687	6.30241	6.57578	3.67739	4.79844	4.32096	6.28725	6.41592	4.82747	3.94671	4.77066	3.84215	0	5.15554	0	7.27312	4.91726	6.13094	4.49219	0	0	4.7844	5.05644	5.13898	6.90193	6.11317	6.84591	5.99804	5.83153	3.82676	7.08771	5.2761	6.53358	5.11361	6.89228	5.13425	6.75801	5.40756	5.81482	6.6946	5.18298	4.56765
UTY	1.50471	2.40805	0	0	1.83291	0.0279278	0.0854857	0.0297561	2.49848	2.35453	2.27223	0	2.01249	2.41404	0	0	0.0203583	2.31505	2.08027	1.6262	0	1.7845	2.78343	2.20902	0	0	1.9832	2.54499	0.0173994	0	0	0	1.26853	0.000674989	2.09003	0	2.24175	0.0108721	0.000316309	0	2.17312	0	1.97092	2.51539	0	0	0.0176896	2.2327	2.32691
ZFY-AS1	1.50468	1.84878	0	0	1.87557	0	0	0	1.55985	2.17725	2.9387	0	2.88557	1.47739	0	0	0	1.08374	1.99565	1.57992	0	2.60039	1.93036	2.54141	0	0	2.18836	2.25148	0	0	0	0	1.68112	0	1.6969	0	2.46338	0	0	0	1.80535	0	2.59737	1.51681	0	0	0	2.05908	1.91073
FN1	1.4992	8.78516	9.44475	7.56484	8.64685	7.09741	7.6507	6.92059	8.1615	11.9249	9.84134	7.45959	5.62985	8.57609	9.2324	11.843	6.78105	7.02703	5.79598	7.93869	7.62864	4.5436	7.8985	8.09501	8.86868	7.20306	8.59025	6.42782	8.4122	10.192	8.53719	9.29502	7.20306	10.4048	0	9.41086	5.78265	9.92916	9.20338	11.0377	8.1855	11.0377	9.59395	10.5678	8.60417	9.48198	9.39887	8.10501	8.21418
XIST	1.49344	0.178608	4.04771	2.69998	0.0692801	4.43349	4.59391	3.71167	0.243416	0.128139	0.133894	2.59861	0.0739571	0.0528028	4.61043	4.96586	3.25572	0.0871234	0.0817808	1.16889	3.8683	0.0521248	0.300979	0.54278	4.48248	4.10081	0.11563	0.051269	3.34655	4.32029	4.47956	5.30913	0.048053	4.69775	1.1531	5.5834	0.0289488	4.49242	4.45651	4.39565	0.038032	4.81055	0.321403	0.483646	4.07749	4.84933	4.79215	0.0753714	0.115289
LINC00230A	1.47404	1.39439	0	0	1.76965	0	0.183612	0.155351	1.85837	1.40941	2.03744	0	2.80197	1.91073	0	0	0	2.05074	2.56703	1.38088	0	2.99906	2.15605	2.48296	0	0	2.24704	2.35324	0	0	0	0	2.25403	0	1.3628	0	2.03204	0	0	0	1.96305	0	1.5857	1.66567	0	0	0	0.918319	1.88906
ATP1A4	1.46166	2.19899	0.0917506	4.17963	0.153386	2.03638	2.05321	0.410086	0.0678544	2.91985	0.199917	0.874692	5.41943	3.0887	0.631095	2.24175	0.238686	1.29362	3.75299	1.45058	2.68578	2.88869	0.30211	3.91559	0.531991	2.12953	2.40947	2.9254	3.74457	1.43899	2.10706	1.17321	2.19716	0.393887	3.66539	2.47017	1.91321	4.12259	1.18586	0.608353	1.71584	2.95754	2.63559	4.09098	3.06395	0.169139	2.52494	4.27099	1.01716
LOC100506583	1.45978	4.22975	4.12505	3.53595	2.11319	3.1891	2.20033	0.0232938	3.55092	4.18805	4.45939	3.34655	1.27143	0.340555	0.0286323	1.12149	1.13301	0.0103351	1.62662	3.70982	2.67733	2.66742	0.0110444	0.015395	4.09066	3.60786	2.83056	3.13419	3.46349	3.5339	2.8992	3.7463	0.0140983	4.25916	4.11878	2.49178	1.75415	3.93898	4.07503	3.38204	4.13483	3.54524	3.92929	1.89833	2.93042	3.59778	3.49336	1.34558	2.88586
LOC100132240	1.45903	3.879	0.385896	0.295896	2.99578	3.48469	2.10854	1.78267	3.59366	2.71452	4.44418	4.21222	3.10043	0.876301	1.04054	0.159908	3.09275	4.27486	3.35545	1.94887	1.09835	3.23747	0.432157	4.28255	3.20611	1.59371	0.637266	2.65108	3.08369	0.818558	1.09899	2.82043	2.41983	3.02784	3.30496	3.36926	1.22177	1.53223	0.732042	1.20793	2.04226	2.35822	2.41095	1.46668	1.32111	1.56674	1.73622	3.85183	5.05856
FSTL3	1.4546	6.85711	6.41314	6.27692	6.44987	5.48724	4.73687	5.32761	6.36896	8.89264	9.48198	7.25575	4.86983	4.95103	5.66007	7.62486	5.10589	5.62077	4.90879	7.43273	4.72767	6.15876	5.56822	7.41108	6.38672	3.89916	6.28105	4.12239	6.15349	6.72621	5.56322	6.09016	3.67584	8.16671	10.8849	8.40091	4.24583	7.9429	6.23795	7.57391	5.2338	7.38445	7.69824	6.90568	5.49286	6.24785	6.37979	8.73108	9.15151
SNORA44	1.40061	4.5473	4.01557	0	4.7771	5.66007	7.25575	5.08791	4.32448	3.92746	4.70936	0	5.2181	0	4.16578	0	4.11194	4.95163	4.01015	6.20149	0	0	6.52663	4.23501	6.00713	5.65842	0	4.88854	4.95462	5.25471	4.74865	6.24785	3.99312	5.71104	3.9106	0	5.44314	3.9022	5.02935	5.66309	4.71605	5.66007	3.81763	5.88338	3.67913	0	0	5.37412	0
SNORD3A	1.40033	5.42019	6.23421	5.91151	7.74247	6.35031	4.43581	4.36463	5.28529	5.44624	5.5166	6.35145	6.15349	4.42559	5.38331	7.78976	6.78778	5.72767	7.05656	7.99366	5.47037	5.16967	5.44712	6.06956	4.05566	8.62858	5.85241	4.31894	5.16903	3.28925	8.58294	4.88808	6.86288	5.40478	3.55414	7.8452	5.33805	5.19589	7.9429	3.8138	6.2426	5.3794	5.69585	4.37319	4.13569	5.69138	4.67293	3.24681	7.2296
LINC00230B	1.39337	1.38539	0	0	1.63443	0	0.181183	0.154109	1.84878	1.30396	1.97228	0	2.65742	1.54893	0	0	0	1.97616	2.60365	1.29684	0	2.90912	1.95347	2.27258	0	0	1.75919	2.18247	0	0	0	0	1.96914	0	1.354	0	1.7037	0	0	0	1.85419	0	1.40422	1.77003	0	0	0	0.913194	2.01122
RPS10-NUDT3	1.37776	2.38315	1.98638	2.12485	0.00117592	2.77043	1.91285	0.0177402	0.0252431	0.787569	1.56859	0.0164449	0.890261	0.0799781	0.0242497	0.0449706	0.867099	0.00682609	2.76242	0.00117592	1.68691	0.0261661	2.27824	2.39721	0.00678901	1.5226	0.00795282	0.0180111	0.0091374	1.62123	1.20096	2.61781	0.0115596	1.65507	1.14208	2.15287	0.0141873	0.0462209	0.000183999	0.000293735	0.179043	2.15395	0.00548311	2.24602	0.00402497	0.00238602	1.59222	0.00654157	2.49735
EIF1AY	1.37415	4.91096	0	0	5.10858	0	0.0854131	0.0763691	5.01155	4.96985	5.21664	0	5.63826	4.68985	0.0767283	0	0	4.73635	5.48822	5.13316	0.051269	5.16192	5.03645	5.4116	0	0.090207	4.95943	5.16967	0	0	0.0941043	0	4.96586	0.0174704	4.57363	0	5.26458	0	0.0086064	0.0175359	5.31401	0.0264806	4.89219	4.60535	0	0.0683245	0.111495	4.64573	5.3077
DEFA3	1.35572	1.92418	5.83153	3.86234	6.37144	4.39125	3.21074	6.929	5.02968	4.5201	3.92844	5.20121	6.89228	4.92633	2.27442	2.06277	7.5416	4.5226	4.31005	3.11284	4.75107	6.22659	1.81798	4.71719	4.3487	2.19646	3.91744	3.01665	3.42307	3.24523	4.08959	3.93101	5.22567	4.10523	2.13345	2.97732	4.40671	4.83188	6.98398	3.72334	3.83928	4.13656	5.37594	1.24635	3.84492	4.53858	6.53358	3.80965	4.62363
HBM	1.35177	2.62848	2.04597	2.44849	4.19364	4.09525	1.79329	5.93084	4.38093	3.39057	4.00433	4.47483	4.68567	3.24523	2.82731	2.44336	5.40233	5.13316	4.43844	5.46484	2.65454	4.43941	3.77401	1.76809	4.58454	2.66742	2.73771	3.963	4.76024	2.31467	1.77432	2.50316	4.73973	3.03187	2.04042	3.66417	4.71378	1.9057	5.66712	3.7237	5.22933	2.85812	3.0962	3.02313	2.77479	6.25872	4.20503	4.49093	4.78283
SNORA32	1.33154	5.36431	4.82326	5.96268	4.55415	7.63798	5.21664	7.15294	5.95618	4.72816	5.43354	5.64003	6.33116	6.9646	4.98347	7.64767	4.84367	7.28824	5.60784	5.44712	4.54408	4.79325	4.74694	5.75523	4.82014	5.44213	4.79492	0	6.26377	5.44624	4.55906	7.7854	5.77973	7.11393	5.65505	7.16551	6.14805	7.06739	6.22066	7.1066	4.50875	7.00778	7.12569	6.74405	5.98687	6.38135	6.27334	7.58313	5.45453
SNORA72	1.33124	5.59746	5.60115	6.47496	4.7771	0	0	0	6.96033	4.94038	4.70936	4.12441	5.2181	4.14047	0	5.03395	6.4963	5.54372	6.04898	3.67377	0	5.47435	3.99858	4.23501	5.57397	4.66882	4.02656	0	5.50498	0	4.74865	6.51729	4.98024	5.2849	0	6.03366	0	3.9022	6.01432	4.61835	6.02772	5.96327	5.31471	5.11149	0	3.87049	5.42959	5.37412	0
HLA-DQB1	1.33081	3.42989	5.87824	5.64763	3.44765	4.53971	1.23487	1.45373	5.47037	1.92217	2.97699	2.73808	4.0622	1.08581	3.017	4.00881	4.42925	2.69125	3.35332	7.1815	0.925671	1.08025	0.957265	2.04337	2.56985	2.07649	2.76035	2.00971	2.60997	5.01619	3.90588	1.562	2.97087	2.40499	4.14975	1.40941	1.89075	3.08369	3.19473	4.23655	2.55902	3.96549	1.83051	1.66308	2.23375	2.08311	4.60236	4.05242	4.40071
GNGT1	1.33076	5.83066	3.65677	5.60784	4.35351	6.31565	5.31471	5.82069	6.24489	3.46967	5.31263	7.44053	6.37979	6.63015	4.93806	3.08065	3.8577	4.33438	4.89777	4.09245	4.96702	6.59265	7.47815	6.59897	6.65779	4.70912	6.6946	7.08567	2.82478	5.52162	5.57099	6.93723	4.70297	3.87813	4.62412	5.1422	5.50668	4.46582	4.52053	3.47089	5.72087	5.64589	3.8968	4.49152	5.17909	1.96484	3.07776	5.1184	5.88436
SLCO4A1	1.33031	1.89833	1.38539	2.4195	1.81907	3.14308	2.30624	3.40991	3.68091	2.82699	4.11878	4.55085	3.6859	3.33204	1.28426	1.36543	2.25121	3.08516	2.33287	2.23014	0.892693	3.75787	4.03653	1.95917	5.03139	1.57156	0.990396	3.73052	5.26458	2.90682	4.98235	5.19518	0.929143	3.04599	2.41546	4.47864	3.00084	4.43019	0.959437	2.16466	2.56877	3.38024	1.95987	3.46462	1.90335	3.28018	2.81169	4.39427	4.21916
HPSE	1.31993	4.53059	2.00971	4.1163	1.81618	3.61454	4.26736	1.89255	4.01927	3.63902	3.20498	3.15348	4.44132	5.07959	2.26846	0.950405	3.02519	3.13529	4.8127	2.50733	3.87935	4.73526	4.4589	4.44274	3.15277	3.66793	2.4216	3.63808	4.05403	3.83807	4.92478	2.72018	2.87194	3.41805	2.63559	3.34572	4.71775	4.09283	1.57384	2.33493	2.22062	3.66793	4.40071	3.76794	3.50654	1.22997	3.37239	3.30566	4.30241
NOTUM	1.29547	5.71463	6.46835	6.16126	4.05836	5.7657	4.99193	4.52867	6.53194	8.87788	7.55459	6.84191	4.58507	5.34082	6.30843	7.50511	4.24536	4.62268	4.57932	4.93162	3.6522	4.42381	4.42336	6.97265	6.33234	4.1117	6.75977	3.81083	6.68813	6.37828	5.99354	6.16882	4.66618	7.1332	9.37669	6.61934	4.15353	5.72691	6.53194	7.90287	5.29938	8.07666	7.15548	7.08077	5.11241	6.2031	6.46363	5.17248	5.87409
IL1RL1	1.28808	5.68972	5.8052	6.36092	6.9924	6.31434	6.52474	5.55363	4.21611	6.59897	5.70213	6.11611	5.13525	4.97228	5.21256	7.4568	4.31137	3.97091	3.02351	8.12008	5.34961	3.48131	4.86137	5.72691	6.85156	6.80692	4.86463	2.98545	3.35508	6.50015	7.60945	4.48913	4.26521	8.57609	6.09016	5.82459	5.22794	5.04489	5.52868	6.78778	4.1341	6.03153	6.98398	6.08371	3.97874	7.28824	6.84979	6.46264	3.71127
TREML2	1.28519	4.83405	4.75107	4.59296	2.16924	4.55599	7.48114	6.19242	4.53503	4.43803	4.28303	3.31616	4.83706	5.83255	6.34738	1.71782	4.40448	5.96001	5.35212	4.30725	5.89407	6.14005	3.33442	5.81968	5.37301	5.47773	5.75019	5.91151	4.16364	5.32761	3.62626	3.60211	5.8072	4.1597	5.43878	4.31631	5.39302	6.18185	3.25703	6.20441	3.51578	5.28304	6.28447	5.45201	6.85332	1.84213	3.60751	5.93686	4.77113
RNU105A	1.28441	4.74792	3.64702	5.44952	4.37459	4.74792	3.14476	3.81555	3.08998	4.86983	5.42189	5.86808	4.60392	2.87096	5.40756	7.7854	5.99903	4.18883	6.04332	4.57833	2.55308	4.9138	3.6384	5.44141	3.71284	6.3183	5.59396	4.16911	5.1422	4.58404	8.30921	4.07914	4.92078	3.87352	2.59612	5.21525	2.82246	2.65319	3.63166	4.22079	3.361	4.85975	5.9145	4.45281	2.49662	4.07955	3.98751	0	4.92633
SNORD17	1.28284	2.02327	1.57196	1.34276	0	3.29451	2.00896	1.1925	2.40707	2.26127	3.1407	3.30809	1.70224	2.78676	3.16259	3.56079	2.55124	2.04891	3.16497	0	2.46782	2.08727	2.89777	3.39469	2.13807	2.82672	2.0603	2.48568	1.80828	2.9458	6.00713	2.92338	1.61814	2.28558	0	0.983535	2.73606	2.95652	1.47471	1.25519	0.85338	0.867341	2.92303	1.66194	2.15971	2.09966	1.77701	0.99593	3.17154
EGLN3	1.28258	1.60861	2.76242	3.39439	1.57558	1.86729	1.69652	0.768259	2.28464	5.57397	4.74644	2.98794	2.14158	1.37911	1.16747	4.40161	2.64104	1.58215	1.11659	3.12441	0.72629	0.776921	1.77629	4.17616	2.87462	1.189	2.53543	1.66639	3.5594	3.73052	1.73622	2.7426	0.777204	3.27239	7.24186	3.47034	0.987113	2.59213	3.46639	3.34169	2.19685	4.47224	3.61001	3.15827	2.45584	2.58121	2.54972	1.93767	3.16185
KRTAP26-1	1.28151	4.93923	0.902035	5.19089	4.80842	5.59466	3.91537	3.48498	5.40093	3.60134	4.92743	5.61658	5.84836	5.55462	2.86115	4.52477	3.6722	3.40435	3.84535	2.81169	2.01249	4.30646	7.41428	5.67233	4.07749	4.88317	4.28424	4.32467	5.9581	4.32591	5.59784	5.84544	2.21432	3.14508	1.57874	5.57327	2.85347	4.31225	3.60928	3.5517	4.17824	4.42559	3.31687	4.12459	3.51578	3.00419	3.38988	6.73297	6.07071
CA1	1.27812	2.06891	1.13659	3.39982	2.45465	4.59296	1.0233	2.97562	2.72018	3.39025	3.3361	3.98999	3.86135	2.08097	0.391448	2.56668	4.38175	2.21358	2.00672	2.78042	1.99771	2.55941	2.36367	0.824376	1.59768	1.23065	0.972696	1.20861	1.9943	1.37911	1.57915	2.05946	2.92671	2.59248	2.20276	3.79108	3.89256	1.71462	3.84725	2.19363	3.31551	2.48008	1.71584	2.1839	1.14208	5.63326	3.84037	4.49464	3.74114
LOC100652898	1.26846	2.76695	4.92189	2.16466	2.59892	4.55139	3.45934	4.56789	3.78647	4.05009	3.62771	3.70349	2.50706	2.28991	1.7086	4.78073	4.70359	2.05728	1.88505	4.65014	1.46595	2.52839	3.14659	3.65695	3.96163	2.77345	2.10176	1.22768	2.8394	3.69255	3.49572	3.76436	3.39642	5.14669	4.00881	2.12641	3.96889	3.8577	4.73417	3.74457	2.7104	4.39838	3.39537	3.73263	2.47315	5.9401	4.12348	2.24704	3.7203
USP9Y	1.2679	2.0261	0.0125988	0	1.60307	0	0.0297561	0	1.78267	1.96591	1.51681	0	1.43627	1.87187	0	0	0.0190227	1.75999	1.50951	1.29648	0	0.826747	2.11113	1.44867	0	0	1.55818	1.63401	0	0	0.00609553	0	1.90867	0.00059299	1.64681	0	1.50556	0.010647	0	0	1.68985	0	1.84394	2.15287	0.00602498	0.00274265	0.00204168	1.66074	1.9063
SNORD97	1.26564	0	5.01332	6.55113	4.16153	4.55184	4.82273	4.53455	0	4.92977	4.20372	4.95163	0	4.54934	4.57119	6.7474	4.47224	4.38274	0	3.12299	4.17574	4.47029	3.44492	3.72803	0	6.20953	4.97998	4.36044	0	4.08191	7.12766	4.28712	3.41142	5.09458	3.3338	4.42097	4.88151	4.88317	2.86905	5.37527	0	5.06232	5.1422	2.99207	0	4.31005	3.20535	5.19324	5.11532
PSG2	1.26337	12.3207	10.8849	10.5932	8.37534	10.1536	11.7549	10.8849	10.6164	11.843	11.6569	11.0088	11.843	11.6569	11.3519	7.58029	11.5867	11.1215	10.285	10.481	12.4656	10.7224	12.9175	12.1771	12.0356	11.843	10.1355	12.9175	11.4616	12.1771	11.5867	12.9175	10.8592	11.4049	9.94419	11.4616	12.0356	12.0356	10.1536	9.73178	11.7549	9.86789	12.6652	12.6652	11.9249	9.99367	10.5483	12.6652	11.4616
LOC100506913	1.26119	0.0376001	0.0108721	2.18421	0.23565	0.0206338	0.909406	0.208456	0.455808	3.17671	0.247791	2.814	0.352981	3.01605	3.30078	0.219324	0.487903	0.441671	0.0177854	0.0800532	0.87352	0.295568	3.08829	0.417528	0.725225	0.14083	0.415226	4.04263	0.552985	1.82434	0.314051	0.477122	1.24745	2.73866	2.6959	0.77143	0.681138	3.56695	0.480429	3.78606	0.441671	0.561246	0.753475	0.528524	4.28556	2.82543	2.05989	2.98512	0.328267
RPS4Y1	1.25719	7.84147	0.335043	0	8.36475	0.23962	0.579219	0.119198	8.05164	7.9473	8.22935	0.142869	8.30921	7.69824	0	0	0.478655	7.9429	8.40091	8.02453	0	7.73547	7.95563	8.12008	0.280761	0.0760965	8.20819	8.05673	0.39767	0.0569508	0.788484	0	7.98958	0.0454806	7.69425	0.0770155	8.2239	0	0.335882	0.0458235	8.38531	0	7.8452	7.88318	0.248497	0.309515	1.22073	7.59026	8.17632
MUC1	1.25055	4.4122	2.33253	3.40052	1.58283	2.92767	3.88753	4.35829	3.47372	5.72593	4.22289	0.998427	3.16575	3.25703	1.10535	2.70205	4.67442	3.60822	3.90948	6.04449	2.82011	3.16497	3.25956	3.99545	6.29703	2.40805	3.06607	3.1167	5.63826	5.094	1.80755	3.447	2.40876	4.11917	4.8776	2.62245	3.42046	0.642117	3.69816	2.28656	5.61577	2.40434	3.68513	4.61792	3.60622	2.39943	4.1012	4.84755	4.97585
KCNK17	1.24726	1.80304	2.99713	0.582059	1.68149	0.552511	3.1982	1.33507	0.882739	0.2517	0	2.03459	0.546211	1.02684	2.51156	2.59861	0.213885	2.31187	2.94547	0.974305	2.7297	2.24204	0	0	0.451699	0.486783	3.61496	2.323	1.59961	2.09266	2.53372	1.41689	1.64605	1.4608	0.416075	1.81226	2.26459	2.87801	3.40798	0.640647	3.27554	1.1643	2.58836	1.58949	1.33623	0.514606	2.56877	0.197524	1.88688
PSCA	1.24652	6.73624	5.03272	5.35352	4.52584	5.56495	6.71407	6.87477	6.15233	3.1712	5.76773	5.82364	4.64679	6.31565	3.18831	1.72454	6.1752	3.22157	6.56037	5.12892	6.96229	6.16649	5.9031	4.33201	6.6137	6.09147	3.50809	4.16626	4.30725	6.80331	6.71614	6.62226	6.07858	2.94806	2.39187	6.65571	6.07293	3.60928	5.17843	5.80614	4.96985	3.2989	6.14237	5.59549	6.19353	2.12523	5.30401	4.03498	2.92338
KDM5D	1.24402	2.91487	0	0	3.0668	0	0	0	2.89269	2.75161	2.52099	0.082073	2.22735	2.87194	0.0316783	0	0.0637905	2.94908	2.3911	2.52061	0	2.3775	2.79639	2.44421	0.046498	0.00559819	2.67525	2.82445	0.0153008	0	0.0761651	0	2.84731	0.0263111	2.31567	0	2.52278	0	0.000238257	0.000921682	2.89576	0	2.80758	3.16083	0.0075195	0.023867	0.0339082	2.37696	2.55486
ANGPT2	1.24075	4.17113	4.54998	3.81159	1.74478	4.25962	5.06706	2.73399	2.60216	3.20276	3.76724	2.51434	4.1461	4.68676	4.55036	1.71626	2.46443	3.34905	2.32902	2.07871	4.39078	2.3976	2.40006	2.44625	3.41177	3.15446	2.92058	2.70683	2.26735	4.56595	3.84124	3.95158	2.72397	5.67762	4.51742	2.32266	3.79909	6.23914	3.26569	2.87229	2.19256	5.56418	3.69894	3.40918	3.66646	2.17582	2.05366	3.08729	4.0217
SCARNA16	1.23892	0	3.16149	3.568	1.59031	2.11425	0	2.06964	3.00817	1.74377	3.06607	3.39677	2.61822	0	3.66417	4.37719	0	0	2.02119	1.54295	0	2.30946	2.68578	0	1.95148	3.27694	1.87115	0	0	2.87428	3.88489	3.39537	2.61131	2.80197	0	2.62312	1.97298	3.04722	2.967	1.47218	2.37425	2.39515	0	2.2355	0	1.57156	2.92227	2.53474	2.63958
PLAC8	1.23695	3.55727	4.73582	4.4186	2.90346	4.0274	2.3356	2.691	3.17704	6.07637	5.19695	5.12136	4.48248	2.11113	2.50032	4.45651	5.36176	2.41475	3.69181	5.26905	3.72582	3.55346	3.09483	5.1178	4.37806	2.54872	3.43092	3.14204	3.84293	3.71879	2.70169	4.64342	2.43344	4.68722	6.86288	4.29577	4.62226	4.96373	4.66017	4.8983	5.38486	5.37301	4.29698	4.52162	2.43783	3.69894	3.84293	2.39297	3.89796
INHBA	1.22832	8.26007	4.95462	5.14078	6.11752	4.26649	6.06118	6.65248	7.32202	8.0419	7.24887	6.67488	4.51782	7.14001	6.00605	2.81066	5.00537	6.66905	5.74364	5.9188	6.84404	6.58529	6.74405	7.12361	7.34627	6.12915	4.62133	6.14102	6.18084	7.02442	5.43121	7.48664	5.56571	7.68716	7.41726	7.8004	5.58075	8.00648	3.95658	6.10629	4.55753	5.52502	6.64096	5.97184	7.1164	5.05451	6.3557	8.37995	8.17165
TTTY15	1.22665	2.10034	0	0	1.69768	0.0257109	0	0	1.80638	1.63815	1.80419	0	1.77124	2.03779	0	0	0.0217713	1.78646	1.73124	1.22472	0	1.58215	2.10176	1.57196	0.00933561	0	1.60234	1.86626	0	0	0	0.00380813	1.86309	0	1.33424	0.00680733	1.79019	0	0	0	1.56089	0.00215313	1.53279	1.67053	0	0	0.00476434	1.58502	1.77432
SNORD10	1.2252	0	4.10523	3.56196	6.05348	5.93797	0	4.77979	4.93395	4.60728	4.79036	4.68032	4.51597	5.23002	4.84044	7.57725	5.64686	5.3673	4.07989	2.82445	4.82747	4.69455	5.85438	3.47524	6.67331	5.54029	5.37732	3.21782	5.33805	6.23672	7.33794	4.55512	4.08033	4.7629	3.03154	5.92784	4.57932	5.81139	5.35894	5.31885	4.39032	6.342	6.13385	5.19767	2.86686	5.38486	4.91677	4.86876	0
PLIN2	1.22378	9.18167	6.86082	7.40585	7.41726	7.7775	8.32561	8.15775	9.17246	8.64685	9.16183	9.64968	8.47627	7.76024	7.0833	6.04898	7.78345	8.78516	9.24129	6.84782	8.24916	8.05673	8.64685	10.32	8.94369	8.20319	7.54472	8.15775	8.56965	7.99818	6.40728	9.37669	7.26354	9.30621	8.07666	10.481	7.25575	9.25354	5.68889	7.15548	7.0446	8.23368	9.14008	7.9429	8.65229	7.1958	7.19101	9.08093	9.89829
UPK1B	1.22024	0.837587	2.55085	4.31355	1.02198	2.96459	1.32404	1.4138	1.36973	5.0756	4.95042	2.99176	2.50917	1.40165	1.30767	3.81338	2.38099	0.705602	2.4296	3.73534	1.9327	1.87187	1.74264	3.1221	2.46264	2.33354	2.37789	1.08097	3.04487	3.67101	1.1925	2.27223	1.01487	2.65319	6.99021	1.51723	3.16331	1.48936	2.74014	3.04755	2.16497	4.46292	2.69748	2.23118	3.26683	1.83189	2.15365	1.82072	2.9209
SNORA48	1.21992	5.38993	3.82868	4.19364	0	6.61183	0	0	5.06347	4.74834	4.54262	3.97363	5.0641	0	3.96965	6.15117	0	3.8149	4.69828	3.49038	3.61176	0	5.34961	4.08235	0	4.49219	3.83563	3.82204	0	3.52284	6.86711	3.70306	4.79492	5.08512	4.6798	3.82293	4.70713	0	0	4.41627	3.54957	3.53096	0	5.97269	4.44274	0	0	5.61205	4.56765
NOG	1.21844	2.00377	3.40886	3.07151	1.25644	2.33287	1.56277	0.931899	3.17575	5.33805	4.53148	3.90984	2.25584	1.60199	2.06858	4.10348	1.59802	1.11472	1.12599	2.34614	0.538365	1.11367	1.40941	3.40581	3.02618	0.476647	2.79254	1.02198	2.88688	3.19021	2.16369	2.39363	0.527766	3.29963	5.73543	3.49127	0.637266	2.64714	2.74729	4.56741	2.29206	4.48811	3.45934	3.21074	1.97364	2.47574	2.29206	1.89693	3.07648
LAIR2	1.21351	1.21494	1.68985	4.03382	0.876003	2.32016	2.31745	0.688956	4.00218	3.44737	4.95163	3.34835	5.34885	0.838911	2.02895	3.01078	1.91562	1.29934	0.926661	2.61822	1.13486	1.07212	1.21568	3.26745	1.18787	0.504539	3.23595	2.25824	2.79254	2.40842	3.07776	1.27356	0.808632	2.55161	7.79706	2.77213	0.880313	2.62848	4.21034	4.19399	0.741638	5.5834	3.0784	2.99308	1.81484	1.35095	1.73261	0.858279	3.50809
PAGE2	1.21189	0.660443	3.22417	1.92819	1.19486	1.66859	3.14308	0	2.62598	0.381444	2.07252	3.42307	4.201	2.83821	2.65287	0.435708	0.69341	2.25648	2.98078	1.14513	2.55085	2.07037	0.461313	2.67255	2.05588	2.01794	3.15693	2.96422	3.50343	2.00191	1.49502	3.43125	2.12192	2.21992	1.94159	1.55476	4.17414	0.419524	2.64714	1.1643	0	0.744716	1.34352	0.681782	2.76414	0.786918	0.91642	0.587674	2.26768
UCA1	1.2054	4.88634	3.30706	5.30686	3.01958	5.96386	4.39287	3.39365	5.84458	5.49667	6.16248	5.365	4.44418	5.27033	2.78309	2.54298	4.3581	3.99235	3.55281	4.34554	3.18003	4.39936	6.17135	4.08989	6.12806	3.84763	4.30869	5.08761	6.67814	3.70386	5.10991	6.06542	2.46338	6.28221	5.7493	4.71128	3.05201	4.46072	3.83341	5.0756	3.56048	5.36044	4.14817	4.34554	4.20058	4.30817	5.16724	5.60869	5.52257
DEFA1B	1.20445	2.60607	5.21628	3.75452	6.37979	4.28193	4.14533	7.09115	5.53163	3.95255	3.80656	5.23727	6.70654	4.74319	2.4464	2.10414	8.45124	5.05371	4.68321	3.7813	5.11384	6.06067	2.26005	4.90902	4.70869	1.86361	3.93551	3.98435	2.31986	1.88391	4.13546	4.83616	4.64502	4.3581	1.94441	3.8142	5.2577	4.45628	7.30408	3.7476	3.68469	4.75977	5.43163	1.78539	4.72333	5.56533	7.02074	3.72893	4.96555
CGA	1.1976	13.3622	13.3622	13.995	12.4656	14.8028	14.8028	14.8028	13.995	12.6652	13.995	14.8028	14.8028	13.995	12.9175	9.64968	14.8028	14.8028	14.8028	10.6373	14.8028	14.8028	13.995	14.8028	13.995	14.8028	14.8028	13.995	13.995	13.3622	13.3622	13.995	13.995	13.995	12.1771	13.995	13.995	13.995	11.5867	12.9175	12.6652	13.3622	14.8028	13.995	13.995	11.2978	12.4656	13.995	13.3622
TFPI2	1.1976	13.995	12.4656	12.6652	12.6652	13.995	13.995	13.995	14.8028	12.9175	12.6652	13.995	13.995	14.8028	13.995	10.7441	12.9175	13.995	13.995	12.0356	13.995	13.3622	14.8028	13.995	14.8028	13.995	13.995	14.8028	14.8028	14.8028	13.995	14.8028	12.9175	12.9175	12.6652	13.3622	14.8028	14.8028	11.6569	13.3622	12.9175	14.8028	12.3207	14.8028	14.8028	10.7224	13.995	14.8028	13.995
DEFA1	1.19651	2.60607	5.21628	3.57284	6.38135	4.28193	3.95736	7.09115	5.54277	3.95255	3.80656	5.32053	6.70654	4.62072	2.4464	2.10414	8.24916	5.05371	4.68822	3.60411	5.11384	6.06067	2.26005	4.90902	4.69511	1.86361	3.93551	3.83147	3.47174	3.06537	4.13546	4.83616	4.64502	4.3581	1.94592	3.68902	5.2577	4.45628	7.30858	3.7476	3.45368	4.76024	5.43163	1.78539	4.72333	5.56533	7.02074	3.72893	4.96555
KISS1	1.19562	12.1771	10.3427	10.6373	12.1771	12.3207	12.9175	13.3622	13.3622	11.5867	12.0356	12.1771	12.9175	13.3622	13.3622	8.28094	11.4049	13.3622	12.9175	9.38755	13.3622	13.995	11.1215	12.9175	11.9249	13.3622	13.3622	12.6652	12.1771	11.6569	12.6652	11.843	13.3622	13.3622	11.843	12.6652	13.3622	12.6652	10.32	12.4656	11.5305	12.6652	13.995	10.5015	12.9175	9.51825	11.2089	13.3622	12.1771
ASCL2	1.19332	1.82465	2.31187	2.82791	0.853126	1.73583	1.12225	1.09994	2.93398	4.16008	3.69731	3.88443	1.72606	1.31227	1.55366	2.96862	1.08303	1.39256	1.10297	3.51923	0.450158	0.789197	0.895863	3.40955	2.67078	0.222674	2.66522	0.872274	3.3515	2.47678	1.9178	1.95268	0.306238	2.81134	5.47773	2.42123	0.620716	1.55179	2.66742	3.98367	1.68577	3.889	2.96157	2.84411	1.69468	1.57874	2.04999	1.36033	2.47715
MMP1	1.19308	0.288036	2.72228	4.1273	1.63483	3.13032	1.04085	2.98578	0.629376	0.256131	1.17766	0.712545	0.777204	2.81908	3.36408	3.78414	0.58846	0.677512	2.3517	1.58178	2.67316	2.01974	0.442036	3.18982	0.527515	1.32441	2.30343	2.69316	1.89149	3.52422	2.62553	1.259	0.670593	1.13411	4.3609	1.79904	0.592931	2.84801	2.8343	3.66912	0.873825	1.25644	4.13523	1.94441	0.273528	0.466563	1.37211	0.201471	1.37569
PSG9	1.19247	11.7549	9.2324	11.2089	8.60417	10.1185	11.843	10.5264	10.9735	9.54132	10.1185	10.4256	9.56706	11.0088	11.2507	3.58756	8.73108	10.192	10.662	8.44411	10.774	10.774	11.2089	10.481	10.6921	8.4633	10.0452	10.9735	9.49412	11.2978	11.4616	10.774	5.26905	11.0088	4.71605	11.0776	10.6373	11.4616	6.74098	9.56706	8.40091	9.25354	10.5015	7.82391	9.68787	7.58313	10.0612	8.95289	9.75753
OGN	1.19188	1.04704	3.53525	2.75868	2.93398	1.46249	1.4434	0.891767	1.32382	3.16771	2.9209	0.962543	1.97092	2.33665	0.537176	2.15498	3.66725	1.65395	1.09472	1.00934	1.24604	1.03926	3.54213	3.9248	2.26497	0.922069	1.33466	2.78042	2.3592	2.83645	0.715457	3.54886	0.998163	3.20611	2.21181	2.78422	1.53129	1.33734	4.19044	0.920877	2.31222	1.84364	1.43068	2.99023	1.95002	2.07037	3.48203	2.19861	4.19526
CXCL1	1.18773	3.53595	3.47783	3.15277	3.6538	6.6913	5.57169	5.10467	2.80515	3.63738	4.46938	5.19839	6.61183	5.49216	5.92189	1.6936	3.16771	6.03468	5.42189	2.56211	6.52179	6.58848	4.24323	5.77028	4.54592	4.65164	5.54972	5.05395	4.83765	4.2383	4.50702	3.05164	6.4291	4.21088	2.66805	3.88825	4.78073	4.43296	3.75101	3.47892	4.10888	4.73028	4.30053	2.54499	3.32572	2.28051	3.10379	3.74457	4.22386
LOC100129781	1.18586	5.52629	2.31883	3.57092	4.03017	3.36239	2.57129	4.00413	4.55236	4.8206	6.08371	5.73629	4.06812	2.61487	2.8328	3.34572	4.03342	5.20235	4.16045	4.56013	3.05681	5.57654	4.80106	5.7977	4.43762	3.29202	2.9827	3.75452	5.36639	3.66417	2.61232	5.18763	2.98448	5.52426	4.95224	4.94611	3.34835	4.61589	2.16767	4.8826	3.63539	4.49957	5.01271	3.54758	4.04569	3.51464	4.36001	5.17376	6.63179
CRHBP	1.18541	1.4375	1.36239	1.1175	3.75101	2.34683	3.29412	3.02945	1.02198	2.78456	1.90828	1.51984	3.52315	0.480429	1.93596	3.17514	3.14381	2.63354	3.27659	1.1808	2.26022	3.78606	2.37825	1.71744	1.04188	1.19812	4.89123	1.99845	2.06103	3.38135	2.6588	1.6954	4.94797	1.48111	2.16497	1.88615	4.96524	1.85156	0.588201	5.05451	4.67095	2.96044	4.45325	4.19164	2.96962	3.16575	3.46313	2.60177	2.10034
LINC00284	1.18101	3.44882	3.14758	4.94103	2.16178	4.66837	3.55204	3.92929	4.99988	1.96562	2.2502	4.35092	5.27763	4.34431	5.0259	3.05408	4.13164	3.43586	4.99455	1.03058	3.75063	4.5029	4.92125	3.72214	3.67913	4.1012	3.61073	4.31854	4.78388	2.12083	5.33289	3.63496	3.58724	1.50871	1.14347	1.48001	4.86137	3.481	2.94612	1.80343	3.49892	4.06112	2.59583	3.98033	4.07665	1.8545	1.78222	2.60561	1.73402
C12orf39	1.16996	2.94515	5.27474	4.51342	2.80092	2.68797	3.89916	2.97023	4.55906	4.32672	4.10081	3.97851	4.25348	3.42116	3.08693	4.06773	5.90956	2.52139	2.3842	2.55008	3.28053	1.01009	2.02929	4.5488	5.14736	3.13699	2.41913	5.57747	4.66518	1.91178	3.75452	4.13768	3.17381	3.4173	3.45905	3.58325	4.36684	4.64911	6.33811	3.86371	5.33527	4.38093	2.63226	4.35051	4.19564	5.87096	1.38647	2.92731	4.98664
GKN1	1.16485	3.13384	0.449961	3.2024	0.741914	3.46891	1.98428	0.631872	1.62123	3.5538	4.97702	0.298547	1.7852	0.437222	0.745836	1.40652	0.233032	0	0.997559	0.660443	0	0.185603	0.109667	4.57833	1.16253	0	0.884012	0.142122	0.119497	1.33466	2.46514	0.404885	0.114261	3.16674	6.06838	1.87187	0.334629	0.814997	0.193932	0.052679	0.163484	2.78484	1.51026	1.45133	0.629376	0.563588	3.42677	0.447627	1.75697
FOS	1.1616	7.16096	8.92547	6.77569	6.13272	7.87462	6.40878	7.8004	7.79706	8.58294	7.9473	8.2188	5.61658	7.19101	7.41726	7.24399	8.13454	6.08371	5.40409	8.28631	5.16192	6.27991	7.93083	8.18015	8.05673	5.29502	5.471	4.79215	6.81883	8.3481	8.22935	7.87462	6.3557	9.41086	8.88561	7.27847	7.8985	8.12008	8.05673	8.65921	7.18578	8.20319	6.76171	8.05673	7.1332	9.73178	7.59892	7.20105	6.90012
LOC100293744	1.15977	0.0370266	2.27139	0.0254719	3.31534	1.7724	0.0273213	1.87495	2.39672	0.00712128	2.33821	2.07017	3.04177	2.24761	3.60324	0.729396	1.04896	3.50568	2.43768	0.98528	2.50654	1.09397	1.02113	3.01913	2.03653	2.5069	2.91473	3.36605	3.10958	2.56337	2.10796	2.49715	2.05572	1.91514	2.47097	0.633628	2.63281	2.09696	2.42105	0.000428917	1.18202	0.265914	2.17779	1.94245	1.18129	3.3829	0.336674	2.82366	0.055698
LOC100293744	1.15977	0.0370266	2.27139	0.0254719	3.31534	1.7724	0.0273213	1.87495	2.39672	0.00712128	2.33821	2.07017	3.04177	2.24761	3.60324	0.729396	1.04896	3.50568	2.43768	0.98528	2.50654	1.09397	1.02113	3.01913	2.03653	2.5069	2.91473	3.36605	3.10958	2.56337	2.10796	2.49715	2.05572	1.91514	2.47097	0.633628	2.63281	2.09696	2.42105	0.000428917	1.18202	0.265914	2.17779	1.94245	1.18129	3.3829	0.336674	2.82366	0.055698
LOC100293744	1.15977	0.0370266	2.27139	0.0254719	3.31534	1.7724	0.0273213	1.87495	2.39672	0.00712128	2.33821	2.07017	3.04177	2.24761	3.60324	0.729396	1.04896	3.50568	2.43768	0.98528	2.50654	1.09397	1.02113	3.01913	2.03653	2.5069	2.91473	3.36605	3.10958	2.56337	2.10796	2.49715	2.05572	1.91514	2.47097	0.633628	2.63281	2.09696	2.42105	0.000428917	1.18202	0.265914	2.17779	1.94245	1.18129	3.3829	0.336674	2.82366	0.055698
LOC100293744	1.15977	0.0370266	2.27139	0.0254719	3.31534	1.7724	0.0273213	1.87495	2.39672	0.00712128	2.33821	2.07017	3.04177	2.24761	3.60324	0.729396	1.04896	3.50568	2.43768	0.98528	2.50654	1.09397	1.02113	3.01913	2.03653	2.5069	2.91473	3.36605	3.10958	2.56337	2.10796	2.49715	2.05572	1.91514	2.47097	0.633628	2.63281	2.09696	2.42105	0.000428917	1.18202	0.265914	2.17779	1.94245	1.18129	3.3829	0.336674	2.82366	0.055698
PSG4	1.15844	12.9175	11.5867	9.56706	9.51825	11.1655	13.3622	11.5305	12.0356	12.1771	12.3207	10.0612	11.1215	10.7224	12.1771	6.02004	9.88293	12.6652	11.9249	9.71694	12.6652	12.4656	11.843	12.4656	10.6373	10.6373	11.4616	13.3622	13.3622	12.9175	14.8028	12.6652	5.83153	11.2507	5.79598	12.9175	12.3207	13.3622	9.57989	10.662	10.9173	12.1771	11.843	11.7549	12.4656	10.6921	11.6569	11.843	10.2106
ALPPL2	1.15322	6.45708	4.25962	5.27922	3.82605	4.30144	6.13027	5.49355	6.52868	5.05124	5.69051	5.97669	4.66773	6.41891	6.2746	1.2549	4.77066	6.23914	3.86993	3.12652	4.90769	5.71292	6.59265	5.10808	6.1207	5.14285	5.40311	5.78825	5.55212	6.43605	6.57256	6.18881	5.17843	4.88743	4.40887	4.77288	5.2922	6.28221	2.99944	5.17657	4.4763	4.94424	5.68972	5.9021	6.9942	3.59154	6.16388	7.02442	5.79034
CYR61	1.15201	5.03085	7.2834	5.32841	7.2535	6.89602	4.84259	7.72472	6.23421	7.01239	6.60085	6.10156	4.96373	5.87409	6.21953	8.1155	6.29355	5.36569	4.7692	7.73163	5.39061	5.53163	6.41751	4.70359	6.99021	7.08567	5.94228	4.53308	5.26071	6.61183	7.18374	6.40728	6.28221	7.24186	6.55113	6.79817	5.72516	6.37514	7.69824	7.71186	6.4482	7.73163	6.6946	6.81348	6.22066	7.77391	7.4843	5.40841	5.76467
CLEC4M	1.1495	1.87967	4.63595	2.37658	2.7789	2.80131	2.43153	3.049	2.7087	1.34066	1.50151	4.48958	3.99093	3.61099	2.13269	4.47777	4.04849	2.53474	3.90803	3.31584	3.2576	2.75019	4.19486	1.99926	3.10871	2.93255	1.79591	2.78227	3.42199	2.36606	4.31731	3.8249	2.40605	3.25248	0.746943	2.42928	4.36193	3.3176	4.37581	3.99165	5.4687	3.54992	1.98104	2.28464	1.73866	3.5705	4.20804	1.25758	3.65177
AHSP	1.14484	3.28651	3.20138	3.45934	3.88017	4.22938	2.69998	4.89631	4.25316	4.2483	4.11464	4.13802	5.06837	3.09128	3.13877	2.74556	5.65925	3.92806	4.69041	4.38507	3.13731	4.01187	3.18721	2.29858	3.99712	2.74844	2.15937	2.65042	4.52672	2.25916	1.73297	2.81434	3.6859	2.73296	2.40742	4.45375	4.81924	2.03169	5.5882	3.27407	4.97033	3.45874	2.74729	1.98392	2.84123	6.10061	5.01399	3.78492	4.56641
LGALS14	1.14427	9.14008	7.72108	9.85369	8.10948	9.10001	9.68787	9.99367	10.662	8.50395	8.80048	10.192	9.88293	9.39887	8.08553	7.04066	8.63455	9.66279	9.42999	7.17728	7.96858	10.1355	8.19145	9.67678	7.30858	9.30621	9.55522	8.67336	9.11019	9.36477	8.80048	9.55522	8.77008	7.48664	6.7395	6.93934	9.35428	9.71694	7.25886	7.73547	9.34457	8.50948	9.96109	8.60417	9.94419	5.86108	8.52048	7.96858	7.98958
PSG7	1.14407	11.5305	6.52739	6.16388	9.20338	11.5867	7.98958	6.79472	6.95834	6.56037	6.74243	6.98769	6.90012	12.0356	6.54824	3.85135	9.81496	7.17022	10.6373	5.64162	6.93723	10.8849	6.88037	6.9942	11.4616	6.78468	6.5019	7.49586	11.6569	11.4616	11.5305	12.1771	5.62985	6.68148	4.92421	7.57101	7.10232	7.60604	9.18167	6.29106	6.60708	6.66606	11.4616	7.45959	7.60945	5.58894	6.94158	11.5305	6.08075
FOSB	1.14094	2.57816	5.00311	2.5876	2.45584	4.65014	2.93398	3.83563	3.42116	4.45185	4.1012	4.05798	2.25786	3.19575	3.61958	3.14547	3.72253	2.81538	2.14194	4.12773	2.27757	3.39642	3.90753	4.3483	4.26753	2.76802	2.06964	1.90203	3.0985	4.96125	4.61689	3.46573	2.78074	5.54464	5.2181	3.04195	4.12423	5.15669	4.23228	4.51295	2.68757	4.639	3.29202	4.14862	3.32353	5.87511	3.65432	3.56365	2.79405
LOC100131176	1.14014	5.52868	2.41722	3.11609	3.29267	2.76729	2.74046	1.8127	4.1	2.7062	5.28654	3.50379	3.20535	1.92999	1.69768	1.9397	4.76138	4.62026	4.36379	3.81867	2.22494	3.71563	4.45784	4.67493	4.16452	2.48413	2.33936	3.56255	3.27084	2.72898	2.31187	3.31653	2.43967	3.38623	4.09679	4.42925	2.17582	2.78309	3.1202	2.07426	3.17539	3.65899	4.09714	3.51497	1.80604	3.06057	3.83641	3.67988	5.30154
KRT86	1.13788	1.86692	1.53242	3.24309	2.03744	3.34097	3.36728	2.44117	3.34207	1.99926	3.73338	4.3238	3.44626	3.49963	1.68577	0.227813	2.27942	2.13737	4.04663	1.562	2.48083	3.25288	3.50853	2.55728	3.21254	4.53059	2.23338	2.07817	4.47777	3.81867	3.44436	1.50951	1.90412	1.47403	2.41201	1.41847	3.46425	3.06131	0.849568	2.58152	2.56068	2.37132	3.07026	4.13885	3.81159	0.580199	2.63015	2.34302	2.30657
C8orf47	1.13776	3.28123	1.29754	2.65637	0.953553	3.60134	2.63958	1.41198	2.56636	1.85229	3.17251	3.27208	2.15676	2.89171	0.916112	0.676147	2.29138	2.8923	3.15035	1.51392	2.48198	3.60411	2.48983	3.29484	2.13634	3.31075	1.49121	2.20377	1.8808	2.24071	2.87293	2.01249	1.32949	2.24175	0.688691	1.59851	3.5235	3.20207	1.13734	1.96338	0.904031	3.29783	3.05754	2.36367	2.30024	0.620964	2.37457	1.86659	2.45916
PAPPA	1.13638	10.9428	8.51557	8.60974	8.15775	9.62275	10.4256	8.50395	10.2106	10.0452	8.28094	8.98652	8.14846	10.6164	9.92916	7.08771	8.84494	9.96109	8.97658	8.0813	9.52883	7.56137	10.7441	8.81335	10.5932	9.8289	9.31466	9.86789	9.8289	10.01	10.2106	10.7441	9.38755	9.39887	8.64685	9.70295	9.31466	11.0776	7.62486	9.38755	9.48198	10.481	9.41086	10.6373	10.8315	8.2188	9.74339	9.94419	9.62275
COL17A1	1.13481	5.72246	4.40448	3.13491	2.61131	1.5462	2.20771	3.58909	3.60622	6.51729	5.30154	3.59334	1.96914	2.98886	4.04041	6.05348	3.84253	3.13669	3.6736	3.4693	1.55007	0.948281	3.72495	3.43793	2.6851	1.70713	2.92836	2.1518	5.17724	3.85788	2.87364	3.79987	1.29441	4.17871	7.48664	4.94424	1.24993	4.24947	3.29963	4.93101	2.68797	5.38018	3.19333	5.43878	3.12299	3.92071	2.65988	3.99821	6.07293
CRH	1.12963	10.7441	7.0899	8.63455	8.82015	9.0632	10.2306	9.38755	8.82015	9.38755	11.0088	10.5483	8.56965	9.01292	8.15775	4.39078	9.86789	8.65229	8.87788	10.3837	8.68724	8.64685	9.56706	10.6921	9.37669	8.86105	8.70136	10.101	10.8315	8.57609	5.30979	9.97632	8.04689	10.0286	10.6373	10.7441	9.19205	9.32416	7.08077	9.79817	8.7466	7.62864	9.91674	10.4048	10.1745	9.59395	10.01	9.42999	8.93467
LOC100652744	1.12768	6.3929	7.02442	4.76604	3.46313	6.81883	7.24399	5.04632	5.19161	5.69051	5.85535	0.0228273	5.73836	3.88825	4.39032	7.1066	6.38418	4.0787	6.71902	6.76539	5.41552	4.39646	5.65842	5.93391	5.92784	5.74002	6.28605	5.07427	4.60137	6.00029	6.21208	6.19353	5.09811	5.03395	6.71264	6.54312	6.23672	4.52921	6.38135	1.38972	5.85241	6.80146	5.92489	5.95124	2.32334	5.84639	5.91562	2.96326	7.06975
SNORD3C	1.12479	2.35981	2.52803	3.19229	4.05983	3.28091	2.64345	1.83152	2.93692	2.62276	4.05873	3.51394	4.01273	2.08797	1.18188	5.23727	3.19473	2.56842	3.84877	3.22128	2.55638	3.01113	2.75515	4.34934	2.60073	4.55281	2.89099	1.44375	1.80384	1.11472	5.16122	2.63056	3.0152	2.49321	1.47926	4.37182	2.84308	2.68085	3.568	1.53901	3.07648	1.9139	3.07874	1.77629	0.611349	2.14766	1.90794	1.2468	3.93415
RNU1-7	1.1228	5.68652	6.61797	8.19426	6.41158	7.30631	5.4983	4.36974	6.74324	6.94782	7.26354	7.22695	6.93828	4.4648	4.76372	10.01	6.86813	5.21331	6.58217	5.47278	6.06174	5.06171	5.43542	7.35395	5.80887	7.91053	5.87824	5.10467	4.71829	5.05759	11.0088	5.25903	4.58616	5.18298	4.8502	4.85447	5.06901	5.56418	6.00356	3.87775	5.39302	5.9208	7.1164	6.05909	3.86738	4.90498	5.2981	4.64182	6.89816
LAMA3	1.11807	3.20681	3.65263	3.64742	1.6748	3.50379	2.89947	1.83357	3.18944	6.16248	5.02785	3.6906	2.22062	2.33804	2.40434	5.30979	1.25148	2.05041	2.04965	1.41049	1.53944	1.03443	2.09297	4.05755	2.11215	3.11215	3.08901	2.56068	2.93757	4.8989	2.61963	2.55409	1.23705	4.06728	7.77102	4.05903	1.49731	3.77066	3.07776	4.23271	1.87041	4.08573	3.78492	3.89024	3.32688	3.01551	2.88028	2.86995	2.89545
LOC100652760	1.11577	4.44602	5.10752	5.19767	5.95618	2.80197	4.17244	4.2336	4.75758	5.63135	0.00440653	0.022302	0.0564391	4.88634	5.15554	5.32123	4.04349	4.12914	2.75196	1.92375	5.67316	2.31091	4.48767	4.18928	2.81538	4.61149	4.86585	3.3122	1.5969	6.88634	3.84991	4.34517	4.02569	6.59561	7.95563	4.78918	4.10842	4.84234	6.74566	1.18051	4.69563	4.05212	5.94719	4.93033	4.26129	5.10331	5.19518	4.8572	0.0669303
VNN3	1.10684	2.26279	1.62702	3.03259	2.84861	3.35788	3.7788	1.0412	3.50414	1.61814	2.25786	5.07225	4.15187	4.07503	2.36951	0.264382	0.909085	2.79006	2.67872	1.98065	1.92067	4.43524	3.83848	4.23401	2.35736	3.82987	3.46501	2.79639	2.28991	4.00539	2.90976	3.37613	2.20312	2.91985	1.89255	1.38539	3.63166	1.9504	0.887854	2.31157	2.42333	3.67804	3.75753	1.22582	3.53853	0.936382	1.46402	2.17908	2.86686
SNORA33	1.10282	4.48371	5.54646	0	5.74198	6.52033	5.93084	5.02308	4.26502	3.862	5.17843	4.91069	0	4.08573	6.21804	5.758	4.98235	6.19742	5.72767	5.5834	5.2723	0	5.47197	5.53163	4.93923	5.18037	4.93521	3.93533	4.89631	6.43172	6.25989	6.45259	6.48135	5.22933	3.84625	5.54972	4.82377	3.83582	4.35071	5.14078	5.2315	3.64997	5.25804	5.04937	5.09906	5.50422	4.75107	0	5.58075
RPS26P11	1.10169	3.99345	5.36044	4.74792	3.14272	5.41943	4.17372	3.62954	3.11774	3.98435	3.35751	5.2018	5.82069	2.90506	2.73069	5.18831	4.91677	4.9716	4.00539	4.84367	3.32425	4.83188	4.10328	4.74382	4.25823	3.30182	3.2789	4.05009	4.90328	4.52628	4.22289	4.78607	3.37808	2.9318	4.10307	4.1012	5.27351	4.20854	4.8897	3.98961	3.32502	4.71553	3.01605	3.84037	3.82949	5.35115	4.46688	3.16944	3.5339
HTRA1	1.10108	10.8849	8.99526	8.05164	8.12534	8.54322	8.07666	8.12534	10.3427	10.1355	9.70295	9.97632	9.01292	8.62167	6.51892	7.93869	9.26297	10.2686	9.2324	7.96454	8.43166	9.62275	8.53719	10.101	10.46	7.92659	6.91657	10.4429	9.88293	8.78516	9.73178	10.481	6.93127	8.72426	10.7224	10.101	8.54322	10.2306	8.67995	9.63572	9.6085	9.32416	8.84494	9.84134	8.84494	8.60974	8.19145	9.51825	9.64968
HBD	1.09977	1.53721	2.1402	3.68058	3.03013	4.46253	0.890261	4.13926	2.30772	2.64788	3.8159	3.39025	4.53308	2.76482	0.936382	1.22844	4.90214	3.11703	1.72898	2.42801	2.73009	3.07972	1.56998	1.99534	1.17494	1.31461	1.30836	2.206	1.93701	2.76208	1.17245	1.79476	3.28091	2.74113	2.54186	1.72565	4.0656	0.796824	3.44667	2.17345	3.34097	2.63323	2.32587	2.37518	1.73931	4.66941	4.29931	2.87133	2.69392
RNU1-4	1.0963	5.68652	6.6516	8.17632	6.41158	7.27533	5.40272	4.34323	6.74324	6.94782	7.25463	7.23675	6.93828	4.4648	4.72839	9.97632	6.8842	5.21331	6.58217	5.39344	6.05454	5.06171	5.43542	7.3353	5.80887	7.89643	5.89687	5.10467	4.71829	5.13765	10.9173	5.25903	4.58616	5.18298	4.8502	4.85447	5.06901	5.56418	6.00356	3.87775	5.39302	5.9208	7.12361	6.1207	3.86738	4.90498	5.2981	4.64182	6.85529
HLA-DQA1	1.09567	2.33316	5.23589	5.21256	3.99898	3.6259	1.81584	1.45961	4.48958	2.57198	3.79331	2.63323	2.96003	1.03887	2.18936	3.0906	3.77249	3.17251	3.82164	6.66137	0.761624	1.791	1.06555	2.05349	1.80868	2.9892	3.26905	0.823198	2.3772	4.48157	3.15167	1.39325	2.14194	3.04125	4.79374	2.18286	2.83821	2.24105	3.40653	4.02818	2.33316	3.15277	1.83357	2.17072	1.81945	2.17759	3.6346	3.34021	4.1597
LOC100506358	1.0948	9.91674	6.58983	7.00113	8.07666	8.05673	8.63455	8.29094	9.89829	9.32416	10.0802	9.30621	8.20319	7.43776	7.64182	7.03851	8.61512	10.0452	9.0213	7.58665	8.71554	8.62167	9.12069	11.1215	8.74045	8.67336	7.51768	8.57609	9.46878	7.75345	7.57101	8.55629	7.73872	10.5483	8.35449	10.1185	7.9429	9.41977	7.09741	7.80836	8.50395	9.19205	9.24129	7.5416	8.80048	8.66616	7.73872	9.38755	10.662
SCARNA10	1.09441	1.41672	1.27493	2.57542	2.27774	2.49995	1.90353	1.522	2.22131	1.01044	2.0073	2.5938	2.99207	1.22693	1.40275	3.2135	0.900627	1.10668	2.16767	0.337966	1.60029	0	1.57839	3.54597	0	2.03406	0	0	1.51206	0.37061	4.59198	1.00052	1.09443	1.03338	0.973655	0.761273	0.514606	1.95113	1.00934	0.307753	1.88688	1.76868	1.61577	1.21677	0	0.622541	0.647988	0	2.04042
TREM1	1.09162	4.56442	2.20841	3.50654	2.08519	2.96044	3.58835	2.43619	2.90021	2.37253	3.65899	3.12652	3.45628	1.47629	2.75196	1.32949	3.63902	2.14456	3.64629	2.82246	1.92335	4.35351	2.50351	4.63097	1.91966	2.24367	4.41168	2.87669	1.65178	2.70415	1.81798	0.948679	3.26402	3.59915	6.81036	2.88869	2.48337	1.91073	2.67416	1.47705	1.83734	3.7491	2.62442	1.48184	2.67287	1.81012	1.54227	2.93795	2.20667
SNORA4	1.09118	6.29044	4.72179	4.08213	6.07858	5.35813	5.09811	4.80136	6.43033	6.44014	5.3405	0	0	4.82421	5.96176	6.93127	0	5.97465	5.12264	5.65842	5.758	4.70961	5.96777	0	5.662	6.49022	5.25874	5.14999	5.60698	5.68295	5.41849	7.07449	5.25804	5.72691	5.55812	7.20932	0	6.93934	6.11958	6.21386	3.43951	6.14921	5.4138	6.08801	4.86026	6.27334	5.10065	3.55299	0
AOX1	1.08627	5.05791	0.564577	2.72052	0.887854	2.50706	3.22727	1.51863	3.75299	3.32647	2.02364	3.00715	3.00786	1.97719	1.06951	0.264073	0.748136	1.91141	1.69468	0.780819	1.47659	1.21132	1.82575	3.07123	3.64609	2.14559	0.907595	2.17034	1.76313	2.611	1.66715	3.68775	1.32289	2.85283	1.95635	1.32324	2.20033	3.45229	2.62481	1.39985	2.40499	1.66821	1.06409	1.54927	1.01519	0.749959	1.03093	1.95412	3.28377
GSTM1	1.08455	3.082	3.46678	3.49745	3.79625	3.49676	3.34246	1.46777	1.19749	0.960492	0.907595	3.44206	3.72833	1.19392	2.61746	3.56181	1.81831	3.14787	1.22997	4.04569	1.16963	3.59154	3.76355	2.61567	3.69894	3.52422	1.36759	3.08693	3.82868	3.01452	1.29476	3.98326	1.26004	1.20412	2.44195	2.93795	1.75257	0.959786	4.05486	4.28603	4.46425	3.71347	1.51681	3.59154	3.09275	4.70816	1.23858	2.66493	2.8069
SLPI	1.0841	2.4705	1.6392	4.22938	1.62892	2.85812	0.607146	2.19547	1.94764	3.84086	3.65484	4.01881	2.65319	0.644147	0.736716	1.72713	2.611	0.562821	1.5696	3.63539	0.52474	2.05383	0.712235	5.12199	1.84394	0.757902	1.70713	1.35991	1.52535	3.28413	1.31634	1.54589	0.873825	3.47344	6.35031	1.94004	0.849928	1.0276	3.27362	2.71481	1.24886	2.64675	2.73101	1.64949	0.530081	2.0904	0.983535	1.36395	1.70899
MEG3	1.08312	7.01499	6.7297	4.63097	8.07211	5.87511	7.39502	6.72273	5.94932	6.68813	5.09458	5.15669	5.03968	6.63933	6.66137	7.85218	6.12568	7.42974	5.74555	7.48977	6.95385	5.66981	6.42257	5.51433	7.09239	6.40878	6.48577	5.84836	5.64326	5.93391	6.78285	7.19101	7.11864	8.15775	6.10505	8.03693	5.7464	6.92059	7.7854	7.68716	7.17977	6.85529	6.93723	7.28824	5.56322	8.56965	7.80836	6.25757	5.26674
SNORA61	1.08073	6.7474	5.72936	5.89503	6.9942	7.60604	5.5623	6.71614	6.29978	5.66007	6.69634	5.07617	6.82805	7.10232	4.30491	6.9924	5.6856	5.08641	6.79298	6.51729	5.88806	5.58751	5.08791	6.03567	7.3353	4.79437	6.41751	5.55462	5.07908	6.41314	7.01239	0	6.41891	6.84404	0	5.73786	5.55462	6.04682	6.88037	6.63808	6.63469	5.7807	6.64928	5.24365	6.06645	6.74243	5.56322	4.90549	4.86463
ABP1	1.08019	8.28631	8.62858	8.17165	4.2483	8.1527	7.16551	8.68724	7.88318	10.8592	8.84494	8.10062	7.45959	9.21184	9.78628	9.32416	5.60784	6.3272	7.96858	6.76866	5.13244	8.15775	8.33593	7.91053	7.67724	8.55629	8.05164	6.98398	8.23941	8.82015	8.59025	8.29094	8.36996	9.64968	11.5305	7.10915	4.96871	10.662	8.02453	9.91674	6.16388	10.192	8.91675	9.01292	8.3481	7.07633	7.58029	6.70429	7.97324
KRT8P41	1.07937	0.139851	2.67699	0.317874	1.97427	2.55521	2.4543	0.380558	0.153056	3.98634	0.582059	0.318039	0.275432	3.9219	0.184925	2.35891	2.3772	2.41983	2.57616	1.75564	0.216073	3.59673	3.31687	0.553439	3.08516	2.60922	2.56528	2.87766	0.255821	2.83718	0.242499	0.274383	2.1486	3.51712	0.464411	3.0672	2.71006	2.82107	2.28763	2.23586	1.83189	3.61242	0.236369	2.71154	0.266671	1.80604	2.12778	0.296633	2.6315
LY6D	1.07864	2.9318	1.90736	3.40435	1.02435	2.68616	2.81335	2.01685	3.28018	4.09559	5.34961	3.8328	3.19296	3.05817	1.77292	1.50295	2.09369	3.426	3.22968	2.97023	2.44456	3.70581	2.55449	5.0259	2.83501	2.45772	2.59892	3.11774	4.56013	3.24623	2.98482	4.00369	1.00448	2.5947	4.42925	1.46323	4.43019	3.47749	1.32695	3.86721	2.21499	4.0453	3.12719	2.68023	3.64434	2.29889	3.35468	2.09529	3.54074
TXLNG2P	1.07657	1.2331	0	0	1.80196	0	0	0	1.33352	1.67291	1.64306	0	1.26041	0.58047	0	0	0	1.44493	2.04077	1.10092	0	0.939245	1.86626	0.989013	0	0	1.17874	1.13023	0	0	0	0	2.13161	0	1.00934	0	1.43899	0	0	0	1.7452	0	1.25519	1.38571	0	0	0	0.796471	1.46777
KRT81	1.07639	2.85387	2.15325	4.52718	3.05786	3.91025	4.33946	2.98008	4.28712	2.40982	4.45135	5.46656	4.55463	4.05486	1.8929	0.651529	2.9127	2.80888	5.05124	2.8182	2.93255	3.37843	3.76926	3.25496	3.60243	5.59882	3.21074	2.58245	5.56495	4.40931	3.84	2.00271	1.91249	1.95002	3.40759	1.77629	3.97212	3.48165	1.6113	2.77553	3.46859	3.02206	3.88634	4.55928	3.83887	0.800659	2.60282	2.82865	3.02243
CCL3	1.07426	2.29726	4.62026	5.01968	3.18555	3.36865	3.08065	2.22622	3.24028	3.90394	3.19926	3.70156	3.02655	2.02821	1.34994	3.26227	4.23738	2.64634	2.26022	5.72246	2.14733	2.43896	2.88089	4.00218	3.94239	3.8683	3.04266	1.51723	2.6315	3.34385	2.41913	2.60039	2.39145	5.05297	5.34299	1.55179	3.73299	2.5789	4.21529	3.03326	3.40475	3.09696	3.22789	2.49357	2.44875	4.58351	3.9248	1.91321	2.62634
MMRN1	1.07179	4.61979	4.81589	3.81229	5.66416	2.91487	4.43208	3.15516	4.83462	4.85656	3.55132	2.43002	2.86083	4.45135	3.73579	5.7049	4.09484	1.94229	2.06244	3.54957	3.14204	1.61333	3.2327	3.32534	2.68154	3.63496	3.45934	1.81513	3.28267	4.65164	4.03537	4.60033	4.17616	5.12021	4.2361	5.72172	3.08448	3.66758	4.47823	5.26071	4.32591	4.04225	3.51219	3.33303	3.98244	5.35505	5.45759	3.574	4.55236
IL2RB	1.07022	2.57655	2.66773	3.34458	1.07442	2.73808	2.70234	1.07653	2.67255	4.96821	3.80243	3.32464	1.80495	2.57369	2.29591	3.50552	1.41575	1.51026	1.27321	2.44849	1.32422	0.894634	1.80196	3.80325	3.54557	1.09273	2.96926	2.08205	3.05035	3.89368	2.43783	2.91163	0.994926	3.43518	6.51125	2.79639	1.10501	3.01179	3.32353	4.34176	1.65885	4.72767	3.97051	3.74157	2.38165	2.13953	3.30605	2.62848	2.71518
BTNL9	1.06718	2.47156	0.514606	0.838592	2.3791	1.32552	2.36667	0.506362	0.791029	2.26981	1.46323	0.794872	1.72341	1.80908	0.409675	2.97904	2.58485	1.92526	1.26248	2.28493	1.06348	1.44529	3.02519	0.418879	2.16855	0.291515	0.275123	0.62483	1.48536	1.09929	0.845128	1.44986	1.23328	1.19322	0.234246	3.48714	0.649386	1.44906	0.612719	2.78343	1.87478	1.87596	1.03108	3.3856	0.332226	4.01802	3.57649	2.58152	1.93527
RNU1-2	1.06454	5.68652	6.6516	8.19426	6.41158	7.31114	5.40272	4.34323	6.71407	6.94782	7.25463	7.24399	6.92702	4.4648	4.72839	10.0286	6.86813	5.21331	6.58217	5.39344	6.06174	5.06171	5.50422	7.31917	5.80887	7.89643	5.88436	5.10467	4.71829	5.05759	10.9735	5.20768	4.58616	5.18298	4.92688	4.85447	5.06901	5.56418	6.02878	3.87775	5.39302	5.9208	7.10453	6.07071	3.86738	4.90498	5.2981	4.64182	6.92309
SNORA40	1.06394	4.8989	5.94308	5.56735	6.15233	7.83158	5.758	5.43284	4.61256	5.27033	5.93797	6.68975	0	6.08075	7.27066	7.06314	5.87409	5.29427	6.0623	4.97937	6.69634	6.13027	5.29427	5.34817	4.38048	6.5616	5.88806	6.50575	6.22424	6.62558	7.23251	7.06513	0	6.86516	0	7.20561	6.1119	6.26481	6.09016	5.58267	5.05901	5.98803	5.08195	6.97465	5.52868	6.68813	6.79817	6.72092	6.49845
EGR1	1.06299	2.7918	4.79215	2.97466	3.45096	3.13877	2.80621	4.23954	3.6334	4.56195	3.40824	2.9905	0.93584	2.89879	3.25921	5.13038	3.90948	2.25988	1.58502	4.13123	2.00491	2.06212	3.54557	2.92767	4.21746	3.24059	2.14997	1.5551	2.7434	4.03728	3.96986	3.98833	4.05605	5.69221	4.67442	2.53829	3.48748	4.27175	5.25874	5.59632	3.18286	4.4648	2.87397	3.8209	3.43684	6.94158	4.36542	2.35285	2.91921
FLT1	1.06202	9.8289	7.23466	6.94158	7.69072	6.94326	7.34627	7.04723	8.01098	9.89829	9.02903	7.72108	5.99691	7.98545	7.55459	7.98958	7.35979	8.62858	7.34872	7.76371	7.3625	7.25575	9.03728	7.83504	8.1615	7.40321	7.72472	8.08553	8.63455	8.07211	7.53	8.64685	7.43776	10.1355	10.9173	9.84134	6.74923	9.5069	7.21054	8.45747	7.38445	9.1289	8.17632	8.01545	7.82002	8.03246	8.01947	9.41977	11.0088
S100A12	1.06145	3.98913	3.44954	4.55753	4.47175	4.64432	2.27863	4.94611	3.79331	4.34701	5.48252	6.72273	5.24232	2.7426	1.25318	2.75661	6.10963	3.10871	3.47449	4.45325	3.80591	4.28255	3.00226	4.19305	2.95248	3.29267	3.1045	1.96409	3.05003	3.02137	3.17251	2.58729	3.50312	5.71382	2.06448	4.03653	3.34943	3.29783	5.41696	2.978	3.3487	3.5371	4.14779	2.40982	3.01315	4.80449	4.93983	3.14272	4.41355
PIP	1.05431	3.78944	0.446392	0.945134	0.445368	2.83901	1.67909	0.947616	2.21712	1.89693	1.25454	2.16397	2.76384	1.398	0.983893	0	0.896425	3.76724	0.401449	1.29548	0	1.98815	0.867996	3.33172	1.69214	0.507288	1.17321	2.6996	1.992	0.248777	1.85907	1.4274	2.68357	0.963263	0.890888	0.957589	1.1811	2.49251	3.34021	0.102905	0.262848	1.51984	0.423323	0.327251	0.435309	0	0.736121	0.448049	1.36835
NPFFR2	1.0536	3.32502	2.53268	3.8564	1.53793	3.66871	4.24879	4.67188	1.42816	1.92067	3.52896	3.84763	4.92912	2.99143	3.74668	1.77875	2.8552	3.47489	3.04452	1.05342	1.83702	4.03764	2.64902	3.81941	3.52695	3.19755	3.84492	2.69782	1.81377	3.97091	2.31431	3.39708	3.17972	3.21254	2.83901	2.13699	1.71707	3.27362	2.17664	2.26664	1.27493	2.62776	1.55247	3.92806	3.68432	1.84468	2.04295	3.30423	5.43818
DIO2	1.05319	2.03169	1.93071	1.85037	0.390363	0.557882	0.643707	0.735102	1.05301	4.11715	3.15581	2.41475	1.19074	1.02469	1.06029	2.38609	0.95914	1.94407	0.656646	1.24043	0.386819	0.66342	0.716014	1.84394	2.72699	0.220549	1.35168	0.700765	2.32016	1.75644	1.39366	1.87596	0.159678	2.45225	5.8072	2.41055	0.271428	2.06891	1.54174	3.00259	0.774546	4.09446	2.49523	1.83233	1.37147	1.03815	1.68985	1.91668	2.71687
SNORA73A	1.04864	4.6337	3.29066	3.90544	3.83028	3.23042	1.81907	2.36463	3.87388	0	4.36996	4.62867	3.34496	3.65899	2.22916	5.77115	3.68238	2.167	3.58724	2.31126	2.46158	3.74945	3.01859	3.33303	2.72327	3.64589	2.65742	0	2.33354	2.99779	7.03443	2.85699	1.44752	1.13095	2.49357	3.25167	2.26387	3.41546	2.38911	1.74798	2.72799	0	3.54992	2.83399	1.31707	1.86531	2.37789	2.8682	2.94838
SAA2	1.0391	0.132259	0.772277	1.07344	1.92253	2.07289	0.763273	3.57212	0.513482	1.89392	3.57927	2.92836	1.63001	1.09381	0.687481	0.446177	0.190612	0.292004	0.212247	2.82142	1.5026	2.13161	0	1.23487	0.309104	2.59767	1.06444	0.384543	1.2229	2.87633	1.85522	0.132365	0.974305	1.36507	0.552511	0.527766	0.147542	0.677245	0.642714	0.717822	0.128954	0.114041	2.18457	0.00659447	1.03093	1.43932	2.55409	1.02029	0
ABCB1	1.0389	2.94775	2.33316	2.62944	2.32414	3.75718	3.94772	4.52477	3.52896	2.29921	2.38165	3.84953	3.83764	3.74341	2.97157	1.82937	2.52026	3.67025	3.81867	1.18354	4.14319	3.8766	2.83093	3.78492	3.98751	3.99625	4.06519	3.71792	2.20449	2.6851	2.95318	2.59545	4.985	2.19899	2.48701	4.60187	3.45406	4.48303	1.51138	1.95711	4.10444	3.86648	3.93617	3.4889	4.19486	1.8987	1.89255	2.81366	2.08062
SCARNA5	1.03834	2.46477	1.106	1.5008	0.932046	1.74478	0.938626	0.820642	0	1.07344	1.79442	0.948281	2.26497	0	0	1.88432	0	0.696249	2.1811	1.47852	1.67909	0	0.733081	2.60591	0.748136	1.59922	1.52319	0	0	0.567835	3.33845	1.05762	0	0	1.03515	0.645521	1.61653	1.46744	0	0.483646	0	0	1.08581	0.518721	0.63802	0	1.28021	0	1.83593
DHRS2	1.03796	2.65042	3.20308	4.28132	3.62475	4.7386	4.5812	4.5226	3.88789	1.97578	4.82014	6.19882	4.63595	3.67181	4.79215	1.79476	3.63518	3.75866	4.30961	1.13734	6.0558	4.07955	3.75201	3.94017	3.64609	4.69319	2.52906	2.66713	4.32252	4.6044	5.8052	2.29388	4.51782	5.06347	3.44882	3.05301	5.20425	2.79779	4.18436	2.24743	3.02817	5.17187	5.3992	4.29358	2.87462	3.08799	3.76794	3.7788	5.08195
RPS26	1.03159	5.86288	7.09993	6.64413	5.19324	7.01499	5.95316	5.23448	5.21331	6.07508	5.37527	6.89027	7.56137	4.83994	4.5802	6.95219	6.65571	6.89432	5.60869	6.5498	5.17307	6.50321	5.85718	6.33116	5.92581	4.95289	5.32841	6.2746	6.7797	6.36767	5.89282	6.75977	5.35582	4.75977	6.03468	5.90515	7.23466	6.24489	6.68313	6.1447	5.14078	6.7526	5.20121	5.7547	5.79034	7.20561	6.30341	4.80393	5.20695
COL1A1	1.03106	6.64765	7.42043	4.32848	8.31504	4.8989	6.45832	6.27334	5.30285	7.36542	5.24831	3.40798	3.77443	7.63798	7.38445	7.75345	5.54735	6.83361	4.92249	6.29978	6.85156	4.71553	6.62226	4.10189	7.02928	6.23024	6.42022	5.37221	5.44712	6.89816	6.37271	7.19333	6.93934	6.83786	7.13034	6.84404	5.20695	6.6946	6.97678	7.37082	6.65072	6.44145	5.88436	7.3353	6.7474	7.92659	7.7815	7.28824	6.32452
COMP	1.02739	2.60039	1.72264	0.747586	2.78934	0.982582	0.629671	2.56668	2.104	3.63061	3.64277	1.86309	0.142919	1.96194	1.35244	3.50312	0.447336	1.55782	1.00704	2.36667	2.54909	2.33529	1.06671	0.967559	2.29388	1.85007	1.5026	0.752256	1.43713	1.78419	0.830708	1.72454	1.95784	3.36274	5.04133	1.31998	0.613192	1.83152	0.541342	2.80585	1.34788	1.40379	1.69429	2.0215	1.24383	2.30024	2.33253	1.25248	1.64763
RMRP	1.02647	4.77066	3.53673	5.35582	5.65397	4.76499	4.18352	3.43272	4.70036	5.26905	5.17438	5.26237	4.81746	4.18805	5.09098	6.41458	5.45529	3.68938	4.84863	3.99578	4.42605	4.40671	4.7128	5.40841	3.84417	5.72172	4.4325	4.13339	3.00122	3.22484	8.27605	3.99384	4.0992	2.96825	4.02856	3.2046	3.84337	4.75357	3.47821	2.11464	3.89368	4.07225	5.611	3.82273	2.15144	3.91858	4.34304	2.43517	5.67674
C4orf26	1.02472	1.93335	2.87669	3.33241	1.48273	3.70982	3.97913	3.80325	1.74827	2.82412	3.88753	2.90159	3.81941	3.45769	3.71053	2.59892	2.40072	3.17221	3.3487	2.06244	2.59141	3.89056	2.23045	4.33903	1.51942	4.95163	3.93785	2.93148	3.91669	2.45187	2.08971	3.59952	2.72115	3.34729	4.03425	1.31813	2.44076	3.04628	1.78116	3.03635	2.26279	3.01315	3.13491	3.26431	2.23586	1.92558	1.67173	2.46884	4.50236
RNU1-9	1.01956	5.23589	6.3183	7.93083	6.19608	7.05857	5.13316	4.14936	6.62558	6.73457	7.12116	6.9646	6.81036	3.88882	4.39608	9.70295	6.66299	5.05065	6.37271	5.18956	5.84458	5.0559	5.34595	7.1066	5.55978	7.7146	5.72172	5.03395	4.45185	5.03968	10.774	5.16192	4.70619	4.98963	4.96821	4.93162	4.75576	5.1178	5.78265	2.46569	5.17307	5.62167	6.8299	5.72357	3.3193	4.67442	5.04937	4.55415	6.59407
NPB	1.01926	2.00022	1.05114	1.94806	2.99176	2.33837	2.20449	4.51295	3.46038	1.82608	2.12559	4.35351	3.83887	2.54941	2.63784	0.546668	0.829812	4.92848	3.73732	3.0442	1.9609	4.24751	2.48008	3.81822	2.45465	2.6946	3.54418	4.12348	3.66945	1.99737	1.58283	1.55584	4.99919	1.6748	1.71283	1.69393	3.69454	3.23341	1.37211	3.81124	2.8692	1.95811	2.87766	2.28121	3.23004	2.02756	1.79399	3.76604	2.53508
C15orf48	1.0184	5.04489	3.39677	4.56854	5.43975	6.65571	3.25539	5.54558	4.37137	5.13898	5.78452	4.72618	4.43066	4.614	4.4942	3.74012	3.73189	3.59598	5.54122	7.02208	5.53697	5.84937	4.59139	5.66513	3.01551	5.6095	4.20149	4.1255	4.21916	5.18898	4.98963	3.67882	4.23401	6.33234	7.10915	6.47434	4.05092	4.86876	5.772	4.1004	4.20018	3.1712	6.18518	3.30347	4.30598	5.30549	5.36431	5.93287	5.03701
PLA2G2A	1.01629	6.78468	9.11019	7.72108	8.04689	6.78468	9.42999	6.66299	6.41314	7.15826	6.79472	6.61797	6.69295	6.98564	5.2922	8.2188	8.53204	7.44869	5.32409	8.16671	7.18838	5.53097	8.26007	6.65397	8.53719	7.66746	7.45173	6.48438	7.15548	7.52715	7.85566	8.43166	6.37144	7.27066	6.6913	7.61267	7.36826	7.30631	9.00522	8.31504	8.30283	6.41891	6.90193	6.66606	7.02442	8.73108	7.98115	7.32524	5.59299
RBM14-RBM4	1.01579	0.998715	1.59768	2.19583	3.15724	0.0176396	1.85698	3.05373	2.71955	1.84174	2.37789	3.44463	2.55728	3.26192	3.46752	1.01787	0.0165618	2.79673	0.269798	2.41756	1.4943	3.03913	2.404	2.34125	2.63385	1.94729	1.67909	3.19504	3.0046	1.7529	1.15917	0.00353316	3.27815	0.621224	1.59496	0.51826	2.98725	2.40876	2.03277	3.08729	1.83593	1.24811	1.71217	2.18302	3.05063	0.995549	1.68577	2.84344	2.17451
DERL3	1.01525	3.95197	2.37789	5.22126	3.69255	4.79099	4.50369	4.16578	4.67737	2.40188	4.59974	5.41221	4.2789	4.5964	3.9338	1.39576	4.10608	3.88053	3.81083	4.08959	5.10501	4.36592	3.74232	4.84704	3.68817	2.84089	4.17113	3.70052	5.43664	3.91744	3.14659	3.24523	3.66834	4.43349	3.60243	4.00956	5.75019	4.58157	2.21325	3.24804	4.8897	3.75827	4.05798	3.35855	4.24921	2.07567	2.74046	3.82568	3.70841
SNORD3B-2	1.01466	3.07151	2.81678	3.69181	4.82377	4.02984	2.96862	2.90843	3.44787	2.67801	3.40869	3.91283	4.49776	2.44992	2.23014	5.69138	3.7822	2.86583	4.50747	4.51623	2.61449	2.77311	3.02724	4.52477	2.60347	5.40655	3.24877	2.1048	2.57959	1.95811	5.52426	2.83017	4.27511	2.96394	2.2808	5.18603	3.0442	2.85631	4.44743	2.20929	3.93178	3.20754	3.5073	2.23922	0.862846	2.95318	2.31241	1.63647	4.63955
ERV3-1	1.01382	6.81348	4.02453	5.84262	4.58201	7.27847	8.17632	6.18289	7.97752	6.75077	5.54902	7.13761	4.69511	6.53975	7.15004	2.42897	5.09811	6.83175	6.61506	2.21909	7.06975	6.05454	6.72792	5.83452	6.32603	5.05673	6.12707	6.99626	5.70658	6.04553	8.39014	7.03443	6.6137	6.61934	4.00754	6.19142	7.07633	6.76357	4.53609	6.05006	7.07449	6.13521	5.97269	5.60115	6.71614	3.38736	6.09373	5.23659	5.09098
RNASE11	1.01305	1.3588	0.424201	3.02724	0.604479	2.98078	1.9674	2.56767	2.07745	0.510437	1.32077	2.02821	3.24489	1.55179	1.31777	0.486783	0.72104	2.09966	1.53168	0.543044	2.54141	2.60832	1.60712	2.25548	1.54438	2.21005	1.0213	1.59332	2.22622	2.98482	3.67394	0.786018	1.49502	0.249566	0.184059	0.805294	1.92375	1.47471	0.402844	0.357774	1.67251	1.97327	2.03234	2.73224	2.06858	0.479211	0.365627	1.76388	0.825259
RNU1-1	1.01156	5.37301	6.34738	7.98545	6.24899	7.06513	5.27692	4.5724	6.50575	6.87105	7.07247	7.0899	6.7376	4.28279	4.59296	9.77241	6.70729	5.20768	6.34738	5.21031	5.81968	5.0559	5.21031	7.09239	5.57099	7.73163	5.70392	5.24899	4.74382	4.8641	10.7441	4.98347	4.65865	4.87709	4.98635	4.99786	4.79215	5.14736	5.7493	3.34533	5.21593	5.8052	6.82805	5.79225	3.34097	4.52053	5.3112	4.73888	6.64413
SNORD3D	1.01144	3.07151	2.81678	3.69181	4.82377	4.02984	2.96862	2.90843	3.1101	2.67801	3.21451	3.91283	4.49776	2.44992	2.23014	5.69138	3.7987	2.86583	4.50747	4.5112	2.61449	2.77311	3.02724	4.52477	2.60347	5.32123	3.24877	2.1048	2.57959	1.95811	5.52426	2.83017	4.15839	2.96394	2.2808	5.18956	3.0442	2.85631	4.44743	2.20929	3.93178	3.20754	3.5073	2.23922	0.862846	2.95318	2.39297	1.63647	4.63955
RNU1-3	1.01068	5.2338	6.29106	7.86751	6.17876	6.9924	5.11177	4.0742	6.48291	6.67814	6.97066	6.97265	6.76357	4.06093	4.51958	9.66279	6.63179	4.90924	6.3557	5.25666	5.75125	5.13038	5.21525	7.07633	5.62077	7.69425	5.69765	4.92633	4.73172	4.92421	10.7224	5.01968	4.4858	5.01332	4.72308	5.01155	4.67188	5.18361	5.71554	2.80343	5.16253	5.63407	6.80877	5.73364	3.66945	4.639	5.09335	4.5065	6.66758
CA10	1.00822	2.86583	3.93496	5.27165	2.02296	3.99462	3.4201	4.33112	4.13692	1.31047	4.54682	3.56048	4.07749	4.33796	3.45438	0.690278	3.70386	3.58939	3.56152	1.80908	4.04729	4.15146	3.33774	5.26002	3.22452	4.96191	4.35485	4.85819	3.11497	4.95707	4.43398	4.8001	1.63196	4.39287	0.196736	2.56138	4.83405	4.44372	1.84003	3.46639	3.51325	3.59235	3.87105	3.78008	5.47953	1.36543	3.66494	1.91073	4.54829
CTGF	1.00776	4.09559	5.89603	5.12892	6.68478	6.17303	4.39646	6.16882	6.17135	7.07449	6.08801	4.90384	4.95008	5.37527	5.4696	6.75612	5.35505	4.81805	4.32206	7.05171	4.25962	5.24365	6.51438	3.78788	6.79652	6.3929	5.10692	3.46967	4.99786	6.53975	5.73836	5.5166	5.96977	6.51593	5.82069	6.79652	5.26071	5.66615	6.342	7.1815	5.52426	7.12361	6.90568	6.30964	6.05454	6.58691	6.52474	5.65925	4.87597
APLN	1.00444	5.71835	6.08576	5.29427	5.84937	3.88863	6.34905	5.48171	5.0785	5.02654	4.41549	4.45044	3.75533	6.16388	6.58217	6.30585	5.1422	5.2063	4.45987	5.16657	5.96176	4.52967	4.50838	4.42925	4.57363	5.39538	5.90515	4.86585	3.42783	5.35736	6.40878	6.22301	6.11611	5.16387	3.18175	4.68775	5.14014	4.67737	5.72767	6.17303	5.57483	6.31565	4.14862	3.48235	5.82653	6.07637	5.22126	3.40332	4.82471
HTRA4	1.00442	7.1066	4.73973	6.04114	4.31137	5.33204	3.98833	3.81039	5.45759	7.7854	6.6165	5.48429	4.86827	3.85308	4.07585	5.5789	4.83994	6.8842	5.6061	5.4116	2.77108	5.12892	4.96702	6.02004	5.63407	4.00491	5.3112	5.10808	5.28244	4.80869	4.50838	4.78283	4.97765	5.98492	7.93083	6.17004	3.73621	6.10505	4.96754	6.49441	5.19161	6.70244	6.30091	5.12512	4.28634	3.44524	4.97765	5.12451	6.23292
PHOSPHO2-KLHL23	1.00269	0.0372207	1.01111	0.0254045	0.00231112	1.82675	0.886543	0.326717	1.30497	0.449252	0.00432932	1.56741	1.46704	1.11659	0.0280846	0.0819202	0.929527	0.010176	2.04856	0.00209992	1.60478	1.44038	0.0108158	0.0154298	0.00690572	0.675534	0.783876	0.741914	1.2468	0.361711	0.963581	0.521726	0.014592	0.90005	0.00273319	0.00519158	0.01638	1.62779	1.41124	0.850811	0.985426	1.70407	0.00549967	0.434664	0.882739	0.877812	0.561527	0.00816926	0.0570543
CASQ1	1.00184	2.20276	0.240803	2.0817	0.158697	1.5265	2.12083	0.0541525	0.336346	2.13497	0.240677	0.212748	3.12182	2.31679	0.21402	2.23239	0.169017	1.30287	2.38059	1.74307	1.90906	1.08678	0.192688	2.59545	0.66342	1.28503	1.94511	1.31461	2.27942	1.07686	1.61313	1.26282	1.50117	0.177414	2.22264	2.74912	0.847695	3.03116	1.04419	0.340213	1.37425	2.33739	2.11796	3.55465	1.89909	0.197147	2.41584	3.51906	0.174129
PPAP2C	1.0012	1.8617	3.2417	3.01605	2.2327	2.13777	3.67181	1.586	4.46688	3.14897	3.12156	4.72108	4.01598	3.53746	2.38315	2.66148	1.28817	3.23811	3.96458	2.85557	4.01112	2.12921	3.13032	5.62001	2.09529	3.51923	2.96825	4.17489	3.89916	3.23851	3.67605	3.26606	0.724347	3.40265	4.73801	2.80395	3.92806	3.4513	2.30561	2.29237	2.5468	3.47802	3.54758	3.55204	4.64778	1.57763	3.84377	1.1319	1.14135
ZFP57	0.99926	1.62533	0.34436	0.310719	0.673629	0.536439	1.28817	0.143268	0.0667997	0.800349	1.25577	0	2.96993	1.19074	0.223485	1.98356	1.72606	0.419928	0.0544722	0.0444684	1.24886	1.93036	0.886257	1.521	0.155351	0.98971	0.153386	0	0.21882	1.30615	1.30251	1.3101	0.200639	1.17807	3.09943	0.0265344	2.24849	0.733351	1.58327	2.11247	0.402635	0.163579	0.457427	1.07344	1.20096	0.0439501	1.98177	1.55442	1.19322
HSPA7	0.997851	4.96125	3.57591	3.50343	6.53655	3.65792	4.71074	4.8264	4.08068	4.27535	3.41213	3.33741	3.01179	4.50091	4.8726	4.96002	3.95275	6.01023	4.38834	6.43301	5.91151	4.10348	5.39385	3.6669	4.37852	3.70541	5.65505	3.3838	3.85446	4.75504	4.42743	4.86983	5.71731	5.08376	4.3487	6.32603	3.90276	4.54934	5.5798	6.03366	4.93521	4.9334	5.82069	4.95763	3.99545	6.90774	6.01311	4.11587	2.37017
CXCL10	0.991805	1.76839	3.65645	5.34218	2.20067	1.90061	1.31531	1.93447	4.21034	3.50971	2.87735	3.44882	2.63015	2.68685	1.08062	3.80549	2.85218	1.31124	2.07289	8.43166	1.8919	1.08746	2.96394	4.47908	3.27239	4.26042	1.76157	1.42878	2.59213	2.98008	2.18804	2.88518	1.95453	2.86718	6.65571	1.81584	3.63025	2.26599	3.15377	2.93287	2.3657	2.34222	1.96305	1.62892	1.38267	2.36294	6.22795	1.44752	1.44462
COL6A1	0.991557	6.07293	7.017	4.35299	7.66746	4.40887	6.20569	6.41314	5.22871	6.24357	4.68928	4.0622	3.29963	6.74405	7.44336	7.63798	4.97998	6.81196	4.89456	6.33963	6.71085	4.90214	5.83153	3.9589	6.50575	5.96386	6.46671	5.56919	5.5623	6.42022	5.9401	6.64413	7.16551	6.56624	6.11752	6.46835	5.12451	6.37144	7.07449	7.39502	6.61183	5.97071	5.70029	6.88634	6.35406	7.79706	6.94326	7.19101	5.6061
SNORD3B-1	0.991226	3.07151	2.81678	3.69181	4.82377	4.02984	2.96862	2.90843	3.44787	2.67801	3.40869	3.91283	4.49776	2.44992	2.23014	5.69138	3.7822	2.86583	4.50747	4.51623	2.61449	2.77311	3.02724	4.52477	2.60347	5.40655	3.24877	2.85891	2.57959	1.95811	5.52426	2.83017	4.27511	2.96394	2.2808	5.18603	3.0442	2.85631	4.44743	2.20929	3.93178	3.20754	3.5073	2.23922	0.862846	2.95318	2.31241	1.63647	4.63955
MAP1LC3C	0.990364	2.50917	4.69676	2.67589	2.44556	4.02255	2.33354	3.07363	2.98169	4.16471	3.29704	4.25514	3.42677	2.13225	2.98578	4.26483	2.15746	3.70581	2.52767	3.68513	1.3566	0.723147	2.56247	3.58724	3.22727	3.23709	3.82128	3.19021	3.30115	2.09369	2.24602	4.41932	0.72629	4.95103	2.94336	3.0342	1.77547	2.05588	3.60861	3.0726	2.6903	2.20929	4.68117	2.64568	2.3622	3.35468	3.45934	2.14324	2.39972
LOC100129345	0.989078	5.53356	2.02929	4.45185	2.92904	4.47727	4.60187	3.38237	4.93279	3.31253	3.63738	4.55647	4.95103	3.55839	2.67042	1.62812	3.47469	3.53634	4.64728	2.26914	3.34729	4.56854	5.03395	4.19602	4.46166	4.57679	4.00249	6.02004	4.99258	3.43897	5.24096	3.85261	3.78456	2.56006	1.85262	2.39823	4.51649	3.11388	2.99379	2.32833	4.07345	4.11917	4.44904	4.04729	3.49127	2.31126	3.14204	2.558	4.10842
BBOX1	0.988242	1.07311	1.86845	3.64126	1.49087	2.61899	1.64949	3.21748	2.06348	1.05597	3.02313	4.87312	2.65844	2.76384	1.61577	0.313565	1.48392	2.74844	3.08618	1.65686	1.08239	3.40332	3.13283	3.1407	2.24538	2.38165	1.79218	2.03169	2.86757	2.85957	2.6203	3.01998	1.23631	1.4831	1.35845	1.9943	3.07939	2.07221	0.89364	1.44867	2.43932	2.71585	1.7282	2.39297	2.6965	0.609849	1.51942	0.855234	2.67349
CD248	0.986768	4.03841	4.42381	4.65641	5.0333	3.10871	4.0622	5.01217	3.80053	4.32625	2.45392	2.47218	2.89305	4.88202	5.37029	4.85919	3.447	3.97212	3.80128	4.88493	5.57397	4.21173	3.63382	5.01727	3.68626	4.60535	4.62573	3.91712	3.47892	6.49845	4.24879	4.35485	5.39671	5.45678	6.40007	3.98869	4.04182	3.78283	6.43463	4.93395	4.28749	4.14319	4.64728	3.94239	4.19325	4.85162	4.76077	4.18642	2.95652
RSPO2	0.986327	1.78681	3.61704	2.15462	1.87478	1.20898	1.43824	0.985426	2.51505	1.79591	2.57928	2.12707	1.29934	1.38503	1.12988	2.22982	2.84861	2.13921	0.837319	2.66243	0.506607	0.525173	2.21358	1.32802	3.47315	1.87081	2.46884	2.60461	3.07334	0.776921	1.47099	3.57248	0.180635	1.18621	1.93936	1.74657	1.56891	0.953887	3.60622	2.65535	3.57728	2.04112	0.861616	3.29235	3.3132	2.85738	3.1167	2.65844	2.69316
AQP11	0.985264	1.83357	1.66383	2.70415	0.643934	0.863964	2.57928	1.99926	2.62206	0.546211	2.99874	2.99747	3.33303	1.1198	3.00857	1.05149	2.30875	3.31726	1.17282	1.78086	2.08909	1.67513	0.952886	2.88832	0.962939	2.14158	1.278	2.93007	1.39726	2.18421	2.04999	1.92253	1.17626	0.692526	0.759334	0.745552	2.34222	2.57311	1.43859	0.627209	1.04025	0.854515	2.08661	2.38059	1.28131	1.11028	0.706122	1.09994	2.87164
NPIPL2	0.982926	0.59774	2.7229	1.95307	3.30347	3.23637	4.07033	0.314864	3.40798	1.42593	2.02756	2.50316	2.34055	0.546013	2.67002	3.49856	2.50591	3.13699	0.465254	3.1961	0.2517	2.45225	3.43207	3.43897	3.58835	3.58687	2.94048	2.65224	3.38167	2.21181	2.07615	3.34097	0.325959	3.43416	1.84003	3.70156	2.47781	2.84986	3.25606	3.41142	3.07907	3.53288	2.5944	3.47855	2.50984	2.03779	2.25301	2.35736	2.91594
ANKRD37	0.982626	1.85522	2.54872	2.29987	3.73123	2.93661	1.02469	3.5494	3.13419	4.42781	4.8187	4.79099	4.6657	2.01904	1.68914	2.17276	2.9241	2.58796	3.45229	3.18515	2.38486	3.14969	2.34186	4.46533	2.07144	1.87316	1.80052	1.93936	3.27985	2.64745	1.42553	2.15937	2.20866	4.54682	4.80601	5.93502	2.6946	2.75055	1.68648	2.41871	2.21992	2.54607	3.71502	2.53581	1.64648	2.71585	1.76354	3.22288	4.19735
IL8	0.982033	1.18413	2.16888	2.51994	2.34795	2.13345	0.291013	1.49951	1.3043	2.80395	5.41849	2.27327	1.15291	1.68149	1.54778	1.54131	1.70302	0.35317	0.707243	3.71378	0.568355	0.724887	1.55476	1.51392	0.922373	1.64565	0.608083	0.306625	0.562095	3.08369	1.48687	0.616761	0.825839	5.30913	3.80675	1.54893	0.92433	0.768873	1.86594	1.38825	1.11317	1.42816	1.02655	0.997867	0.66277	3.78685	0.759636	0.936691	1.24178
AQPEP	0.978887	5.11177	3.8142	4.93806	2.92444	5.53953	5.53163	3.80928	4.80815	6.97938	4.96059	5.21256	3.59778	6.22183	5.44053	4.86983	2.48083	2.60922	4.58948	1.83118	4.66711	3.87312	5.0431	5.17511	4.23482	4.64288	4.1728	4.95224	4.55753	5.46317	5.31965	5.11887	2.2917	4.62867	7.6507	5.57747	3.8009	3.86558	3.29165	5.496	4.02126	5.76865	3.57728	5.1178	4.7692	3.77142	5.44392	3.78456	4.58351
COL6A3	0.977857	5.24306	5.26602	3.3122	5.98929	4.1808	5.42881	5.17376	3.99625	4.82913	2.76446	2.42757	3.82909	5.54277	6.12441	6.09851	3.85183	5.05614	4.66711	3.94901	6.00496	3.51826	4.44797	3.179	4.5436	5.3992	5.62167	4.08283	3.54713	5.72839	4.39838	5.05791	5.96503	5.45759	5.47698	5.19461	4.77589	4.87827	5.23448	5.37807	4.77855	4.15924	4.78874	4.90101	4.65641	5.88714	5.6873	4.61689	4.05836
MUTED-TXNDC5	0.9772	0.0309088	1.96338	2.91559	1.65885	1.21432	2.50316	0.0571116	1.2233	1.83005	2.29065	1.29222	2.61164	2.71989	0.042551	1.29613	2.63265	1.10733	2.56877	1.44947	2.01649	1.90241	0.00971246	2.77682	0.765985	1.44986	2.36122	1.98779	1.80535	0.001273	2.64162	2.12641	1.79785	1.4887	0.278053	0.787856	2.87096	2.90233	2.36667	1.45373	1.95635	2.68945	0.00589205	1.04844	0.928267	0.0400098	2.44992	2.57369	1.26004
ZNF703	0.97246	4.76656	2.89879	3.35584	3.86007	3.27362	4.46838	5.65397	5.7914	5.19324	4.06185	5.97071	4.04137	5.32991	5.20121	2.12641	3.6346	5.83942	3.92976	3.27239	4.39646	4.75212	4.37459	4.7195	5.23518	4.7877	4.27486	5.28877	5.63573	5.45118	4.38324	5.09876	5.17376	5.12892	4.58562	5.30549	4.30371	4.91207	2.82445	5.31471	3.52284	4.10189	5.29427	5.56147	5.89003	3.68351	3.97643	6.20569	4.73801
C12orf75	0.969428	4.24157	4.24713	5.03766	2.97971	3.94489	3.36764	3.22216	4.33395	5.52162	5.97269	5.16724	4.28792	2.89099	2.64902	4.68567	4.24283	4.61149	3.17601	3.81738	3.12618	4.70036	4.76448	5.34151	3.96965	2.82208	3.59816	3.13669	4.92249	3.90714	2.84478	3.67025	2.94048	5.43818	7.09497	3.64551	2.8923	4.2547	3.61883	3.77685	3.89328	4.77737	3.82164	4.34304	3.30566	3.4639	3.62513	4.08033	5.51581
PIPOX	0.968968	0.676442	1.80755	2.55728	0.332624	1.71892	1.06592	0.209087	1.19074	3.71692	2.99448	1.83219	1.43713	0.57461	0.372978	2.35063	1.01421	0.321226	0.422703	0.717193	0.306994	0.661811	0.582059	3.09128	1.71892	0.592339	1.98141	0.344529	2.03532	2.4761	1.3566	1.3366	0.126105	1.5206	4.61498	1.54438	0.390177	0.870108	1.76742	2.68023	0.805027	3.26905	2.56877	1.98356	1.14947	0.419306	1.97473	0.709469	1.87289
NAPRT1	0.968208	4.63748	3.81272	4.93162	4.66413	5.17438	4.55753	4.95398	5.59549	3.82642	4.70359	5.81382	5.41082	4.65059	5.68652	4.24196	2.52731	4.28056	5.4803	5.48894	2.31918	6.16762	4.27157	2.29305	4.53711	5.56661	4.80759	2.16996	6.0324	3.87534	2.19256	5.06232	3.17865	4.7195	3.47524	5.19839	5.49667	4.29219	4.87209	4.3609	4.49776	5.48724	4.2383	5.21463	2.17966	3.83764	5.30608	4.15717	5.14481
IL36RN	0.967301	1.51534	2.09824	4.06686	2.58419	3.46967	3.74324	3.57868	4.50189	2.29667	3.63093	3.36305	3.59005	4.29263	3.46538	2.34125	4.05903	3.23637	3.3733	2.65454	4.26894	4.59974	3.82868	3.09696	4.32429	3.64092	3.13143	4.47483	4.45697	3.02428	4.98844	3.05342	1.75564	2.34016	2.38059	3.12587	4.32848	3.09409	2.5947	2.486	2.68719	4.37405	2.28223	3.59334	2.9254	2.29237	3.81308	3.62513	3.28481
RGS1	0.963716	1.72753	2.99805	3.26464	1.80419	2.86377	1.14654	2.51253	2.84157	3.03525	4.07914	3.75026	1.84626	1.21301	1.84174	2.28627	2.75055	0.951993	1.46148	6.11516	1.62058	1.05444	1.55664	3.95197	2.68398	1.92599	0.932314	0.994926	1.32911	2.527	2.17276	1.40652	1.56242	3.61347	4.09165	3.53926	1.22693	1.25791	2.68545	1.56448	1.97964	2.1518	1.47432	2.08367	0.834332	2.39477	2.16252	1.80161	1.95497
B3GNT3	0.962961	4.42006	4.05277	5.36806	4.75758	4.36379	4.65304	4.71023	5.70111	4.91096	4.31181	5.6873	4.44743	6.07858	5.03907	3.4317	4.72509	4.5964	4.76024	3.68312	5.9401	6.12441	6.10963	5.81382	5.59127	5.88338	4.32303	5.76865	0.631872	6.30708	4.95042	4.29358	5.01782	4.93162	5.32841	3.98913	3.72582	5.48506	4.31731	5.23315	4.95462	5.1537	6.01521	4.57018	6.16248	4.34343	4.5724	6.02321	5.91783
NAV2-AS4	0.962276	2.98725	1.853	3.78008	2.06448	3.22625	3.76049	2.59612	3.0657	0.992995	2.41722	2.79673	4.00705	3.35788	3.08618	1.17946	2.31954	2.24849	4.02492	0.808279	2.93074	3.39263	3.96639	3.49856	2.6014	4.29043	2.98138	3.06363	3.15581	3.62909	3.12719	1.50556	3.08065	2.00639	1.41575	0.885314	3.8564	2.09193	2.01365	3.02759	2.95283	3.05517	3.55245	3.70461	4.50051	0.955186	2.96496	1.46434	2.3976
RNU1-6	0.962027	5.49756	6.37828	7.97752	6.14805	7.00329	4.95289	4.33252	6.51593	6.7474	7.00559	6.95598	6.74098	3.88882	4.6734	9.67678	6.57749	5.29502	6.35277	5.08581	5.80799	4.95586	5.36569	7.05404	5.66664	7.67419	5.76272	5.0728	4.52921	4.91096	10.662	4.93691	4.53455	4.9642	4.833	4.94797	4.75576	5.25536	5.73924	2.46569	5.16967	5.68389	6.90952	5.83351	3.11497	4.54047	5.1184	4.73888	6.58691
SLAMF1	0.961408	1.43421	2.75661	2.44258	1.49951	1.96224	2.46718	2.45465	1.39686	0.603944	0.688691	1.29899	3.48606	2.13345	3.01605	3.33271	1.78116	1.4887	2.0205	2.25446	3.25362	3.04829	1.17464	1.81377	1.0892	2.20276	3.0442	2.40569	1.29287	2.46158	2.06212	2.16429	2.37518	2.07649	0.416306	0.98971	3.09661	1.84776	3.45368	1.29648	1.09203	1.7529	1.97964	1.82575	2.02012	1.48981	0.883068	0.325004	1.3328
SLCO2A1	0.960098	6.28845	4.43524	3.88789	4.34554	4.94974	4.9082	4.40161	4.8587	6.28605	5.53356	4.63955	4.87983	6.38295	4.81371	5.38681	4.38007	5.66819	5.0333	4.5934	4.26446	4.94668	5.93902	5.40934	5.98929	3.97601	4.92366	5.62618	5.12512	4.40581	4.72767	5.34218	4.84863	6.34738	6.62226	5.02532	4.61357	5.89003	3.40918	5.37664	4.64387	4.84755	4.90498	6.43878	4.7754	3.83928	4.5488	6.11875	6.57578
TM4SF5	0.959396	2.21325	1.4134	2.77649	0.184925	2.97466	2.30981	1.31531	2.20067	1.11402	1.51171	2.2281	1.98955	2.2621	0.872556	1.08959	0.282385	2.01512	2.80657	0.331261	1.3708	2.57159	1.41614	2.12446	0.778786	2.25242	1.02949	1.99307	0.922663	2.45465	1.48834	1.15168	2.01011	2.43479	1.36395	2.10362	0.503878	2.51087	0.787856	0.571306	0.515561	0.653811	2.01649	1.06986	0.732788	0.540858	0.352794	0.911483	1.12394
LOC440335	0.956286	2.78584	2.82173	2.97157	3.35788	4.17414	3.16185	5.04569	4.47175	2.95469	3.04358	3.94399	5.63911	2.49917	2.88968	3.59477	4.16578	2.44379	3.27509	3.44667	4.28174	3.67145	1.69057	3.70125	3.91949	2.1171	3.72803	3.83262	3.99821	3.21847	3.07095	3.2613	4.43443	4.03841	2.74046	3.16875	4.34323	3.5854	2.86852	3.16433	3.6259	2.42545	3.5339	2.51054	2.55698	2.32016	3.16331	1.97298	3.57573
NBL1	0.956233	2.64378	3.76049	0.0253031	3.6669	1.86416	0.0284521	3.082	2.9139	3.41297	1.78145	2.1306	1.46501	2.61131	2.81908	3.30773	3.10111	3.24979	0.487233	3.64017	3.44954	3.73019	2.78715	2.12848	1.65467	3.03154	2.94301	2.60282	3.0657	2.14124	2.51365	2.57679	3.45197	2.30518	3.38736	1.92217	2.46017	0.0100766	2.68398	3.53525	2.49735	1.90304	2.15937	3.00569	2.95788	3.54837	3.13032	2.51434	2.63385
C7	0.955584	7.83504	8.47027	6.60085	7.68716	6.23292	7.49925	6.86288	7.02928	7.51139	6.06542	6.19353	4.82969	7.05404	7.47815	8.40091	7.03851	6.99848	5.71835	7.78976	6.51125	5.21331	6.90012	5.79863	7.50197	7.61888	7.4722	6.14805	6.39715	6.13027	7.42043	7.52051	6.85529	8.0813	5.63407	7.72108	6.00924	7.12569	8.27155	8.18015	7.85955	6.88634	7.06513	6.93127	7.10915	8.65921	8.09098	7.23962	6.91206
S100A8	0.953993	7.46909	7.05171	7.01013	7.5416	7.59319	5.4162	7.53884	6.62698	7.52051	8.20819	9.48198	7.82391	5.78929	4.95824	6.27574	8.87788	6.18289	6.27109	8.14846	6.27334	6.81348	6.11958	6.96675	6.38964	5.92888	6.07071	4.82747	6.04449	5.93287	6.25631	6.03468	6.48577	8.59746	7.1332	6.9646	6.11086	6.77766	8.37534	6.42637	6.43729	6.81196	7.24186	5.08448	5.95618	7.57391	8.14846	6.0389	6.9942
EEF1E1-MUTED	0.953691	1.72454	0.01159	1.28191	0.936084	2.09824	0.992995	0.187194	0.677804	1.42816	1.56635	0.0229307	2.56385	1.55902	0.422703	0.887238	1.48111	0.0105926	2.63856	0.839858	0.946627	2.42235	1.35938	2.42333	1.4545	0.905186	2.12372	0.556703	1.94261	1.04881	2.57096	1.80419	1.05668	0.562821	0.00204168	1.67875	2.233	1.61278	1.77406	0.460497	1.22436	1.43824	1.56022	1.44835	0.00556392	0.0207996	1.94004	1.05244	1.9846
CCL8	0.953549	1.89225	3.36393	3.86773	2.32902	2.40499	1.93629	1.40422	2.8207	2.84186	3.08132	3.32992	2.36606	1.63684	0.800659	2.72018	2.80166	1.66117	2.36398	6.0558	1.78349	1.78184	1.68914	3.66383	2.75967	3.2035	1.97831	1.04808	2.19861	3.01829	1.48936	2.42018	1.79552	3.39607	3.82237	1.68271	2.87462	3.13805	3.05035	2.26539	2.00971	1.87441	1.42175	1.39366	1.7282	2.50351	3.16807	1.65957	2.23014
LOC100507591	0.952837	5.34961	2.12083	4.10307	4.00754	5.471	5.34961	5.48576	4.4867	3.49336	3.29521	5.1711	4.9138	0.015395	4.22956	4.386	4.17824	5.36639	5.65218	6.00309	1.68271	5.01619	4.52672	5.14481	4.98606	4.87312	5.67316	3.78456	5.42502	4.37956	5.17587	4.23782	5.08696	4.41168	3.78685	4.23482	4.7149	0.0268199	5.03272	0.676442	5.55043	4.71436	4.74946	3.64126	3.07682	3.61099	4.17697	4.69828	4.66413
C1orf96	0.950783	6.99021	4.80927	4.8989	5.10065	6.15464	5.99259	6.19608	6.69776	6.89816	6.42782	6.21325	5.2338	5.93195	5.55911	3.97874	5.15851	6.43605	6.22424	5.08821	5.51351	4.97408	6.48577	6.43172	6.54474	6.29703	5.27474	5.72172	6.21448	5.67674	5.52009	6.85919	5.24232	6.69776	6.00713	7.81199	4.76818	7.21927	3.59334	4.91781	5.12589	5.7914	6.89816	5.85333	6.1447	4.82588	5.09936	7.03168	7.10453
RAMP3	0.946618	2.97124	3.00194	4.13292	2.3126	2.76932	3.95351	0.766839	4.41355	2.47931	2.94908	4.0453	3.79827	3.15478	4.2065	5.95316	3.38024	4.72921	5.21664	4.28096	4.22605	1.60548	1.71782	0.97636	2.43479	4.05212	3.23637	3.53249	4.55415	3.25572	3.27853	3.41614	2.24974	5.39831	3.51219	4.57979	5.26384	4.51693	4.79148	1.54261	3.71284	2.09824	4.27486	2.55377	4.42006	5.06706	3.75026	2.61232	4.90549
LOC100652751	0.942908	0.0361214	0.471135	0.682573	1.00836	0.0207996	0.363531	0.0232216	0.0273931	1.9433	1.37569	0.0218603	0.424549	1.10798	0.0273416	1.14308	0.949104	1.02721	0.16778	0.00191863	1.42512	0.0324851	1.3101	0.0145597	0.749834	0.00449247	0.00844396	0.022302	0.708921	0.00129119	0.502049	0.805027	0.702995	0.964396	1.58033	1.50984	1.27877	1.50016	2.25889e-08	0.5581	0.411526	0.00135577	0.00534722	0.0752964	0.21722	1.38339	1.04704	0.833796	0.692837
HSPG2	0.942213	2.91762	2.51219	1.29934	3.54144	1.56598	2.5947	2.08831	2.05143	5.17724	2.66742	1.62123	0.762154	3.12128	3.30605	3.99898	1.17347	2.48375	1.42553	2.19786	2.19899	1.14872	2.92227	1.81498	3.26606	2.25786	2.61781	1.59922	2.30804	3.66116	2.64865	3.10043	2.86052	3.67568	4.928	3.53063	1.24243	3.19126	2.64602	4.42883	2.34016	3.76049	3.49164	3.37879	2.73259	3.49265	3.47344	3.24804	2.3664
LOC100505904	0.941221	1.79364	2.01542	3.27476	1.28131	3.83764	2.30804	2.74949	1.83815	1.30183	1.95412	4.49152	2.86023	1.55742	1.07344	2.20312	3.40824	2.70205	0.717822	1.50951	0.878737	0.337613	1.04664	2.8483	2.17548	2.30055	1.3588	1.15588	3.75141	1.40455	2.71518	2.23954	1.93767	3.30976	0.90005	3.10286	2.12008	1.99089	1.18938	1.18586	1.53279	4.87983	1.92819	0.833162	2.42864	2.12117	0.377733	2.35022	1.4901
LTF	0.941092	2.39079	1.34885	0.550295	2.56495	1.27593	1.29721	1.74307	1.82101	1.95077	3.27985	1.61047	1.2468	1.11129	0.605998	0.543575	3.59235	1.54332	0.934838	1.38297	1.56242	2.41689	0.942952	1.874	1.1552	1.0055	1.20444	0.778786	0.614026	0.826747	1.13225	1.61499	1.57839	1.43068	5.02726	1.98536	0.989013	1.36939	3.14508	0.890261	0.646331	1.21362	2.30875	0.481306	1.46925	2.3311	3.08304	1.34029	3.07874
DEFA4	0.940126	0	2.0796	0.850367	2.52594	0.799298	0.267399	3.55801	1.75819	1.45133	0.759873	2.65497	4.6734	1.20663	0.407189	0.43372	5.13835	1.43311	0.99967	0.748975	0.708655	3.3856	0	1.58215	1.24699	0.159274	0.502458	1.01292	0	0.268897	1.08485	1.31227	1.68549	0.45854	0.285959	1.19665	1.59462	1.57613	2.81472	0.539173	0.891171	0.621466	1.70785	0.122234	0.885314	1.52568	3.69783	0.948281	0
ALDH1A1	0.938686	1.4461	2.66554	3.98435	1.40308	2.10428	1.89359	2.46477	2.74384	1.68007	2.31019	1.95845	1.66859	1.68794	1.23858	3.24059	1.97194	2.49084	1.57075	4.25653	2.57959	2.0876	2.31679	4.28749	2.87428	2.28763	3.17083	3.71913	3.20719	2.63958	1.19515	2.59583	1.6748	3.93824	4.03728	2.61861	2.35422	2.53474	4.27099	2.17072	2.62406	1.53609	2.94775	2.7294	3.17154	3.63935	3.21178	1.97578	2.06448
CADM3	0.938559	4.03175	6.02556	4.50924	4.59198	3.92224	4.48483	4.38324	4.72509	4.17734	4.21358	4.20331	3.3838	4.18883	3.98714	5.49917	5.13038	4.91332	3.09978	5.22719	3.75533	3.48424	4.20372	3.99165	5.1537	5.00537	5.59299	5.63826	4.78283	4.26852	4.09679	5.92366	2.1811	3.86428	4.40625	3.56079	3.48034	4.55236	6.37405	5.15669	6.34905	4.53353	4.30194	6.17759	5.86207	5.97371	5.55646	5.72172	4.23782
CCL4	0.937754	2.03814	4.19201	5.3033	2.8615	3.04452	2.10333	1.6328	2.91098	3.60965	3.29235	3.8747	3.11353	1.63601	1.70444	3.15277	3.60134	2.34156	2.56138	6.17303	1.97263	2.48671	2.96736	4.22335	3.24775	4.04349	2.91043	1.74153	2.58103	3.15655	2.39049	2.3126	2.36122	5.02654	5.44624	1.71314	3.38451	2.73666	4.31773	2.83127	2.6949	2.691	2.84801	2.18302	2.22982	3.94822	4.23058	1.53651	1.96841
LOC100294406	0.933506	1.88284	2.04077	5.16839	3.71616	2.12117	1.87441	2.56052	3.52589	1.92701	1.62023	3.52136	2.43002	1.53609	1.10463	0.941619	3.39677	1.73261	1.78222	6.49022	1.61313	2.61131	1.99809	3.91096	1.60234	2.66051	2.46679	0.914207	1.70476	1.87081	2.95154	1.35202	1.18823	2.66588	7.37082	2.82382	2.06603	1.75884	2.23816	1.43627	2.27863	2.7452	2.32549	2.48451	1.01258	1.63001	3.56587	1.07184	2.43686
SPP1	0.932851	7.48664	9.38755	9.62275	9.21184	9.03728	7.87859	9.48198	8.32056	8.86868	8.83632	8.34127	8.43166	8.32056	8.82928	10.5264	8.43166	9.35428	8.73108	9.22252	9.8289	8.70801	9.42999	8.86868	9.44475	9.99367	10.1536	10.5015	9.67678	9.51825	8.34127	10.3837	8.29094	9.36477	10.3605	9.31466	8.23368	10.285	11.2089	9.84134	9.57989	8.87788	9.5069	10.4429	9.88293	10.774	9.97632	8.97658	8.50395
ARSI	0.931105	2.59326	2.53543	3.68902	1.66715	3.12868	3.14758	3.89558	4.05798	2.24175	2.32587	3.91447	3.63308	4.24674	2.85086	1.06713	3.02137	2.9767	3.9463	1.09347	2.78715	3.18175	2.40633	3.79665	3.62696	3.48235	2.92475	3.90004	2.83682	2.71687	3.85225	3.60822	3.0887	2.27156	1.71626	2.13565	3.27116	3.62365	2.23449	1.76501	2.31716	2.12559	2.3664	4.15061	4.56959	1.55948	1.68466	3.8867	2.43479
ZNF117	0.929465	5.89687	3.29599	3.06395	4.0627	6.0558	5.04489	3.77923	4.69563	4.39251	3.15724	3.70236	3.27476	4.98664	4.41074	3.1283	3.09943	4.23141	3.80717	2.59583	4.54682	3.08275	5.10752	4.47224	4.63799	3.58464	4.18395	4.29577	3.15478	4.1163	6.22424	4.22938	5.10065	4.42418	3.12519	5.471	3.46573	4.36143	3.493	3.03599	4.40116	4.1619	4.36952	2.53474	3.76604	3.02695	3.92766	2.77108	3.54043
CLDN8	0.928109	2.48983	1.50602	3.96123	1.39914	3.96378	3.50512	2.64378	3.46462	2.40434	2.93495	3.13731	4.17697	3.27144	1.74004	1.81342	2.51434	1.38825	3.6299	1.37811	1.26074	3.0689	4.69938	3.73496	4.5112	3.39159	2.14522	3.16906	4.05684	3.28267	3.17417	4.30725	1.90135	1.45713	1.14272	2.76768	2.98826	2.42581	1.53755	2.48296	2.59967	3.69379	2.89576	3.30182	2.86052	1.25791	2.30093	4.58616	4.09958
KRT14	0.926042	1.16566	3.76642	0.885939	0.430378	0.519947	0.192933	0.115949	1.34203	3.69894	5.54811	0.987113	1.32324	0.385122	0.928845	5.08761	0.423725	0.408451	0.520463	2.42725	0.0870091	0	1.38883	1.12599	0.425581	0.0729418	0.474687	0.175325	1.49502	0.90136	0.267549	1.52231	0.148643	1.83118	4.51062	0.802095	0.24926	1.67733	1.75607	1.5462	1.5347	3.03013	0.523802	1.6936	0.685371	2.35666	0.609849	1.69768	1.24043
COX4I2	0.924203	6.30091	7.14001	6.18609	6.96675	6.19465	7.37913	7.15004	6.03673	5.44213	4.81104	6.05454	7.06739	6.47159	6.99021	7.43273	6.46264	7.11173	7.24399	7.08567	7.31339	7.10232	5.89181	5.74732	5.38486	7.06513	7.23962	6.79124	6.51438	6.29484	6.09016	6.24489	7.46909	6.76539	4.35538	6.03567	7.46909	6.11086	7.4458	7.2296	6.56458	5.7729	6.5616	6.14598	5.9268	7.61267	6.64928	5.21193	5.63135
FAM25A	0.923904	4.13885	4.30194	3.73732	2.42581	3.92292	5.64003	4.47908	4.15306	2.63597	3.94275	5.24158	5.77115	3.92519	4.35829	2.39187	4.08365	4.67585	5.24306	2.88246	4.60087	5.54646	4.47275	4.17489	2.63194	4.88202	4.87709	3.7722	4.4648	4.11431	3.13838	3.94445	4.50747	3.60861	2.55558	3.09097	4.64342	3.71757	2.50557	3.76532	3.15446	5.00938	3.79665	3.34943	4.43208	2.16497	3.60928	3.73338	4.15483
HIST1H2AD	0.923285	0.509212	0.707816	0.0250887	0.00215313	0.820954	1.50712	1.32154	1.81945	1.6113	2.87567	3.2046	1.97541	1.0563	1.39914	0.729818	0.845128	0.837041	0.737012	0.751105	1.47852	0.0313414	1.61942	0.0152109	0.00666154	0.205143	0.696782	1.36973	0.452717	1.71248	2.15676	0.796167	0.289833	0.74927	0.471337	0.00469364	0.0164125	1.58949	0.479441	0.452315	0.907595	1.3431	0.725225	1.43785	1.83886	0.687481	1.00448	0.00786086	1.63601
ITM2A	0.922864	3.92224	4.47908	4.83706	5.16061	3.56079	3.82868	4.37898	4.4589	3.55839	3.29963	3.33774	4.07989	3.86684	4.99319	4.44743	4.41549	3.76604	4.75002	4.94582	5.05124	4.32713	3.88986	4.19238	2.70371	3.4459	4.48303	3.69716	3.35545	3.03259	2.68154	2.72723	4.95824	4.39747	3.4441	4.21611	5.1435	4.36908	4.13885	5.20497	4.96871	3.82237	4.33746	3.19575	3.56079	4.28132	3.61311	3.0906	4.61881
ACTA2	0.922474	8.1615	9.01292	7.46286	9.99367	7.84147	7.4568	8.90114	8.17632	9.48198	7.98115	7.7146	8.50395	9.66279	7.93487	8.3481	8.94369	7.85566	7.50833	9.6085	9.88293	8.74045	9.2728	7.34024	8.95989	8.59746	8.37995	7.34872	7.41428	8.10948	9.31466	9.30621	8.36475	7.37913	7.4843	8.66616	8.1527	6.90568	8.61512	8.24401	8.79368	9.37669	8.18015	8.68724	7.63798	9.29502	9.32416	8.13934	8.54946
RNU1-8	0.921848	5.36806	6.28982	7.91445	6.23672	7.00113	5.0785	4.4049	6.54474	6.80692	7.04946	6.96872	6.77219	4.06093	4.64966	9.73178	6.68313	4.93634	6.40434	5.21494	5.79598	4.96754	5.19918	7.0899	5.66664	7.70875	5.66615	4.93033	4.56442	4.90549	10.7999	5.12313	4.47029	4.91956	4.90384	4.81589	4.87542	5.10991	5.73269	2.80343	5.23315	5.69313	6.83268	5.71192	3.51612	4.54047	5.07908	4.78388	6.61183
LOC100506167	0.920345	2.47481	1.14478	2.16855	1.32077	2.9423	2.06177	3.47141	1.98428	1.36239	1.99534	1.76466	3.49469	2.13985	0.942952	1.27697	2.2772	2.93217	3.01	3.85107	0.00883579	2.49433	0.463764	1.9846	1.8617	1.21568	2.60724	0.0224885	2.86583	2.20489	1.22582	1.41847	2.49148	1.78018	1.29321	0.756041	1.42134	0.920269	2.2281	1.26248	2.22162	2.40188	1.78488	1.85698	0.00548311	2.09566	1.398	0.00792469	2.32549
ADH1B	0.919348	2.81575	2.56385	1.52972	1.56674	1.97964	2.42864	1.15236	3.29599	2.83317	1.13555	2.88797	3.21	0.991115	1.14069	3.42385	3.35652	2.2621	1.20827	2.67525	0.968712	0.449961	3.32534	2.55409	2.88557	1.95784	1.57267	1.90973	2.35822	1.408	1.80495	3.98474	1.50908	2.92139	0.744121	2.16098	2.31061	2.42725	3.16149	2.22982	1.59299	1.84626	1.55104	1.81764	1.58797	4.09525	2.44698	2.70035	2.7778
ALPP	0.918151	9.89829	8.33593	8.95289	7.69425	8.86868	9.92916	9.55522	10.0452	8.23941	9.14008	9.44475	8.23368	10.1355	10.2106	6.44014	8.51557	10.01	7.79348	7.98958	8.83632	9.25354	10.5483	8.54322	10.5264	9.77241	8.93467	9.85369	8.91675	10.8592	9.96109	9.66279	9.1289	8.92547	8.12008	8.92547	8.8537	10.3837	7.38919	9.19205	8.69427	8.75462	9.18167	9.71694	10.5678	7.66433	9.79817	10.6921	9.51825
THBS1	0.917639	4.16364	4.53265	3.57466	6.32184	5.44624	3.8948	5.40624	4.55415	5.83942	4.40208	3.96685	4.00218	5.0333	4.42151	5.91673	3.88599	3.42425	3.26366	5.71916	5.40841	4.10307	4.93634	3.46752	4.85447	5.09936	4.05983	3.17671	3.16218	5.01782	5.17909	3.67739	5.07027	5.68022	5.06644	6.14102	3.85806	5.05395	5.04693	4.46637	3.88245	5.67386	5.62709	4.31137	3.76419	5.17814	5.47037	4.61545	4.25962
LOC283483	0.916625	0.693144	0.0791489	2.42371	0.420969	1.34203	2.41756	3.1441	2.38452	0.697906	1.15616	0.611906	2.94775	0.530735	2.53165	3.95736	0.0531215	0.37061	0.515561	1.71145	1.06069	1.62966	0.170931	1.73366	0.56481	1.68396	2.65224	0.113328	0	1.96194	1.529	0.759873	1.44228	1.80495	0.047427	1.48221	2.25212	0.713717	0.852111	1.22844	0.0604437	0.79398	1.31964	0.0721845	2.11354	0.994926	0.257604	0	0.40618
IL13RA2	0.914517	0.16778	0.344027	3.67259	0.0753714	3.00647	2.24505	1.36465	2.2063	0	2.18733	2.01794	1.31813	1.42328	2.94476	0.236369	1.02502	0.260249	1.39076	0.112434	0.334713	0.979696	0.33026	2.73296	2.31295	1.14694	0.44143	0.538365	2.194	2.63643	0.99593	3.07095	0.320217	2.39972	1.52934	0.728368	0.779309	0.951118	0.566858	1.03479	0.170798	2.19716	0.650197	0.378874	0.848959	0.069987	0.268494	0.385122	0.435525
CCL4L2	0.912675	0.552511	3.26942	4.5875	2.38059	1.54656	0.804611	1.25758	2.19154	2.48876	2.8085	3.67913	2.2642	1.36395	0.552749	2.62138	1.97508	1.79476	0.780935	5.20121	0.730618	1.12687	1.0055	3.4151	2.25367	2.94547	2.00156	1.37286	1.74587	2.3443	1.77736	1.75856	1.50479	2.77179	4.47375	1.04085	2.61449	1.46704	2.6959	1.89979	1.41729	1.87936	1.57577	1.7751	0.994438	2.96044	2.60997	0.589306	1.33002
LAMB3	0.912622	1.43033	1.93384	1.79904	1.20622	1.1295	3.0416	2.18173	1.0865	3.40918	2.74556	1.0631	2.57096	3.72476	2.08131	2.83501	0.979696	1.84839	3.02913	1.90701	1.71626	2.63056	1.32224	2.01904	2.65319	2.8806	2.96496	1.95268	1.23028	3.79436	2.63323	1.12185	1.33985	2.05763	4.8127	1.64059	1.70043	2.60863	1.36395	2.07075	1.69503	1.69429	1.36835	3.03635	2.37253	1.45091	1.98815	3.38768	1.53129
PSG11	0.91204	12.6652	8.58294	11.2507	9.29502	11.0088	10.7999	8.92547	11.7549	10.3605	11.0377	11.2507	10.1355	11.843	9.91674	7.44869	11.0377	11.6569	10.774	9.75753	10.101	10.101	10.9173	9.02903	11.6569	11.2507	9.30621	10.2686	11.4049	10.9735	10.8315	11.4049	10.6164	10.1745	9.00522	11.3519	11.9249	12.3207	8.30921	9.64968	10.774	9.84134	9.62275	11.5305	10.3427	9.6085	10.9428	10.9428	11.843
SNORD22	0.91146	4.97879	6.78947	4.7149	6.5616	6.7297	7.20306	6.06432	7.16354	7.39733	6.32317	6.52179	4.7531	7.62486	7.06513	8.02453	6.30459	7.15826	5.76395	6.0299	5.16812	0	6.70729	7.21054	6.75612	5.6568	6.66905	5.8256	5.89181	6.95385	5.73543	6.65397	4.39055	6.47434	6.29834	7.26599	7.11393	6.91657	6.15876	6.11086	6.68639	7.50833	7.45959	6.3183	4.99135	6.40575	6.61506	5.79863	0
MGST1	0.91037	2.13667	1.89909	4.25149	1.05866	2.73833	1.65545	0.870108	2.68323	1.5347	1.91998	3.30566	2.52099	3.81974	0.623426	0.66342	1.34885	2.24367	1.38297	0.630171	0.881779	2.44258	2.35666	4.27443	2.62481	2.92643	1.71066	2.47508	1.37691	4.67778	3.46277	2.91659	2.12415	4.02039	4.97463	2.57542	2.17172	2.33145	4.76448	0.510679	2.13881	2.54141	2.57443	0.514179	1.51723	0.726566	2.10928	0.921776	1.91896
RETN	0.910277	1.12988	2.46514	1.74727	1.97649	1.94441	1.11028	2.98042	2.33739	3.33474	2.65988	2.96227	3.7621	1.59653	0.820025	0.933797	5.10858	1.81088	1.78802	3.57212	1.77406	3.10518	0.805294	2.67177	2.36534	0.923969	4.03175	1.63561	1.33168	0.685607	1.09518	1.19139	1.16607	1.68149	1.39407	1.48981	1.55985	1.81831	3.16972	1.69393	4.31507	1.39837	3.76965	1.14872	1.84668	2.40773	2.63194	1.76868	0.483389
C1orf15-NBL1	0.908819	0.0379199	0.0116386	3.53746	1.29287	3.0442	2.87633	2.06069	1.25248	0.415226	2.7104	2.75764	2.96862	0.964145	1.74264	0.170585	1.12149	0.377896	3.50552	0.563813	0.35159	2.8165	0.795827	3.00786	2.79501	0.501565	2.39477	2.44849	2.21566	2.72761	1.18972	1.65669	0.0146326	2.78825	4.19888	2.15535	2.50316	2.9383	3.87145	0.518486	2.75797	2.73296	2.49597	2.14733	1.55321	1.46563	2.24778	1.90169	2.15822
WBSCR27	0.907346	1.15851	0.968292	2.21401	2.76242	1.06851	1.46958	2.11663	1.96121	0.842331	2.17908	3.76011	3.56287	2.05588	2.41871	2.16924	1.11437	3.01346	3.13731	1.73431	2.90814	3.28892	3.05201	3.96232	1.57613	1.39325	1.64726	1.68914	2.7104	2.60461	2.78647	2.04562	2.30377	1.04085	1.33208	0.872556	3.38916	1.56132	3.53557	2.27476	2.61899	0.765432	1.54438	1.2225	2.00932	2.24505	1.39046	2.74487	2.96459
MUC15	0.907059	8.37995	5.65925	7.27533	5.41473	5.26719	6.98165	5.84458	7.34627	6.65947	6.48135	7.27066	6.74243	7.86318	6.45979	3.77525	6.39875	7.07862	6.81883	3.97509	6.60255	5.88529	8.40678	6.63314	7.7775	7.20809	6.09714	7.46909	7.09741	7.13761	8.21418	7.26832	6.26622	5.7657	5.61658	6.89228	8.12534	6.08167	5.65842	6.62849	6.66758	7.48664	7.27533	6.92511	7.76024	4.56909	6.19142	5.55363	5.93287
SNORA31	0.90648	6.74923	6.77396	4.4713	7.36542	7.11864	6.91206	5.7657	6.30091	6.66299	6.02661	5.07665	6.13643	5.87204	5.33664	6.48135	6.05454	6.07858	5.89003	5.76395	3.91096	5.5882	6.91878	5.1711	6.73115	6.57807	6.09605	5.01619	5.63326	6.14692	6.69295	6.64096	5.11475	6.16126	5.01573	7.47489	5.01452	6.38964	6.14409	3.72833	7.14284	6.57864	5.85241	6.04114	5.30549	6.74405	6.81036	6.52033	5.7589
FCGBP	0.906224	2.62598	3.62365	2.70371	2.73734	1.78267	1.94441	3.25732	2.36435	2.97087	0.951118	1.73866	3.07026	1.82352	3.03884	2.91696	1.77223	2.27327	2.42018	3.96849	1.67875	1.88197	1.64726	1.6928	1.21058	2.7632	1.57156	0.887854	1.07511	4.33201	2.70268	2.48952	1.41775	1.81618	1.83499	2.16006	2.40707	0.570601	2.31567	3.1441	2.97298	2.29921	1.01142	0.25659	0.739068	1.67403	1.81618	2.47896	1.23096
ASB2	0.902554	0.580199	0.944794	1.04521	0.323491	1.53009	3.00921	3.58724	0.503388	0.534182	0.282557	1.78267	4.02453	2.26879	2.71653	0.568894	0.255222	1.50826	2.79639	0.745552	2.07991	3.12096	0.375032	0.446392	0.452106	2.20134	3.30242	2.23449	0.681138	1.09765	2.08661	0.442036	3.83182	0.659325	0.229113	0.820954	2.3842	1.8023	0.431059	0.559076	0.891452	1.80535	1.80675	0.644688	1.51206	0.386457	0.575675	0.895863	0.0823819
MYH11	0.901996	5.15554	5.15611	3.77961	6.43605	2.88518	4.56442	5.03085	4.31984	5.65397	3.65561	3.23595	3.17482	5.74094	5.11301	5.65218	3.92365	4.545	3.91414	5.83255	5.84937	3.71502	5.29285	3.1599	4.68225	4.95339	4.67778	4.11345	3.66455	4.4713	5.35352	5.40756	5.19387	5.0551	3.56211	4.98963	3.90202	4.84755	5.07908	5.70213	5.06955	5.00587	4.01474	4.59099	4.22079	6.25138	5.15134	4.55566	4.75155
TMPRSS3	0.901467	0.597155	1.46534	2.93255	0.516594	1.79904	2.04891	1.53793	1.28744	0.633743	1.0321	2.05281	2.56946	1.33623	0.540373	0.744121	1.03669	0.922663	2.54796	0.510183	1.7568	0.588737	0.786018	2.20522	2.70683	1.28817	0.951411	2.10258	3.05266	3.36625	2.42835	1.07583	0.605036	1.14767	0.306434	1.278	2.74984	1.30324	1.16607	2.51253	0.903388	1.24212	1.61047	0.564577	2.59861	0.809482	0.944489	3.58397	0.543818
SNORA63	0.901432	5.38993	7.01239	5.62457	7.30408	6.40434	5.81382	6.63808	5.97184	5.75019	5.07617	6.58691	6.35145	5.97184	6.70579	7.53	5.76865	5.35284	3.84215	6.23155	5.54464	5.93084	6.09016	4.91726	6.13094	7.3625	4.80707	6.95219	6.98165	5.81482	7.70875	7.4843	6.37514	6.9924	5.28244	7.00778	5.63826	6.32057	6.23914	6.68975	6.98564	6.28348	6.12298	5.67316	4.97293	5.37594	4.62573	4.61449	5.46802
DEFB1	0.899888	2.15365	3.15446	3.50771	1.24975	6.16882	2.36186	5.07152	2.3273	1.398	2.53474	2.02473	3.09913	2.24568	0.694277	0.814997	2.50282	1.06986	2.12848	3.13633	2.01542	2.35285	2.57311	4.06144	1.68429	2.33705	2.49051	2.28835	3.44524	4.26931	1.30574	1.19552	1.89947	3.38483	3.2327	0.741034	1.60433	0.788803	2.99779	1.64022	1.43439	1.78764	1.85078	1.65359	2.01085	1.22544	1.16709	2.41095	1.54227
AQP3	0.89965	6.30585	3.29267	4.05947	2.41584	3.24775	5.39143	2.0023	3.12373	3.26862	3.0152	3.84086	3.0138	4.05873	3.21748	3.20933	2.16006	4.42197	3.5858	3.04967	4.26693	4.92304	1.42993	3.32208	3.16402	2.8464	2.25786	2.80515	2.7394	4.28132	5.42269	3.55281	4.57722	2.86115	2.80328	4.1117	3.64885	6.32946	3.21451	3.95815	2.54438	2.2355	3.56587	2.57411	3.0152	3.43897	3.12299	5.50009	2.97328
SERPINE2	0.898282	8.01545	8.57609	9.01292	8.1615	8.44411	7.82391	7.31114	8.18015	11.0088	9.55522	7.82002	6.54646	7.70565	7.6507	8.86868	7.98545	7.29095	6.96872	8.82015	7.70565	6.33234	7.29289	9.75753	8.54322	8.03693	8.36996	7.558	8.0813	9.08093	8.08553	8.84494	7.1164	8.60417	12.3207	8.80758	7.07247	8.03246	9.01292	9.41086	8.77712	9.78628	9.25354	9.63572	8.15775	9.01292	8.48288	8.48288	8.08553
HLA-DPA1	0.898025	4.95289	6.60085	6.94326	6.63933	5.81284	4.2383	4.78388	6.28725	5.82653	5.98206	5.3992	4.78283	4.0358	4.26852	5.3345	5.31694	5.40545	5.84733	9.0465	4.77442	4.55365	4.2722	5.75694	4.62175	5.15501	5.42502	3.493	4.46207	5.72516	4.76604	4.75925	4.29737	5.37807	7.28824	6.09969	5.48108	4.59495	4.79492	4.8264	5.024	4.99556	4.29534	4.39468	3.91246	4.85819	6.14921	4.85494	5.21929
RNU1-5	0.897057	5.25536	6.30964	7.8985	6.26238	6.90774	5.3673	4.36974	6.51438	6.81196	7.07449	7.00559	6.67488	4.28279	4.614	9.68787	6.59407	5.06024	6.38672	5.21494	5.81866	4.87928	5.23947	7.07247	5.60435	7.66433	5.75227	4.95586	4.60578	4.68433	10.6373	4.92078	4.74489	5.05673	4.98635	4.97908	4.62729	4.97998	5.57654	3.20107	5.19019	5.54196	6.78468	5.70841	3.86738	4.77493	5.19324	4.64016	6.5571
GPNMB	0.895754	8.83632	6.44538	7.20105	6.74923	6.82083	6.93337	7.65674	8.86105	8.28094	8.05164	6.37675	5.20768	7.53547	7.81199	5.26071	5.52576	7.93083	7.04256	7.13503	8.41788	7.64767	7.63798	7.46625	6.36478	8.09501	7.10232	7.83158	6.4482	8.1155	6.36362	6.72273	5.53356	7.17728	7.9473	8.34127	6.77054	8.14417	5.5623	7.02928	5.76078	7.05171	7.28622	7.73872	8.50395	5.54196	8.08553	7.72472	8.02453
GDF15	0.894946	10.3018	7.87075	8.48288	9.19205	8.94369	10.8849	11.3519	10.7441	9.92916	9.57989	9.42999	9.08978	10.5264	10.8315	6.17876	9.0213	11.0377	9.54132	7.89033	10.7999	11.9249	9.63572	10.46	10.5678	10.3427	10.2306	10.46	10.7224	10.46	9.84134	10.1745	10.4429	10.192	9.59395	10.4256	10.0452	10.6373	7.63798	9.75753	9.0465	9.94419	11.2089	9.24129	11.0776	7.73163	9.4556	11.0776	10.3605
HIST3H2A	0.890506	2.97396	1.57507	2.7122	2.75055	3.50451	2.69287	4.42688	4.62573	2.17696	3.95416	3.97051	3.96849	2.97157	2.78551	1.30032	3.65527	4.78183	3.71982	3.06645	3.34355	5.44624	3.73338	4.19118	4.47823	3.2546	3.97132	4.26894	4.31676	3.59882	3.88863	2.76559	4.64062	2.47114	2.04744	3.55584	2.61061	3.10698	2.47715	2.66685	3.4434	3.22019	3.29561	3.10246	3.85525	2.28435	2.40368	4.58992	3.21918
MIR3652	0.890056	9.81496	8.17165	9.17246	10.6373	0.0216125	10.3427	9.49412	10.5932	9.34457	9.92916	9.84134	4.7995	10.285	10.7224	9.49412	8.80758	10.4048	7.75345	8.53204	9.81496	8.36475	9.85369	7.72108	8.54946	9.66279	8.95289	9.89829	9.92916	9.91674	9.52883	9.75753	9.99367	10.0612	10.6921	8.71554	9.56706	11.3519	9.26297	10.1536	9.54132	10.0452	9.0465	9.81496	10.774	10.0802	9.75753	9.56706	4.46786
RPPH1	0.887741	3.75787	2.34614	3.43207	3.3197	3.56524	2.9719	2.47641	3.84293	3.02878	4.09397	3.80717	4.31939	1.933	3.22584	5.24306	3.94611	2.17519	4.14275	2.91921	3.28018	3.08583	3.25362	4.25514	2.65418	4.16953	3.426	3.19263	2.45058	2.6632	7.18578	2.24778	3.54853	2.3677	2.74556	3.21681	2.87633	3.2331	3.21813	2.12921	3.26712	2.9127	4.14362	2.94704	1.32257	2.21677	2.5334	2.18144	2.70131
HMGCS2	0.887577	2.04112	0.327251	0.833162	0.942657	1.64201	1.97719	1.18972	1.21205	0.386819	0.599799	1.15588	3.39365	1.24346	1.5814	0.303518	0.309892	2.60425	2.527	0.296451	3.57248	2.94084	1.85554	2.60039	0.858844	3.574	1.1337	1.06951	1.20096	2.17623	0.713482	0.768873	1.8832	1.75447	0.512323	0.86533	1.82392	1.58466	0.412596	1.03988	0.457188	1.71667	5.12711	1.18316	2.26497	0.823198	1.32838	2.29305	0.81304
KRT19	0.886543	8.99526	7.64425	7.72825	8.30921	8.03693	8.54322	9.34457	9.39887	9.36477	10.0286	10.0452	8.39014	8.41788	8.61512	8.20819	8.52658	9.86789	8.90114	8.43871	7.98545	9.6085	8.56313	9.54132	8.97658	8.42411	8.43166	8.73108	9.62275	8.64685	8.12534	8.82015	8.27155	9.21184	9.92916	9.2324	8.03246	9.30621	7.42974	8.48911	8.12534	8.76269	9.55522	8.71554	8.88561	8.10501	7.97752	9.85369	9.84134
SNHG5	0.882809	5.78544	5.45678	5.22199	6.74024	5.19518	5.74555	6.8356	6.77219	4.82695	6.91878	4.83025	7.32202	5.93593	4.24637	5.32991	5.20054	6.57256	7.47815	6.46126	6.20569	6.15028	5.772	6.46126	5.71463	6.14005	7.24399	5.97184	4.8897	6.61506	5.7729	5.71731	7.62486	6.42782	5.07959	6.14005	6.74098	5.64079	5.62543	4.26894	6.58529	4.68225	6.82083	5.42019	6.27109	6.49696	6.26756	5.84544	6.42372
SLC26A7	0.882011	2.64634	1.33062	1.83851	1.16607	3.09787	3.06853	2.07716	2.44336	2.1402	3.12241	2.33316	2.63452	2.18804	2.00859	0.657142	1.66413	2.09596	2.12641	1.27983	2.49848	1.6059	2.23753	2.67381	3.87775	2.79572	1.2893	3.1661	1.74338	3.23993	3.19367	1.81907	1.74934	0.983893	0.766559	3.21412	2.43686	2.89982	1.16747	1.41575	1.42214	2.07391	3.07614	3.94525	1.81377	1.16811	1.65178	2.99308	2.86621
SIGLEC6	0.881706	7.47489	5.47435	5.25208	6.18518	5.39747	5.61205	5.85241	6.34465	7.42628	6.66606	6.55587	4.386	5.68111	5.66513	6.54161	5.98803	7.69072	5.53356	5.72441	5.64003	6.62063	7.017	6.94554	6.14692	6.27109	5.4242	5.88024	6.33963	5.85241	5.40093	4.98438	5.75613	8.37534	6.25138	7.90287	4.25738	7.50197	5.19089	6.28725	5.87824	5.92581	6.42125	5.10133	6.67994	6.75801	6.62063	7.73872	8.05164
HLA-DRB1	0.880708	5.75984	7.10232	6.77219	6.68313	5.24899	4.85769	3.86234	5.31263	5.46241	5.27102	5.5175	5.34018	3.69716	5.0551	5.95716	6.11875	5.51433	6.26622	8.79368	3.8159	3.6914	3.70982	4.96467	4.63314	4.9334	4.83462	3.58254	4.05009	5.10467	4.70572	4.45325	5.11177	5.00819	6.20953	4.67142	5.36888	5.09274	5.38018	5.37594	4.2779	4.47327	3.96378	3.96889	3.59235	4.92607	5.28654	5.44392	6.24009
SCARNA13	0.879088	2.78152	0.879288	2.42235	0.00188553	2.34016	1.99737	2.17276	3.11811	0.289974	1.79218	0.0237143	3.24059	1.36239	1.99089	2.11663	3.15348	3.10379	1.76429	2.80297	2.33316	3.52136	0.601797	3.41324	2.87869	2.42693	1.32949	0.0174307	3.57573	2.50154	3.69565	2.9318	1.56395	1.8403	0.87693	2.54141	2.1463	2.43153	1.04911	1.11129	2.21677	2.46749	1.86531	1.47137	1.99991	0.00171643	2.12415	2.53508	1.9139
TSKS	0.876379	1.79825	1.57651	2.78934	1.8286	2.41835	2.01512	3.33541	2.8682	2.11589	2.74912	3.51219	0.752256	0.2701	2.05842	0.460275	2.46987	3.18618	3.41657	0.532432	1.72001	4.04771	0.31891	0.553934	0.520178	2.24538	2.86546	2.17276	2.90123	0.168018	2.13425	2.23784	2.67624	2.31954	2.81134	1.78488	0.570361	2.35822	0.394414	1.70122	2.53659	3.07519	2.93495	2.47859	2.3443	0.242046	0.403453	3.63308	2.04415
MYL4	0.875211	1.42593	1.56425	3.07363	1.82006	2.65042	1.18758	2.6632	1.7852	2.87703	2.29269	2.48671	3.08583	1.23096	1.35732	1.73124	3.55651	1.77916	2.55195	2.36883	1.48221	2.31778	2.23784	3.47559	2.55762	1.30978	1.37211	1.43403	2.98951	1.38749	1.26686	1.44752	1.5068	1.51392	3.27476	2.20312	2.00859	0.672278	3.3202	1.4263	3.07874	2.23685	2.62817	1.53571	1.40455	4.17871	2.39797	2.07317	2.69782
LAMC3	0.875189	4.57885	4.41074	3.2046	5.47435	3.56211	5.2922	4.91332	3.64702	4.4186	2.96044	2.63958	2.97466	4.70297	5.758	5.96176	3.37843	4.72153	4.09446	5.08251	5.01155	3.84	3.57466	2.8235	4.43941	5.15188	5.02464	4.04137	3.42385	5.08581	4.28516	4.48534	5.44712	5.24691	3.691	4.9156	4.19808	4.63231	5.06107	5.57747	3.98961	4.34029	4.67828	4.55463	4.52297	5.57253	5.4242	4.3238	3.75141
LINC00474	0.874978	3.56771	2.05728	4.12259	3.65561	4.24921	3.98033	3.93533	4.00623	2.88416	4.54592	4.35445	3.89717	3.90455	2.51403	0.735102	3.68862	3.91979	3.89024	2.18733	2.75299	3.96763	4.73028	4.48009	2.31393	4.15306	3.3207	4.94668	2.75625	4.24157	4.00284	3.0342	2.81101	3.52422	2.07817	3.3338	3.85681	2.99448	2.7083	1.14585	4.21269	3.60275	4.56854	3.39982	3.65484	2.43752	2.91043	1.72753	3.73019
PROK1	0.874278	3.9306	5.58267	5.44141	5.70303	5.72012	4.17039	5.20829	4.19888	5.03907	5.22871	4.28469	4.45185	4.44132	3.92929	6.53194	4.40887	3.32464	3.88017	6.10963	4.16911	4.61932	3.46891	5.02344	4.72509	5.62167	3.86135	4.02255	3.15954	4.8164	4.63053	4.11299	3.70656	6.57864	4.75058	4.00795	4.02569	3.42989	6.29978	5.15501	4.77634	4.6083	4.66618	3.75904	3.52954	6.02661	4.58616	4.8206	3.33143
CLC	0.873457	1.30145	1.80638	2.86377	2.08367	2.7632	2.38279	2.69392	2.07649	2.72534	3.62365	3.48235	3.40193	2.17345	1.52837	0.983893	3.15413	1.91285	2.67111	2.42412	1.2549	1.92032	1.27559	2.87428	2.60922	1.34276	1.34419	2.09529	3.77832	1.51565	2.26879	2.11247	1.51026	1.35168	1.95497	2.02506	2.24432	1.31964	2.77978	1.16191	1.12672	1.88615	1.47771	1.20262	2.46116	2.54103	1.8286	2.5876	2.32266
CDA	0.871744	5.44213	4.10481	4.9005	2.89947	4.18642	5.62884	3.79471	4.53353	5.45201	5.16322	5.33527	5.24691	4.06944	3.89916	4.55512	5.08022	4.20554	5.6182	4.01646	3.64885	4.44418	5.61658	4.52053	4.66711	4.09714	4.33986	5.09936	5.04189	4.65735	4.03017	4.42381	4.25787	3.81905	5.85153	3.65792	5.46802	4.30466	3.68661	5.63741	4.68722	4.55415	4.30015	4.8917	2.75515	3.60965	4.36592	3.96232	3.98326
HIST1H4E	0.86973	1.77185	0.832615	1.15616	1.30869	1.79785	1.59142	1.01258	2.65609	0.986451	2.0904	3.10485	2.31187	1.69521	1.32911	1.11714	0.956211	2.78267	1.84812	1.11797	2.05074	3.017	1.59728	2.16036	1.64648	1.71248	1.8071	1.21776	0.407826	2.11185	3.72068	1.89426	1.54261	1.2214	0.95428	2.33253	0.946627	1.0563	1.13991	0.78216	1.32224	1.85729	2.44379	2.77849	1.28021	0	1.43102	0.342823	1.95002
FBLN1	0.869448	10.5015	9.81496	9.28267	9.55522	10.4429	11.6569	10.4048	10.9428	11.0377	10.4429	10.9428	10.6373	11.5867	12.0356	8.77712	10.0612	11.5867	9.73178	8.62167	11.6569	11.3519	11.3519	9.38755	10.7999	11.1215	10.4048	11.6569	11.1655	10.8849	10.3605	10.5932	10.9173	10.8592	8.69427	10.8849	10.32	11.6569	9.02903	11.3519	10.192	11.4049	11.9249	12.0356	11.843	8.86105	10.6164	10.9735	9.44475
LOC200261	0.868534	1.92857	0.5569	1.61422	1.01258	2.4708	2.0603	1.28426	2.47416	1.04323	2.21813	2.70581	2.09966	2.0933	1.07583	0.326526	1.07686	1.32695	1.16009	0.580199	1.6701	2.21181	2.28627	2.89406	2.30206	1.60821	1.34994	2.43265	2.66243	2.26879	1.51984	1.59961	0.963263	1.15825	1.13125	1.84103	1.89225	1.79637	0.505201	0.966213	1.07311	1.0299	1.92375	2.38384	2.31126	0.601508	1.25928	1.96305	2.26539
HMHA1	0.867534	3.6299	2.65145	2.56985	3.21952	2.51018	2.87133	3.6384	3.3651	4.19645	4.69268	3.67064	2.59326	2.7122	2.76446	3.09409	2.89099	4.70195	3.32035	4.16082	2.41236	3.84682	3.481	3.96163	3.56048	2.86852	3.28827	2.79991	3.95416	2.9127	2.62344	3.39571	2.83399	5.13765	4.65014	5.44543	2.52242	4.13247	3.07551	3.40692	2.86477	3.17045	3.94975	3.20933	2.92697	4.10976	3.53853	5.06467	4.65685
DKK1	0.86598	2.99779	4.07345	6.32452	3.30115	2.89947	3.27305	3.32756	3.27985	2.2502	3.58724	2.21499	2.66742	1.46595	2.77849	3.33066	3.56587	2.51683	2.61164	3.8245	2.19959	1.37425	3.23089	6.09714	3.63978	3.06334	3.50585	2.60347	3.04195	6.32603	2.35559	3.75223	1.86729	6.15117	6.07508	2.29558	3.21715	2.01047	7.2834	3.52248	4.02255	3.72101	3.94052	3.73338	3.61041	4.17039	4.35586	3.84037	2.41366
FURIN	0.863698	7.97324	6.37675	7.18374	6.01311	7.12361	8.15775	7.95949	8.10948	7.15294	6.8765	7.74247	6.73457	8.59746	8.23368	5.70841	6.71085	8.07211	7.12361	5.77115	7.72825	7.84147	8.01098	6.94158	8.43166	7.68716	7.45959	8.12534	8.14417	8.44411	8.04689	7.93487	7.57725	6.82083	6.57256	6.83175	7.42337	8.23368	6.06542	7.39192	6.83361	7.36542	7.80836	8.31504	8.65921	6.47159	7.60264	8.15775	6.5498
KCTD4	0.863259	0.694004	1.21032	1.31618	0.773169	2.9044	0.811499	2.60591	2.47481	0.354646	2.30343	1.5068	3.39329	1.92921	2.12778	1.18252	1.17626	1.33168	1.9327	0.159989	1.55628	3.03227	2.85112	2.46551	1.90736	2.68578	1.15731	2.34761	1.60861	1.9674	1.16222	1.76275	1.56741	0.588737	0.565098	0.282385	2.41404	1.48221	0.600272	0.456514	1.83463	2.43344	1.59768	1.0786	2.80166	0.741914	0.58565	3.15211	1.69921
COL5A3	0.863184	2.88518	3.56152	1.8071	3.6736	1.56277	3.45267	3.36476	2.40311	2.48739	1.45091	1.12394	0.951674	3.38483	3.84124	4.51693	1.77037	3.42343	2.20067	2.90643	3.63808	2.00191	2.46782	1.15404	3.15035	3.40853	3.48677	2.29625	2.16664	3.34207	3.11081	2.99344	4.01353	3.51826	2.09677	3.05003	2.17548	2.91239	3.8968	3.61424	3.15348	2.81575	2.8085	2.96993	2.9719	4.48248	3.42307	2.82672	2.26569
MUC20	0.86281	2.75515	1.51565	1.41654	1.10297	1.70635	3.65981	2.15852	1.87596	3.6384	1.61244	1.53571	1.90664	2.85592	1.56355	0.648275	2.244	2.70304	2.49772	2.79298	2.62739	2.08242	2.52803	3.15277	1.54728	2.34614	1.17384	1.05762	2.85283	2.64714	2.61746	1.39149	1.50436	3.03848	2.7297	1.45928	2.96079	3.99165	1.49121	1.3708	1.17038	1.57992	2.24432	1.58283	2.70447	0.378681	1.80908	1.95635	2.84676
AREG	0.862568	5.98929	5.35505	5.42096	8.39509	6.71902	5.84458	6.66758	5.75984	5.76395	5.38486	5.84162	5.30215	5.73269	6.68813	7.15548	5.89181	6.84591	6.76539	6.47558	5.6873	6.61506	6.42782	6.16882	5.43505	6.22183	6.05231	5.95124	5.80887	5.22662	6.96229	5.68111	6.52868	7.31917	4.67095	7.07247	5.14805	6.929	7.27312	7.84883	7.27847	6.92309	6.06739	5.09936	5.68202	7.26116	6.5571	5.95408	6.14805
RAMP1	0.862518	1.80976	3.02137	3.22545	2.50032	1.23487	1.59496	1.9433	2.44525	2.55449	3.21287	3.12268	2.59248	1.47137	1.98286	2.62519	2.7434	1.86924	1.18285	3.47783	2.37626	2.18286	2.12559	3.90948	3.32756	1.30396	1.51906	1.75526	3.15859	3.2327	1.99959	2.72428	1.12599	3.26366	3.56152	2.14796	2.07677	1.69321	4.24492	2.63194	2.41132	1.58643	2.21603	2.57477	2.00416	3.26053	2.56421	2.78189	2.76867
GPIHBP1	0.862104	3.41914	2.21603	2.19469	3.2763	1.9327	3.40017	1.60789	2.58084	2.35778	2.87869	2.2104	2.2621	2.22494	1.51644	3.05201	4.26565	2.19685	2.53054	3.15655	1.87557	1.53975	3.33845	2.388	3.23089	2.21181	1.37535	1.59068	2.04965	1.51066	2.56495	2.41132	2.23449	2.28801	1.69967	3.36067	2.49597	1.55247	1.94764	4.39799	2.70794	2.35891	1.81413	3.32004	1.13955	4.16993	4.08327	2.64602	2.9241
CRCT1	0.860968	0.36821	1.10766	1.93489	1.40904	2.90159	2.147	3.00857	0.346621	0.742817	1.76275	1.34885	4.12054	2.29103	4.29402	1.10877	0.902354	1.72412	2.81757	1.09899	3.37988	2.57058	1.57992	0.466251	2.17206	2.58691	1.28161	2.35778	1.93809	1.7515	1.66489	0.310397	3.30639	0.529696	1.86729	0.761892	3.12182	2.11589	0.241066	2.0941	1.60166	3.52177	0.902693	2.07289	0.812398	0.553934	0.721707	2.81939	0.508349
RBP4	0.859861	1.37535	2.12342	4.94919	1.63724	2.34462	2.98373	0.899132	1.8617	0.699632	1.44421	2.05112	2.23118	1.32802	0.591777	1.00808	2.12446	0.883326	1.73967	0.901712	1.25644	0.956903	1.77406	6.39715	1.89447	1.33907	2.51054	0.712235	2.37457	3.75533	2.05212	0.741638	0.71062	3.95158	3.26053	1.45826	0.52143	1.82137	6.33234	2.17172	1.4857	1.00485	2.80488	1.80941	0.377896	1.27559	4.1998	1.42878	1.96707
LOC100652804	0.859617	4.92977	6.18743	4.77393	4.84159	5.38993	4.64871	3.77961	4.77231	6.03058	6.26977	4.75925	4.2264	3.95197	3.2613	6.0324	5.56059	3.90544	4.73916	6.15559	4.49918	4.41809	4.15106	5.57397	4.72308	4.68617	4.49508	4.08573	4.96925	3.8021	4.10729	5.80433	3.90121	5.496	7.15548	5.26905	4.55085	4.19772	5.7076	5.25603	5.25536	5.85041	5.03968	5.37807	4.7195	5.22414	5.13393	4.52772	5.20054
LOC100506504	0.859322	2.68259	1.03156	0.574843	1.80868	1.42593	2.83127	2.88767	1.88654	1.9063	1.29153	1.01925	0.998163	2.7219	3.00194	0.943909	0.583537	3.16972	1.15197	0.984817	2.4323	1.23777	2.07391	1.40023	2.74588	2.21284	2.05556	2.11766	1.93186	2.37425	2.16996	2.85557	2.17519	2.01122	1.18787	2.83574	1.16191	2.62276	0.964693	2.53581	1.48495	3.0046	2.65915	3.29599	2.41621	1.30396	2.49251	2.89679	1.16222
COL5A1	0.858382	3.68817	4.39565	2.25515	4.64016	1.52167	3.25496	3.52462	2.92731	5.22719	3.51712	1.46958	0.990028	4.1273	4.45375	5.29357	2.21872	3.78908	2.14965	3.23763	3.82164	1.78721	3.50277	1.74727	3.98869	3.43241	3.53028	3.10416	2.73635	3.83764	3.52422	4.18823	3.74526	3.75866	5.54646	3.68862	2.35981	3.96591	4.10565	4.73219	3.84642	3.75262	2.96326	4.40887	4.00881	4.98169	4.41549	4.22819	3.18555
LOC100653017	0.857883	9.77241	9.85369	8.47027	9.4556	10.5015	10.0286	9.10001	9.32416	8.77008	8.24916	8.02453	8.06137	8.50948	8.19145	10.5932	9.18167	9.70295	8.40678	10.662	8.65921	7.29289	9.0632	8.60417	9.96109	9.29502	9.11019	7.93487	8.22935	8.88561	8.92547	9.52883	8.70801	9.22252	8.32056	9.73178	8.54946	7.75345	10.5015	8.65229	9.86789	10.2686	9.17246	9.17246	6.9924	9.19205	8.79368	7.82002	8.69427
NIPAL1	0.857668	3.68123	2.22877	3.27596	1.4419	2.41446	3.47206	2.71119	3.81974	3.15621	3.07151	3.3442	2.38911	3.93496	3.55204	0.99905	2.57616	2.96459	2.40499	0.709469	3.33508	2.91623	4.13047	3.25428	4.17147	3.17314	2.41722	3.97509	4.17659	3.49164	3.78544	3.86721	2.95575	2.36331	3.18353	3.17251	2.91559	4.35252	1.00173	2.66148	2.61131	3.39809	2.62598	3.2338	4.79325	1.57075	3.06961	3.3838	3.01078
CLDN1	0.857416	5.44624	4.75713	5.96599	3.46639	6.59735	5.65033	5.0259	5.99475	4.61357	4.56693	5.7807	5.31191	6.73457	5.29578	2.77849	3.59882	4.32591	4.83765	4.71829	5.52257	4.89631	5.94835	5.4803	6.7376	6.4651	4.47483	5.31694	5.40311	6.78947	5.35894	5.71554	4.02255	3.31147	3.65242	2.0993	5.68889	4.04041	3.67064	4.76656	5.43121	5.60698	4.92977	6.1388	5.57253	2.98235	5.37221	4.96524	5.53251
TXK	0.857359	4.01034	3.70806	5.44314	2.37552	4.88151	4.68722	4.08882	4.83765	3.56695	4.17531	3.74703	3.58105	4.95339	3.91581	1.8932	4.48248	4.11792	3.84725	2.93255	3.71948	4.59139	4.98664	5.02143	3.81697	4.48534	4.15521	4.39936	5.02272	4.47531	4.19564	4.13523	3.00049	2.75409	2.99578	2.38384	4.24674	5.00537	2.63488	3.65677	3.90039	4.54408	3.72101	4.83405	5.38608	2.06603	3.54213	3.481	3.63382
FLJ23867	0.856315	3.11353	3.11497	2.86954	1.50479	2.55921	2.77072	2.11975	3.14727	5.50835	4.23401	3.15792	1.88721	2.735	3.08829	3.3537	2.19052	2.70268	2.52665	2.67946	1.48348	2.39654	1.97473	3.5024	4.0107	2.11796	3.20001	2.56495	3.5371	3.6722	2.36463	3.64204	2.01403	3.6259	5.7076	2.96227	1.82711	2.82638	2.21781	4.03175	2.29691	4.62997	4.30144	3.92152	3.44436	2.13532	3.6538	3.03259	3.17417
CHI3L1	0.854859	2.34923	1.22953	2.49399	2.05908	1.67806	1.39012	3.0442	2.24568	3.41177	3.52621	3.04967	1.39287	2.15822	1.77629	2.31986	2.33003	1.33507	1.3588	5.10752	2.32793	2.34572	1.68834	2.87735	2.85849	2.03277	2.24974	2.13457	2.5084	2.91696	1.98248	1.59572	1.39914	2.54186	5.24987	3.82987	1.4464	1.85229	2.90506	1.91285	1.7219	2.50675	2.30479	1.78944	2.14051	3.64589	2.33739	2.88118	2.2281
NGFR	0.854691	3.08001	3.45368	2.47452	3.17833	1.382	3.6346	4.10565	2.96194	2.6203	2.03893	2.24029	2.32587	3.33442	4.1619	4.38461	2.86954	3.10548	3.61424	2.4588	3.65308	2.6959	1.89833	1.85078	2.71785	3.17865	3.98435	2.194	3.06928	3.99783	3.18687	3.15242	3.33541	3.33103	1.91596	2.74487	3.6583	3.08165	3.76794	3.44492	3.61176	2.4216	3.2132	3.23195	3.6906	4.24879	3.18655	2.30946	2.83785
LY6K	0.854343	2.323	1.55007	2.55008	2.57235	2.07178	2.32691	2.48952	2.09634	1.21265	2.45805	2.80657	2.98512	2.42897	0.871357	0.993202	2.39972	0.802095	2.99713	1.74798	2.32867	1.7215	1.92289	2.4319	1.1845	1.42474	1.89056	2.69919	2.12039	2.92971	2.5702	2.31679	1.31739	2.10854	3.18797	3.13186	1.38297	1.95635	1.21362	2.51892	1.56053	1.95148	3.30912	1.5226	2.22494	1.33424	1.87744	1.66677	1.58433
LGSN	0.853068	1.02545	0.270973	1.02469	0.282885	0.2765	0.102816	1.2214	0.181622	1.19426	0.109667	1.67875	0.181919	1.00107	1.14513	0.272842	1.13023	0.163484	1.05149	0.103557	1.11472	0.790183	0.858554	0.985134	0.0778227	0.673298	0.238835	0.332818	0.289675	1.62198	1.35134	2.0176	0.161866	0.700495	0.97909	0.853126	0.155854	1.8617	0.259536	0.276241	1.51356	2.03277	1.64493	0.121138	1.41961	0.207595	0.751656	1.523	1.29721
LOC100288570	0.851011	4.53202	2.41546	3.00491	3.04967	6.01703	3.74819	2.5084	0	2.74556	3.64663	4.73687	3.64512	3.93568	4.01439	3.99197	3.44912	4.85106	3.79711	3.50277	2.51473	2.94118	4.48009	3.08065	4.00098	4.17574	4.02453	2.99344	3.59235	3.60861	4.1791	4.29878	4.12815	3.82605	2.42835	3.99625	3.40759	3.21987	4.43398	1.35732	4.32303	4.36952	3.84607	0	2.88343	3.62844	3.1661	2.88444	4.31676
LOC100653006	0.850918	11.0776	10.9173	11.0088	11.2089	11.4049	11.2978	12.9175	11.9249	11.2978	11.4616	12.0356	11.7549	2.83538	11.6569	12.1771	12.6652	12.9175	12.4656	12.4656	8.80758	10.8592	13.3622	9.62275	12.6652	11.0377	10.46	11.1215	12.6652	8.60417	9.62275	10.9735	11.2978	11.4616	10.4048	11.9249	10.4048	9.41086	12.9175	11.7549	13.995	11.1215	10.192	9.39887	11.5305	14.8028	11.5867	11.5867	12.6652
RN7SK	0.850024	6.93934	6.49696	7.59026	8.0419	7.07449	6.97465	6.34093	8.08553	7.30631	7.45959	7.67073	7.68358	6.11875	7.71789	8.34127	8.65921	6.66606	7.58313	6.19242	7.93487	6.33357	7.3625	8.06137	6.39715	8.33036	7.31651	6.55587	6.47558	7.26599	10.46	6.72445	6.58036	6.08257	6.05348	6.65779	6.46126	6.70907	6.49563	5.29879	7.37082	7.15548	7.64425	7.7815	5.35665	6.36621	7.33794	6.05798	7.54472
C14orf37	0.849333	2.91891	2.00448	3.08369	0.454609	3.4434	2.27294	1.80052	2.02296	1.72264	2.91005	1.96121	0.673856	2.27757	2.38684	0.463583	1.55179	2.558	2.58419	0.78216	2.17664	2.63416	2.8815	2.74588	2.34761	2.77749	0.503388	2.56914	1.90828	2.02254	1.73225	0.641483	2.77614	3.05817	1.7529	2.3677	2.69184	2.7488	0.484137	1.40835	1.47705	1.3592	2.28991	1.77037	2.47859	0.637007	1.74432	4.01598	4.36143
AQP1	0.848548	3.26683	3.62736	3.59598	5.2761	4.56195	2.7097	3.21847	4.71436	5.62077	5.23518	3.19755	2.3976	3.1684	2.98683	3.691	3.70021	2.94806	3.74114	4.38834	3.50931	3.85925	3.85446	4.33519	2.80264	3.03848	3.1674	2.40707	2.86023	3.68661	1.86659	3.01209	3.01928	4.36765	6.38295	5.39747	2.36534	3.64742	3.3176	4.12387	3.26497	3.37239	4.07149	3.60688	2.61307	4.23998	4.34468	5.50581	4.8776
SERPINI1	0.848318	5.06024	3.44271	5.94228	2.87633	5.03395	5.15065	4.94797	4.90602	3.78492	5.44314	6.41751	5.25603	4.91152	4.41468	2.86954	5.5166	4.30516	5.60287	3.25862	3.77482	4.68722	5.60037	4.26395	6.03778	4.72718	4.14406	5.42096	4.74596	3.54108	5.65767	4.02935	4.84643	4.59798	3.18077	4.639	5.71731	5.75694	3.15064	4.03106	5.37732	6.36621	4.29878	5.5175	5.758	2.98373	3.22157	3.30773	4.8983
NEK11	0.847956	2.89545	2.22538	2.17417	2.14456	2.27364	2.45359	2.09193	2.42055	2.98794	4.30419	2.84442	2.56668	1.91003	2.1	1.9121	3.37239	3.02489	2.19013	2.27757	1.81302	2.03007	2.74384	3.47716	3.70236	2.22437	2.91796	3.35855	3.16771	1.74827	2.29305	2.85664	2.2464	3.35007	2.52061	2.12848	1.87356	2.67002	1.55145	2.02254	3.06786	3.43518	3.21178	2.3409	2.91559	1.99891	2.35246	3.47645	4.83589
APOL4	0.846777	2.96194	2.27905	3.04125	2.11425	2.60461	2.75085	2.88184	2.70988	1.81513	3.81039	1.49619	1.98498	1.72973	1.4263	1.586	2.78843	0.40618	3.28091	3.03741	2.75589	2.63296	1.68952	4.34789	2.86621	2.48671	2.13985	2.26808	2.33804	3.57996	1.58072	2.10465	0.907265	2.57655	3.42199	3.68123	1.5857	1.73297	2.20312	2.37325	2.72052	1.36722	2.65776	1.72642	2.25786	1.35326	2.7488	1.26962	2.55873
DSCR4	0.846628	2.71154	1.37535	3.07401	1.58365	2.38645	1.95784	2.3311	2.93148	2.14085	3.05882	3.26402	3.1728	2.14228	1.61047	0.943635	2.01721	2.21115	2.91239	1.44375	1.98713	3.35545	2.82574	4.30144	3.11119	2.50523	1.79552	2.8085	3.26192	2.02327	1.77257	2.74625	1.78488	2.92303	1.74478	2.74556	2.399	2.20788	1.20663	1.37569	1.95987	2.2942	2.74487	1.43627	2.83821	1.30692	1.54174	3.37437	4.16274
NOTCH2NL	0.845581	2.26167	3.72253	4.37541	2.06712	2.28763	3.93638	3.09582	3.26156	2.44225	3.24838	4.35632	5.11605	3.78908	2.38244	2.43117	3.57836	2.69552	2.74487	3.44809	2.36294	4.55281	2.24301	3.32572	3.88526	2.70268	2.96796	4.69041	4.05755	3.92727	2.40982	2.74984	1.91596	2.0023	2.77108	1.81513	3.88863	3.36833	3.44206	2.33253	2.51579	3.94017	2.85147	2.85957	4.0627	2.62105	2.60863	3.93898	3.15954
ZNF193	0.84381	3.99278	3.99424	2.87963	3.21451	4.41596	2.46264	2.43752	3.65263	3.40435	3.79262	4.48303	4.18043	2.32334	2.16965	3.85925	3.83415	4.41271	3.3361	3.80517	3.98961	3.71692	4.52383	4.2547	3.80928	3.8762	4.14695	3.58967	3.52988	2.30946	3.76568	3.76049	2.36916	2.55638	2.9387	2.43932	4.07033	4.33611	4.0787	3.54144	4.36765	4.50091	3.61841	3.43715	3.33576	3.29235	3.21385	2.38512	4.35871
PTX3	0.84372	1.17494	0.890556	2.2281	2.75442	1.5347	1.88585	1.6585	2.75161	3.48957	2.28051	2.03567	2.7062	1.17712	0.597155	1.27421	1.86594	0.918653	0.479749	2.52026	1.08994	0.605998	1.07148	2.20971	2.55902	2.15103	1.67875	0.731742	1.12107	3.0457	2.58189	1.52837	0.48834	1.38709	1.67909	2.05804	0.564577	1.38297	1.7253	1.97159	2.11039	1.74657	1.6585	2.09451	1.2897	3.72833	3.20107	2.48168	1.38503
LIPG	0.843103	5.89603	6.06956	5.01619	6.22909	4.71829	6.03778	5.70658	5.11361	4.62948	3.97091	4.23738	3.84535	5.03139	6.75612	7.02208	5.23659	5.51271	5.62709	5.06171	5.73735	4.33796	4.74549	4.08718	4.94797	5.88806	6.05909	5.33664	4.70713	5.23589	5.35965	5.51433	6.28605	5.37876	4.75413	5.53873	5.71192	5.82751	6.37828	6.34342	6.12915	5.29938	5.34679	5.16724	5.26846	6.39445	5.96977	4.47224	4.55949
HGF	0.843101	6.31319	6.27692	5.38555	6.47302	5.31885	5.06171	5.03578	5.38486	6.22909	4.8641	4.77442	4.57932	5.95618	6.46363	7.3353	5.02344	5.43427	4.93101	5.42881	5.03578	4.58308	6.27223	4.53711	5.76192	6.08801	5.49756	5.73543	5.53697	4.82801	6.06542	6.68148	5.64414	6.22659	5.79225	6.2415	5.09682	6.30843	6.91206	6.82083	6.39129	5.96777	4.56195	6.41025	6.17641	7.43273	6.38825	5.8405	4.89687
FLT4	0.842972	5.40233	4.2361	4.88317	3.63134	5.02025	5.93195	5.28372	4.95339	4.51295	4.69938	4.50924	4.61589	5.46156	4.49776	3.18212	4.64016	5.39538	4.85336	3.82568	4.5964	4.61589	5.71554	5.08313	5.97557	5.41696	3.3289	5.33737	5.99903	5.8297	5.92489	5.25278	5.2761	4.99919	4.34955	4.30419	4.90602	5.85333	3.8809	5.22567	4.81218	5.52337	5.15065	5.80433	6.02116	4.27054	6.27692	5.49035	4.19685
LOC100505659	0.841411	8.23368	4.13047	6.82442	5.28304	7.26354	7.41726	6.28221	7.77391	6.21568	7.35682	8.32561	7.9429	6.66137	6.35406	3.60655	6.34591	7.00329	7.18838	5.365	5.4242	7.14001	7.89033	8.26007	7.90656	6.83992	6.9499	7.29095	6.38672	6.68639	7.35395	6.54646	6.20569	5.71731	6.61934	7.39502	7.11173	7.26832	4.5455	4.87095	6.15658	6.15559	7.13503	6.19242	6.32317	4.40116	6.15349	6.73457	7.11393
COL4A2	0.841252	7.95119	7.8452	5.99903	9.00522	6.09605	7.73872	7.57725	6.67331	8.4633	6.31319	5.47357	5.0728	8.14417	8.84494	8.86105	6.48577	7.67419	6.36621	7.70565	8.07666	5.70111	7.53	5.55978	7.45173	7.59026	7.68055	6.54161	6.43033	8.02821	7.5416	7.84147	8.33593	8.41788	7.98115	8.09501	6.37828	8.13054	8.0419	8.75462	7.49586	7.86751	7.40837	7.87075	7.62486	8.83632	8.74045	7.62864	6.83361
UPK2	0.840351	0.744121	0.677245	0.62992	0.594023	0.12022	0.457676	1.31964	1.01487	2.50282	2.21147	1.47318	0.501327	0.201318	0.379807	0.844287	2.4323	0.87693	1.38381	2.78113	0.373677	1.66383	0.874121	1.81869	0.767993	1.23742	0.467214	0.404269	2.93109	1.22747	0.368302	0.687481	0	0.685881	2.27757	0.228053	0.83608	0.255222	0.242764	1.98888	1.15341	1.43102	1.38134	1.67687	1.4502	0.735102	1.70941	1.13884	1.81551
TOB2P1	0.839286	2.31329	1.08581	0.519465	0.716014	1.27628	0.720441	0.446177	2.08831	0.93051	1.57632	2.25446	1.98141	0.773532	0.466348	0.832324	1.11228	2.54339	1.52867	1.07442	1.69804	1.30943	2.53017	1.07547	1.57384	2.10777	1.85262	1.29548	2.16996	0.506821	1.34707	1.80072	0.390177	0.386819	0.861616	0.371721	2.03814	1.93527	0.78193	1.49619	1.10798	2.22735	1.09703	1.84067	2.35702	1.141	1.4502	0.40869	2.49178
ADAMDEC1	0.838761	2.37518	1.9504	3.65899	0.711424	1.07921	1.75607	1.43551	3.09661	3.90359	2.59545	3.20788	1.36204	1.10916	1.41049	2.74844	1.50519	1.37731	1.47062	4.28132	0.936382	1.13846	2.65183	2.38351	1.32658	2.50878	1.06206	2.2063	1.85663	1.50753	2.15325	1.95223	2.89879	2.63892	3.5691	2.72327	1.96524	1.35845	1.92375	1.87512	1.0299	2.00156	2.16559	2.37132	0.66342	2.69154	2.79953	2.40368	3.7609
ACTG2	0.838399	4.61792	5.62985	4.48858	7.39733	4.58507	4.32343	5.00537	4.61589	6.51438	5.62353	4.78073	5.87725	6.64413	4.60236	5.82653	5.96001	4.78073	4.30371	6.51892	6.42125	5.14669	6.52334	5.12646	6.18084	4.49508	4.67142	3.89753	4.09199	5.09682	5.46732	6.01128	4.86026	4.28831	5.1064	5.5623	5.0426	3.91376	5.4687	5.20829	5.47606	5.85241	4.96467	5.43427	4.2383	6.32317	6.31694	5.39454	6.28725
LOC284344	0.838288	6.49845	4.63694	4.5488	3.78647	6.16126	6.67041	5.65767	5.03395	5.35582	5.9084	5.21525	5.89003	5.44952	4.84259	1.60636	5.04937	5.84262	6.21804	3.8009	5.71016	6.11086	5.69846	5.96082	5.32271	3.18143	4.67188	6.19882	6.95598	6.07407	6.93723	6.14005	3.2378	4.51383	2.62917	6.27574	5.96503	6.62226	3.93454	4.41724	5.31263	5.90956	6.04782	5.51506	6.2426	4.15146	5.22061	6.02878	4.43896
TFRC	0.838049	7.37368	6.19996	5.30913	6.83175	6.60085	8.86105	8.24401	6.57749	6.74243	6.26756	6.66606	6.03673	8.33036	6.84191	6.23155	6.47558	8.54322	7.45173	6.8821	7.39192	6.37828	8.09098	6.10755	8.3481	7.42974	6.53194	7.56821	7.17272	6.86711	6.05348	8.31504	6.61797	6.77219	6.97066	7.07633	7.43273	6.86288	6.44014	6.41158	6.87105	8.72426	7.59613	9.44475	8.4122	6.42022	8.02453	6.31201	6.74566
LIMCH1	0.836911	5.86576	3.34137	3.89256	4.02126	4.386	4.98912	4.4325	5.31753	5.28654	5.6095	5.34748	3.90436	4.65685	4.43803	2.33529	4.5455	5.31401	4.81966	3.61242	4.82218	4.35732	5.80241	5.00028	5.79598	4.68225	4.11962	5.18223	5.52162	4.8897	4.7849	5.54811	4.22246	5.71835	5.12085	5.53697	4.11792	5.9084	2.95862	4.24789	4.18043	5.13835	5.53873	4.74076	5.2981	4.03215	4.8206	5.75523	5.84639
CA4	0.836868	2.69217	0.557249	1.67769	3.87388	1.83291	2.85664	1.21819	2.93529	2.97602	2.28121	2.69678	1.59768	1.99565	2.3772	1.73225	3.95197	2.87633	3.40918	2.81717	1.91003	3.06379	3.69682	1.68794	2.94775	0.615077	2.18557	1.91178	2.47971	1.67769	2.11425	1.76466	2.18699	2.55698	1.16046	3.73151	3.34281	1.94441	2.1811	3.79471	2.35422	2.02506	2.13777	2.46918	1.41496	4.22079	3.28961	3.7807	2.86115
CITED4	0.836146	3.26862	2.27581	4.38461	3.17601	4.21786	3.82605	5.86108	4.64522	2.07426	2.96599	4.62133	4.56109	4.31181	4.15106	2.61781	3.15167	5.65133	3.23559	2.68398	4.12684	6.36478	4.07707	3.96009	5.93686	3.84921	4.4574	4.60236	5.19767	5.23002	3.99667	3.42116	4.64728	2.1139	2.45359	2.80992	4.90214	3.75299	2.53017	3.11609	3.80243	3.40798	4.44743	4.09632	5.9031	2.57129	2.69392	5.26237	2.69125
COL1A2	0.835439	7.05404	7.99366	5.60287	8.4122	6.17135	6.66457	6.80146	5.82162	7.45417	5.77395	4.43941	4.69041	7.89033	8.09098	8.09098	6.33811	6.96033	5.88436	6.33234	7.92228	5.87725	7.0365	4.97099	7.12569	7.25575	6.71085	6.52179	6.08371	7.21694	6.97678	7.2535	7.53884	7.32202	7.73163	6.98564	6.36092	7.38445	7.29095	7.33794	6.96229	6.74405	6.41891	7.46625	7.11864	7.8985	7.87859	6.87843	6.50983
MUCL1	0.834949	0.800349	1.58762	1.68396	0.309753	0	0.306336	1.14585	1.13555	0.52221	0.415658	1.74764	4.34517	0.258063	1.9178	0.216841	0.252865	0.580199	0.834053	0	2.69818	3.61454	0	0.526853	1.49467	0.496957	1.20827	0	0.258534	1.13058	1.94764	1.29476	0.574843	1.23893	0.167269	1.24886	0.634463	0.221688	0.209896	0.718457	0	0.714638	0.366854	0.856123	1.55366	0.154692	0.569893	0.396226	0
PVRL3	0.834352	7.77102	6.0623	7.28097	5.43204	6.79817	7.62486	6.94326	7.74606	7.017	7.39502	7.88318	6.57256	7.85218	7.39192	4.28255	6.58848	6.92511	6.80877	4.33519	7.02703	6.69295	8.21418	7.06053	8.13934	7.27533	6.38825	7.76753	7.56821	7.73547	7.71186	7.85955	6.78947	6.48291	5.55363	7.21505	7.16354	7.93487	5.05065	6.53796	6.60845	7.27847	7.05171	7.49925	8.1855	5.38765	6.89432	7.18578	6.76171
SLC7A5	0.833645	5.71104	4.15483	4.56195	4.38274	4.6657	5.94492	5.19642	5.42019	5.42583	4.5154	5.71463	4.49242	6.38525	5.81866	3.20174	4.35299	5.23002	5.11729	3.61424	5.24096	5.67596	5.07365	5.27544	5.81193	4.71436	4.72718	5.83351	5.79681	5.48975	4.84259	6.02556	5.46579	4.89278	5.29427	5.37732	5.17511	6.03366	2.98482	5.84836	4.14484	5.30913	5.46241	5.61027	6.06432	4.07304	5.85535	6.71407	4.24361
COLEC10	0.832816	3.10698	4.00665	2.58583	2.51156	3.11081	3.26712	3.22354	2.18487	1.47659	1.98955	2.58968	3.10548	2.42581	3.95932	4.43019	3.06131	3.15548	3.58362	1.62198	1.74587	2.81611	2.01442	2.67491	2.60623	2.80457	2.77144	3.26464	2.77249	2.49357	3.37922	3.18761	3.75411	1.75607	1.01292	2.31918	3.50617	2.73162	4.14533	3.36067	2.56247	2.34761	2.22622	2.93398	2.53937	4.25514	2.53268	1.55543	2.80233
ALAS2	0.831826	3.37205	2.83862	3.9867	3.3487	4.42418	3.45874	4.76818	4.04441	3.65484	3.92929	4.24583	4.21704	3.40653	3.15516	3.44882	5.48894	3.96763	4.18308	5.18361	2.82208	3.38024	4.72921	2.35702	4.44797	2.94411	2.22399	3.11388	4.67684	2.52526	2.78343	2.89842	3.55092	4.20018	3.75223	4.33201	3.67101	2.32867	5.28304	3.9248	5.50498	3.90588	3.2338	3.25676	3.95658	7.72108	5.21664	3.90588	4.47081
HPGD	0.829092	9.08093	9.00522	7.46625	6.83361	7.50197	8.09501	7.24399	7.57391	9.08978	8.60974	7.76371	7.86751	7.30631	7.90656	8.10062	7.57391	8.27155	8.39509	6.63933	7.91053	7.90656	10.01	7.88318	8.32056	7.86318	7.14493	7.74606	9.44475	8.28631	8.41788	9.56706	7.49281	8.4122	8.62858	8.47627	8.09501	9.56706	7.31917	8.19145	8.21418	8.66616	8.2188	7.68716	8.91675	6.64096	7.48114	8.80048	8.52048
NID1	0.829033	5.77115	5.92888	3.93568	6.58691	4.42883	5.84162	4.82014	4.52672	6.07737	3.84802	3.5346	4.95008	6.12568	6.0324	6.53021	4.99024	5.3794	4.21953	5.28877	6.10859	3.73052	5.25874	3.76965	5.65397	5.4696	5.04189	4.66319	4.78874	5.69765	5.71016	6.04898	5.5758	6.57749	5.32478	6.25404	4.63849	5.9145	5.98098	6.22795	5.78452	5.4138	5.35813	5.96977	5.45907	6.79817	6.43301	5.59396	4.84933
PSG1	0.828522	12.4656	11.3519	11.3519	10.0612	11.9249	12.0356	11.843	12.4656	11.1215	7.63798	12.9175	11.2089	12.9175	12.3207	8.88561	11.9249	12.4656	10.32	10.5264	12.3207	12.1771	12.0356	11.6569	13.3622	12.9175	12.0356	12.3207	12.3207	12.6652	12.9175	13.3622	11.0377	11.9249	10.774	12.4656	12.4656	12.9175	10.2306	12.0356	11.843	11.6569	12.1771	13.3622	13.3622	10.101	12.1771	11.3519	11.2089
TNFSF12-TNFSF13	0.82714	0.0364454	1.25865	1.39012	1.82465	1.46996	0.294645	0.107244	1.29825	1.35554	1.14585	2.53508	2.51403	0.0793603	0.574843	3.95605e-05	0.938034	0.0103074	1.30574	2.90021	0.642117	1.15019	1.40835	0.543818	0.00717289	0.513971	1.54968	2.01542	1.83768	0.958809	0.534729	1.01685	0.335221	0.363909	0.0026251	0.471766	2.09451	0.914207	1.11697	1.22073	0.169492	0.460497	0.00556392	0.000412621	0.833796	1.40972	0.00117592	0.767439	0.0567369
NDUFC2-KCTD14	0.826891	3.85343	2.9356	2.82543	2.95248	4.50369	3.35928	3.93971	4.34601	1.89582	3.63808	4.10608	4.99389	3.91096	3.15548	1.41124	3.68938	2.91459	3.96423	2.70268	3.28123	4.70669	2.49148	4.22605	2.62598	4.30015	3.45874	3.17936	2.70131	3.25798	4.23873	3.02206	1.28228	2.6288	2.87397	3.81974	3.9725	3.55515	2.13921	2.13667	3.691	3.60027	3.13971	2.59653	3.94089	2.23029	2.3356	3.88405	3.48606
OPRK1	0.826719	1.97541	1.81584	1.84364	0.462199	2.55486	3.08304	0.397048	2.20771	1.12185	1.20999	2.20738	0.352251	1.68834	1.91465	0.21312	0.619217	1.2893	1.46001	0.173058	1.90867	1.02096	1.42036	1.40059	0.447242	1.79293	1.9263	2.48817	1.39149	2.02119	1.82434	0.621751	1.15657	0.525173	0.180293	0.651007	1.38381	1.56242	0.507047	1.16046	1.15794	1.94127	1.375	0.195703	2.79114	0.244561	1.71626	1.49467	0.164423
OLAH	0.826718	6.07176	4.09026	4.85217	3.89896	5.39454	6.04898	5.23796	5.97669	4.46582	5.28244	5.97871	6.79652	5.05481	4.55236	3.33807	6.37675	5.64326	5.9145	4.19201	5.17376	5.72246	5.72691	5.75613	6.68478	5.68652	6.27859	6.57864	6.45259	4.88317	6.00029	6.51892	5.28452	5.26155	3.89753	3.10111	6.10755	5.29647	4.08882	3.06537	5.85718	6.6165	5.02088	6.26238	5.86399	3.30566	4.95645	6.53021	7.08567
FRZB	0.825191	7.51768	6.19242	6.96033	4.77493	6.76866	6.01311	6.33508	7.5416	7.08771	7.04066	7.42337	7.42043	6.18609	6.58036	4.8917	6.99848	6.66457	6.52739	5.4138	6.83786	5.53873	8.13054	7.67073	5.79968	8.4122	6.80509	6.34342	6.26852	6.97265	7.76371	7.74606	6.86711	6.99626	4.07071	5.76467	6.51892	8.13454	5.69494	5.63407	6.85156	6.79298	6.78634	7.01499	7.73163	5.85333	6.1207	6.84191	6.75612
HLA-DQA2	0.822906	0.455808	3.23993	3.32534	2.62776	1.29321	0.195092	2.30343	1.27181	2.00672	2.22096	2.93973	0.799046	0.942258	1.0226	0.919665	2.06817	1.92599	1.72491	6.23672	0.845768	2.21677	1.00903	2.26951	1.87495	0.575675	1.33168	0.737572	1.48221	2.19507	0.391448	1.96591	0.57461	1.68691	4.85336	2.7918	0.987449	1.13584	0.870748	0.531779	1.94159	1.3366	2.23753	0.970484	0.543307	1.26888	1.86207	1.10698	1.4545
CCL4L1	0.822468	0.437222	2.94262	4.05147	1.88547	1.34483	0.804611	1.18413	1.55321	2.08797	2.32414	3.3207	2.14923	0.974973	0.310562	2.08971	1.74622	1.57763	0.780935	4.92912	0.565561	1.12687	0.923594	2.79254	2.03063	2.37865	1.75257	1.16191	1.40258	1.85698	1.62353	1.40379	1.22726	2.29027	3.95736	0.733897	2.2621	0.999362	2.85592	1.59299	1.07686	1.71626	1.16191	1.67769	0.994438	2.59767	1.99669	0.589306	1.33002
TMED7-TICAM2	0.82232	2.36052	1.66194	2.85987	0.94197	1.6585	2.34125	2.21499	3.37808	0.352102	3.09275	3.47414	2.68945	2.51288	2.33003	0.817088	1.93384	2.37425	2.3772	0.327564	2.35702	3.3338	2.50706	3.00012	3.02313	2.323	1.24926	3.15035	2.9908	1.67653	2.85631	3.24681	1.96666	2.97298	2.41132	2.36667	2.73043	3.58362	0.815297	2.55377	2.09566	2.67491	1.20376	1.93701	3.65103	0.912485	2.50591	2.9948	3.17671
FABP4	0.821856	9.16183	8.53204	8.12008	9.16183	8.13934	9.10001	6.54824	7.9473	7.98958	7.50511	7.34627	7.23251	7.42337	6.55587	8.44411	9.54132	7.62172	8.04689	7.7815	6.10061	7.8004	8.71554	7.38169	7.92228	6.39875	7.05857	7.7146	7.71789	6.26481	7.67419	7.01939	8.28631	7.47815	5.83631	8.27605	7.75345	7.03851	7.03168	9.48198	9.08978	8.67336	6.73624	7.79706	6.42372	8.78516	8.30921	7.67724	9.00522
CST6	0.821319	3.16497	5.08448	4.12387	1.97931	2.95358	3.20207	3.47174	3.29127	6.36621	6.76709	4.94974	3.4302	3.77401	3.19229	6.11752	3.88017	3.06275	3.70306	5.43579	2.01685	3.15446	3.03741	4.35957	2.55941	2.92227	3.39982	2.94704	4.97354	3.99935	2.45058	3.65066	1.77223	5.02464	7.22467	2.26879	2.79991	3.58254	3.34207	4.8421	3.08762	5.38993	3.78647	4.39212	3.59864	3.61883	3.2613	3.51362	4.20554
LOC285141	0.821285	0.779023	0.158591	1.1531	0.232782	2.18421	2.23849	0.793365	0.420331	1.37046	1.85262	0.913725	1.3605	0	0.615835	0.563588	0.502681	1.85117	1.6328	0.11103	2.00303	2.15676	1.01989	1.99369	1.28304	1.29825	0.30944	0.786918	1.2897	0.898724	1.24811	0.382234	0.557249	1.53975	1.75374	2.52209	0.345282	0.433186	0.561004	0.094774	0.352526	1.2535	1.1845	0.933797	1.79591	0.584915	0.980565	2.22336	2.33956
SERPINE1	0.82053	7.74606	7.90287	7.27066	6.66457	6.65072	7.69425	7.98958	7.19839	9.51825	8.35449	7.18838	7.04946	7.81199	7.82805	8.37995	7.09497	6.73377	6.70062	7.63481	6.73624	6.73457	6.93934	7.75701	7.07862	7.29576	7.2296	6.82083	6.93127	8.67995	7.3279	6.80331	6.94554	8.1855	10.3427	7.62486	6.63314	8.62167	7.03443	8.43166	6.50015	8.63455	8.03246	8.2239	7.4568	7.31114	7.64425	8.59025	7.05404
LOC100652958	0.819698	6.23292	6.63015	4.66066	6.76709	5.87409	7.0899	6.33357	5.32343	5.86288	4.83025	4.28634	5.08821	6.30091	6.28447	7.1332	6.42517	6.2031	5.99475	6.69295	6.28845	5.48822	5.57397	4.9967	6.04898	5.52009	6.45259	5.31753	5.70841	6.30091	4.88202	6.58848	6.62393	6.24009	5.55539	6.13385	5.79863	5.58496	6.96675	5.98492	6.27692	5.89407	6.49295	6.51892	5.20235	7.05857	6.85156	6.79298	6.38964
LAMA5	0.819345	3.74012	3.05681	1.98922	4.62573	2.66941	3.39057	4.04849	2.7477	4.27175	2.99111	2.69125	2.33665	4.31507	5.10534	4.59844	2.2355	4.33796	2.66685	3.67145	3.69526	2.627	3.53429	2.51962	3.3505	3.25831	4.09753	2.87497	2.84157	4.32252	3.4573	3.42234	4.39164	4.43296	3.64277	4.19526	2.66018	3.95831	3.57017	4.61357	3.32617	3.23195	3.93415	3.81867	3.58065	4.86983	4.0627	4.87095	3.48748
RGS5	0.819298	2.72699	2.84157	3.1167	3.71466	2.4543	2.0129	2.80131	1.99565	2.26768	2.2942	2.39654	1.92217	1.90061	3.2727	3.98961	2.56068	3.25895	4.0932	3.1839	3.24948	3.492	3.67739	2.63939	2.27791	3.98073	3.52896	2.44769	2.55266	2.23479	2.14359	2.37485	3.43308	3.67436	2.08335	2.98794	3.26712	3.93533	3.01414	3.52589	4.0489	3.74819	2.61596	2.70683	3.18175	2.49696	2.97699	2.85592	2.61746
POMZP3	0.818407	2.90021	1.81156	2.05804	2.82173	3.35296	2.06925	1.97649	2.92605	2.51752	3.68701	2.30024	3.6384	3.62877	2.02178	2.05623	2.79953	1.92491	3.38736	3.05134	2.89777	4.26852	1.89725	3.34021	2.16397	1.95811	3.10416	3.26227	2.39515	1.85337	2.73635	2.09714	2.67662	2.91487	1.60307	2.77179	3.64472	3.02428	2.69818	2.14051	1.78978	2.93757	2.81678	2.22062	2.29691	3.04046	2.13225	3.0784	2.19119
THY1	0.817881	4.58992	5.5175	4.86137	5.365	4.97354	5.72691	6.09605	4.55512	4.10231	3.83683	4.41672	4.97099	5.94932	4.79325	5.9031	4.11762	4.99728	5.15248	5.27544	6.27692	5.61658	4.34304	5.43579	3.63134	4.64182	5.12589	4.60728	4.80601	5.89896	4.34304	3.86428	5.78715	5.24502	6.40434	3.65139	5.4116	4.93806	6.74405	5.15134	5.24365	5.12451	5.6856	4.7587	3.84763	4.928	4.78874	5.04189	4.49007
FAM25B	0.815946	0.268335	0.306238	1.73622	0.853721	0	0.655805	1.63364	0.176729	0.81929	1.47338	2.5702	2.10777	1.39526	1.11769	0.741349	0.911303	0.166759	0.988236	0.327907	0.865856	1.46704	1.1811	1.5401	1.31047	0.971422	2.12904	2.01122	1.89693	1.46996	1.141	1.12703	0.0949932	0.815989	0.16873	0	2.12485	0	0.711976	1.30907	0.577049	1.3643	0.113449	0.685881	1.05132	0.719601	0.842058	1.21265	0.757301
C4orf48	0.815236	1.65917	2.26808	3.66347	4.08156	2.74113	2.11074	4.41596	3.14694	1.51863	2.56985	4.108	3.33873	2.55558	2.24912	2.40916	2.3592	3.93785	3.19126	5.36961	2.41132	4.56395	2.01183	2.48451	2.62138	2.50216	3.39194	3.41971	3.52924	2.51994	1.71066	2.17966	3.92555	2.43439	2.61061	1.57915	4.10648	1.78944	3.91246	3.68701	3.34971	2.17519	2.25824	2.46551	3.16497	3.3122	2.38165	3.10581	2.79218
HIST1H3E	0.814587	2.24505	1.02293	1.39179	1.15794	2.21401	2.06069	2.18003	3.1728	1.48462	1.9713	2.65454	1.90973	2.99608	0.510679	0.723709	0.879438	2.71785	1.45961	0.466155	1.89115	1.13555	2.27121	2.65108	1.92253	1.93596	1.98104	2.63385	1.67769	1.68192	1.39871	2.60623	2.4573	1.26718	1.95531	1.13698	0.277132	2.26497	1.3366	1.57539	2.34222	2.18557	2.29987	2.69184	2.78861	1.14029	0.861927	1.53349	2.34614
LOC388948	0.814559	6.45979	4.49672	5.64326	3.9106	5.38409	5.24831	5.28304	5.54972	4.86463	4.56539	4.04641	6.64765	4.73278	4.12133	3.71896	4.90445	5.55646	5.39831	4.0876	4.81589	5.4983	4.99258	5.94492	5.64505	5.32053	4.84367	5.41552	5.56919	4.51205	4.73687	4.29838	5.3794	4.23738	3.59197	5.70029	5.49756	5.06644	3.37239	3.81628	4.3998	5.14078	5.00701	3.94275	4.209	2.25148	4.2065	5.68389	5.4983
MAGEA4	0.814544	2.9127	0.780198	3.22417	6.34093	3.76837	5.09209	6.61506	2.66387	1.20931	2.83017	3.59554	4.02656	2.69678	3.95539	1.40904	2.87703	1.54227	3.06961	1.14135	2.56465	3.34385	3.06363	2.89134	3.08901	2.92023	2.60248	3.10518	3.89516	3.02063	3.43052	2.24505	2.61822	3.01736	2.05112	1.90412	2.99578	2.47017	1.82072	1.3868	3.26156	2.06277	2.76964	2.73903	3.26094	2.17696	2.13565	1.3588	2.40465
C21orf56	0.814124	1.18972	2.70519	2.32266	1.853	1.34922	3.91902	4.10729	2.56138	0.435113	2.18769	4.72002	3.52177	2.69355	3.91376	2.10739	1.26962	2.80992	1.85337	2.15031	2.5936	2.58909	1.00107	2.24105	2.70234	1.8071	3.37641	2.39823	2.15395	1.54589	1.37973	2.04925	2.69154	1.84711	1.01324	1.69138	2.57235	2.43752	1.70635	3.59816	0.972696	2.40773	1.84878	2.06348	2.17548	1.69393	1.62892	2.98826	3.22824
LOC100652937	0.814066	4.50412	4.74319	3.82011	3.151	2.76208	3.4513	0.0226399	3.16807	4.78723	3.88949	0.0216889	0.0556113	3.46144	3.28551	4.07665	3.82605	0.0102627	2.77515	0.00215313	3.56152	0.0309589	3.94573	2.60177	2.81134	3.43207	2.61028	3.21748	1.29441	3.68626	3.95539	3.76131	0.909406	3.60786	4.32672	4.13082	1.57728	4.08959	3.60174	2.37789	3.06363	4.35147	3.44882	3.39879	2.72115	3.68058	3.72275	0.00808033	1.70713
CAMP	0.813707	0.864622	0.958553	0.729526	2.27863	1.78802	0.746943	3.10837	2.29558	1.78764	1.79785	2.78861	3.32787	0.512323	0.695714	0.183932	3.95388	1.2542	1.20967	1.24604	1.44493	2.32092	0.132545	1.50189	1.20764	0.812707	0.799953	0.929527	0.731742	0.865856	1.25865	1.30112	1.49157	1.04808	0.538615	1.24346	1.38825	0.929143	3.46215	0.730349	0.987449	1.00345	2.87325	0.238537	1.31927	2.01825	3.19367	1.35202	0.848635
VGLL3	0.812768	7.91445	5.99163	6.10755	5.71192	7.09993	7.42974	6.4014	7.06975	7.11393	6.43729	6.28105	6.15464	7.80465	7.24186	5.23002	5.96082	6.98564	6.39875	5.80614	6.76709	5.32761	7.73547	6.26238	7.62864	6.92309	6.45143	7.04256	6.94158	7.73872	7.42974	7.64767	6.58369	6.92511	6.62698	7.3279	6.37979	7.81562	5.16724	6.61506	6.47985	7.35979	7.0833	7.62486	7.54784	5.51351	6.70579	7.29289	7.23962
CRLF1	0.812242	2.15432	1.87936	2.47743	2.98304	2.20207	2.0467	2.25786	1.96437	2.6903	3.16575	1.97541	0.863964	1.67909	1.69844	2.77108	1.12672	1.59826	0.581787	3.62661	1.64306	1.85765	0.611349	3.59042	2.45187	2.18975	2.10529	0.454609	1.38047	4.51693	2.02644	1.84103	1.61354	3.6669	5.18361	1.76239	1.21889	1.61206	3.32688	3.04088	1.53721	1.44038	2.66117	1.70673	1.93186	2.5505	2.5422	1.95674	2.12372
GJB5	0.812149	1.88721	2.37626	2.4735	0.939245	2.5437	1.95113	3.18721	1.24604	1.54363	3.22824	2.67316	3.95698	2.70371	2.52352	1.87003	2.67141	1.12128	2.74811	2.25093	2.48129	3.00751	1.72001	3.4459	1.80793	2.63921	1.96305	2.56211	3.32962	3.17575	1.79754	1.66074	2.50216	2.16212	2.08097	1.16313	3.01	3.02351	1.18787	2.24778	1.88197	1.89789	2.66713	2.60591	2.9626	1.15657	0.826747	2.03007	1.38607
SCNN1B	0.812116	4.27624	2.78825	4.5607	3.14099	3.77645	4.91504	4.68076	5.27839	4.2302	4.61357	5.38253	3.60027	5.5834	4.12505	1.03193	4.02218	4.88854	5.06294	3.48957	4.13207	5.25048	5.49522	4.77339	4.93983	4.95943	4.0274	4.59119	4.97998	5.89603	5.00256	4.80165	4.08235	4.60137	3.65677	4.12174	5.13964	4.09165	2.78189	4.64182	4.35791	4.85277	5.30549	5.15991	6.15752	2.47114	4.62772	5.01522	5.56059
LOC100131774	0.811558	4.79677	6.58529	5.68022	6.51729	7.37661	5.94119	6.70429	6.52033	7.58665	6.6946	5.13525	6.56624	5.76467	5.13171	7.18578	6.63933	4.90549	5.54646	7.99818	4.68032	5.98803	6.8729	5.02088	7.13503	6.55587	5.78366	3.98397	5.39385	7.2834	5.85333	6.30585	6.13385	7.01939	6.2415	7.3353	6.03673	5.75417	6.95598	6.87843	5.71382	7.99366	7.87462	6.83992	6.00496	6.84404	7.21054	5.9145	6.17135
CYP19A1	0.810202	11.2507	10.32	10.7999	9.37669	10.6373	12.1771	11.2089	12.1771	10.662	10.9173	11.843	9.85369	11.9249	11.5867	8.16671	10.7999	11.3519	10.6921	9.02903	11.5305	10.46	12.1771	11.2507	12.3207	11.5305	10.7441	11.9249	11.3519	11.9249	11.6569	11.6569	10.774	11.2089	9.63572	11.4049	10.8849	11.7549	9.34457	10.6921	10.3427	11.843	11.5867	12.1771	12.3207	9.5069	10.8592	11.0377	11.9249
AHR	0.80964	7.02703	5.06024	5.93502	4.91268	6.68639	6.78778	5.42189	6.20441	5.51271	4.88536	5.25932	5.16591	6.82264	6.19242	4.94857	5.365	6.12806	5.4687	4.8641	6.12568	4.64182	7.16551	5.41696	6.80331	6.16649	5.7729	6.29584	6.3183	6.38135	6.46126	6.65947	6.17993	5.32123	4.95645	5.56059	5.85041	6.67203	5.11671	5.42808	6.0635	6.60708	6.24899	6.82805	6.96872	4.90101	5.93391	6.37034	6.36218
SYDE1	0.807566	5.96777	4.30516	4.29402	4.79374	5.68889	5.322	5.81382	6.27574	5.97999	5.38927	6.50821	5.13244	5.73453	5.33373	4.16153	4.74743	6.54474	5.82069	4.88689	5.41769	5.84162	5.44392	6.19027	6.20096	5.5175	4.68876	5.49522	6.5694	5.2723	4.64778	6.26481	5.12512	6.20699	6.00309	6.21804	5.03459	6.45708	4.27486	5.37301	5.01522	5.72357	6.32946	5.62001	6.07293	5.06901	4.44132	6.66758	6.42517
COL18A1	0.807374	4.12936	4.4937	3.18555	5.84262	3.19539	4.29968	4.75459	3.71037	4.23738	3.27853	2.74984	2.49815	4.70086	5.38765	5.0756	3.28413	4.53148	3.92585	4.85494	5.1358	3.38736	4.00413	2.66805	3.95158	4.37137	4.46582	3.80765	3.37397	4.68822	4.22605	3.86309	5.15916	4.86701	4.54451	5.00993	4.0033	4.74946	4.56693	5.93502	3.75178	4.29358	3.63382	3.51923	4.15839	5.85153	5.37374	4.92977	4.08989
AOC3	0.807089	2.76088	3.87276	2.50072	4.9082	2.47715	3.85371	3.24804	2.64788	3.97363	2.62138	1.83051	2.18699	3.93785	3.21616	4.17697	3.15377	3.61225	2.89439	3.01859	4.13292	3.40372	3.38135	1.90169	3.86309	3.20611	3.50654	1.57196	2.33837	3.3193	3.50032	3.26227	3.40798	3.16259	2.51892	3.94357	3.15761	3.2232	3.889	3.6736	3.22864	3.70349	3.39025	3.59477	2.95399	4.19772	4.42056	2.71785	3.89368
CAPG	0.806757	3.55056	4.70713	5.15188	3.12552	4.19064	3.082	3.66539	4.49776	5.6095	5.69313	3.99898	4.04926	3.60211	2.85488	5.3992	4.70139	3.21515	3.38135	7.1958	2.79715	2.90682	3.28961	5.21929	4.29614	3.61883	4.27749	3.80364	4.45516	4.44418	3.62909	4.26611	1.92599	4.36592	7.35124	4.62912	2.95154	3.50585	4.86983	4.96821	4.39468	5.17376	5.00648	4.21398	4.13372	3.8249	4.24789	3.39809	4.38134
INHA	0.806493	5.62543	4.1728	5.08448	4.35791	4.90261	5.71916	5.77707	6.41025	5.94719	7.68716	5.78929	6.42782	5.28719	5.38681	4.09098	5.23448	6.27223	5.37732	5.18429	4.97823	6.32184	4.84643	6.59265	5.94411	5.51506	5.56735	6.09016	5.40686	5.11671	5.15312	5.93902	5.75125	6.59407	7.88655	7.19333	5.10065	6.09016	4.03057	6.38295	4.62867	5.40311	5.82653	5.99691	5.35505	4.98296	5.36569	6.06838	7.40585
FAM167A	0.806166	1.54295	2.03234	2.89475	0.958809	2.69184	3.15035	2.17664	1.32787	1.1802	1.93596	2.71006	1.93629	2.68154	2.71006	0.767439	1.88688	2.67491	2.4849	1.09796	2.17548	2.79747	1.40533	3.18618	2.51403	2.87766	2.13565	3.4302	2.23922	1.8883	2.02119	2.80092	2.25242	2.02254	2.47416	1.9846	3.30566	2.87535	0.909085	0.959786	1.33985	2.35357	2.60524	2.79605	2.04483	0.797499	2.06244	1.46563	2.08311
RNASE12	0.804711	1.91495	1.39649	2.32793	1.06069	2.35246	2.62344	2.31745	2.97298	0.941619	1.62702	1.5814	2.789	1.4464	1.32981	0.283491	1.37871	2.34683	2.33394	1.23514	1.74552	2.44992	1.57874	2.24602	1.61577	2.26055	1.19783	1.80793	3.51612	1.76388	2.5855	1.50712	1.08711	0.430378	0.912485	2.24672	2.05908	1.77987	1.00975	0.698152	1.89757	1.81831	1.99845	2.03389	1.92558	0.942258	0.661811	2.80358	1.38787
C1orf130	0.803877	5.01968	3.41805	4.19685	2.10529	3.3338	4.49007	4.26193	4.81924	3.58065	4.49621	4.27929	4.55085	4.50412	3.23637	1.48495	4.15483	3.32392	3.44376	1.64343	3.71982	4.14484	4.08156	4.25738	3.92519	3.95158	3.87701	4.59751	4.18436	4.30334	3.34355	4.09066	3.14619	2.90741	3.41971	3.30078	4.68676	5.28591	2.12372	3.05882	3.2135	4.26352	3.90121	4.38175	5.25048	1.67173	4.19446	3.36166	3.67739
MT1L	0.803494	0.405977	2.65042	2.64104	3.26862	2.75967	2.13385	2.47715	2.35357	1.63001	1.65328	3.00388	3.18286	1.98638	1.39325	1.43259	2.39145	1.83851	3.15581	2.9423	2.93661	3.18831	1.87788	2.00051	1.92289	2.17725	2.00932	2.11897	1.21032	1.96305	1.43785	1.54403	1.83248	1.5649	0.224411	2.40569	2.66742	1.16811	2.7445	1.80092	1.50404	1.00415	1.80196	1.1319	1.40059	2.3622	1.31047	1.91465	2.28991
CCL13	0.803334	1.89622	4.86137	4.49918	2.78861	3.13669	2.00749	3.33873	3.34613	2.97562	4.24879	2.87703	2.02404	2.45772	1.93629	4.05092	3.4317	2.92124	3.52589	3.75328	4.05403	3.45473	1.70336	3.9322	1.61734	3.8142	4.10264	2.93255	3.40653	2.83467	2.95652	3.00569	2.68229	3.0906	2.81101	2.41689	3.6072	2.46308	4.8264	3.71543	3.58135	2.29138	1.62702	2.56421	3.88714	4.4674	2.43585	2.28464	2.65078
HSD11B2	0.802428	6.38418	5.9401	6.42125	5.45987	7.04256	8.34127	7.62486	6.75077	5.61742	5.5623	6.8821	6.97066	8.14846	7.54472	5.85718	6.72273	7.43273	7.04946	5.37158	7.79706	7.81199	6.44284	6.78947	6.86082	7.49281	7.73163	7.20105	6.64236	8.24916	7.62486	7.017	7.8004	5.86576	5.43284	6.94158	7.3279	7.29843	6.0019	7.25575	6.76539	7.58029	8.30921	7.57101	8.04689	5.08821	6.47558	6.45832	6.16519
ZP3	0.80235	2.41913	0.98971	1.14029	1.51066	1.70336	1.46362	1.06633	2.37865	1.61653	2.80358	1.50951	2.99308	2.75549	0.662085	0.513707	2.20099	1.51906	2.47743	2.17582	2.22264	3.14037	1.07184	2.70035	1.39576	1.09659	1.81869	2.00525	1.39914	1.47629	2.11247	1.30221	2.00564	1.93893	2.13807	1.70152	2.70683	2.22229	1.5064	1.0213	0.987755	1.64125	2.34302	1.32658	1.4457	1.29287	0.888142	2.47859	1.10569
TACSTD2	0.80211	4.39145	3.3487	4.37956	5.86108	4.18729	2.26497	4.00705	3.5371	3.78647	4.96191	4.44743	4.04182	3.27985	4.40978	5.80614	5.46802	4.44743	3.66834	5.01619	3.79398	4.0453	4.68775	3.53818	3.18077	4.80449	4.17372	4.20554	4.43019	4.58507	3.05201	2.84768	2.91559	5.46241	5.65298	4.25348	4.31355	2.58451	3.55092	3.67551	5.02088	2.9401	4.22035	3.66539	3.54886	4.47327	2.75085	3.97329	3.8809
INSIG1	0.8005	7.12569	5.68652	6.28725	5.10257	6.21325	6.41592	6.75077	7.0833	6.88037	7.1679	7.18374	5.52943	5.8256	6.12806	4.6555	5.95316	7.01939	6.34342	5.39223	6.12298	6.43878	6.41592	7.62864	6.21208	6.47558	5.75694	6.33963	6.92059	6.4291	5.32621	6.64236	5.1276	6.99021	6.6946	6.96675	5.58415	7.87859	4.74694	5.53776	5.59549	6.49563	6.78105	6.50705	6.89602	5.58496	6.00309	7.2224	7.58313
KIAA1199	0.800461	1.59572	2.15395	0.612719	0.509704	1.50826	2.54571	2.0933	0.628798	3.19966	1.09659	0.229113	1.6262	1.06348	2.43375	0.884387	1.03597	1.25629	1.02919	1.55214	2.5313	0.998427	0.616169	1.29044	1.95952	1.75564	1.03669	1.46402	0.688106	1.586	0.842058	2.14766	0.87352	0.663666	1.4728	0.971115	0.814417	2.39862	0.757025	1.56741	1.04384	2.0904	1.41885	2.65287	1.98779	0.587082	0.757902	3.41108	1.86492
TMC4	0.799798	3.23452	2.81865	2.77479	2.23993	3.79471	1.98815	4.87428	4.99556	4.58404	3.39329	3.72214	3.89836	4.26649	3.72405	3.61597	3.78008	4.66142	3.63443	2.5038	4.23954	4.95645	3.92292	4.3069	3.79665	3.28788	3.35188	4.5033	4.35147	3.55981	2.92873	3.69816	4.49286	3.691	3.86558	0.769708	3.79028	3.73579	2.41304	3.64126	2.62848	3.85074	5.03766	4.81425	5.19918	2.92023	3.30423	0.979397	4.07524
LOC389023	0.799144	1.20583	1.92455	1.95531	0.330736	2.15937	0	0.73122	1.11659	2.47218	1.11064	2.14766	3.04628	0.141029	0.394602	0.947616	2.39297	1.22768	0	0.583034	1.3332	0	1.95381	1.65296	1.05114	0	1.32695	2.1783	1.45091	0.345282	1.63601	1.53793	1.27559	0.682703	0.798761	0.402844	0	0.844287	0.958244	1.87478	1.64022	1.70122	0.212188	1.08062	0.952601	1.36395	0.797169	1.00704	2.19997
COL3A1	0.798746	8.80048	9.71694	7.52051	10.1185	8.17632	8.59025	8.67995	8.20319	9.0465	7.82805	6.48291	6.78778	9.32416	9.48198	9.71694	8.56965	8.93467	7.88318	8.38531	9.1289	7.14493	8.65229	7.20561	9.15151	8.94369	9.03728	8.54322	8.1527	8.60974	8.48911	9.48198	8.79368	9.11019	9.64968	8.98652	8.28631	9.26297	9.35428	9.36477	9.02903	8.65229	8.1615	9.67678	9.25354	9.86789	9.86789	9.08978	8.77008
SNORA67	0.798451	6.29044	5.31541	5.87297	7.54472	7.26599	6.10963	7.40585	7.17728	5.96777	6.25757	6.63808	6.90193	5.40545	7.01013	7.22695	6.38825	6.95219	6.93723	7.21505	6.23914	7.11173	6.2415	6.8729	6.27223	6.31095	6.78634	6.8356	6.9942	7.01939	5.75694	6.41158	6.26377	7.00559	5.87934	7.20932	5.54029	6.44403	6.44284	6.21386	7.38169	7.14493	7.35682	7.69072	5.87096	7.35124	5.10065	6.5019	5.37029
LOC729739	0.797457	3.12997	0.507984	2.80621	1.03887	2.18319	1.7568	0.88687	2.29987	4.26129	4.52383	2.11505	1.39366	1.4314	1.03058	1.73431	1.47852	2.2798	1.30615	2.67624	0.956211	1.58917	1.45529	4.28469	3.03913	1.58466	1.33208	1.00704	1.55543	2.46813	1.64992	2.17312	0.853721	2.36982	6.26481	3.07807	1.77834	2.53096	0.993099	1.33424	1.21659	2.89439	2.55728	1.76275	1.64343	1.22659	1.32771	1.62058	3.52136
IGFBP5	0.797396	7.04256	6.57864	5.34817	8.00648	5.43818	6.64236	6.08474	5.69846	7.30858	5.65505	5.0437	4.03498	6.89228	6.81036	7.29843	5.34595	6.84191	6.50983	6.91437	6.23672	5.50104	6.71407	5.09629	5.44392	5.87934	6.54161	5.64162	5.16322	6.25989	6.14005	6.80877	7.14001	7.95563	6.66299	7.9429	5.51187	6.9924	7.1815	7.7775	6.02116	6.37828	6.80146	6.28348	6.04332	8.38531	7.75701	6.5571	6.45832
SEMA3B	0.796914	9.20338	7.92659	8.60417	7.77102	8.62167	9.74339	9.88293	9.64968	8.63455	8.89264	9.49412	8.24401	10.3605	10.1185	6.28221	8.09501	10.1536	8.59746	7.7775	9.35428	9.39887	9.73178	8.90114	9.66279	9.33352	9.08978	9.75753	9.71694	10.0452	9.16183	9.34457	9.48198	9.20338	8.01947	8.52048	9.08093	10.0612	7.62864	9.18167	8.57609	8.91	9.36477	9.86789	10.2686	7.54472	9.12069	10.4429	9.20338
COL4A1	0.795797	8.52658	8.48911	6.51293	9.31466	7.08077	8.05164	7.68055	7.23251	8.95289	6.88037	5.79499	5.87007	8.48911	8.95289	9.37669	7.38919	7.82805	6.97265	7.82805	8.53719	5.64326	7.83504	6.08075	7.63481	8.02453	8.01947	6.97066	6.79124	8.13934	7.8985	8.04689	8.63455	8.91675	8.38531	8.69427	7.1332	8.74045	8.48911	8.80048	7.98115	8.43871	7.91053	8.37534	8.03246	9.39887	9.03728	7.72108	7.51768
FABP5	0.79576	6.74405	6.95385	6.68639	6.88634	6.14692	6.97678	5.83631	6.15658	6.19465	5.78544	5.68202	6.6946	5.87615	5.98595	7.3279	7.69824	6.37405	6.73115	7.23675	5.77115	6.47025	6.26377	5.66416	5.87824	5.48108	6.3272	5.93287	5.41221	5.15134	6.37034	5.67842	6.94326	6.50321	5.25536	5.60517	6.89602	6.17876	7.15294	6.72092	7.21265	6.92702	5.88806	5.16903	5.30913	7.32202	7.2224	5.01727	6.25138
SLC7A4	0.795747	4.96373	3.18212	5.18037	3.00685	5.10808	4.27486	4.27351	4.65014	4.13802	5.14014	5.07723	5.06706	4.32467	4.52628	2.32016	5.05856	5.5834	4.98844	4.23271	5.25346	5.22275	5.24628	5.55137	5.54811	5.07723	4.05092	4.98109	5.93084	5.67386	5.29141	4.74549	4.1461	4.2547	4.05798	4.51831	5.17909	4.33252	3.31887	4.79036	4.31096	4.87038	5.33204	6.01703	5.85241	3.48424	4.77066	5.95518	3.82164
CNN1	0.795648	2.49178	3.24309	2.26664	5.50196	3.00685	1.87081	3.21485	2.8235	4.84863	4.19164	2.82277	3.50063	4.05361	2.15535	3.42883	3.39296	3.16331	1.66457	4.35871	3.51394	3.68238	4.64182	2.48083	4.11545	2.27018	2.63818	1.95878	2.03313	3.01	3.18797	3.92442	2.66833	2.51752	2.23753	4.55949	2.66179	2.20134	2.99578	3.03455	3.6156	3.33873	2.74302	3.01665	2.42725	4.44644	3.75602	3.57686	4.47275
ADAM12	0.795025	11.6569	9.51825	10.101	9.30621	10.0286	11.4616	10.5015	11.2978	10.8315	10.3427	10.1536	9.29502	11.5305	10.774	7.92228	9.85369	11.2978	10.5483	9.18167	10.5932	10.481	11.9249	10.3018	11.1215	10.7999	10.32	11.3519	11.2089	11.0088	11.1215	11.4616	10.2106	10.9428	9.84134	10.7224	10.5264	11.2978	8.69427	10.3427	10.32	11.2089	11.0088	11.4616	11.4616	8.96792	10.7999	11.1655	11.6569
BTBD16	0.794096	1.93936	0.51826	2.28763	0.318741	3.00491	1.22511	1.07583	2.88767	1.13225	1.51464	2.8425	2.8682	0.765166	0.509704	0.152286	0.850811	1.13486	0.746711	0.256294	1.2446	2.13425	1.13158	2.1067	3.21074	1.08746	0.700178	2.0648	2.02327	1.791	2.52319	1.54469	0.164097	1.41885	1.17556	3.17045	0.295746	1.27736	0.862556	1.5649	0.652755	1.04487	1.34818	0.990767	1.30574	1.06273	0.696249	1.78646	1.30869
LOC728715	0.793835	3.06469	3.69716	2.48375	2.44496	3.63382	3.3838	3.24241	2.45949	1.67977	1.42095	0.106846	3.26022	2.4588	2.76414	3.03776	4.62026	2.76932	4.22168	3.76011	3.73453	3.44559	2.4782	1.87441	3.3391	2.99541	2.71785	2.58152	3.29783	2.17134	3.04865	3.1077	2.76867	3.22625	1.6701	3.25895	3.66224	2.56946	2.63385	3.3749	3.59952	3.33711	3.28018	2.62312	2.30167	3.13457	3.03741	1.63089	3.64742
AREGB	0.793237	6.04682	5.4983	5.52629	8.2188	6.78105	5.92489	6.63644	5.62543	6.03366	5.4138	5.74002	5.30549	5.65133	6.51593	7.13034	6.01615	6.65072	6.80331	6.36478	5.6856	6.31434	6.39445	6.19608	5.32761	6.15464	6.02205	5.89503	5.66712	5.30608	6.929	5.70562	6.35707	7.28622	4.72567	7.11393	5.21106	6.85711	7.15826	7.69072	7.13034	6.97678	6.0623	5.20574	5.57747	7.15294	6.5498	5.81968	6.24357
CRABP1	0.793021	1.71248	3.19162	2.16145	4.69938	1.8932	2.61899	1.49809	1.59142	1.80495	2.49772	1.80384	1.39576	3.14547	0.869819	1.86659	3.15516	2.61963	2.35851	1.14872	2.9667	3.26192	2.22336	2.03893	2.78934	2.33604	3.46313	2.03638	2.80758	2.16924	1.17593	2.49321	2.90776	0.967918	1.07921	1.80052	2.23239	1.18723	2.44195	1.20124	1.82539	2.5334	2.93255	1.5008	1.95347	2.69254	3.12587	1.65467	2.96962
LCN2	0.789846	1.46704	1.31091	1.5969	2.21246	1.29509	0.637266	2.60461	2.18901	1.23514	1.97473	2.5632	3.73123	1.5508	0.129132	0.506362	4.65258	1.33907	1.12185	1.4857	1.49658	2.44733	0.719303	1.65258	1.21744	0.696782	0.881068	0.469741	1.25679	1.18548	1.01078	0.996887	1.79904	2.61232	3.4246	1.09273	1.17874	1.521	3.7309	0.755731	0.717822	1.99991	2.51617	0.800659	1.16462	2.4248	3.68862	1.40059	0.724347
F3	0.789751	5.16839	6.14921	4.5154	5.8297	4.76242	4.93521	4.49286	4.95224	5.38253	4.85447	4.30144	3.72875	4.43722	4.34079	6.19742	5.25208	4.74382	3.79108	6.1316	4.17076	3.52284	4.93033	3.98156	5.70111	4.95398	5.10991	4.31265	4.66618	5.16786	5.08512	5.44141	3.67394	5.81866	5.31606	5.45529	3.98551	4.6657	5.45603	5.68972	5.49756	5.06519	4.95339	5.37029	4.94424	6.44987	5.7914	5.84733	5.18223
C10orf128	0.789116	1.54927	3.17671	3.31287	3.11046	2.20929	1.13058	1.85078	2.42412	2.60039	2.21749	3.74379	2.404	2.73903	1.933	3.05164	2.41835	2.16065	2.77345	3.49636	2.53543	1.96524	1.91249	2.11505	1.74073	3.11914	3.19716	3.63539	3.07746	2.55873	2.9861	3.34318	1.63647	2.23888	2.51858	2.02327	3.33873	2.31679	3.63382	3.26905	3.58506	3.08485	2.18557	2.88307	2.88279	3.68432	2.74413	2.35492	2.52628
HIGD1B	0.788248	5.51095	7.14493	6.54474	7.017	6.48438	6.8765	6.80509	6.08801	4.98606	5.10003	6.00309	7.15548	6.05348	6.19027	6.7395	6.95385	6.41314	6.83992	5.98687	7.22695	6.90388	5.58894	6.40728	5.81575	6.40728	6.5616	6.36478	5.98492	5.91783	6.06118	5.33737	6.70729	6.35277	3.91669	5.63911	7.04066	5.68295	7.3279	6.13521	6.70729	5.88234	6.18084	5.23659	5.80241	6.70244	5.96386	5.01452	6.31434
TAGLN	0.787874	7.4843	8.62167	7.30145	9.56706	7.17272	7.65674	8.45747	7.89435	8.91	8.36996	7.58029	7.79348	8.67336	7.67073	8.80758	8.50948	7.8004	7.23962	9.26297	8.96792	7.80465	8.32056	7.21694	8.70801	7.95949	8.10501	6.92511	7.08077	7.91766	8.54946	8.70136	8.1527	7.26354	7.62486	8.1615	7.85566	7.39502	8.65921	8.50395	8.62167	8.56965	7.76753	8.3481	7.63147	9.00522	8.95289	7.76024	8.26568
CSF3R	0.787631	8.62167	7.31114	8.2188	6.9646	7.48664	8.57609	8.35449	8.76269	7.7019	8.48911	9.78628	8.26568	9.81496	8.78516	6.53358	7.7019	8.43871	7.93869	6.83786	8.98652	8.48911	8.84494	8.68724	8.27605	8.60974	8.53719	9.55522	9.10001	9.20338	9.46878	9.35428	8.19145	8.50948	7.42043	7.96454	8.83632	9.21184	6.80509	8.49637	7.62486	7.83827	8.66616	8.94369	9.97632	7.33306	7.95119	8.86868	8.43871
HBB	0.787315	11.0377	11.0377	12.9175	11.4049	13.3622	10.4429	12.0356	11.0776	11.6569	12.4656	12.3207	12.3207	11.7549	10.0802	11.4616	13.995	11.4616	10.9428	11.5867	11.1215	11.1655	11.4049	10.5483	11.5867	10.5483	11.0088	10.6921	11.0377	11.843	10.5483	11.5305	12.0356	12.6652	11.5867	11.1215	11.6569	9.35428	12.6652	11.843	12.4656	12.3207	10.2306	11.9249	11.3519	13.3622	13.3622	12.4656	11.4049
BSCL2	0.786915	2.73224	3.74526	4.04306	3.65139	4.54071	2.68945	3.64551	2.59073	3.95972	3.71053	3.62954	4.86295	2.78616	2.39187	4.03806	4.71829	2.76964	4.72921	4.41672	2.92475	3.93971	2.51752	4.61256	2.40188	3.30945	4.07665	3.00786	3.42234	3.02979	2.54972	2.5523	3.42081	2.48739	5.21031	2.9509	4.35791	2.60657	4.4589	2.7434	4.31552	3.56834	4.15353	2.65707	2.76353	3.2744	3.02243	2.73329	3.47559
SVEP1	0.786259	8.53204	6.47159	6.78105	6.66137	7.17533	8.23941	7.21265	7.76024	7.83504	6.90012	7.21505	6.33234	8.58294	8.16671	6.08683	6.63644	8.13454	7.01013	5.67596	7.84147	6.02661	8.58294	6.6946	7.85955	7.84147	7.14754	7.28622	7.63481	8.26007	7.69072	8.18015	7.558	7.86318	6.0401	7.74247	7.21505	8.67995	5.66309	7.2834	7.01499	8.04689	8.3481	8.20819	8.52048	6.56318	7.72108	8.4122	7.76753
LOC440895	0.786175	5.01155	2.72052	2.691	3.37922	6.0635	3.09817	2.42657	0.0896113	2.06315	3.09661	4.87157	3.96335	3.54713	4.09484	4.2677	3.82531	3.90039	3.87775	3.64434	2.72865	2.83971	4.15758	2.33976	3.90276	4.0787	3.99821	1.79019	3.52954	3.98326	4.28424	3.77401	3.61311	3.60622	2.40773	3.52589	3.07713	3.28481	3.52695	0.947616	4.52944	4.37496	3.5346	0	1.92032	3.51956	2.56605	1.98747	4.35791
CXCL14	0.785375	5.81284	6.71614	6.19742	6.08683	5.34151	6.16248	5.77028	6.17004	5.64928	5.09682	5.24096	5.209	5.57099	5.21031	6.19608	6.65947	6.79124	5.37664	5.97371	5.39143	4.67828	5.7076	5.10991	6.41458	5.62256	6.71614	5.91059	6.89432	5.17438	5.17975	6.93337	5.08512	4.72061	4.68985	5.2018	5.89603	5.27922	7.45417	6.50443	6.72621	5.60869	5.01727	7.21265	6.56458	6.99021	6.24357	6.23421	5.90619
NR4A1	0.7852	2.12083	2.51365	2.05946	4.65641	3.89024	2.27545	5.44543	3.16367	3.28751	3.47074	3.41834	3.76761	2.82761	2.92671	3.97132	3.02351	2.65253	2.73903	3.65263	2.95469	3.86684	3.34729	3.1125	2.96862	2.73581	1.83851	2.26981	3.3603	3.18555	3.23595	2.41509	3.44463	5.00701	3.04088	4.65348	2.89269	4.21173	4.17372	3.70084	2.42897	3.77767	3.51497	2.59545	2.0148	5.02143	2.22299	3.31393	2.67381
C11orf96	0.785134	2.11425	2.86621	3.20032	5.26384	3.43518	2.4011	3.80517	2.56877	3.44076	3.91025	3.37284	3.51646	3.42952	1.45529	2.86718	2.80515	3.72101	2.15676	4.83083	2.206	4.01273	3.39677	3.75682	3.88825	2.2772	2.93042	1.99596	2.84123	3.77107	2.87995	2.41689	3.45802	4.75212	4.5875	3.75411	2.77614	2.16815	4.55281	3.88053	3.12774	2.96079	3.54108	2.43619	2.93629	4.22566	2.79605	3.58135	3.63206
PCP4L1	0.783944	1.85007	1.18758	2.94978	1.41689	2.84186	3.20001	2.14194	2.78227	1.29825	2.00639	2.64198	2.79081	2.16036	2.05763	0.405472	1.95952	1.98779	2.94378	0.539173	2.40215	3.30605	1.81056	2.99906	2.60657	2.90346	0.97636	2.32266	2.99747	2.50591	3.27985	1.11731	1.09413	2.30561	1.95743	2.79501	1.31047	1.74827	0.926972	0.761273	1.28817	2.22264	2.43407	2.1139	2.87928	0.483389	1.20301	2.36534	2.44698
FAM171B	0.783335	4.03382	2.88688	3.68123	1.62575	3.51888	4.01881	3.28627	4.23738	3.55924	3.12128	3.69816	3.05613	4.60535	3.96763	2.19194	2.91335	3.04358	2.24301	1.12837	4.20424	2.22299	4.48441	3.54213	3.88053	3.5736	3.28053	4.7813	3.93178	3.57762	4.03106	3.84	3.1221	3.62099	3.0834	3.76568	3.32425	4.48009	1.82575	2.61596	3.00419	3.7295	4.15924	4.16911	5.11301	1.87709	2.81472	3.48498	3.19642
LGALS13	0.782648	7.90287	7.04723	7.59319	5.77883	7.38445	8.29094	7.67073	8.23941	6.63644	7.06975	7.06314	8.54946	7.46909	6.8729	5.39385	6.31565	7.16551	8.0813	6.2415	7.44053	7.89435	6.37675	7.98545	7.5416	8.30283	7.89435	7.34326	6.59561	7.03443	7.06739	7.75701	8.10501	5.6182	5.48429	7.38169	8.13054	7.39733	5.88529	5.45678	7.58313	7.6507	7.72825	7.63798	7.62864	4.93634	6.80331	6.58691	5.9401
TUBA4A	0.782515	3.33845	4.94103	4.99389	2.48671	3.4639	3.34835	4.65258	3.27116	3.58687	4.2789	4.92249	4.08859	4.87827	3.10043	3.03046	4.30915	2.76559	3.56211	3.98869	3.75223	3.61922	3.3733	4.31984	3.62331	3.78187	2.54499	2.50316	4.59974	4.61736	2.51505	3.43897	2.49215	4.08404	4.96702	2.4735	3.18761	3.98961	3.4551	3.96685	3.05985	3.43654	3.35397	5.6061	4.69158	2.83901	4.11545	4.65447	3.36992
LOC100507633	0.782193	2.0467	0.738523	2.12446	0.1785	1.60166	2.81066	1.46501	0.599799	0.840178	1.94195	0.34436	1.36835	0.875684	0.679517	0.710375	0.69452	1.05244	1.96811	0.699371	1.46467	1.44835	2.11663	1.47471	0.46419	1.03479	0.615367	0.538141	1.21132	1.99669	0.404079	0.384164	1.37973	0.891767	1.92335	1.11625	1.26041	0.435525	1.75374	0	1.56782	0.763662	0.981096	0.312261	0	0.326905	0.174981	1.42395	1.09518
LPHN3	0.782127	1.60234	1.91896	2.25334	1.3043	2.06858	2.42055	2.27156	3.23595	2.3126	2.7419	3.5339	1.9497	2.88028	2.1811	1.45676	1.93489	1.2834	1.70122	0.469274	1.61499	1.23674	2.789	2.40282	2.70415	2.2506	2.11215	2.61781	2.22131	3.09128	2.03277	2.92154	1.82392	1.43293	1.32771	2.04256	2.05074	2.04965	0.979696	2.53096	1.97399	1.32361	2.31187	2.45949	3.38237	1.25283	2.22028	2.14389	2.07463
TGFBI	0.781564	6.58691	7.83504	6.33116	7.45173	5.64079	5.64928	6.07737	6.61934	7.16354	6.65779	5.56571	5.11532	6.51125	6.47558	7.15826	6.96033	6.71902	5.67842	6.86915	6.13643	4.98664	6.37271	5.62618	6.64236	6.51729	6.7474	6.60557	6.65571	5.99903	6.18289	7.1958	5.21193	6.62063	8.15775	6.41751	6.48291	6.60845	7.74606	7.13503	7.56821	6.17135	6.50575	7.11864	6.81036	7.81199	6.88634	7.03851	6.49154
FBN1	0.781253	5.66881	5.57169	4.54216	5.89896	4.60392	5.00993	4.89078	4.80506	6.96872	4.92189	4.03613	4.11218	5.66819	6.34465	6.75077	4.6734	4.80393	4.31454	4.57565	5.59466	3.0841	5.51433	4.25348	4.95339	5.14014	5.51271	4.46582	4.48958	6.16762	5.33737	5.6856	5.43121	6.00309	6.7474	5.41849	4.35485	5.6856	5.35041	5.88637	4.90161	5.67163	5.73836	6.14348	5.45678	6.02772	5.75227	5.6147	4.72767
SNORA53	0.781211	0	1.40379	3.55615	1.21132	1.1027	0	1.04589	1.18188	0.826747	0.905949	1.81186	2.19716	1.59184	0.973978	2.97087	3.01736	1.47249	2.54533	1.53242	0.839251	1.26962	0	2.53232	0	1.93489	1.46434	1.60347	1.6324	1.26356	3.87352	0	0.905949	1.79399	0.78665	0.849241	1.55782	0.896425	2.3911	0.649621	1.62163	1.60433	0.840178	1.4943	0	0	1.59068	0	1.49227
HSPB6	0.781152	3.36305	3.09483	3.06094	4.51958	2.08062	2.65253	3.23414	2.35422	3.2024	2.56703	1.63089	0.982923	3.07519	2.95717	3.97417	2.28692	3.22452	2.40676	3.07151	2.96529	2.37552	3.61883	3.36764	3.5438	2.97124	3.64204	1.84776	1.9609	4.58992	2.51928	2.8651	2.91696	3.95388	5.05297	2.61525	2.28801	2.0817	4.98051	3.36408	3.33066	2.72327	3.07445	3.18944	3.39439	3.64811	3.58105	3.90359	3.50032
LOC100505976	0.780155	2.50804	2.39689	1.12225	3.2046	2.77953	1.2549	2.73461	2.83242	2.71621	2.87766	2.49465	3.28413	0.954889	1.77387	2.09497	3.09817	2.54403	2.52803	3.59154	2.30377	3.56587	2.78584	2.95652	1.85007	1.76388	1.93384	1.72786	1.82675	2.10641	1.40941	1.34388	2.53307	1.3725	2.14124	3.40222	2.99713	1.34707	1.68614	2.3772	2.97365	1.11228	3.2763	2.9241	2.07075	2.63856	1.83968	1.97865	3.43377
PDLIM4	0.778691	2.43932	2.63997	3.28551	3.04327	1.75075	2.27406	3.91784	3.33204	3.85032	4.43398	4.28132	3.94822	3.81083	2.47508	1.30729	3.21287	3.79711	2.85454	3.70021	2.48916	3.27694	3.97874	4.31137	3.97561	3.37808	3.37922	3.7478	4.25109	3.47716	3.66494	3.12963	2.77919	2.18144	3.54673	2.94378	2.25272	2.8682	1.98815	2.84055	3.37171	2.66627	4.0622	3.48853	2.20067	2.54796	2.79436	4.9421	4.26972
ADAMTS1	0.778155	5.84162	6.47723	5.209	6.38295	5.39991	5.44868	5.73836	5.58751	6.60845	5.42096	4.58562	4.26931	5.48348	5.72516	6.80509	5.74458	5.52629	4.44418	6.25989	5.15065	3.83375	5.75523	4.65111	5.93287	5.59549	5.6036	4.83589	5.30841	5.58267	6.03058	6.33673	4.87827	6.29355	6.69915	6.16126	5.01619	5.44712	6.47723	6.57412	6.15117	6.34591	5.66881	6.52474	5.97871	6.55265	6.63469	6.55867	5.32271
BHLHE40	0.77808	5.19918	4.23271	3.80717	5.15248	3.91172	3.87775	5.41473	5.41849	5.93593	5.63491	5.87409	4.91841	4.45835	4.59541	5.32409	4.80393	5.03085	4.73687	5.27294	4.50369	4.07665	4.10264	5.94411	4.07149	4.42418	3.37067	4.28954	4.90549	4.66773	3.98999	4.74489	4.63799	7.0899	5.88529	6.70729	3.76532	4.72767	3.95932	5.06644	4.01353	4.68269	5.28654	4.78607	4.24583	5.92784	4.02126	5.5758	6.0635
HLA-DPB1	0.777476	2.51403	3.81555	4.29358	3.83525	3.27084	1.79442	2.73833	3.69783	3.18687	3.85571	3.58506	3.06021	2.02119	1.93849	2.75409	3.55554	3.31887	3.53321	7.08077	2.24175	2.88381	2.05623	3.35998	2.46551	2.78616	3.02313	1.54728	2.43479	3.22288	2.54722	2.45623	2.12814	2.63416	5.19461	3.11451	3.16644	1.97616	2.12814	2.61667	2.59997	2.39972	2.62276	2.14158	1.49918	2.46078	3.33807	2.62634	2.96362
TGFB3	0.776434	4.07544	4.48483	3.26366	5.75019	4.43941	3.8719	4.49093	4.58893	6.16388	3.92224	3.31788	3.55554	6.07071	3.97172	3.73579	3.83928	3.92585	3.52209	5.9268	5.54735	5.22933	4.90993	3.21	4.23271	4.32206	4.31552	3.52315	3.60096	3.39159	5.19518	4.46888	4.12387	3.74341	3.34971	4.9005	3.60928	3.86648	4.46888	4.2779	4.43722	5.209	4.7877	3.80128	3.69682	4.95824	4.88589	4.51485	4.39565
PSG6	0.776252	10.774	8.95289	9.97632	7.76371	10.0802	10.46	9.81496	9.56706	9.77241	9.63572	10.5015	9.41977	10.8315	9.67678	7.20306	10.0452	10.46	9.91674	8.56313	10.3427	10.0286	10.5264	9.14008	11.0377	10.481	9.41086	9.46878	10.7999	11.3519	10.8849	10.5264	9.91674	9.88293	8.75462	10.192	9.96109	10.7999	8.62167	9.11019	9.67678	9.41086	10.101	10.8849	10.9173	8.04689	9.78628	10.6164	10.0286
GREM2	0.77622	3.47996	1.58502	1.85837	2.34302	3.03884	2.84801	2.58622	3.43684	2.9209	3.46538	4.04349	2.95124	2.06519	2.71424	0.932673	2.41334	3.30746	3.20535	1.8145	2.64937	3.83848	2.41621	3.00226	3.61841	3.08369	2.8493	3.46823	3.08901	2.30518	2.07567	3.30639	2.83785	2.73666	2.00971	4.13726	2.33394	3.75602	1.23236	2.26698	2.65955	2.92506	3.07296	2.13225	2.47538	2.09266	2.47114	3.61669	4.20018
LOC100652984	0.776172	1.92253	0.639713	0.71062	0.402068	1.78308	1.06986	0.792193	2.27824	0.180539	1.69429	1.55628	0.980215	1.68466	0.585136	0.195703	1.00313	2.02929	1.16191	0.60002	0.847988	0.970809	2.87928	2.40605	2.01442	0.998427	0.802876	0.634208	1.48834	2.18699	1.83152	1.5008	0.213229	2.84055	0.908517	0.975329	0.86856	0.373595	0.528293	0.901712	1.24144	1.32257	0.740145	0.784473	0	0.962543	1.5008	0.516073	1.3506
SNORA18	0.775404	5.59746	6.85711	4.35538	7.74973	6.58217	5.41769	5.08791	4.32448	6.98165	6.86915	5.46241	5.2181	6.48438	6.27692	7.13761	6.4963	3.99747	5.40841	6.20149	6.80509	5.82162	6.52663	6.21085	7.18838	6.82805	6.90388	5.44952	5.89503	7.61546	6.90774	6.93553	6.56037	7.1815	0	7.33306	6.33673	7.13503	6.23421	6.30241	7.15294	5.96327	4.75785	7.22467	5.91783	6.84191	6.46264	6.62226	6.8729
COL15A1	0.775155	6.57086	6.72445	4.74382	7.31917	5.04189	6.14598	5.68803	5.39831	6.05348	3.74703	3.98714	4.02039	6.15658	6.65072	7.35124	5.50422	6.05348	4.96125	5.82364	6.3272	4.15431	5.90956	4.19849	5.75125	5.94835	6.04114	5.41943	5.10257	5.80241	5.69138	6.16126	6.24357	6.6913	5.76953	6.55265	5.34151	6.51593	6.50983	6.58691	5.98929	6.23795	5.71835	6.25757	6.08167	7.39502	6.7297	5.93593	5.42808
COL6A2	0.774545	6.75977	7.47489	5.43284	8.27605	5.21989	6.929	7.3304	6.1388	6.9924	5.58894	4.93691	4.55809	7.38445	7.95563	8.19145	5.758	7.40063	5.83255	7.21927	7.42974	5.76773	6.43463	5.01098	7.12766	6.89432	7.30408	6.32057	6.42637	7.12361	6.6137	7.18578	7.68716	7.19101	7.03168	6.84591	6.3557	6.94554	7.85566	7.88655	7.40585	6.58848	6.44284	7.45173	7.19839	8.43871	7.558	7.93083	6.30964
TNNT3	0.773955	6.06645	6.70062	6.78634	6.52868	6.48577	6.84191	5.71192	4.87428	5.56059	6.37405	6.79968	5.89503	4.92249	4.82864	8.1855	7.70565	6.56037	6.62849	5.34529	6.43301	6.30585	7.05656	5.17187	5.7076	5.75417	4.72921	5.85153	7.07449	6.12166	6.20441	6.96675	6.16882	5.04693	5.36639	5.99354	5.38087	6.86516	6.78947	6.15349	7.46286	7.09741	5.31694	7.15004	6.28348	7.40063	5.77707	5.21525	6.37034
NPIPL3	0.77384	3.05003	1.85419	1.19881	2.75228	2.78861	3.07095	2.14923	2.52565	2.11464	1.72606	1.70635	1.30324	2.98512	2.49735	2.5505	1.85007	3.22216	1.83621	2.15716	1.9846	1.59496	2.54533	2.1	2.84557	2.31126	1.72565	2.22916	2.30343	1.68794	2.43117	3.12241	2.56353	3.0342	1.84583	3.64811	1.74055	2.47114	2.24602	2.99413	2.84557	3.00292	3.01179	3.04452	2.26629	3.01144	2.82638	2.90408	1.79293
HIST1H3D	0.773539	1.73088	1.53279	2.03424	1.40972	2.40947	2.61781	2.83365	2.73734	1.27493	4.27668	3.8009	2.69748	2.56179	1.73124	1.58643	1.67133	2.30804	2.14559	1.92067	1.86886	3.56287	2.3842	3.43828	2.79006	2.08873	1.79181	2.38684	2.13953	2.24602	3.06275	1.90271	2.39689	1.9943	1.25965	1.96562	2.58084	1.57539	1.50048	1.86563	1.36465	1.81945	2.81302	2.43517	2.23479	0.498074	1.38503	2.22622	2.08697
HBG2	0.773492	11.2978	11.4049	11.5867	11.2507	12.0356	11.5867	12.6652	11.6569	11.5305	11.9249	11.9249	12.0356	11.2507	11.843	12.3207	13.3622	12.3207	13.3622	12.1771	10.6373	10.6921	12.4656	10.3427	12.9175	11.1655	10.6921	11.1655	12.9175	9.14008	10.6164	11.2089	11.4616	11.5305	10.7999	11.843	10.9173	10.192	13.3622	11.9249	13.3622	11.4616	10.8315	10.5932	11.7549	13.995	11.843	11.9249	12.9175
TCL6	0.773384	5.61205	3.11182	4.57068	2.08097	4.61149	5.19324	3.74341	3.82531	4.85217	3.88443	4.34176	4.16626	4.82747	4.39958	1.41847	3.51578	4.61092	4.27175	2.44456	4.00284	4.34431	3.91858	4.21398	5.06519	3.12334	3.6802	3.86007	4.36499	3.75866	4.69158	3.33323	3.39296	3.76419	2.78715	4.67934	3.99821	4.7692	2.46078	3.22696	2.70304	3.61496	3.95124	2.82638	4.07914	2.21147	3.64811	4.18352	5.31885
SGSM1	0.773074	0.365052	0.150865	0.951993	0.0341717	1.4887	1.50436	0.0670659	1.05342	0.673042	1.55281	0.681782	1.66526	1.97427	0.445368	0.327406	0.522451	0.450158	1.77003	0.318198	1.48037	1.18938	1.59184	0.444508	2.19469	1.45713	0.772564	0.905596	1.71066	1.07344	1.23378	1.4728	1.40242	0.741349	0.278951	1.81551	1.67769	1.72786	0.245749	0.33817	0.777204	1.0028	2.18487	0.735857	1.3868	0.414268	1.26652	1.10402	1.19956
PVRL4	0.772882	6.1207	4.41956	4.77442	4.74382	4.92125	5.97465	5.96386	5.55283	6.14005	6.79968	5.98492	4.56741	5.64079	5.72012	3.66945	5.07225	5.90515	5.71554	4.85975	5.32053	5.73045	5.64414	6.01023	6.01311	5.65505	5.21106	5.52162	5.87615	5.97766	4.57565	5.87297	4.8127	6.67814	6.04553	7.15548	4.928	6.69776	3.40052	4.94485	4.29737	5.47853	6.31694	5.30215	5.71192	4.51062	5.32053	7.24887	7.14754
LOC644714	0.772511	1.51289	1.15488	1.18354	0.77794	0.838273	1.29116	0.974973	1.50336	2.24974	2.35736	1.52867	0.353687	1.68952	1.27003	0.847695	0.46547	0.987113	0.0184756	0.446177	1.45961	0.967559	0.93051	0.933471	1.66344	1.02198	1.16692	0.860033	1.75644	1.66821	1.34388	1.30362	0.424549	2.53692	2.72865	2.69184	1.4608	2.86279	0.33243	1.30221	0.812398	1.7751	2.05662	1.71543	0.633514	0.538919	1.07148	2.51928	1.86924
ZBED6	0.771413	2.54754	1.52762	1.35991	1.56998	0.801487	2.31361	1.19459	1.8951	2.82828	1.22582	0.915813	0.853126	2.70478	2.72761	2.0261	0.574843	1.37648	0.724038	0.38721	2.14592	0.66015	2.35214	1.42095	2.24812	2.00191	1.15917	1.85229	1.39985	1.68879	1.98888	2.36738	1.89115	2.16429	2.18626	2.3126	0.784473	3.57964	1.05559	2.20134	1.50366	1.95565	0.97909	2.01152	2.50216	1.61768	2.0261	1.79141	1.1256
DPPA4	0.771325	1.61942	0.791588	0.710375	1.00415	1.86451	0.143817	1.25722	1.71066	1.80125	0.403702	0.711128	2.11247	1.87709	1.67251	2.13596	1.36759	0.992401	0.981363	1.0299	0.161866	0.0992886	2.48952	1.42435	1.42095	0.90136	1.52972	2.10144	0.690278	0.381644	1.60712	1.40766	1.46996	0.644939	0.890556	0.543307	0.291866	0.281323	1.12532	1.98498	0.669738	2.27294	2.20449	1.43102	1.25519	0.633743	0.558372	1.40023	1.94933
FAM25G	0.770615	0.268335	0.306238	1.73622	0.853721	0	0.655805	1.63364	0.176729	0.81929	1.47338	2.5702	2.10777	1.39526	1.11769	0.741349	1.38555	0.166759	0.988236	0.327907	0.865856	1.46704	1.1811	1.5401	1.31047	0.971422	2.12904	2.01122	1.89693	0.917227	1.141	1.12703	0.0949932	0.705884	0.16873	0	2.12485	0	0.711976	1.30907	0.577049	1.3643	0.113449	0.685881	1.05132	0.719601	0.842058	1.21265	0.757301
STAB1	0.768209	3.32392	3.86558	3.34496	4.72108	3.45549	3.42852	4.00491	4.2383	4.31552	3.39744	2.92154	2.84379	4.41627	4.02417	4.78874	3.51075	4.17147	3.25053	4.53455	4.16805	2.94189	3.21748	3.46678	3.96045	3.84215	4.12641	3.19229	3.45406	3.87775	4.19772	4.18642	3.63206	4.50412	4.12851	4.25962	3.26227	4.24027	5.1422	4.81055	4.5488	3.99747	4.32467	4.2361	4.07109	5.50927	4.5473	4.14362	3.35652
GTSF1	0.768093	2.99207	4.67442	5.1311	3.22216	4.52212	4.25653	3.42783	4.7307	5.05395	5.34529	4.6798	3.66871	4.12259	2.96529	5.11954	5.78825	1.7301	3.97091	3.85842	3.24716	2.56006	4.98169	3.50552	5.04693	5.72593	4.39078	3.97473	3.11811	5.14481	4.9334	5.16591	6.0558	4.92848	4.96925	4.55699	4.1563	4.30102	5.54277	4.55281	5.14929	4.48303	4.64679	5.84544	4.45238	3.86352	4.84259	5.31263	6.17641
FLNA	0.768022	4.62412	5.30841	3.54108	5.9084	3.3487	4.30725	4.92581	3.83485	5.53873	3.95235	3.35119	2.73808	5.23947	5.1283	5.56571	4.0656	4.78821	3.20646	5.56571	5.48348	3.35508	4.76342	3.24342	5.09274	4.42582	4.72671	3.45769	3.81905	4.86827	5.10808	5.24158	4.84044	4.74834	5.56735	5.06901	3.47174	4.43108	5.14421	5.55812	4.8206	4.89078	4.29086	5.25048	4.73635	6.08075	5.64326	4.80927	4.00956
TMSB15B	0.767739	1.54174	1.4887	1.89467	2.33493	1.48655	1.61814	0.572311	0.521964	1.9397	3.36799	0.683123	2.57477	1.27559	1.00364	0.651747	1.53129	0.490749	2.10176	2.52278	1.12911	1.30656	2.2917	0.886257	1.07653	0.508485	0.945465	0.182377	1.16526	0.47604	0.463583	0.608353	1.33062	1.31707	2.5084	1.43932	1.60166	0.269494	0.978142	2.55124	0.769708	3.1441	0.34248	1.30729	0.847695	1.4943	1.94933	2.7466	1.74587
RASGRP1	0.766912	2.51994	1.2542	2.59509	0.822182	2.41546	2.33253	2.38486	3.27815	1.60092	2.91133	2.52139	3.24716	2.73666	1.31203	0.983535	2.04415	2.38874	2.05112	1.33352	2.53232	2.29305	3.58909	2.73009	3.26464	2.61193	1.62392	2.00564	3.48034	4.65394	2.96157	1.94039	1.62198	1.08303	1.43259	2.08131	2.27192	2.41268	0.903388	1.17038	1.9504	2.5217	2.19997	3.40303	3.43092	0.927577	2.20377	2.47931	2.33459
BGN	0.766696	8.40091	7.39192	7.29843	7.17272	7.90287	8.75462	8.10501	8.12008	8.07666	7.58029	7.65389	6.88037	9.35428	8.51557	7.50197	7.25118	8.61512	7.56821	6.33357	7.9473	7.88655	8.77712	6.85529	9.31466	8.06697	8.28094	8.39014	8.60417	9.10001	8.77712	9.14008	8.06137	7.98115	7.71186	8.76269	7.62864	9.18167	6.94158	8.32561	7.61888	8.22935	8.09098	8.37995	9.19205	7.83827	8.60417	8.72426	7.41108
RHOBTB3	0.766604	8.0813	6.38672	6.71902	5.89181	7.34024	7.68055	6.86082	7.39192	7.13503	6.45143	6.63644	6.10963	7.93869	7.55138	6.00402	6.26622	7.12361	6.48888	5.74283	7.27312	5.89181	7.96858	6.41891	8.03693	7.37082	6.70244	7.13761	7.17533	7.8985	7.89435	7.93083	7.00559	6.75077	5.99163	7.65674	6.64236	7.8004	5.6182	6.68813	6.83175	7.49281	7.37661	7.81562	7.90287	6.0324	6.78285	7.26599	7.04946
CPS1	0.766497	2.89777	1.03093	0.92433	1.69099	3.21485	2.04597	2.06681	1.38503	1.00205	0.939245	2.10816	2.81865	1.77003	2.35357	1.17384	1.05184	1.01198	1.7301	0.77794	2.80722	2.21749	0.884663	1.49356	0.979696	2.77849	1.71584	1.80161	1.8343	1.375	1.68228	1.66227	3.04829	1.32404	0.341708	1.31964	2.37696	2.63452	1.08268	1.01882	1.75218	0.991396	1.86729	0.54747	1.83768	0.964396	1.2893	1.12225	2.68866
WNT7A	0.766375	2.30657	2.31954	2.59343	3.97957	2.70519	2.27364	3.27659	2.66805	3.67882	3.22696	3.22452	4.17453	3.08799	2.21837	3.44172	3.09345	2.45846	3.81272	2.35851	2.39477	4.89456	3.11353	2.98545	2.28403	2.21082	3.49538	3.20276	2.85055	2.96394	3.47679	1.98779	2.89067	1.9433	4.13047	3.43553	2.99239	3.13457	1.36543	3.04628	2.1139	2.7125	4.63799	2.22336	3.07151	1.78596	2.30561	3.76724	2.08549
TNNT2	0.765864	2.03893	3.05373	2.91696	3.40798	2.31431	2.26569	2.30479	2.42448	3.26431	3.18869	3.14859	2.66805	1.96953	1.22001	3.57092	3.28518	1.99395	1.67909	4.01688	1.64413	1.60927	2.68357	3.01245	3.69565	2.37095	2.44117	2.13737	3.29963	2.11284	2.58659	3.67988	1.4138	2.61567	3.41142	2.71585	2.04965	1.6748	3.84991	2.38351	3.83725	1.92335	2.10428	3.28053	2.52526	3.52574	2.7097	2.70719	3.36341
CYTL1	0.76552	3.91283	4.99135	4.84159	4.36044	5.21463	3.51219	4.9156	4.54777	3.86721	4.86923	3.72983	4.26736	4.49672	3.40918	6.4544	4.62315	3.41142	4.35586	4.29698	4.95289	4.40309	2.60863	4.49733	3.1407	4.8313	4.10976	4.23058	3.4441	4.36812	4.17326	3.50585	3.65037	4.66996	4.40759	2.52278	4.88589	3.68269	5.37527	3.38768	4.89988	4.98235	4.46786	3.41401	4.54934	5.17657	4.05702	3.77142	4.26211
DPT	0.765418	2.36883	4.12851	4.00178	4.85049	4.61792	3.84725	3.76355	3.16644	3.5822	4.81476	4.06397	4.23954	4.17076	3.25956	4.50412	3.73809	3.46713	4.54408	3.24271	4.87709	4.42973	3.50689	3.28716	3.13605	3.75494	3.45695	4.0699	2.92444	3.77568	2.34722	2.98725	2.6014	4.4186	3.76761	2.50486	4.44697	4.34789	5.39671	2.70234	4.05277	4.19164	3.15889	2.19547	2.6812	4.72979	3.98833	3.7979	4.59588
PLAC4	0.764597	9.08978	7.50511	7.34326	7.4843	8.12008	9.28267	8.43871	8.55629	8.82928	7.40585	7.56137	7.40837	9.15151	8.99526	6.61797	7.51139	8.97658	7.74973	7.2834	8.82015	7.24399	8.38531	8.07666	9.25354	8.76269	8.21418	8.64685	8.23368	8.95289	8.66616	8.94369	8.26007	8.86105	7.80465	9.2728	7.71789	10.2106	6.91657	8.42411	7.98545	8.91675	9.31466	9.03728	9.32416	6.98165	8.78516	9.97632	8.55629
CYP1B1	0.76452	3.83725	1.89725	1.74934	1.05796	2.22877	1.57613	1.34451	3.58485	2.17237	1.40731	2.51473	1.4461	2.57853	2.16855	1.18758	1.87041	2.66493	1.96484	1.95878	1.56523	2.03707	3.78685	2.10034	1.74377	1.14556	1.77547	1.80828	1.85698	1.17347	2.74046	2.53618	1.64681	2.43896	1.08553	2.63194	1.15488	1.50519	2.57411	2.83161	1.9832	1.14513	1.18689	1.71145	1.41689	2.04042	1.58727	2.79991	2.16466
LUM	0.764335	8.59746	9.96109	9.24129	8.41788	8.08553	8.41788	7.77102	8.3481	8.53204	8.40678	7.91053	7.03443	7.99366	7.87075	9.18167	9.05565	8.14417	7.7854	8.37995	7.99366	6.60255	8.33036	9.24129	8.52048	8.48288	8.38531	8.79368	8.47027	9.81496	7.95119	9.49412	7.44869	9.46878	10.0286	8.1155	8.29094	8.66616	10.3018	8.66616	9.37669	8.52658	7.95949	9.2728	8.53204	9.41086	9.01292	8.47027	8.47627
LYN	0.763931	5.83837	4.62133	4.93395	4.54777	5.4138	5.26537	5.08131	5.88637	5.40311	6.19142	5.53697	3.74945	4.59933	4.73745	4.34468	4.53918	5.81382	5.42096	5.44868	4.58308	4.90658	5.66112	5.9012	5.79403	5.02464	4.68379	4.96373	5.38409	5.3794	5.15796	5.8297	4.35009	6.08683	5.96176	6.47847	4.71023	6.08474	4.5473	4.25514	5.07225	4.80333	5.70841	4.57363	5.03032	4.70572	4.58157	6.33234	6.65571
PTN	0.763287	5.77807	5.8648	6.07071	3.57017	6.23795	5.83942	5.17307	4.58948	6.37271	5.54372	5.41473	5.94492	5.43505	4.64679	5.65298	4.65597	4.56595	5.8072	4.47327	6.41751	4.84643	4.10444	5.83942	4.9156	5.81284	5.02344	5.94835	5.35284	5.96599	6.25138	4.93033	5.97269	5.74458	6.69776	6.44538	4.5112	4.69455	5.52502	6.01795	4.79677	6.31694	5.90956	5.86399	4.48811	4.91898	4.94103	5.23518	5.07152
SCARNA7	0.761988	1.41672	1.47705	1.93447	2.27774	3.13341	1.90353	1.26481	1.67251	2.36738	2.0073	2.5938	2.89406	1.47471	0.887567	2.42657	1.47062	1.55281	2.59767	1.23449	0.759636	1.50556	2.42464	2.63559	0.882427	2.03406	2.02327	1.67977	0.537882	1.78349	3.79665	1.00052	1.33208	1.20827	0	1.04664	1.64201	0.817977	1.43932	0.307753	0.906566	2.2327	1.89392	1.37046	0.999362	1.07583	0.88687	1.27949	2.47859
G0S2	0.761592	2.01922	4.00956	3.07123	2.99906	3.21583	3.19755	2.82761	2.21215	3.25428	3.869	3.8328	2.99143	2.70268	2.07289	2.87766	4.07467	3.33774	2.97832	4.74644	2.87263	2.83574	2.42194	2.88968	3.52655	2.91826	3.54789	2.89947	2.93495	2.49399	2.967	1.86207	3.40692	4.8897	3.57927	2.55377	3.17154	2.4227	4.48534	2.78934	3.98751	2.50032	2.36435	1.45598	2.0335	4.89278	3.06363	2.03313	3.62877
LOC100507500	0.761362	1.13659	0.539634	2.04781	0.383215	1.0563	0.63888	0.384543	1.41809	1.98177	2.70752	1.61942	0.983893	0.569631	0.526576	1.6324	0.778551	0.51826	0.648275	0.607521	0.403268	0.350671	0.574328	3.08762	2.47678	0.445989	1.61499	0.456064	1.99339	1.57839	1.11589	1.34854	0.207595	1.41534	4.36379	1.59142	0.202457	1.17245	1.46889	2.02506	0.449568	3.17417	2.67255	0.861347	0.856999	0.688956	0.99905	0.618908	1.58535
KLRB1	0.76123	1.77037	1.97364	3.38988	1.82675	2.64273	1.96121	1.59885	1.32695	2.3592	2.39049	1.65769	2.25093	0.856999	0.387547	1.61577	2.82828	1.42474	2.43439	3.57927	1.35812	2.16497	1.89693	2.69125	0.973655	1.80264	1.74338	0.525388	1.31813	1.56448	1.65105	1.7075	1.20691	2.05486	1.07442	1.86729	2.29457	1.85554	2.64162	1.97092	1.22844	2.53543	0.907936	0.378282	0.632083	1.81302	2.07745	0.415658	2.12678
LOC100134259	0.760667	4.28132	2.47896	3.85605	2.80954	4.31939	3.68661	4.46533	4.91041	3.42712	3.5732	3.0453	4.79624	3.15827	2.81366	2.85183	4.03806	3.9322	4.03806	2.91098	3.481	3.99504	3.94052	4.66142	4.33566	3.97212	3.78414	3.85107	4.44274	3.61242	3.99046	3.10581	3.85107	2.59509	2.50773	4.60941	3.77321	3.60473	2.66654	2.27327	3.23004	3.64847	3.92442	2.60997	3.2127	2.20902	2.26735	4.09245	4.22728
HBG1	0.760599	10.3427	10.0452	10.1355	10.3605	10.3427	10.101	11.5867	10.6921	10.0286	10.5483	10.3837	10.3605	9.91674	10.285	10.7999	11.6569	10.5932	11.6569	10.5483	9.2324	9.85369	11.2507	9.70295	11.0776	9.55522	9.20338	9.6085	11.2507	8.45124	9.35428	9.62275	10.4256	10.4429	9.79817	10.8315	9.68787	8.71554	11.7549	10.2306	11.9249	9.91674	9.57989	9.35428	10.3605	12.4656	10.7224	10.7224	11.5867
CAPN6	0.759852	8.89264	7.33306	8.36475	7.41428	7.99366	8.69427	8.1155	8.79368	8.3481	8.23368	8.1615	7.12361	8.96792	8.53719	6.40283	7.66746	8.34127	7.88655	6.9499	8.47027	7.70875	9.35428	8.05673	9.39887	8.79368	7.91445	8.76269	8.99526	8.81335	8.95989	9.28267	8.25461	8.67336	7.89435	9.05565	7.86318	8.91	6.8765	8.16671	7.82391	8.51557	8.57609	9.08978	9.52883	7.29576	8.53204	8.89264	8.10948
GNLY	0.758903	2.10816	1.56557	5.12711	1.40941	2.42835	2.00823	1.87671	0.169815	1.95187	1.35025	2.15971	2.29591	1.91931	0.532432	2.31126	2.84895	1.7215	0.562095	4.40671	0.842058	1.43068	2.20173	5.22567	1.17766	0.787239	1.66639	1.42214	0.806709	3.40017	1.72973	1.38607	2.42123	4.00705	2.28187	1.19486	1.95952	2.39556	4.83083	3.42234	1.84213	2.56528	1.57384	0.621951	0.775428	2.36667	2.19052	1.39948	1.59531
PDGFRB	0.75854	5.00587	5.24096	3.69337	5.69221	3.6906	5.0259	4.63849	3.93971	4.51342	3.3589	3.32208	3.02817	4.66367	5.34299	6.08075	4.03251	5.10858	4.23188	4.65111	5.14145	3.69643	4.24157	3.39159	4.5875	4.83765	4.88589	4.16578	3.95932	4.7026	4.56539	4.61498	5.5623	5.75417	4.04225	5.32053	4.29452	4.93741	5.38927	5.76078	4.75259	4.19118	4.61149	4.62226	4.46032	5.96889	5.6095	4.28381	4.31355
CD36	0.758319	8.24401	8.15775	7.1679	7.96858	7.41428	7.3304	6.84591	7.49281	7.40321	7.15548	6.70579	6.54474	6.94158	7.64767	8.12534	8.00274	7.20306	7.09239	7.56137	6.59407	6.03673	6.78863	6.79652	7.81562	7.46909	7.51453	7.06053	7.80465	6.70429	7.16354	8.02453	7.30631	8.18015	6.81348	8.01098	7.30408	7.37082	8.82015	3.80053	8.74045	7.4458	6.8265	7.0446	7.25575	8.05673	7.27847	7.18374	7.8452
LOC100271831	0.758148	3.0834	3.84253	4.11259	3.25428	4.21611	3.95455	4.7195	3.59235	4.4556	4.17147	3.34458	4.51383	4.39334	4.51831	4.52628	4.63955	3.42268	4.37086	5.34885	3.45406	4.40759	3.20572	3.72405	3.86791	3.90276	4.76138	2.65347	4.40671	3.67771	3.30215	3.70349	3.50343	3.50552	5.03201	3.54456	3.96123	2.36294	4.39427	4.22899	4.20464	3.38811	4.7587	3.96232	2.88184	4.80707	4.04771	3.03386	3.574
GSTT2B	0.757606	1.87254	2.63056	1.25248	0.577187	0.75766	2.25446	1.02057	1.41086	0.802095	1.52231	2.45509	2.98235	0.321061	2.0215	2.48568	3.13217	0.656646	2.30624	1.93226	2.08938	1.8987	1.38503	1.39686	0.805596	0.608656	1.8169	0.54844	1.50753	1.97027	1.4419	0.938311	1.66859	0.68229	0.375983	1.05342	2.82828	1.53279	0.359125	2.03033	2.31537	2.49696	1.15061	2.08062	1.5551	1.32039	1.31461	0.785102	1.68271
SSTR1	0.756619	1.26356	1.71248	0.777204	0.158492	0.638271	0.478958	0.319717	1.95381	1.64565	1.55442	1.63561	0.289974	1.04188	0.843724	0.515561	0.667388	1.13125	0.234814	1.23893	0.463764	0.343714	1.71744	1.21776	2.22299	0.711128	0.571548	1.91705	2.46987	0.153292	0.467468	1.75644	0.330572	0.750391	0.512538	1.26004	0.874998	0.699632	2.53372	1.19074	1.36868	1.37286	0.201746	3.17936	2.54607	1.22768	1.36204	2.34646	1.50404
PSG10P	0.755666	6.06432	4.40403	4.29698	3.26534	5.05791	5.53024	5.19767	4.67442	5.21664	5.16387	5.67069	5.73543	5.20497	4.20372	2.05989	5.45907	4.79844	5.024	4.16121	5.36176	5.07789	5.85619	5.3794	6.4544	5.00819	4.75504	5.61658	5.88806	5.64003	5.60698	5.68652	4.7307	4.40978	3.67847	5.26237	5.64245	5.7977	4.31137	3.88986	5.4607	4.34261	5.47278	5.5789	5.64505	3.18721	4.31051	5.6485	5.6873
PF4	0.755354	2.33633	2.28293	3.02618	2.86789	2.70649	2.08519	3.29412	2.13497	2.78227	3.05786	3.1684	3.79665	1.92491	2.17103	1.98955	5.8375	3.45368	3.04046	1.72934	3.426	4.56243	1.74827	1.97616	2.76522	1.28384	1.98888	1.85078	1.80587	1.91495	2.39515	1.66973	3.40222	2.09966	2.28156	2.68398	3.32857	1.22953	2.80233	1.64648	2.05321	2.49285	2.46367	1.29754	1.61422	3.5073	4.35829	2.60232	2.54645
GSTT2	0.755213	1.98955	2.8207	1.36174	0.56254	0.856123	2.24175	0.998715	1.50048	0.962543	1.57156	2.61131	3.14727	0.558864	2.17072	2.71989	3.28925	0.640647	2.4323	2.05321	2.16429	2.02821	1.56674	1.69429	0.930095	0.630403	2.0261	0.704127	1.51392	2.08586	1.74478	1.01716	1.79754	0.632395	0.366169	1.06633	2.9905	1.65769	0.43372	2.21284	2.08909	2.83718	1.26853	2.17866	1.82937	1.54099	1.58365	0.922069	1.74764
HIST1H2BG	0.755155	2.23816	1.19426	2.14766	2.07144	2.55008	3.31726	2.76964	3.36408	1.79181	4.23873	4.22522	2.73461	2.80427	1.53539	2.26356	2.14766	2.12415	2.77447	2.19084	1.7075	3.53172	2.96993	2.82514	3.41362	1.89359	2.6312	2.12678	2.15144	3.13419	3.97132	2.65319	2.27258	2.20667	1.60968	3.54992	1.86659	2.53581	1.64648	2.67906	1.59653	3.87534	2.76867	3.02489	2.37789	1.19881	2.30699	2.45392	3.09409
CRISPLD2	0.754699	4.76189	5.365	3.99898	5.49286	3.7813	4.62464	4.06852	4.35732	5.33527	4.32848	3.33873	3.07614	4.67293	4.69879	5.75984	4.51164	4.61736	3.41142	4.75259	4.33611	3.10007	4.76656	3.74012	4.79734	4.87095	4.46332	3.84535	4.16953	5.24562	4.70467	5.31753	3.73884	5.81693	6.36362	5.10331	3.84086	4.33655	5.27986	5.24365	4.84755	4.14275	4.74023	5.5035	4.43671	5.79863	5.32123	5.26719	4.51693
PROCR	0.754628	7.42337	5.73629	6.59735	5.23088	6.54646	6.44014	6.83361	6.94554	7.41726	7.75701	7.32202	6.66758	6.59897	5.73543	5.58894	6.21953	7.14493	7.22467	6.00812	5.41696	6.72445	7.23466	7.39192	7.82391	6.62698	6.18881	6.86915	6.94782	6.22066	6.17303	7.14754	6.08371	6.49022	7.7019	6.69776	7.20105	7.20306	5.90419	6.43729	6.41314	6.61003	6.42782	7.19101	7.03168	5.36639	5.9188	7.28622	7.80836
MAST4-AS1	0.754103	1.02231	0.933246	0.850367	1.08887	2.53372	1.49658	2.02296	1.26389	1.38709	2.75228	2.31187	2.87027	0.983238	1.15061	0.90136	1.47705	0.984817	2.60863	0.83489	0.908517	1.94592	1.53349	2.66051	0.950758	1.89149	1.56818	2.2917	1.13411	1.00934	0.80974	1.31227	1.48073	2.19435	0.661811	1.19665	0.831408	1.06069	1.09062	1.14029	2.02254	1.39871	1.53049	0.66646	0.696249	1.15168	0.872274	1.97964	2.13615
NCCRP1	0.753871	3.15954	3.4639	3.31788	2.77043	3.57466	4.29495	5.13898	3.54456	1.93036	4.39078	4.79897	3.83641	4.04641	3.99235	1.85626	3.96335	4.44246	4.44465	1.81118	3.83341	4.76189	3.60861	4.55139	4.54934	4.76553	3.76049	4.05836	4.89727	4.29402	4.49918	3.9106	2.49321	4.59495	4.19583	4.2731	2.91163	4.41672	2.24505	2.74046	3.22058	4.14406	4.61792	4.61979	4.07184	2.978	2.66554	5.50745	5.09682
OSCP1	0.753679	4.28381	3.74232	4.57785	2.78422	3.66383	3.87388	4.42973	4.71829	3.31517	4.11587	4.96059	5.33058	3.4513	3.32617	2.76353	4.67531	3.52136	4.62729	2.56946	3.54557	4.12218	4.34385	4.41549	4.75813	3.68351	4.72108	4.7307	4.94668	3.82909	3.7478	3.67064	4.08686	2.76139	3.29561	2.63416	4.8664	3.2188	3.13384	3.21033	3.64277	4.90498	3.54557	4.44904	4.30241	2.90049	3.58909	3.90714	4.42461
FAM107A	0.753583	2.99578	3.64956	2.44456	4.73801	3.66417	3.09787	4.06075	3.91096	3.50512	2.93661	2.95055	3.40435	3.63772	3.29378	3.55908	2.62481	3.46425	2.71585	4.28255	4.28255	3.63134	3.46967	3.31584	2.89439	3.41177	3.12334	2.43865	3.04794	4.54998	2.81302	3.44106	2.74113	4.27624	2.22199	4.57475	2.73069	3.57284	3.151	4.12174	2.79405	1.78978	3.52284	4.31005	3.20308	4.36542	4.06144	4.07749	3.68775
SPTLC3	0.753525	7.86751	6.03567	6.69915	5.85333	7.04723	6.92511	7.08771	7.24186	7.06739	7.74606	7.66059	6.31201	7.27847	7.37082	4.85494	6.37144	7.37661	6.93127	5.65593	7.13503	6.52334	7.89435	7.31651	8.10501	7.17272	6.15233	7.64767	7.66059	7.37368	7.14001	8.13054	6.66905	7.83158	6.81509	8.07666	6.90388	8.24401	5.04189	6.50575	6.57578	7.00329	7.43512	7.4843	7.90656	5.80978	6.95385	7.90656	8.36996
IL1B	0.753382	2.01403	2.87838	3.81788	2.25093	2.48083	0.801171	1.84711	2.10258	2.5217	3.32392	3.6034	2.55161	1.15271	1.19615	1.4375	1.97719	1.15404	1.62353	4.2243	0.951118	1.26144	2.19507	3.05164	2.02437	2.70169	1.32586	0.879138	1.9867	3.28827	1.53279	1.56318	1.14947	5.53251	3.99545	1.05114	1.78764	1.73225	4.22079	1.91113	1.53867	1.5206	2.00787	1.24418	0.907936	3.29127	2.14085	1.38899	1.64273
S100A1	0.753104	1.16963	1.71707	1.94666	1.55742	1.07826	1.17659	0.667073	1.25758	1.05244	1.2893	0.784473	2.60524	1.56425	1.36623	0.636156	1.06881	1.50712	1.70635	1.07376	1.20124	1.56277	2.5632	2.28223	2.63323	1.49408	2.73978	4.39747	1.99737	1.29684	1.2055	2.03893	1.05866	2.46443	2.28257	2.08586	1.59531	0.780819	2.4761	1.72075	1.36939	1.52568	2.25614	2.4588	1.03887	4.83083	1.90736	2.88618	2.22437
LEFTY2	0.752171	0.57996	1.72674	1.72264	2.19716	0.421413	0.729266	0.71062	1.31047	0.889677	1.50712	1.56395	1.1337	1.18864	0.77794	1.7926	2.24672	1.24273	0.66646	1.35554	0.724347	0.410689	0.936084	2.76695	1.28894	1.24007	0.601508	1.80384	1.03926	3.33541	0.691958	1.71782	0.486543	2.31361	6.29484	0.493987	0.686927	1.56818	1.85837	1.02684	1.79637	0.718141	1.20931	1.4375	1.85765	1.59496	2.35324	1.66526	2.23888
CD97	0.752061	4.97998	4.80869	5.29647	4.36284	4.26004	4.92478	4.46425	4.23401	5.6968	4.28516	3.63093	4.25109	6.08474	5.39061	5.09098	4.69721	4.97463	4.15017	5.44952	4.32158	4.4623	4.93862	4.59391	3.79262	5.19236	4.89581	5.45759	5.08251	5.77028	5.47197	5.96977	3.95539	5.62353	4.8983	4.4054	4.69721	5.02344	4.6321	5.05124	4.49957	5.82162	4.42097	6.13027	5.34961	4.95398	5.21331	6.21676	5.96889
THSD7A	0.751644	4.42151	3.35007	3.33682	2.60863	3.41657	4.21222	3.29202	3.99712	4.01646	3.13186	3.75974	3.68902	4.1791	3.75866	2.72671	4.00795	4.49152	3.29704	2.58152	3.50971	2.61596	4.80506	3.43586	5.365	3.94445	3.17575	4.42461	4.26211	3.73925	3.3341	4.90993	3.64923	4.04399	2.92937	4.1461	4.22566	4.1163	2.82208	4.11098	3.77183	3.82051	3.92585	4.18729	4.87428	2.38684	3.29704	4.27668	4.41809
PLA2G7	0.751238	2.11247	2.95717	3.76761	1.07044	2.82514	1.15945	1.07184	2.09003	5.47522	3.97721	2.97602	2.50316	1.23777	0.920575	3.13911	2.03532	1.30852	2.18212	2.74984	2.24105	1.8286	1.73832	4.05566	2.88343	1.1198	2.71545	2.02929	2.40499	2.85055	2.06964	2.63452	0.918037	3.27305	4.77231	2.73635	1.52411	1.98248	2.77179	3.13767	2.11002	3.48988	3.13315	3.25428	2.03234	2.16888	2.10362	2.57928	3.15548
AGTR1	0.750259	6.43033	6.92059	5.78544	6.75463	5.55539	6.99848	6.25263	5.26719	5.14805	4.59798	4.97099	5.10692	5.85808	6.8765	7.33794	6.78634	6.43463	5.94932	6.13643	6.80331	5.47953	5.93195	5.2018	6.02772	6.32603	6.53497	6.34591	5.66819	6.22424	6.24899	6.30843	6.59407	6.30585	4.26649	6.2031	6.55113	6.12298	6.84404	7.10915	6.67994	5.99259	5.45453	5.94492	6.00108	7.2535	6.81348	4.72618	5.48506
GJB3	0.749872	0.981363	1.86241	1.65328	0.207166	1.75856	0.882739	1.68794	1.07247	2.65988	3.26497	2.19469	1.61942	1.87788	1.8883	1.82101	0.781051	0.578396	1.27218	2.4761	1.44793	1.72377	1.13023	2.2917	1.26501	1.9706	0.831408	1.17508	2.48782	2.71393	0.949694	0.936691	0.531545	1.5068	3.65752	0.841446	1.278	2.25334	0.857344	1.17729	1.03338	1.39407	1.45961	1.50602	1.78721	0.521726	0.72228	1.03028	0.887238
LOC100505570	0.749533	3.76496	2.23045	1.49387	2.95488	2.21677	4.37234	2.38985	2.08586	2.71653	1.74264	1.5696	2.9905	1.9327	1.22877	2.55124	2.32126	2.91133	1.72454	2.92605	1.46323	0.676442	2.34722	1.77916	2.79114	2.03099	2.19614	1.37973	1.86563	1.90023	2.64675	2.92937	2.2295	2.88968	1.59802	2.80515	1.67209	2.03893	3.78528	3.3749	2.73903	1.97298	2.79371	2.53543	1.71145	4.22386	2.78113	2.56385	2.00787
LOC100505545	0.748587	0.942258	0.703312	1.91113	0.425164	3.0906	2.09529	1.19036	2.96862	0.670593	1.6274	3.2327	1.61538	2.00191	0.713006	0.466348	0.936969	0.965456	0.550729	0.553439	0.523569	0.758796	1.2204	2.23753	3.48644	1.26539	0.976006	1.63483	1.68794	1.71422	3.52495	2.61131	0.204688	0.773532	0.430276	2.40465	1.45335	0.949416	1.6969	0.726	1.34672	0.488598	0.829261	1.31203	1.58838	1.04881	1.05114	1.58535	1.87632
LOC100128988	0.748112	4.60941	2.6315	4.56148	3.24241	4.34176	4.55809	3.28267	4.19685	3.03673	3.36865	4.53455	5.04489	4.03926	4.2626	2.29726	3.87067	3.85225	3.47414	1.67581	3.85605	4.36684	4.55415	4.31096	4.22938	3.54313	3.74491	4.46786	4.44989	3.7142	4.52477	3.95057	3.11317	3.28053	2.6632	3.37361	4.25227	3.64392	2.24743	3.40548	2.91921	3.56695	3.78169	3.71692	4.32252	2.45846	2.8361	3.42989	3.65413
STBD1	0.74807	4.53107	3.98751	4.73278	3.99747	5.32478	5.52943	4.67493	4.82695	5.31965	4.31051	5.37732	5.28529	5.04189	2.9336	4.08919	5.25536	4.70467	4.97765	4.7307	4.60481	3.6384	4.92013	6.17876	6.24489	3.83068	4.53015	5.32678	3.574	4.99455	5.72936	4.32429	3.86684	5.27692	5.40478	6.07975	4.45784	5.9581	3.70916	4.60675	4.85919	5.36806	4.04399	4.73374	4.49918	3.83725	4.88913	5.19089	6.30241
ERVV-2	0.748011	4.2801	3.91138	4.84483	3.51497	4.13082	4.90769	5.27474	4.63053	4.46292	3.47559	3.98515	4.56959	5.01666	5.2723	2.69154	4.79624	4.35147	5.10808	2.83821	5.97184	5.00938	4.94157	4.65597	4.61092	5.57011	4.54408	5.15312	4.99135	4.7813	4.05277	4.43625	4.75259	5.06955	3.58909	4.41511	4.16317	5.14669	2.7394	4.52772	3.93741	5.39831	5.58956	4.92743	5.55283	3.17636	3.93101	5.35212	4.12972
HSPA1B	0.74722	5.96386	5.59549	5.30154	7.47815	6.7395	6.21568	5.83942	6.4875	7.20561	6.37828	5.12646	5.76467	7.1958	5.92276	5.87409	6.40434	6.64765	5.31694	6.30459	6.78105	7.87859	6.58369	6.37675	6.96872	5.91783	5.58075	5.6485	5.85718	5.45987	7.63481	5.78265	6.08801	7.42043	5.9012	8.33593	5.40841	6.73297	5.62001	6.3183	6.3196	5.97269	6.49845	5.83535	6.03673	7.03168	6.54474	6.83361	7.81562
CSHL1	0.747179	11.2089	9.16183	10.4256	9.41086	10.5483	10.9173	10.9428	11.0088	9.75753	10.5932	10.662	11.2507	11.1655	10.192	10.1185	10.5015	10.9735	11.0377	9.08093	11.7549	12.3207	11.2978	11.4049	11.4049	12.0356	11.0776	12.0356	10.8849	10.5015	10.192	9.99367	11.843	8.82928	6.95834	11.0088	12.6652	11.1215	10.2686	9.88293	10.8592	11.0088	11.6569	11.3519	10.8849	8.27605	10.4048	10.5264	8.97658
ARHGEF35	0.746282	1.21604	3.20933	3.62513	2.7083	0.286812	3.84763	3.49371	3.86352	3.10111	3.56181	3.25016	4.03841	3.05373	2.75055	0.520178	2.66079	0.967288	3.01633	2.67416	3.47645	4.04441	3.51956	3.80847	4.26649	4.11098	2.95717	3.18423	4.41596	3.9531	3.97913	3.47372	2.95924	3.21074	4.1273	1.17914	2.96962	4.37044	1.72565	3.39916	2.25916	3.5822	3.7121	3.28551	3.97829	2.04965	3.17936	3.70236	4.21704
CARD17	0.745979	1.62353	0.887567	1.5226	0.843445	0.570129	1.50366	0	1.03372	0.398866	2.52413	0.347068	0.833305	0.281473	1.63989	1.10163	0	0.449745	2.40368	0.81553	0.732042	0	0.257243	1.92663	0	0.927272	1.06785	0.299393	1.22213	1.37944	1.80868	1.1808	0.784168	0.692251	1.04975	0.216841	0.273613	0	0.117532	1.05668	0.503758	0.505586	0.568609	0.596125	0	0	0.492679	1.01821	1.3332
LOC100506048	0.745617	0.205527	1.53432	0.782707	1.34451	0.735102	0.802095	0	0.786367	0	0	1.94039	2.27442	0	2.27018	0	0.657659	0.682833	1.54509	0	0.54577	0	0	0.763662	1.0573	0	0	0.696489	0	0	0	0	0	0	1.43932	0	2.45326	1.34276	1.59728	0.398697	1.90023	1.35773	0	0.430851	0.551189	1.75784	0.460054	0	1.64343
LOC644246	0.745499	2.86345	2.36951	2.99541	2.75019	4.21358	3.32172	3.25248	2.7659	3.4573	3.31115	2.89171	4.08573	2.66713	2.63416	2.14158	3.04046	2.77714	4.61689	3.29235	4.14975	3.493	1.91562	2.94978	2.64865	4.46533	2.60863	3.80243	2.74696	2.55266	2.86995	2.27121	2.7632	2.11931	1.78596	3.55554	2.8692	2.0678	4.35829	2.39556	2.5947	2.40805	2.98169	3.93415	4.04306	2.29348	4.16452	2.29858	2.7659
KDR	0.74522	5.74094	5.79598	4.43208	5.71104	4.09679	5.89282	4.52433	4.66941	4.928	3.87425	3.58135	3.0672	5.35041	5.80799	6.5616	4.94317	5.0728	4.66837	5.16526	5.18361	3.41177	5.28938	3.4256	4.73417	5.15916	5.23947	4.52532	4.14484	4.64871	5.34299	5.22871	5.81693	5.7914	4.5964	5.32547	4.96702	5.59882	5.95408	6.24624	5.43975	5.57169	4.56641	4.37898	5.02903	6.51729	6.14348	4.19564	4.71023
CFD	0.745007	3.70656	5.40233	5.5166	5.83942	4.11464	4.49152	5.37664	5.50498	4.59844	4.7995	5.62801	4.36765	4.25019	4.71185	5.26002	5.17376	6.38825	4.33201	6.81348	3.85308	4.72767	4.52114	5.31323	5.36257	4.5875	5.84458	5.56147	6.01432	4.63955	3.77249	5.39143	3.8249	4.75655	5.16464	4.08919	5.32123	4.32751	7.06053	6.28447	6.10284	4.03017	4.95462	5.62884	5.96889	6.14805	5.49667	6.56624	4.86026
NDRG1	0.744144	6.60845	5.77115	5.6147	6.53975	5.73629	5.68889	6.15658	6.19242	7.0365	7.9429	6.61506	4.61881	5.81382	5.75523	5.89896	5.5573	6.31201	6.0401	6.21085	6.21085	6.30459	6.14005	6.83786	6.46126	6.08371	5.5573	5.32841	5.99804	6.64608	5.71192	6.48291	5.24562	7.64182	7.96454	7.25575	5.33289	7.01239	5.74732	5.85718	5.45529	5.63826	6.59561	6.23538	5.95408	6.52739	6.37405	7.42974	7.69824
HSPA1A	0.743609	5.53776	5.39223	5.10003	7.44053	5.89687	5.87007	5.63573	5.93287	6.92059	5.99903	4.94857	4.98606	6.79652	5.61577	5.78634	5.9012	6.40575	4.84483	6.18518	6.58691	7.56484	5.84836	6.06838	6.26481	5.5798	5.52576	5.07723	5.53097	5.20968	7.11864	5.33132	5.91059	7.34326	5.71731	8.18015	5.11671	6.76866	5.64589	6.1388	6.15028	5.50009	6.09605	5.54735	5.81382	6.83361	6.32452	6.39445	7.59319
CTSG	0.741978	1.52934	2.23479	1.22768	2.32016	2.12304	2.32902	2.90643	1.7301	1.75187	1.23096	1.96666	3.29783	1.28541	0.384164	0.762964	3.41546	0.82953	3.74191	0.707507	1.8001	2.99837	0.827632	1.30032	1.586	0.847364	0.723709	1.35202	2.04925	0.431253	0.605266	0.587986	1.73261	1.56425	0.130767	1.06206	0.902035	1.47771	1.74622	0.918319	1.81513	1.01044	1.82434	0.226199	1.15851	1.55628	2.30624	0.592026	1.83005
ANKRD33	0.741922	3.83028	2.58316	3.209	0.599304	3.01577	4.15924	3.29745	3.16497	2.58084	3.05035	2.85112	3.71466	2.8651	2.6812	1.51356	3.20681	3.62248	2.814	2.81366	2.70899	3.12618	2.12485	2.90506	3.18761	3.54713	2.70304	3.492	2.54796	3.51923	2.10428	2.40338	2.79006	1.6385	1.44038	1.44076	3.39194	4.20424	2.9861	3.23004	2.33145	3.93178	3.45197	3.84802	3.42081	1.23514	2.48849	1.96162	2.14828
LOC100507334	0.741787	4.29219	2.51892	2.1839	2.63385	5.30913	1.86809	2.00051	0.078701	1.71422	2.80197	4.28516	3.40653	3.3361	3.10803	3.37542	3.18111	3.63134	3.34207	3.27144	2.29987	2.48701	3.55554	1.61692	3.47001	3.45301	3.32248	1.65178	3.12334	3.41764	4.0656	2.38315	3.09409	3.04046	1.83815	2.7466	2.73428	2.80131	2.28877	0.844287	3.65066	3.82676	3.12691	0	2.42412	2.65418	1.45216	1.61092	3.58756
MUM1L1	0.74094	2.82574	2.4011	3.15413	0.745292	2.77849	3.1825	2.53054	2.71424	2.63683	2.63921	1.87356	2.69154	2.67078	2.95614	0.531309	2.52906	2.97087	2.05074	1.45598	2.42235	2.27121	3.87031	2.691	3.00122	3.08035	1.42328	3.32172	2.32587	2.7083	2.29269	2.99239	2.22467	1.55321	2.05694	0.968292	2.71621	3.2727	1.49731	2.0817	2.14796	3.42952	2.71452	3.16532	3.40332	0.992401	1.98036	3.75141	2.94476
ACOXL	0.740755	2.46048	1.44793	2.90271	0.956553	1.9846	3.03809	2.30981	2.94838	1.46856	2.19119	3.2789	2.95892	2.94876	2.78227	0.518972	1.88197	2.46367	1.67251	0.701595	1.49087	2.51505	1.88352	2.23375	2.83574	1.83621	2.07289	3.15655	2.21181	2.69998	2.50984	2.65497	1.57763	0.62992	0.429591	1.38607	3.03673	2.02087	0.803458	2.9387	1.71707	2.17798	1.55281	3.05817	2.9209	0.911483	2.05556	2.03277	1.72674
PDGFRA	0.740568	4.43066	4.87428	3.94901	4.54829	3.73228	4.42006	3.31726	4.62175	4.53308	3.6156	3.72388	3.0239	3.88559	3.492	5.15554	4.0358	4.33051	3.16433	4.67737	3.20207	1.75856	4.26611	3.35119	4.62133	4.41334	4.11464	3.57092	3.94901	3.89176	4.09026	5.21193	2.73581	5.10331	3.64923	4.25424	3.40548	4.01187	4.94424	4.86026	5.17975	3.97643	3.79512	4.96639	4.07955	5.41473	4.833	4.23188	3.77142
CITED2	0.739846	4.80601	5.81193	5.1435	5.21193	4.60481	4.3736	5.19161	5.27763	6.62063	5.51835	5.37374	4.32206	5.05901	4.79677	5.98206	5.09682	4.65597	4.2391	5.9021	4.46637	4.4713	4.67493	5.76078	5.26237	4.44325	5.1435	4.30725	4.96524	5.71463	4.85544	5.41769	4.53202	6.22424	7.37661	5.93195	4.34517	4.69775	6.19608	6.14348	5.19589	6.04228	5.54811	5.31044	5.11061	5.97766	5.64245	4.96671	5.21732
HLA-DRA	0.73975	6.92702	8.75462	8.50395	8.1155	7.29289	5.71382	6.52868	7.90656	7.60945	7.91053	7.91766	6.46363	5.97999	6.17419	7.28824	7.4722	7.47489	7.38169	10.8849	6.42372	5.79681	6.30964	7.19839	6.71614	6.9499	7.48114	5.66819	6.8299	7.74973	6.8729	7.17977	6.04682	7.1164	9.56706	7.53884	7.27533	6.35707	6.82083	7.16096	7.16551	7.01939	6.68813	6.48438	5.66712	7.25886	7.55138	6.96033	7.27847
F5	0.739624	4.93224	5.09516	3.73534	5.01217	4.37719	4.28792	4.18308	3.75494	5.12085	3.65343	3.09582	3.26094	4.89727	5.83255	5.99475	4.19118	3.95539	3.79946	3.61041	5.04569	2.4761	5.12892	3.65103	4.24921	5.36569	5.13835	4.32429	4.02569	5.12451	4.65014	5.03645	5.0658	5.55911	4.20246	4.1341	3.79512	5.0677	4.99455	4.78548	4.64234	3.86166	5.04879	5.15188	4.93691	5.30215	5.20362	4.63097	3.91813
LOC100506027	0.737938	7.36826	8.47627	6.16882	7.61267	8.19145	7.40837	6.93553	6.00812	6.93723	5.98402	4.79677	6.88831	7.29843	6.57749	7.74606	8.27155	6.51593	7.23251	6.92702	7.48114	6.52474	6.72273	6.28725	6.87477	7.19333	7.1815	6.7297	6.75463	7.20105	6.21325	7.55138	7.22695	6.79472	6.90774	7.0365	7.28824	6.59561	7.7775	5.64589	6.99626	7.30145	7.44336	7.51139	6.50015	6.9942	8.10062	6.38418	8.53719
CETP	0.73734	5.26384	4.81159	2.46477	5.07427	1.90906	4.22728	4.06437	3.77482	4.1004	4.20688	3.71094	3.72253	3.06021	3.01315	5.12589	5.01727	4.15306	4.09484	2.75829	4.08033	3.76454	4.74489	3.5339	3.30671	4.41511	3.65413	3.41039	3.55615	4.0033	4.05318	4.0184	3.45695	4.57475	1.38787	4.83188	3.74668	4.19526	3.3033	5.30006	5.54646	4.25962	4.47675	4.27668	3.74232	4.87377	3.56287	4.4049	5.29578
LOC100652738	0.737274	0.288207	0.66646	1.99737	1.17626	2.15605	2.59248	1.10365	0.55207	0.00618495	0.418691	0.277	1.75187	1.01258	1.7282	1.77037	1.4009	1.3976	2.13737	2.24335	1.15616	0.0262147	1.43997	1.47062	0.155023	1.12463	1.91141	1.39576	1.15271	0.81034	0.791293	1.60636	0.757301	1.15131	0.00152934	0.62992	1.55543	0.35317	1.77661	0.0923075	1.25614	1.44421	0.918951	1.70899	0.178225	2.04891	1.81651	0.00589205	1.05114
LOC100652734	0.736762	1.2549	0.973046	1.5857	0.590356	2.16497	0.86533	1.62812	0.936084	0.368302	1.50479	2.64104	0.936969	1.61459	0.586588	0.707816	1.36355	0.897161	1.47028	0.372238	1.05301	0.876643	1.11906	1.67581	1.7529	1.20444	0.593707	1.07184	1.3129	1.98	1.17083	1.37973	0.0309589	0.478545	0.23565	1.40422	1.4009	1.06633	0.514179	0.707243	0.845128	1.05997	1.88794	1.08887	0.82788	0.340061	0.795516	0.628549	1.36204
SCGN	0.736732	1.96772	1.45335	0.745552	0.804746	0.195835	1.51066	1.50336	1.77471	0.715154	1.06515	1.17038	3.36274	1.61814	0.690278	2.26879	0.0638706	0.148759	1.95187	1.14029	1.14513	0.317874	1.70899	1.2229	2.73367	1.28426	2.02644	2.03978	0.980747	3.09026	0.83608	0.917755	1.69503	1.55742	0.227813	2.14559	1.78267	0	0.619217	0.972696	2.20866	0.870748	0.699371	1.61047	1.23162	2.68991	0.21312	1.20228	1.24846
GAST	0.736612	0.392669	0	0.926349	1.36584	1.49731	1.87289	3.20207	1.74338	1.91627	1.7139	2.96079	4.95763	1.28781	1.23378	0.888142	1.87441	1.62198	3.48822	1.3101	2.77179	2.75999	2.83317	3.68074	1.80092	1.93893	2.58451	2.1	2.72327	2.15937	1.07298	1.68112	1.28467	1.08581	1.14732	0.970157	2.14124	1.96373	0.605504	3.13491	1.64201	2.21992	1.9045	1.00674	2.24778	1.66227	1.61499	2.30377	2.11727
CBLC	0.736031	1.95604	0.887854	2.04014	0.926349	1.31964	1.8883	1.53323	2.22578	1.48426	1.85007	1.34276	2.21781	1.95784	0.588737	0.437849	2.43551	1.77661	2.29269	1.3366	1.04054	2.3842	1.11129	1.35554	1.80304	2.02821	0.617015	1.94195	3.48957	2.28763	2.13132	0.668216	0.824951	1.1256	1.86531	0.495418	1.97719	2.05383	0.518721	1.46001	1.26425	1.2225	1.68727	2.09856	1.6796	0.58047	1.60433	1.99891	1.59142
LTBP4	0.735272	3.11986	3.4459	1.96811	4.20554	1.4796	3.13699	3.51677	2.69184	3.30976	2.15746	1.82608	1.17844	3.50512	3.70699	4.0489	2.10928	3.84253	2.02715	3.62475	3.13943	2.20237	2.83501	1.5814	3.60211	3.20933	3.37136	2.60795	2.84861	2.97023	2.84963	3.64323	3.37171	3.47855	2.93589	3.19056	2.59583	3.12963	3.95847	4.14362	3.64775	2.62481	2.64273	4.07225	3.54418	4.36143	3.67551	3.9248	2.7445
LINC00152	0.735202	2.84007	3.88324	4.14484	4.52297	5.17022	3.40515	4.24674	4.51693	3.6949	4.70869	4.27266	5.29357	4.10888	3.47206	3.49781	3.99898	4.07382	4.41024	5.10194	4.43066	5.30081	3.30605	4.39608	3.10548	3.24489	4.00051	3.28627	4.19364	3.77797	2.9827	3.2576	4.34343	4.22114	4.60535	3.86309	3.96685	3.80443	4.39838	3.99462	4.60187	4.00842	4.33566	3.22824	2.96736	3.92555	4.01598	2.96993	4.32429
ECEL1P2	0.734345	4.57419	1.61692	2.20067	2.06998	3.03673	3.10616	2.74984	3.41297	3.13457	3.73579	3.43616	3.1283	3.21	2.5313	2.39259	2.71653	3.45549	2.38099	2.54754	1.93701	3.43241	2.61567	4.08573	3.58687	2.68545	3.64702	2.88797	3.24838	2.74413	3.6522	3.49265	2.40282	2.93939	1.61692	2.99713	2.60863	2.87164	2.13953	2.72699	3.55281	3.0962	3.70841	3.30605	5.22719	2.26497	2.48983	4.5944	4.18176
PSG8	0.734103	10.0612	8.27605	9.18167	7.11864	8.80758	9.54132	9.42999	9.33352	8.40678	8.32056	9.85369	8.79368	10.0286	8.80048	5.70303	9.19205	9.48198	8.55629	7.51139	9.56706	9.18167	9.46878	9.05565	10.0802	9.08978	8.89264	9.5069	10.0612	9.37669	9.70295	10.0802	8.30921	9.42999	8.01098	9.59395	9.5069	10.5932	7.57725	8.94369	9.08093	9.59395	9.20338	10.192	10.7224	7.19101	9.35428	9.19205	8.73108
ACE	0.734099	2.29457	1.86594	1.37609	3.72068	1.48495	2.83399	2.69425	2.0176	2.69748	1.46112	1.50404	0.912869	2.5334	3.22288	2.49565	1.78419	2.7477	2.40338	2.81575	3.54713	2.10854	2.21642	1.90532	1.99991	2.34401	2.7297	1.65802	1.2204	2.80758	2.21837	1.54055	3.15413	3.58289	2.66421	3.67025	2.48739	2.2147	2.77447	3.67292	1.28131	1.95604	2.83574	0.931398	2.075	2.83161	3.32502	2.00564	2.58933
LTC4S	0.733872	1.03338	2.5437	3.16707	2.80922	2.41509	1.46631	3.35433	3.0906	1.39439	1.81618	3.45406	2.72831	2.26055	2.43248	1.95347	3.36476	3.22789	2.22916	3.77443	1.69844	3.09516	1.82244	2.37987	2.82601	2.4573	3.13699	3.15761	3.53962	2.167	2.03459	2.22838	2.49662	2.02296	1.75662	1.43627	3.02173	1.79399	3.85719	3.0453	3.26862	2.05074	2.51054	2.41584	2.79747	2.36699	1.48184	2.92303	1.65012
TMEM160	0.733587	1.34102	2.7122	3.10943	4.01904	3.18982	2.59112	4.8983	3.4566	2.09714	2.94612	4.63514	4.15678	2.69782	3.13283	2.40151	3.14342	4.23271	3.11845	5.1178	2.50216	4.58893	2.25824	2.75694	3.16944	2.68259	3.77482	3.35685	4.10608	2.52665	2.25988	2.04709	4.14738	2.43153	2.77311	2.17072	4.08538	2.47859	3.70084	4.23482	3.24948	2.68653	2.83682	3.04296	3.96804	3.22288	2.85022	4.15559	3.03154
XRRA1	0.733532	1.94261	1.05559	2.52526	1.60199	1.47591	2.15716	2.19435	2.5217	2.06212	1.87316	1.2468	2.63354	2.10928	1.73866	1.53349	1.09203	2.0664	2.4319	1.88968	2.30479	2.64415	0.806147	1.6274	1.874	1.3251	2.27654	1.16889	1.26041	1.3366	1.20124	1.07212	1.82173	0.921487	1.74622	1.75964	1.17384	1.1438	0.85338	0.859182	0.832324	1.16492	1.28585	2.40006	1.20483	0.784473	0.995549	1.19036	2.09677
MAN1A2	0.733429	6.85529	5.20574	5.59708	4.65685	5.93593	6.5694	5.80323	6.32946	6.13027	5.29357	5.68295	5.38253	7.02208	6.56458	3.99345	5.13703	5.9021	5.69051	4.15758	6.47985	5.15796	6.58529	5.72441	6.84591	6.38135	5.56822	6.5909	6.03567	6.26622	6.69915	6.69295	6.01795	5.91783	5.37732	6.50321	5.7729	7.06053	4.5607	5.56571	5.61304	6.52033	6.27334	6.52587	7.11393	4.31507	6.02116	5.91673	5.92366
COBLL1	0.733332	7.93083	6.13272	6.60429	5.98308	6.93723	7.4843	6.68148	7.3304	7.40585	6.7395	6.81196	6.02661	7.73872	7.38169	5.89282	6.07737	7.00559	6.37514	5.87096	7.00559	5.65925	8.01947	6.78468	7.57391	7.29095	6.37271	7.1679	7.05857	7.77102	7.2224	7.97752	6.64096	7.23962	6.84979	7.67073	6.54474	8.06697	5.62256	6.63179	6.46264	7.47815	7.41726	7.73163	7.7815	5.94835	7.06314	7.29843	7.42628
LOC100507303	0.733204	2.65568	2.82976	2.22399	4.0665	3.38949	4.08191	3.70861	3.96009	2.63718	3.07123	3.11419	4.84044	3.18515	3.43601	3.8245	3.02313	3.96423	4.12387	4.02569	3.36305	4.19486	3.00049	3.62288	4.16082	3.3537	4.22861	3.55692	3.90276	2.70063	2.7988	3.38768	4.40116	3.08304	2.62344	2.95614	4.21482	2.74844	4.42151	3.20964	3.43753	3.0457	3.36067	3.47104	3.27116	3.49676	3.78788	2.64495	2.98985
C2CD3	0.733088	2.04143	1.32838	1.27559	1.41654	1.31427	2.8692	2.14796	1.97964	1.91533	1.71626	2.09566	1.57365	2.51579	2.70169	1.36623	1.27697	1.62662	0.888743	0.907265	2.04891	1.67291	2.62739	1.50336	2.06925	1.8951	1.16999	2.62171	2.48876	2.07463	2.69287	2.5038	1.66308	2.02178	2.20413	1.96953	2.54909	2.82865	1.18758	2.7104	1.87221	2.00448	1.6928	1.97616	2.88654	1.45257	1.70518	2.46017	1.70043
LNPEP	0.732128	5.55363	4.2407	4.8641	3.16707	4.85544	5.37876	4.7849	5.38409	4.74447	4.70669	5.02726	4.43625	5.50927	4.88151	2.2772	4.0453	4.50798	4.49776	2.60425	4.7531	4.20372	5.93686	4.82326	5.87096	4.79624	4.37719	5.50196	4.80869	5.2018	5.12387	5.64414	4.62464	5.0677	4.00249	5.34018	4.69158	5.72936	2.97328	4.39646	4.32252	5.07723	4.77737	5.09209	5.79308	3.0138	4.50091	4.97765	5.9031
TIMD4	0.732033	0.737881	2.31986	2.39689	1.63364	1.00173	0.776014	2.53618	1.44375	1.48936	1.6585	1.7733	2.7632	1.90412	2.33705	2.07677	2.46048	0.944489	1.62232	1.68078	2.1518	3.21287	1.66158	1.84626	0.656407	1.66117	0.527766	1.64681	2.37658	2.16559	1.55179	1.61635	1.58686	1.82137	3.14787	1.37841	1.46856	2.86212	2.76482	2.75299	2.21952	1.86626	0.654056	0.534964	2.02539	1.84839	0.405284	2.24269	1.54589
LOC100507410	0.731731	3.00817	2.54339	3.28377	2.41236	3.19642	3.43308	3.36067	3.09378	2.18657	2.7426	4.20554	4.07109	3.77961	2.76208	2.33145	3.8719	3.61597	3.5602	1.87744	3.22058	4.2626	3.44463	3.67181	2.98545	3.28925	3.71543	3.53557	4.13292	3.3651	2.9423	2.57311	3.1115	2.00271	1.65433	2.15365	3.87105	3.28651	2.80131	2.08797	1.82173	3.59197	2.91659	2.50118	3.54713	1.81618	2.52731	2.62206	1.89255
INSL4	0.731429	8.23941	7.98115	8.72426	7.63481	9.26297	8.77712	8.76269	8.33036	6.55587	8.73108	8.70801	9.51825	8.00274	7.4458	5.87725	8.2239	9.33352	9.16183	6.81196	9.02903	9.31466	7.86318	9.0465	8.57609	8.95289	8.84494	8.87788	9.0632	8.08553	8.44411	9.0632	8.86868	9.33352	8.18015	9.24129	8.96792	7.64767	7.54472	8.25461	8.95289	9.39887	8.75462	7.74973	8.8537	7.50833	7.19333	8.50395	9.97632
ANKRD58	0.731355	1.39046	1.40341	1.8812	1.19103	2.48739	2.66554	3.37581	2.23993	2.25887	1.85729	3.13384	3.17083	2.52026	2.13132	1.11625	1.29362	2.50351	1.74798	2.72606	1.99845	3.48988	2.54722	2.99379	3.14037	1.3592	2.47538	1.81156	2.66773	2.00416	2.95892	1.82173	1.32361	1.39107	2.74912	1.58535	1.94476	3.04236	1.60092	2.1067	1.63319	1.60396	2.60922	1.20444	1.58917	1.15372	1.9497	3.29305	2.24269
SEMA7A	0.731249	6.88831	5.37527	5.70841	5.42881	5.62077	6.71264	6.85919	6.86915	6.55445	6.48291	6.49563	5.61742	7.13761	7.00329	5.04011	5.86889	6.52739	6.12568	5.15991	6.47723	6.5571	6.5694	6.21676	6.74923	6.59265	6.28447	6.76357	6.78105	7.23251	6.65779	6.81196	6.20953	6.52033	6.54161	7.03851	6.05006	7.16354	4.66518	6.27574	5.77509	6.40434	7.0365	6.57864	7.29576	5.02344	6.39715	7.73163	6.54161
AGR2	0.729799	0.240155	1.42666	0.754551	0.285064	0.90005	0.611047	0.198152	1.53539	1.7215	2.3273	2.05842	2.05804	0.705602	0.681782	2.13532	2.71876	0.830108	0.597155	1.23858	1.01455	0.152186	1.19651	2.13985	0.671409	0.431059	0.837041	0.912168	0.436136	0.821272	2.19826	0.998427	0.172738	0.927577	2.36122	0.406987	0.270814	1.37973	1.91818	0.835439	1.88151	2.49321	0.816476	0.504974	1.25644	0.704716	1.45354	0.884996	0.716317
ARTN	0.729792	2.01617	1.34558	1.9706	1.21362	3.09817	2.6431	2.03424	2.51928	0.987755	1.83621	1.68036	2.97971	2.85183	1.82821	0.869507	1.91354	2.72799	2.13565	1.86008	1.29899	2.87263	2.43967	2.22578	3.53172	2.66554	1.51324	2.25515	2.1429	2.49772	3.02913	2.1306	2.21284	1.27039	0.337613	1.75484	2.51788	2.07716	1.43785	1.49809	2.41095	1.23705	1.56355	2.56385	1.70635	1.32474	1.3628	2.77586	0.914511
IGFBP3	0.72966	9.85369	10.5678	9.5069	9.75753	9.0465	9.37669	8.91	9.63572	10.481	9.89829	9.14008	7.12116	9.10001	9.2728	10.8849	9.41086	9.21184	7.95949	10.1536	8.54322	7.17533	9.1289	8.58294	9.67678	9.74339	9.46878	8.51557	8.97658	9.15151	9.37669	10.3427	8.2188	10.4256	11.2089	9.37669	8.43871	9.16183	10.1355	10.4429	10.0612	9.96109	9.05565	10.3427	9.20338	10.5483	9.88293	9.78628	9.07101
CLDN19	0.729655	1.87788	1.65735	1.84468	1.42816	1.16392	0.901712	1.45335	2.12039	4.15146	3.20754	2.71653	0.999933	1.62023	2.54186	2.23816	0.884996	1.25454	1.90412	1.20827	1.42359	0.592026	1.64681	2.93464	1.74727	1.02721	2.41334	1.11797	2.06277	2.19256	1.75415	1.93527	1.59961	1.65917	4.9334	1.26282	1.09273	1.64843	1.14419	2.8493	1.39615	2.83399	2.50316	2.24236	1.89037	1.4831	1.25722	2.36808	1.77586
GYPB	0.729632	0.288985	0.969079	1.20511	0.807968	1.84812	0.903718	2.01085	1.95811	1.49192	2.1	2.08621	2.03936	0.890556	1.28384	0.606492	2.99682	0.674163	2.22028	1.42512	0.618054	1.53049	0.840502	0	1.39179	0.571306	0.369557	0.77794	1.63959	0	0.484416	0.315896	1.37691	0.671936	0.691305	1.62058	1.71145	0.898132	1.78681	0.820954	2.15822	0.858279	0.480854	0.0560603	0.920269	1.72898	1.99164	1.47705	2.57198
NDNF	0.727871	4.98844	4.16953	3.59262	5.64162	3.52315	4.34304	4.19044	4.08538	4.94797	3.42529	3.50201	2.42801	4.28911	5.06901	5.40624	3.84921	3.99747	3.92292	3.91712	4.41809	3.18687	4.49027	3.36443	3.55414	4.07544	4.31096	3.21646	3.20032	3.52589	4.66142	4.53148	4.58948	5.01782	3.43828	5.71382	3.68238	4.72457	4.49196	5.0047	4.45516	3.97913	4.21124	3.62365	4.15924	5.56322	4.49047	3.08104	4.44465
MTMR4	0.727833	5.92975	3.87918	4.64288	4.33986	5.43121	5.5834	5.12646	6.0299	5.47197	5.62077	5.17438	4.62133	5.13171	5.19236	3.27084	4.70669	5.5623	5.0658	4.15106	5.17022	4.73635	5.0785	5.64326	6.01521	5.59299	4.73417	5.17307	5.38765	5.69394	4.95645	6.15233	4.48351	5.47698	5.09936	6.4544	4.47224	6.15028	3.54886	4.85217	4.47175	5.24831	5.96082	5.58894	5.51433	4.35686	5.15669	6.05697	5.9021
SLC25A35	0.72766	2.63194	1.24178	1.66785	1.84776	2.83862	3.07614	3.25642	2.66973	1.94631	1.62662	1.94764	2.96634	2.49696	1.83851	1.20195	2.47184	2.9827	2.72723	1.21533	3.10581	3.8588	2.34572	2.82011	2.24367	2.39477	2.81865	2.43375	2.8631	3.09732	2.48739	1.85522	2.8815	1.67687	1.00107	3.32992	2.1449	2.48198	1.98392	1.62499	2.07991	2.28921	3.63275	2.50773	2.31679	2.05588	1.81513	2.48534	0.716014
OLFM2	0.727393	2.30093	3.1221	1.23934	2.27156	1.7926	2.64602	2.21147	1.47062	1.18787	0.73641	1.56448	2.43585	2.79779	3.01633	2.6851	1.09835	2.52594	2.79953	1.87003	3.19716	2.56703	1.39726	1.67209	1.53049	3.04865	2.77179	2.26735	1.72898	2.17759	2.0129	1.60676	3.54489	2.78616	1.14029	1.50871	2.93464	2.10494	2.49735	3.15167	1.32077	1.30544	2.486	1.45928	2.0215	2.46954	2.22096	1.61422	1.23591
CSF2RB	0.727175	6.55587	4.62315	5.82751	3.83683	5.22794	5.8178	5.99041	5.18361	6.27109	5.59549	5.7729	5.14736	6.45259	5.56418	4.37581	5.27294	5.57483	4.7195	4.80224	5.76192	4.40071	4.94038	5.99041	6.20201	5.01332	4.55753	6.51892	6.27991	6.17004	5.75019	6.4291	4.64118	5.54735	6.42637	6.04782	5.56822	7.08077	4.09799	5.85909	4.89123	6.15752	5.79403	6.8265	5.54277	4.38834	5.71731	5.93502	5.73269
ISLR	0.726878	1.8403	3.28237	3.56438	2.56138	1.83621	2.47678	1.76074	2.34614	2.33771	2.03063	1.68466	1.56924	2.34795	1.57075	2.45058	3.12997	2.967	1.66413	1.7838	1.5213	1.56741	2.64035	4.06944	2.88184	1.85663	2.83718	2.33837	2.53307	4.6337	1.57038	3.14233	1.35554	3.78008	5.68889	1.95223	2.10465	2.0286	5.03701	2.48849	2.41913	1.87115	2.58522	2.53829	2.60312	2.71119	3.25798	2.81335	3.05063
KIF6	0.726711	1.53242	0.210843	0.989013	1.16999	0.449366	1.77586	1.0708	2.50032	0.551534	2.01152	2.62276	0.911123	0.849928	0.523802	0.148759	1.50908	0.77794	2.04014	0.225371	0.447831	2.9705	0.609849	1.24569	0.0275403	0.822182	0.68421	2.53508	1.24569	0.474053	0.688956	0.0602986	1.22544	0.587674	0.48834	1.20338	1.39256	0.320722	0.480236	0.575409	0.0198279	0	1.00345	0.0165261	1.34388	0.078031	1.29441	1.0412	2.43307
DSP	0.726651	5.91343	4.75925	4.13692	5.49035	4.66017	4.90993	4.93923	5.26313	6.1752	5.26846	4.52053	3.67882	5.42352	5.96001	5.56661	4.65777	5.24027	4.55463	4.83188	5.13525	3.70422	5.70562	4.53455	5.10589	5.29007	5.10065	4.64288	5.0677	5.76272	5.10065	5.6182	5.35424	5.85909	5.9208	6.25515	4.08919	6.1119	4.22386	5.31694	4.85494	5.37527	5.64245	5.59042	5.64162	5.72593	5.49756	6.22909	5.66416
RHOV	0.726531	2.65809	2.43407	3.52529	3.06786	4.32029	3.76131	5.23002	3.95388	2.19507	3.43308	3.7621	4.5112	3.23747	4.25109	2.72865	3.70729	3.80243	4.11218	2.16466	3.67477	4.96125	3.06786	3.51075	3.4256	4.46938	4.21746	4.04092	4.16491	3.53926	4.2336	2.88654	4.33201	2.47715	2.31361	3.21583	4.22168	3.84953	2.12226	2.52976	3.02243	3.42385	4.41809	3.26569	3.75787	1.7612	2.9127	4.27624	3.06363
SGCA	0.726494	0.739068	1.8929	0.434094	2.1518	1.03093	0.781051	1.61313	1.28094	2.19013	2.42301	1.83391	2.06177	2.09369	1.26853	1.96265	2.59545	1.874	2.15746	2.41621	2.23993	1.10877	1.75447	0.86891	2.34125	1.35134	1.19003	1.15168	2.33901	1.14694	1.375	2.72568	1.51681	1.62575	2.42725	1.20262	2.34923	1.26501	1.97298	2.16178	2.36982	1.37535	1.11367	1.61981	1.26248	2.56605	0.932046	2.4761	2.32587
LAMA2	0.726345	5.4138	5.36257	3.74561	5.8405	4.16491	5.1711	4.77176	4.49733	4.85277	2.97396	2.90814	3.60441	5.09209	5.58075	6.34465	4.38274	5.094	4.30781	4.55699	5.20968	2.9127	4.67887	3.42157	4.57068	4.8776	5.14145	4.13523	3.90984	4.97463	4.64871	5.25736	5.53776	5.78171	3.99149	5.2181	4.49876	5.30549	5.86399	5.50581	5.29578	5.07665	4.43443	5.06232	5.05297	6.01023	5.47698	4.56195	4.52532
LOC100506295	0.726281	2.53659	3.49609	2.95892	3.21033	3.17601	2.60106	2.80488	2.39943	2.51994	2.68229	2.47715	3.44954	1.76809	2.55161	3.24415	4.115	2.10071	4.06311	3.32572	2.69355	2.87364	2.9254	3.08104	1.90203	2.84157	3.40886	3.24979	2.91201	2.27476	2.4011	2.104	2.83127	1.22404	2.79298	2.41201	2.91075	1.86886	3.48034	2.89506	3.0457	2.19899	2.42123	2.18044	2.38985	3.2135	2.30235	1.95497	2.52026
LOC100653013	0.726194	4.84592	4.17039	3.98751	3.71378	5.51187	4.92977	4.67391	4.37234	3.81886	4.21916	4.0913	5.25804	3.41657	3.05648	4.03057	5.0437	4.90769	5.56418	4.93395	3.96045	4.5875	3.97791	5.03272	4.18128	4.35957	4.66413	3.77525	4.096	4.48958	4.05646	4.61835	4.10444	3.96232	2.33493	4.35829	4.45281	2.63296	4.32467	2.91487	4.7629	4.85049	4.80393	4.12259	2.00491	3.2417	4.54408	3.68058	4.83944
CD320	0.725876	6.64928	5.76773	6.48888	5.3345	5.60784	6.19142	7.28097	7.3279	5.89181	6.85815	7.43776	7.29289	7.21505	6.5909	4.50168	5.95408	6.95598	6.67994	6.03567	5.88338	7.69824	7.19101	7.08567	7.11393	6.23672	6.342	7.02928	6.75801	7.23675	6.49845	6.97938	6.97265	5.36806	5.23947	4.72002	6.98165	6.77054	5.28244	6.33116	5.758	6.3557	7.09497	6.71085	6.97678	4.55855	5.91244	7.23251	6.15349
CXorf36	0.725173	4.62175	5.27416	4.20731	5.3673	4.33697	5.21031	4.57068	3.84877	4.24492	3.06363	3.65308	3.41971	4.35686	5.22355	5.51506	4.86026	4.31939	3.90624	4.13247	5.06347	3.9465	4.29931	3.4173	4.17414	4.63955	4.13247	3.59778	3.92027	4.43941	4.97517	4.56789	4.43581	5.44543	3.13491	4.96871	4.18043	4.90712	5.07665	5.28452	4.36996	4.86983	3.75101	3.82051	4.70713	5.79968	5.37807	3.76389	3.92365
TREML3	0.725145	1.45713	0.466995	0.517563	0.327406	1.65769	3.574	2.37017	0.586106	0.842058	1.37046	1.72229	3.5717	1.75002	1.44493	0.642714	0.844029	2.24704	1.4461	1.18385	2.03638	2.15498	0.714891	1.34818	1.31847	1.31029	1.49192	1.5814	0.436578	1.40242	1.48897	0.273002	1.84213	0.889677	2.8552	0.946627	1.03372	1.00975	0.880017	1.06851	0.432768	1.55742	2.64104	1.16963	1.82743	0.762154	0.495618	1.73155	0.524943
TMEM74	0.725142	0.066146	0.194724	0.0561176	0.0961588	1.50712	0	0.678937	0.921487	0.382641	0.0214449	1.93226	2.21677	1.25187	0.584915	0.14927	0.569405	1.30183	0.452315	0.162314	1.03093	1.74226	0.107331	1.21333	1.24886	0.366259	0	0.813576	1.90768	1.14069	0.0544424	1.53009	0.0400461	0	0	0.0848953	1.17844	0.030132	0.00258817	0.55137	0.582059	0.741034	0.653308	0.637764	1.18654	0.372824	0.410689	0.56543	0.566089
OR51E1	0.724755	3.09409	2.81238	3.05266	3.21146	2.71876	3.08516	2.68259	2.15325	2.04999	2.15971	2.00303	1.93767	2.66941	2.58214	3.27476	2.5523	2.82382	2.90197	3.25053	3.1493	3.1986	2.19084	1.93036	2.47971	3.51956	2.59767	3.07582	2.67553	1.83463	2.31567	2.93939	2.25681	3.49609	1.3129	2.00416	2.89842	2.46884	3.35652	3.04019	3.55535	1.94511	3.09345	2.09157	2.02404	3.52695	2.8182	1.95223	2.62739
BCL2A1	0.723989	2.53402	3.17417	3.71724	2.43479	3.26712	1.45529	2.69853	2.79006	3.10735	4.19645	4.33438	3.19194	1.68007	1.32077	1.95268	2.85112	1.73931	2.25148	5.67316	1.50151	2.28403	2.73428	3.01179	2.05524	2.52061	1.36795	1.68614	1.88391	2.13667	1.7347	1.3328	1.89582	4.3998	4.22566	2.89506	2.11247	2.26279	2.86621	1.81342	2.17582	2.45156	2.29269	1.58106	1.39726	3.32464	2.73978	2.06563	2.69884
PLAT	0.723246	2.9626	2.40676	3.28892	5.22355	4.09616	2.4705	4.06144	3.21074	3.56834	2.84557	3.73123	2.38684	3.34613	4.386	3.70768	3.04829	3.16674	4.37271	4.43524	3.24454	3.42199	3.6522	3.3193	2.05041	3.66871	3.45406	3.64663	3.33986	3.13341	3.67436	3.04829	3.65066	4.34517	3.32534	3.5691	2.50282	4.18043	4.51879	5.44314	4.31676	4.12594	3.0672	1.68914	3.28481	4.01474	4.115	2.77311	3.40727
PDGFD	0.722798	3.50131	3.90238	2.89439	2.7229	1.78018	2.04184	2.79816	2.42897	2.63015	3.13419	3.24489	3.27778	3.24775	2.4227	4.61881	2.34888	2.91594	1.13449	2.43265	2.46443	1.6755	3.25091	2.82319	2.88518	3.09378	2.10465	3.36305	2.77749	3.86428	2.77919	4.12054	2.42412	3.19021	2.07221	2.17966	1.33424	2.69125	3.73374	2.56385	2.03313	3.09198	2.14965	3.65677	3.25703	2.42864	2.93464	1.98713	1.99369
SLC6A15	0.722663	1.67653	1.58727	1.11098	1.7086	2.0176	2.23199	2.58968	1.90768	0.952311	0.747586	0.90136	1.80453	2.05246	1.87187	0.521181	2.15325	1.76157	0.796824	0.197921	2.30593	1.19486	2.49215	2.46308	2.29625	2.23849	2.32266	1.71066	1.73431	1.73583	0.874373	2.03169	1.2535	0.985748	1.09873	2.72052	1.9178	0.72228	0.639101	1.06176	1.37731	0.994926	1.52018	1.81513	2.52278	0.998715	1.56674	1.76157	2.37552
LAMB1	0.722299	5.83535	6.11752	4.64911	6.65947	5.08898	5.99804	5.75523	4.83025	6.14805	4.47531	3.86135	4.21916	5.79403	6.4651	6.86516	5.02025	5.74094	4.8641	5.2761	6.54161	4.10648	5.32991	4.37626	5.10003	5.81575	6.1388	4.94424	4.63748	6.50321	6.0558	5.88234	6.12568	6.64608	5.91151	6.10629	5.18298	5.85153	6.32452	6.09714	5.71835	5.81193	5.87204	5.58496	5.84639	6.63015	6.41025	5.95916	5.14929
TIMP3	0.721697	8.55629	8.37534	8.10948	7.98545	7.46625	7.72108	7.32657	7.78976	10.1185	8.82928	6.85332	6.19142	7.75701	8.06137	9.0465	7.17977	7.3625	7.11173	7.51453	7.6507	7.06975	7.64425	8.28631	7.91053	7.56484	8.03246	6.85332	7.74973	9.35428	7.90287	8.01545	7.45173	9.02903	11.4616	8.44411	6.39129	7.86751	8.72426	8.95289	7.4722	8.7466	8.52658	8.86868	8.01098	8.09098	8.20319	8.13454	7.95563
SNORA81	0.721579	3.96335	4.65971	5.51835	4.57979	0	3.86352	2.29305	0	4.33566	3.6859	3.1825	2.84344	3.97172	4.79437	5.36431	3.6072	4.13726	4.34955	2.59141	4.72358	3.2396	4.12815	3.72691	4.44132	3.86007	4.1563	3.82868	3.90588	3.82813	6.01703	2.77682	3.81697	4.07225	1.94261	3.83104	2.19749	3.71378	4.56959	1.68691	2.65016	4.08365	3.94017	4.15924	3.80443	4.02126	4.20202	0	3.70191
FCN3	0.721503	4.39032	3.54244	4.91617	5.15916	4.25823	4.79677	4.79734	4.86026	3.96927	4.02453	4.20246	4.76342	3.92555	3.7953	4.87157	5.28654	3.97601	5.00364	3.92292	4.39251	5.25407	4.29878	3.37171	3.44206	4.03425	3.99504	3.1961	3.8021	3.58724	4.10888	3.53853	4.2779	4.40448	2.78676	4.79585	4.86295	3.82531	4.73374	5.45907	4.98731	3.42783	3.74457	3.52177	2.88028	5.64686	4.28469	4.67239	4.5154
LAMB4	0.721462	2.18975	3.13491	1.37911	1.22915	1.14308	0.613476	1.50295	1.50602	2.56179	2.58522	1.01787	0.799607	1.88432	2.66051	3.60928	0.960149	1.45676	0.738523	1.00143	1.88998	0.615077	2.88381	1.50984	0.948679	1.60676	1.46042	1.163	0.73641	1.93561	2.00639	2.52868	0.482602	1.8832	3.48311	1.21494	0.314733	1.76839	1.30076	1.11797	1.05967	2.24812	1.73505	1.87596	2.28187	1.54131	0.687481	1.63401	1.42474
CD52	0.720009	3.55584	4.94424	5.3673	3.17442	4.58404	3.12268	3.25211	3.91858	3.71792	5.1711	5.03645	4.37541	3.37581	2.79572	3.5803	4.22481	3.42644	4.21269	7.61267	2.63265	3.35928	3.17671	4.41074	4.14223	2.90506	6.11752	2.89713	3.18797	3.54992	3.71502	2.95614	3.10111	3.59846	5.58415	3.98999	3.84417	2.5947	4.85919	3.54213	4.12348	3.87736	3.83447	2.29348	2.85055	4.43443	4.40116	3.00012	4.00284
ACER2	0.719981	4.47823	2.62634	2.53165	3.03673	3.24415	3.82349	3.23811	3.74945	4.31265	4.17414	3.86993	3.06469	3.95539	4.01967	2.36398	2.60524	3.42783	2.8904	1.52231	3.92976	3.34021	4.31773	3.7295	3.53063	3.4553	2.9841	3.90846	3.51252	3.32136	3.54597	4.07503	3.30078	4.24027	3.92325	4.91677	2.90976	4.93101	2.01721	3.42748	2.49433	3.64126	3.87854	3.11741	4.08919	2.46264	3.15132	4.09525	4.22246
DNAAF1	0.71985	1.72305	1.48184	2.735	0.0100053	1.68794	1.99089	1.37648	2.81134	0.102731	0.857655	0.133403	2.01011	0.82895	1.82101	0.232782	0.0721845	0.703312	1.86451	0.29946	1.26574	2.24812	0.181088	1.32039	0.0218603	1.72898	0.0543883	0.15197	0.0311897	1.95412	0.937687	0.587356	0.355586	0.0802755	0.689741	0	2.2506	0.515084	1.01198	1.32734	0.585406	0.098968	2.45805	0.068261	0.134511	0.174488	0.0504222	0.0499577	0.148449
RARRES2	0.719623	4.41549	6.22301	5.46156	6.04898	5.27922	5.30154	5.28877	5.87934	4.84044	5.32678	5.35736	5.14805	5.50498	4.44418	5.55283	5.88714	6.34738	5.33955	6.69915	4.75259	4.8989	5.05856	4.84319	5.64245	5.05856	6.25872	5.70658	6.20699	4.83025	4.71324	5.92581	5.20235	4.73801	5.0658	4.7995	5.92489	4.4509	6.8842	6.09147	6.45579	5.21593	5.39061	5.77883	5.50581	6.47723	5.9523	5.87297	5.80799
FAM26F	0.719621	1.85729	3.3505	3.6736	2.70234	3.15377	2.03851	2.75797	3.29305	2.68357	3.26645	3.33682	3.2613	2.06348	2.16559	2.39145	3.07486	2.78227	3.14204	6.91657	2.78113	3.17045	1.67687	3.66775	2.7426	2.18901	2.73866	2.51752	3.24415	2.92338	2.05112	2.26316	2.29457	2.77682	4.69409	2.59583	3.34021	2.46367	3.31517	3.11215	3.19413	2.89947	2.48413	2.45359	2.44992	2.67906	3.67259	2.87428	3.25109
FGF12	0.719497	1.97263	0.81615	1.70302	0.537387	1.23705	1.12361	1.21744	1.53571	0.357405	1.19459	1.1319	2.02783	0.940269	0.433558	0.683123	1.42061	1.08171	0.824951	0.18962	1.61422	0.888482	2.3356	1.80196	1.42878	1.29044	0.63136	1.63121	2.33705	1.66074	1.27559	1.31565	0.771702	0.541817	0.115206	0.650197	1.63001	0.543307	0.977086	1.37811	2.15395	2.07144	0.870432	1.74264	2.58084	0.294291	1.07247	0.345092	1.04589
CES1	0.71917	2.35388	3.16259	2.3031	2.42412	1.76965	2.81101	2.08242	2.61061	2.66973	1.67403	2.63056	2.60039	2.4323	1.50753	1.81726	3.77685	2.27442	1.49502	2.21566	1.63561	0.939878	1.74727	2.65183	2.59248	1.67616	2.52803	2.39145	3.20788	2.12117	2.03707	3.26431	1.35134	2.15144	3.26298	1.96811	2.84963	1.71584	3.99783	1.88936	4.11671	1.05149	1.68879	3.0955	2.95216	3.25362	2.23888	2.27294	3.04019
WNT2	0.719163	5.12387	6.75463	5.70111	5.45678	4.91726	5.42189	4.58707	4.55949	4.88913	4.78388	4.88689	4.38737	4.99919	4.49918	6.31565	5.89282	4.58664	4.14695	5.5882	4.64679	3.21178	4.22079	4.73028	5.4696	5.82653	5.73453	5.38765	5.62801	4.3238	5.37876	4.99613	5.45118	5.52943	4.00284	4.74447	5.59127	5.09458	6.6165	6.01615	6.37675	4.53711	4.95289	5.66513	4.82801	6.48888	5.76395	5.70213	4.97644
SPESP1	0.718704	3.90714	3.97913	5.00537	5.34529	3.73019	3.94275	3.47276	4.52162	3.91138	3.53595	5.09157	5.49355	4.10231	5.33737	4.84592	3.54418	4.32158	5.47606	3.57686	1.99127	3.67436	1.57249	2.04143	4.96639	4.34743	4.88377	4.87038	4.52867	3.31075	3.98288	4.09559	5.64079	4.35009	3.44809	4.46425	4.84805	4.78664	4.04926	4.54023	4.39882	4.17244	4.17453	3.95017	3.20207	4.93033	4.54071	4.75925	3.98367
GPR78	0.718507	2.41835	1.48616	2.45291	1.38787	2.16429	2.76208	2.71989	2.75829	2.37361	3.017	3.27853	2.34646	3.58939	3.19504	0.840646	1.70899	3.08275	2.0467	1.02821	2.31567	2.72898	3.00158	2.22162	3.44954	2.7083	2.13881	3.61739	3.63574	3.65941	3.2024	3.3487	2.48375	2.40072	2.37178	2.00859	2.94118	2.96634	1.3464	2.87801	1.70899	2.79639	2.67872	3.43272	3.37239	1.53755	2.79779	3.39744	1.82899
HLF	0.718052	4.29931	1.82675	3.426	1.93413	3.75602	3.32004	3.30566	4.37319	2.4705	2.814	4.48392	3.15954	3.27737	2.99906	0.756362	2.47538	3.10837	2.71621	1.09443	2.94547	2.77682	4.01927	3.57541	3.39405	3.53853	3.78718	4.03215	3.7203	3.56397	3.56979	3.79293	2.8692	1.69575	1.2225	1.97831	3.05266	2.41334	0.761273	1.49731	3.32208	2.80358	3.96927	3.0985	3.4618	1.12803	2.66685	2.44379	1.7926
CDH5	0.717868	6.89228	6.86288	5.43818	7.71186	5.76078	6.89432	6.28348	5.88529	6.91878	5.11121	5.29141	4.70767	7.05171	7.26599	7.58313	6.06118	6.92702	6.09373	6.54474	7.12766	6.02772	6.71614	4.85391	5.98687	6.55867	6.57412	5.87934	6.00605	6.57864	6.48888	6.44685	7.31651	7.3353	5.45453	7.38445	6.0623	6.66457	6.70729	7.27533	6.48888	6.57749	6.43033	6.59735	6.64413	7.7019	7.42337	6.53796	6.27334
C3	0.717696	1.89037	3.06469	3.13669	1.62335	2.11158	1.56598	1.79825	2.89134	2.19226	1.8987	2.19194	1.5265	1.45896	1.69804	2.34016	2.44117	1.9846	1.17384	4.08457	1.15094	0.651293	1.77432	3.12552	1.92217	2.87428	2.30561	1.84668	1.67173	4.00009	1.28541	1.87512	0.566089	3.65484	4.10888	2.11002	1.67806	2.02254	4.42605	1.20195	2.93939	2.21566	2.32486	1.58762	1.25679	1.65467	2.20902	1.86045	1.27697
AGPAT5	0.717547	3.45837	5.41299	4.49998	2.74556	3.88053	5.16122	4.04484	3.89368	3.03599	3.55092	3.36585	4.0982	4.99024	4.75551	2.85849	3.2378	3.57212	3.24133	2.68357	3.76011	3.03741	2.72363	2.86995	3.57573	3.9322	3.55026	3.57557	2.62171	4.28174	4.35914	3.68058	3.76684	3.45802	3.29235	2.95055	3.84953	4.70869	3.10246	3.2546	2.92671	4.66066	3.33508	4.23271	3.66257	2.85086	3.29451	2.64162	3.56438
ITGA1	0.716857	4.54998	4.83944	3.62178	4.32625	4.10932	4.16121	4.05983	3.93805	5.33373	3.59005	2.87735	3.04327	4.65735	4.93983	5.54277	3.70349	3.81001	3.82273	4.00009	5.38168	3.03525	4.04685	3.5761	4.13726	4.62072	4.29614	3.78986	3.24908	4.49826	4.82801	4.41412	5.04011	5.12512	4.7026	4.93033	3.83028	4.70816	5.15065	4.88493	4.78976	4.8619	4.00916	4.3159	4.23873	5.18633	5.00311	3.5705	3.98793
SLC7A2	0.716821	6.46835	4.57722	5.35736	4.28096	5.59396	6.40434	5.14603	6.21676	5.5818	5.32841	5.44624	4.25316	6.56774	6.02321	3.40955	5.20303	6.15999	5.56495	4.10394	5.58415	4.52297	6.59897	5.04937	6.70429	6.07508	5.30154	5.79034	6.07637	6.14598	6.47302	6.53796	5.69138	5.25346	4.59198	5.87511	5.31827	5.96268	3.96198	5.4696	5.58667	6.23914	5.49439	6.36896	6.72792	4.30241	5.72087	5.78265	5.85535
CH25H	0.715533	0.868293	1.40308	1.91465	2.75726	1.90828	0.429404	2.05908	2.37325	2.14892	1.9397	1.83086	3.38623	1.20301	0.658207	0.591205	1.32441	0.479441	1.77406	1.68192	0.558641	1.11064	0.594023	1.6262	1.17464	1.04085	0.480636	0.210608	1.71024	1.12328	0.805872	1.28629	1.42707	2.40947	1.44301	3.77142	1.13058	0.923969	0.749558	1.05444	0.574328	0.660954	1.07957	0.999933	1.09703	1.97427	0.929527	2.11354	1.31634
HBA2	0.715204	10.5264	10.101	11.5305	11.0776	11.7549	10.32	12.4656	11.4049	10.774	10.9735	11.6569	11.5867	11.4616	11.4616	11.9249	12.0356	12.0356	11.5867	11.7549	9.85369	11.1215	11.6569	9.96109	11.843	10.5678	10.4429	10.774	11.843	10.3837	9.99367	10.9428	11.6569	11.843	10.481	11.2089	10.7441	9.29502	12.3207	11.5867	12.3207	10.9173	10.774	11.0377	10.662	12.3207	11.9249	12.1771	11.3519
PI16	0.714722	2.22877	0.416971	1.97508	1.9597	0.453627	0.558641	2.29921	2.94908	2.49084	2.24672	0.735366	0.94197	1.11228	0.910811	0.735366	2.45261	1.08025	1.39325	1.36067	1.36174	0.779309	2.19685	1.82503	1.86772	1.791	0.578396	2.54339	1.68228	1.10463	1.30943	1.76239	0.795185	1.2549	3.22864	1.57539	1.39472	1.25614	1.76448	1.6385	2.03744	2.12446	0.438893	1.92857	1.2986	4.0876	0.827092	1.45413	1.48392
LDLRAD2	0.714703	0.395616	0.395027	1.25519	0.264073	1.96019	1.8353	1.36694	1.89725	0.0325491	1.56708	1.60199	1.85796	0.174242	0.0758421	0.319226	1.58727	1.05762	2.18247	1.84839	0.434275	1.34598	0.221558	2.3895	1.3847	0.654809	1.47739	0.971734	2.06348	0.178351	0.372824	0.051326	1.04664	0.325004	0.487449	1.06176	1.47432	0.190912	0.803189	0.231371	0.329413	0.733588	2.65707	0.539173	0.00476434	0.118062	0.638575	0.123945	1.89909
SLC43A2	0.714528	7.97752	6.71769	7.06739	7.27312	6.85529	7.90656	8.1855	8.22935	7.57391	7.4458	8.47027	6.95385	8.28094	8.29094	6.19996	7.23962	8.30921	7.27847	6.32452	7.87075	8.32561	8.03693	7.30631	8.50395	7.72825	7.69072	8.31504	8.1615	8.28094	7.76753	8.32561	7.84147	7.49586	6.39445	7.73547	7.28622	7.95949	6.47558	7.85955	7.15004	7.65389	8.24916	8.03246	8.36475	7.24887	7.85218	8.70801	7.14001
VWF	0.714424	4.54262	4.21871	2.8615	6.16762	3.60655	4.55415	3.96085	4.17659	4.32848	3.44912	2.85699	2.06964	5.01452	4.76024	5.18361	3.49371	4.62363	3.62136	5.20425	4.21269	3.07445	4.34743	3.07363	4.42973	4.04569	4.12892	3.4889	2.9387	4.11715	4.66254	4.07382	4.85106	5.2323	4.25823	5.40934	3.26156	5.27986	4.83994	6.70062	3.95618	4.71378	4.11671	3.96045	4.55085	6.34591	5.94835	4.74743	4.2336
RPL9	0.714341	6.46126	5.59127	5.64245	5.08898	5.49522	7.56137	5.13171	5.2513	6.38825	6.88634	5.27763	6.17641	5.28244	4.55599	5.22275	5.82162	5.02654	5.75019	5.54464	4.94736	5.25278	4.64871	6.45708	4.89456	6.01432	5.29007	5.17587	6.4544	4.65777	7.17728	5.32547	5.13458	4.8989	5.12451	4.89777	7.01499	5.97999	5.4803	4.29263	5.59299	5.22061	5.08761	4.5029	4.65597	5.03766	4.54178	6.15876	5.8052
TNNT1	0.714118	1.23631	2.93661	1.85229	1.07376	0.664209	1.88794	1.33168	1.92701	2.1933	2.62406	1.87081	2.61567	2.05321	0.463764	1.70596	3.29066	2.63892	1.50048	2.64069	0.647355	0.774546	1.31203	1.83926	3.32208	1.874	2.2355	1.106	2.78715	0.807968	1.24418	3.34835	0.539173	1.40617	2.05246	1.86965	2.48198	0.942258	2.84731	1.75964	3.4246	1.51206	1.19392	2.90643	2.38059	1.92289	2.1402	2.39972	2.38645
CBLB	0.713488	4.01474	2.78189	2.96796	3.11643	4.33986	4.12259	3.28237	3.60688	3.67436	3.492	2.50415	3.10416	2.78014	3.28716	3.43445	2.9401	3.83601	3.29484	2.4248	3.37511	2.78383	4.42559	3.95495	4.47224	3.50853	3.29305	3.73765	4.09283	3.00388	3.62197	3.81555	3.6156	3.7609	3.38204	5.04189	2.69853	3.74012	2.72018	3.56438	2.50351	3.95455	4.10765	3.40435	2.82731	3.45438	3.52462	2.99207	4.0274
GJA4	0.713439	4.69511	5.02464	4.84805	6.53796	4.59041	5.38018	5.67596	5.15248	4.99501	4.16317	5.08821	4.93521	5.04937	5.58751	6.03778	5.21256	5.2922	5.35284	5.81193	6.0389	5.9021	4.88913	4.77113	4.21572	6.00496	5.32678	4.3807	5.094	4.77066	4.73417	4.18308	5.83066	6.23155	4.2758	5.65218	5.54464	5.29938	5.78825	5.55283	5.77115	3.90884	5.48652	4.5065	4.75212	6.52474	4.92249	4.57519	4.83025
LOC100505592	0.713352	1.75257	3.01736	3.33873	2.5025	3.32208	1.86416	2.59401	3.00959	2.39363	2.56566	2.35246	4.19526	1.74111	1.75856	2.90346	2.98042	2.09431	3.09026	2.17759	2.60461	2.79915	2.19749	3.1701	2.64345	2.36294	3.05373	2.9127	2.97602	2.63416	1.79591	2.1486	2.00491	2.08409	1.24273	2.04184	3.47276	2.32156	4.19735	1.96874	3.32248	1.89656	2.46987	2.18678	2.82011	3.21918	2.56703	2.49051	3.35296
HSD11B1	0.712963	3.90202	4.83643	5.92888	4.82014	4.25692	4.8989	4.30194	4.12892	3.83218	4.03464	3.83887	3.76965	3.72582	3.44376	4.74644	4.29968	3.90753	4.15229	5.20497	4.53711	4.53684	2.58659	5.97465	3.8149	4.85049	4.55809	3.48469	3.82531	5.83452	3.53557	4.06397	4.41074	6.18518	5.7049	4.24027	4.80106	3.74561	6.48438	3.96123	4.72358	4.04092	4.77066	3.89176	3.71502	4.92848	4.65164	3.19194	4.22586
IGF2	0.712826	10.4048	10.4048	8.94369	11.4616	8.96792	10.2106	9.75753	9.49412	10.5678	9.28267	8.56965	8.28631	10.192	10.6921	11.5867	9.36477	10.1355	9.39887	10.3427	9.77241	8.89264	10.1185	8.70801	9.70295	9.62275	9.99367	8.97658	8.94369	10.0802	9.77241	9.86789	10.662	10.6373	10.5678	10.46	9.25354	9.74339	10.3605	10.9428	9.91674	9.85369	9.66279	10.3018	9.71694	11.0776	11.0776	9.75753	9.54132
CLDN16	0.712563	1.33208	0.574328	1.96409	0.77143	2.41132	2.19194	1.34958	2.64454	0.921487	0.467468	1.68834	1.64413	1.99596	1.13058	0.162406	0.455613	0.987449	1.05933	0.552511	2.09369	1.78145	1.54589	1.86659	1.58327	1.94407	1.375	1.51392	1.07547	2.04112	1.83219	0.996269	0.672774	0.285959	0.151675	0.251578	1.96953	1.28304	0.457889	0.598756	1.19279	1.3552	1.51138	0.779309	1.57384	0.375416	0.967288	0.748136	1.00674
MAL	0.712493	2.45949	2.32376	3.29818	1.87441	2.85925	3.47174	2.69919	2.63597	1.90304	2.7083	4.09199	2.83206	3.43684	1.82392	1.44529	3.11182	3.02846	3.63275	2.63226	2.64865	3.96065	3.37029	3.30423	3.54789	3.12963	2.46586	3.21952	4.13768	4.20149	3.22354	2.69316	1.89255	2.74079	1.72565	2.05662	3.52782	2.45696	2.33354	2.36883	2.53307	2.43619	3.24908	2.50917	2.8165	1.95223	2.71955	2.96287	2.61705
SNHG8	0.712376	7.41108	6.76709	6.68813	6.59407	7.86318	5.52162	6.76539	5.73164	5.89503	6.96675	6.08801	6.86288	6.68313	6.41751	6.85919	6.66606	6.07071	7.26354	6.83992	5.97071	5.94308	6.08576	6.80877	5.67163	5.98687	7.26116	5.59466	5.62884	6.36478	5.91059	5.62985	7.34627	6.50575	5.90619	6.28348	6.20096	5.86288	6.53975	5.48108	7.08077	6.00812	5.81382	5.3673	5.49355	7.38445	6.35707	6.37675	6.39715
QSOX1	0.712267	6.96033	6.79472	6.63808	5.72172	6.12298	6.6913	7.12569	6.76539	8.68724	7.56137	7.68358	6.21676	7.44053	7.40063	6.73624	7.12116	7.4722	6.70429	6.90388	6.12915	7.21694	6.54474	7.52715	8.33036	6.91878	6.8765	6.9646	7.96454	8.21418	6.57864	8.27605	6.87105	7.53267	9.46878	6.56458	6.02878	7.28097	6.17993	7.89435	5.93797	7.62486	8.77008	7.56137	8.64028	5.95916	7.39502	7.68716	7.97752
MFGE8	0.711951	4.49286	4.99455	4.69621	5.79863	3.91212	4.65258	4.94485	4.14936	4.7813	4.58992	4.08191	3.51464	4.69563	4.83083	5.9581	4.04569	4.30646	4.16993	5.64414	4.61881	4.39523	4.06031	4.57119	4.77737	5.0333	5.00256	3.72618	3.69295	5.4803	4.65777	4.14223	5.00364	5.65218	6.0558	4.64728	4.07827	4.42504	5.64326	5.29578	4.53202	4.14	4.83242	4.16953	4.32713	5.54646	5.31694	4.34431	4.39799
EGFLAM	0.711594	3.69716	4.29968	2.9318	4.16626	3.52743	4.16228	3.72766	2.90474	2.91098	2.32549	2.85849	3.92537	3.73338	4.10481	4.4674	3.67181	3.93018	4.16317	3.18831	4.19201	3.35188	2.79436	2.94378	2.88797	4.15267	4.17531	3.18038	3.28091	3.62029	3.43272	3.34655	4.17191	3.93971	1.65545	3.78647	3.87813	3.41692	4.57363	3.97509	3.88017	3.14758	4.09484	3.13491	3.52828	4.39334	3.95455	3.01078	3.66116
BCL6	0.711262	3.83485	2.43076	2.42194	3.26942	3.43092	3.31584	2.92372	3.40692	4.08033	3.493	3.20064	2.63752	3.10735	2.43619	2.60724	3.84124	3.32992	3.06021	3.66945	2.40037	2.33493	3.86166	3.2327	4.18558	2.87995	2.85957	2.72898	3.51182	2.95862	3.2763	3.77767	2.36331	4.43443	4.34304	4.74176	2.15365	3.31434	2.97637	2.76446	3.45905	3.31287	3.1248	3.26298	2.60795	3.26569	3.21412	4.32343	4.71185
LOC100507645	0.710574	5.51271	3.26402	3.56834	5.22567	5.13631	5.62256	3.91376	5.20695	4.53754	4.79677	3.93018	4.28132	5.03907	5.18633	5.33289	3.61597	4.49328	4.37626	4.15061	4.69158	3.54279	5.6139	4.7629	5.53611	5.09274	4.29309	4.47956	4.42743	5.53428	5.43032	5.8648	4.60392	5.22662	4.60137	5.52162	3.96423	5.64003	3.75299	5.2761	4.32713	5.19324	4.79374	5.68295	5.37807	5.19642	4.69563	4.70525	4.09357
EGFL6	0.710489	8.02821	9.14008	7.38445	8.67336	7.34326	8.22935	8.19706	7.7775	7.61888	6.72621	6.74098	6.51438	7.88655	8.59746	9.07101	7.9429	7.95119	7.33306	8.40678	8.39014	7.03443	7.8004	6.80692	7.96858	8.17165	8.24916	7.82002	7.76371	7.85218	7.72472	8.42411	8.37995	8.12008	7.40321	7.98545	7.72825	8.13934	9.22252	8.37534	8.64685	7.91053	7.53547	8.45747	7.99366	9.08093	8.41788	7.69425	7.77102
NNAT	0.710315	6.29978	6.75801	6.49845	6.6137	6.14237	6.89816	6.45979	6.37514	6.54161	6.02556	6.85529	6.37271	5.35894	6.5571	7.72108	7.62172	7.67724	7.95119	7.42974	6.79817	7.42043	7.1958	5.98492	6.4875	5.66309	6.73624	5.85808	6.64096	5.83351	6.62698	6.53021	7.33794	7.2834	6.52033	7.26832	7.34326	6.7395	7.02703	5.50668	8.02821	5.70303	7.35979	6.38295	5.15796	8.23368	7.5416	5.46391	6.78285
GPER	0.710168	1.73728	1.00173	1.26462	3.47892	1.24178	1.36623	2.45509	2.79953	1.78267	1.75564	2.3592	2.49917	1.93561	1.86109	2.0176	1.05212	2.63385	2.85086	2.34761	2.38835	2.5217	1.79825	3.03741	1.38134	2.3126	1.6059	1.39149	2.22768	2.98578	1.28894	1.56022	1.77661	3.64512	2.27942	4.27399	2.1633	1.03093	1.58949	1.83621	1.97092	0.921177	3.20719	3.71094	1.62575	2.52099	1.67091	2.94442	3.23811
SPRR2G	0.710073	0.213612	0.987113	1.16607	0.20896	0.975329	0.696249	0	0.379107	3.2679	3.53249	1.17626	2.22399	0	0.171777	1.03407	0.312895	0.143817	0.187034	0.372066	0	0	0	2.03295	0.538615	0	0.395027	0.187585	0.583537	1.42778	0.729266	0.94197	0	0.579716	7.96858	0.904031	0.174362	0.603427	1.53651	1.42993	0.220426	2.32016	0.818558	0.734216	1.56318	0.196235	0	0.600272	1.77223
PEG3	0.709637	6.36767	5.92489	4.73801	6.35277	5.55978	5.1178	5.39831	5.27986	6.48291	5.61205	4.8572	4.20989	5.75984	6.36621	6.54824	5.38993	5.67233	5.22126	5.44213	5.5818	3.86352	6.30459	4.94668	5.24831	5.7049	5.6485	5.38253	5.28877	5.67233	5.61742	6.25138	5.94228	6.55867	5.90419	6.66299	5.10589	6.39129	5.75227	5.77395	5.7914	5.60198	6.2031	6.08257	5.82162	6.56458	5.88338	6.3272	6.18518
LOC100506575	0.709336	5.25874	3.14897	4.09357	3.26192	4.28749	4.76968	4.00582	4.54934	4.68321	4.96467	4.72061	4.4404	5.08074	4.26483	1.98922	3.48424	4.04306	4.48958	3.04452	3.71692	4.26521	4.98235	4.36592	5.5573	4.51782	3.8245	4.78664	4.47675	4.67638	4.45939	5.26155	3.85487	4.11133	3.13805	5.2063	3.7463	5.07665	1.90867	3.73809	3.71127	3.58794	4.13292	4.15229	4.8619	3.05373	3.91902	4.77737	4.35586
DNASE1L3	0.709316	1.92067	1.50404	2.72428	2.50733	2.34861	2.04856	1.42328	2.90574	1.67403	2.96736	2.42055	3.31887	1.53242	1.36067	2.76835	2.2281	1.62812	2.23449	2.37132	1.99058	2.59248	2.53543	3.98199	2.82107	1.69881	3.25496	1.29721	2.87766	3.38413	2.11766	2.32587	2.00971	2.58522	5.18633	2.11185	2.45949	1.67365	2.66297	2.4761	3.37956	4.81533	2.85557	2.49848	2.15395	1.87557	3.00609	2.62442	3.35188
IL22RA2	0.709306	1.46323	0.592339	1.69321	1.09929	1.6701	2.41132	1.5265	2.21284	1.11518	1.25283	3.04296	2.84123	1.6013	1.01732	0.421635	1.44421	1.99809	2.11589	0.652024	2.02912	2.43002	1.58106	2.97222	1.00485	1.80828	2.39943	1.69615	1.37841	2.52378	1.19279	1.10163	1.8608	1.04627	1.1968	1.93561	1.92455	1.95604	0.711424	1.20728	1.73728	2.5947	2.63997	0.720175	2.64714	0.296955	1.07511	1.18385	0.73122
CFB	0.708913	6.25263	4.7849	6.49154	4.00369	6.3196	7.558	5.80799	5.02211	5.10133	6.00496	5.04937	6.20953	6.33508	6.79817	2.82412	4.34261	6.29978	6.02772	5.7657	6.25263	5.80163	5.09516	5.82459	5.82459	6.17303	5.24831	5.772	5.80978	6.86288	5.78452	5.24502	5.10257	5.71192	6.48135	5.74002	5.9145	7.40321	3.86135	5.32343	4.19685	5.15916	5.5166	6.07737	6.47025	4.18805	5.78544	6.12568	5.49439
SLC12A8	0.708865	0.519465	0.940609	2.20489	0.483389	1.13095	0.760692	0.619467	1.06986	3.0726	1.78349	1.13955	1.10698	0.587082	0.357961	1.83768	0.921177	0.499204	0.697906	0.592339	0.520718	0.817419	0.246346	2.86408	0.87693	0.551829	1.17844	0.581787	1.27039	1.60092	1.71707	0.627435	0.494669	1.61981	5.19695	0.61728	0.438656	1.30396	1.28585	1.77916	0.493155	2.75367	2.60623	1.31813	0.903388	0.697906	2.0603	1.38381	1.56818
LY6G6C	0.708422	5.43818	4.22481	4.75212	3.25988	5.09458	6.2415	4.94552	5.01619	4.66773	5.24691	3.54213	5.32053	6.29703	5.00311	3.58506	4.68032	5.62709	5.33204	4.03017	5.19236	5.71192	4.84483	5.59396	5.34455	5.73164	4.12815	5.3345	5.0482	3.98515	4.37541	2.80055	4.17659	4.89581	5.21193	5.27839	4.43443	5.3345	3.90984	4.61149	4.16911	3.88286	4.36116	4.93923	4.33566	3.13569	4.87875	5.34082	4.31984
CHI3L2	0.70809	0.605036	1.50336	4.07266	1.11199	2.0296	1.71964	2.17908	1.63939	2.41055	2.17759	2.83399	1.96265	1.42175	0.439727	1.11867	1.87151	1.00836	1.54055	4.19849	1.10228	1.72753	1.25033	4.30102	1.13584	3.18721	2.17172	0.874121	1.9713	3.92585	1.99127	1.36033	1.62463	3.15277	4.22168	1.11129	2.26629	1.29965	4.68876	1.93738	2.13532	1.77875	1.97327	1.17556	1.55543	2.36606	2.66908	1.41086	1.72786
HS3ST3B1	0.707629	2.62066	1.37911	3.0985	1.56708	2.7264	2.71955	2.95055	3.61771	2.1429	2.82638	3.72833	3.10111	4.00623	3.25988	1.06819	2.17383	3.23163	2.03532	1.56557	2.79845	3.67477	3.00323	3.02173	4.02473	3.13143	2.30981	3.79069	3.59443	3.40853	3.45162	3.25642	2.56036	2.66458	2.16888	2.57198	2.86408	3.25895	1.30574	2.7097	2.20708	2.44195	2.5084	2.99413	3.62178	1.58502	2.21358	3.65752	2.77919
PGF	0.707628	8.48911	7.8004	8.12534	7.24186	8.40091	9.39887	9.0632	8.63455	7.8452	8.02453	9.33352	9.30621	9.26297	8.96792	6.8299	8.09098	9.14008	8.91675	7.03168	8.00274	9.70295	8.74045	8.28094	10.4256	8.81335	8.56313	9.94419	9.38755	9.31466	9.22252	8.79368	8.78516	7.61546	7.68358	8.40678	9.29502	8.65229	7.2224	8.51557	8.28094	8.64028	8.1855	9.32416	9.05565	6.4014	8.67995	9.59395	9.14008
C8orf84	0.707365	2.30699	4.12972	3.16295	3.34655	2.47508	2.23816	2.90197	2.9908	1.56891	2.9719	3.30876	2.80585	3.38024	2.60216	3.16958	2.98886	3.22752	2.80922	3.54313	2.76522	2.25301	2.94775	2.20134	3.62736	2.46158	2.71287	1.03926	3.47996	1.17118	3.24271	4.16534	1.07413	2.59737	2.46749	1.60896	2.70169	2.04112	3.01113	3.4158	3.13107	3.3185	2.36738	3.75299	3.0689	3.81083	3.4889	3.45332	3.43518
CX3CR1	0.707262	2.73367	3.37922	3.27951	1.54778	2.34302	1.98	1.14947	2.27757	1.8286	2.18522	3.00887	1.8264	1.77767	2.65535	3.01	3.27509	2.2355	1.41198	3.56115	0.688956	0.990396	2.27622	1.75333	2.38351	2.97904	2.29794	2.27757	2.36435	2.41446	1.56818	2.81031	1.39366	1.85156	2.47452	1.30656	2.60177	1.95077	3.46713	1.96524	3.98913	3.14099	1.84213	1.65395	1.94294	1.35244	1.78086	0.935456	1.39325
C2orf40	0.707076	2.32092	2.55409	2.02217	2.93287	2.61781	1.74552	2.30699	3.07026	3.7237	1.54801	2.08519	2.8815	2.34923	0.985426	2.2917	3.99783	3.12268	2.14733	1.88752	1.33545	1.56165	2.9827	2.01403	3.42157	2.15432	3.19755	2.23685	3.64472	1.98177	1.87316	3.32857	2.17451	1.03778	2.53829	2.66627	3.24271	2.14051	3.59235	2.35453	4.15596	2.2917	1.24383	3.22968	3.70581	2.24301	2.53437	2.91623	3.49127
LOC100507039	0.706761	4.00916	5.16786	4.27486	4.76968	4.08919	4.74792	4.92527	3.71948	2.64602	2.98512	4.38507	4.89727	3.75787	4.47588	5.57169	4.3822	4.61689	5.15554	4.07621	4.19564	4.35445	3.96849	4.36765	3.37922	4.92581	4.65641	4.5488	4.24583	3.91813	3.97643	4.03251	5.39538	4.77855	1.70596	3.88443	5.2181	4.04729	5.44392	4.5964	4.55906	3.44765	4.08779	3.71879	3.7408	5.40478	4.08608	2.50733	4.07109
FAM63B	0.706436	3.11643	1.96562	1.8545	1.93809	2.16288	2.81434	2.00377	2.67416	3.41764	2.43076	2.47281	1.7845	3.24587	2.9423	1.93629	1.55664	2.30911	1.89359	1.23162	2.44588	1.81869	3.3603	1.72992	3.0906	2.64529	2.01122	2.611	2.46116	2.4319	2.78788	3.24059	2.57129	2.53232	2.57993	3.3603	1.63769	3.08762	1.20793	2.39187	2.03814	2.65707	2.31567	2.75934	3.27694	1.83248	2.40499	2.70683	2.65042
HIST1H4H	0.705713	3.21254	1.8812	3.52621	3.33576	3.68817	3.52248	3.63872	4.28634	3.01144	5.30215	5.13038	3.4201	3.86791	3.10871	1.91354	3.24587	3.44626	3.64204	2.46648	3.27778	4.32751	4.76189	4.71234	3.80407	3.60822	2.23449	3.26334	3.19894	4.69268	4.9005	3.79331	3.56438	2.88869	2.78152	3.43486	3.179	3.64434	3.37154	3.06275	2.68991	3.43207	4.99728	4.81718	4.50924	1.53685	3.39263	3.44376	2.81611
LYZ	0.705358	5.6568	6.09605	6.52739	5.29427	5.87934	4.30102	4.50369	5.66881	5.84544	6.78634	6.67331	5.40545	5.15065	4.44855	5.9208	6.51892	5.00133	5.19019	9.25354	4.55699	4.57519	4.80649	5.16786	5.22414	5.44392	5.13525	4.08112	4.21995	5.21879	5.05673	5.41221	4.70139	5.35352	8.39014	5.39385	4.328	5.4138	6.05454	5.67935	5.59466	5.66819	5.59127	4.96002	4.41767	6.91878	6.47847	3.95158	5.38486
TMEM229B	0.705226	2.97971	1.72229	2.95788	1.3464	2.90843	3.47783	2.26497	3.06094	1.85419	1.91627	3.07939	2.91623	2.96394	2.36738	1.12429	2.25301	2.36738	3.1712	1.45216	1.98498	3.55483	2.03277	3.03599	3.74945	2.51219	2.76242	3.04327	3.00872	2.25242	2.21677	2.9841	2.29065	0.896425	1.79904	1.69468	2.97699	2.41201	1.141	2.09888	2.07252	2.50415	2.62245	2.97396	3.39123	1.02403	2.59509	3.24489	1.65735
RAB6B	0.705014	2.73135	1.69057	2.80954	1.19322	2.51539	2.83317	2.87995	3.37581	2.09079	2.86718	3.48348	3.65103	2.56914	2.03494	0.849241	2.68398	3.04599	2.56495	1.09062	2.41475	3.50654	2.24071	3.48165	2.56636	2.69523	2.30911	3.02243	3.22727	2.65776	2.59141	2.22735	2.29794	1.88547	1.19486	2.15498	2.44556	3.08132	0.938626	2.26497	1.84966	2.70519	2.58485	3.29484	3.30945	0.754804	1.9045	2.76802	2.72363
LOC100652728	0.704896	2.194	2.43439	0.993952	2.51617	1.35202	1.73931	1.57384	1.17384	1.93701	0.922663	0.292004	0.243196	1.8987	1.92663	2.58909	1.32838	1.91073	0.903016	1.1925	1.68727	0.310397	1.586	0.57461	1.51251	1.7884	1.94195	1.07547	1.51502	1.58643	1.62779	2.41446	1.66785	2.71687	1.24043	2.45551	0.985748	1.79364	2.26167	2.09118	1.78912	2.26664	2.02119	2.15325	1.49619	2.93255	2.25093	1.54227	0.549631
MYBPH	0.70432	0.232909	0.816806	1.75644	0.278356	0.908782	1.42258	1.95635	1.76354	0.239221	0.302978	1.87512	3.20107	0.802095	1.08134	0.34976	1.49387	0.904802	1.85554	0.188298	0.872274	1.90532	1.2468	1.70336	1.20444	1.24745	1.72973	1.0583	1.48743	0.969079	0.950405	0.48699	1.55948	0.339497	0.563588	0.24192	1.84174	0.48834	0.705281	0.303668	0.967559	1.40617	1.64681	0.178351	1.21744	0.188051	0.830708	0.761273	1.18518
LRRC69	0.704255	1.72116	0.702367	1.37147	0.41172	2.41095	1.61244	1.64919	1.77037	0.940609	1.00382	2.2621	3.67513	1.29548	1.54469	0.505835	2.1783	1.65433	2.32765	0.839536	2.05556	3.18449	1.02795	2.78113	1.27356	0.95428	0.701595	0.821589	2.41621	2.17908	1.68549	1.62092	1.21776	1.49579	0.299923	1.11367	1.40455	1.3552	1.30287	0.701261	1.45297	2.59612	2.55558	0.837319	2.03099	0.37061	1.34029	1.46249	2.3031
APOD	0.704074	6.66905	7.98545	6.79652	7.8004	6.36896	6.77219	7.04256	7.03851	6.95219	5.85041	7.19839	5.66881	5.8648	6.67331	7.90656	6.77219	5.83351	5.54196	7.53884	6.26112	5.80323	6.78105	7.08077	6.62558	6.68313	6.39445	6.30708	6.90774	7.19333	7.31114	7.39192	5.69051	7.85566	6.97265	6.86915	6.12298	6.80509	8.90114	7.74606	7.65674	6.42257	6.99021	6.77054	6.64096	8.28631	7.64767	7.48664	6.65779
LOC100653010	0.704071	10.662	8.36475	8.00648	9.0465	10.32	11.0088	10.774	10.1536	9.29502	8.88561	8.81335	9.49412	9.6085	9.51825	8.27605	9.41977	10.7224	10.2306	9.63572	10.285	10.5932	9.34457	10.5015	10.2475	10.774	10.5015	9.67678	10.2475	9.92916	10.0452	10.1185	10.192	10.101	8.83632	10.8592	9.64968	9.81496	9.07101	8.74045	10.2106	10.101	10.4429	8.89264	9.84134	8.42411	8.99526	10.32	10.4429
S100A7	0.703929	0.386621	3.92442	3.16497	1.58838	0.85127	1.86309	3.02206	1.60548	1.17844	4.84538	5.75694	4.31355	0.77659	3.35998	0.78543	0.759636	0.489009	1.65258	1.61768	1.85781	1.56557	0.284353	0.633514	1.58917	0.874692	1.39287	1.14463	1.16122	1.39076	0.931398	1.57613	1.01229	0.758496	4.30144	2.17103	0.756041	1.35419	2.08891	1.22659	0	0.846126	0.796167	1.62812	0.778786	1.21967	0.686183	1.09929	0.908221
HBA1	0.703802	10.4429	10.0286	11.4049	10.9735	11.5305	10.3018	12.1771	11.2089	10.6373	10.8849	11.5867	11.5305	11.3519	11.2089	11.6569	12.3207	11.9249	11.5305	11.843	9.73178	10.9428	11.5867	9.91674	11.7549	10.4048	10.2686	10.7224	11.7549	10.3018	9.67678	10.8849	11.4049	11.7549	10.2106	11.2507	10.7224	9.34457	12.4656	11.4616	12.1771	10.8592	10.5483	10.9428	10.6373	12.6652	12.0356	12.0356	11.2978
MFAP4	0.703378	4.97823	5.84262	5.48576	6.33234	4.58256	5.42959	4.87095	5.54558	5.07152	4.58893	4.62226	4.24237	5.08448	4.85447	6.29703	5.62884	6.06645	4.49328	4.76717	3.87352	4.5065	5.97071	5.29073	5.52797	4.77737	5.25932	5.22794	5.43354	5.94411	4.70713	6.1316	3.78561	5.60784	6.37271	5.33058	5.12264	4.80707	7.04723	5.87511	6.25263	4.95289	4.37234	5.64928	5.05176	6.18289	5.8256	5.2181	5.50581
ADORA3	0.702757	2.91303	4.76872	4.54829	2.63997	3.88599	3.20138	3.86721	4.40208	3.33949	4.46533	3.87145	5.21525	2.62376	3.49963	3.0976	4.60392	2.60312	3.97329	4.69216	3.77032	4.28749	3.52209	4.40717	3.92727	4.12174	3.49336	2.79405	4.07603	4.04849	3.45802	3.14787	3.04327	4.32751	4.16452	3.97957	3.74269	3.01829	3.8102	2.97124	4.34743	3.57762	3.7722	3.5602	2.91985	4.13047	3.80003	4.06311	4.63053
STEAP4	0.702345	6.54474	5.34529	5.51187	5.01842	6.51729	6.52868	6.10505	6.54824	6.07858	6.17641	6.28348	5.84639	6.64096	6.05454	3.92365	5.25932	6.52334	5.52162	5.08965	6.3557	5.58667	6.66457	5.94308	6.80146	6.43172	5.71554	6.03778	6.66299	7.49586	6.51892	6.53497	5.29007	6.47025	6.1207	6.03468	5.36176	7.00559	4.83025	5.6968	5.47197	6.05909	6.21085	6.63469	7.07247	4.89123	5.80799	6.62698	7.27533
GPRC5A	0.700761	1.27593	3.39708	2.53232	1.23124	1.63815	0.951118	1.0821	1.77987	4.19285	3.56771	1.97159	1.27697	1.4457	1.37773	3.63738	1.55584	0.867996	1.12016	1.5825	0.656911	0.725757	1.09443	1.97263	1.82434	1.34352	1.57839	1.20195	1.84505	2.53232	1.41303	1.7219	0.556438	2.55972	5.44952	1.61981	0.598262	2.04143	1.77432	2.65418	1.3614	2.75161	1.91931	2.27514	1.76354	1.82072	1.42816	1.85663	1.86965
FAM26D	0.700649	3.37096	4.25316	4.29614	3.07151	3.33665	3.72691	2.91594	3.11986	2.65042	2.54909	2.78551	3.68862	3.32035	3.53673	3.37956	3.67259	2.22199	3.21548	2.24778	3.59673	3.05985	2.6193	3.60928	2.48008	3.47414	3.79436	3.77961	1.42878	2.85418	3.84953	3.677	3.47344	2.86655	0.944195	2.53402	3.67551	2.99239	3.9465	4.02614	3.41971	3.84642	2.26914	1.45863	3.28413	3.02313	3.6194	1.74657	3.18515
SCO2	0.700059	1.75415	1.72491	2.45949	3.20207	2.73101	1.66526	2.79371	2.55308	2.52868	3.23747	3.15277	3.38949	1.88936	2.13699	1.63364	2.64232	2.46443	3.65981	4.77855	2.73581	3.71879	2.46954	3.54179	2.31986	2.32092	2.70169	2.88416	2.1306	2.3791	1.46777	1.73194	3.02137	2.40006	2.90741	3.29963	3.151	2.0215	2.33976	1.43785	2.43407	2.24945	2.94876	2.14892	1.57956	2.39079	2.01862	3.1221	2.30135
RNF39	0.699921	1.99703	2.17417	3.15064	0.461986	2.67764	1.38647	1.99274	2.24743	2.52665	1.90271	2.58583	1.73124	2.2506	1.63815	0.608083	1.64125	2.29987	1.2446	1.70673	1.70444	1.83557	0.671409	1.81764	2.48129	2.21677	1.04589	2.00416	2.41304	2.06139	0.902035	2.86718	1.10402	1.65802	1.68271	1.59184	0.561004	1.81302	1.12502	2.13985	2.03567	1.45529	2.26808	2.29206	2.09451	1.16889	2.40338	2.02895	1.34788
DES	0.699862	4.2547	5.02813	4.22566	6.91206	3.76171	4.53814	4.69041	4.69879	5.2981	5.15312	4.46582	4.27443	4.98553	4.06608	5.61027	4.78874	5.50927	3.90753	6.63314	3.66945	3.54074	5.65133	4.06358	5.29007	4.57287	5.11729	3.86234	4.7792	4.60994	4.68617	5.93797	3.85074	4.41355	4.59886	5.03841	4.29968	3.85428	5.22933	5.96082	5.47698	4.46637	4.26521	5.47197	4.76604	6.49154	5.87725	5.86207	5.89603
KIF2A	0.699571	5.96503	4.31405	4.6798	4.21442	4.85769	4.95884	5.26537	6.05006	5.67233	5.72593	4.7877	4.44506	5.24987	4.40671	3.6736	4.76342	5.2981	5.09811	4.4648	4.95224	4.62948	5.52868	5.62457	5.6147	5.41769	4.5455	5.49667	5.18831	5.03139	4.90712	5.46156	4.90214	5.3745	5.38765	6.26756	4.91437	6.27859	3.63616	4.59296	4.70297	5.30154	5.51924	5.40545	5.53697	4.01927	4.63554	5.96082	6.55113
FGF7	0.699555	2.69782	4.32824	3.62909	2.08027	3.06428	2.24884	3.0784	3.42343	3.79028	3.4889	3.63025	2.37518	1.89037	2.33976	2.65183	3.42385	3.00531	2.19226	3.80717	1.85194	2.31467	2.98448	2.89713	3.29704	2.88184	2.93757	3.90588	3.28827	2.11862	2.74014	3.92585	2.23118	2.96079	3.49715	3.08104	2.78972	2.63718	4.80449	2.75661	4.67188	3.48253	1.52167	3.81338	3.56115	4.28516	2.53829	3.69783	2.53268
MCAM	0.699064	5.70111	6.03468	5.2679	6.94554	5.28529	5.68295	5.92276	5.37594	6.93553	5.27922	4.69268	4.39936	6.19996	6.3183	6.68148	5.28938	5.52162	5.05727	5.94308	6.63314	5.47278	5.38681	5.11605	5.53953	5.89407	6.03366	4.83818	5.13171	5.85153	5.92888	5.70923	6.36896	5.90956	7.29095	6.20569	5.44543	5.95618	6.22424	6.77054	6.04449	6.49696	6.10963	5.89407	5.37527	6.5694	6.39445	5.5623	5.17587
CXCL11	0.698838	2.66493	2.61899	3.42046	1.60636	0.805596	1.16046	1.01142	2.323	1.37691	1.38318	1.61814	2.84861	1.25828	0.345455	2.08831	1.382	0.843168	1.05095	5.84162	0.963263	0.569159	1.46183	2.86655	1.63989	2.38351	1.07376	1.13411	0.815297	1.36174	1.11163	1.16642	1.15488	0.760692	3.60308	0.815829	2.10565	1.49841	1.79591	1.49121	1.00674	3.05719	0.885314	0.616442	1.29116	1.09347	3.45837	0.882427	2.12597
COL11A1	0.698606	1.36543	2.91043	1.49467	2.36122	1.4608	0.976722	1.30032	2.19899	3.43486	1.61734	1.83621	1.09062	0.628798	1.87316	2.23045	1.19392	1.68506	0.850499	1.82608	1.60896	0.748136	2.21749	1.5068	2.14664	2.78343	2.18457	2.1306	2.6193	1.37773	0.904441	3.15478	1.34451	2.4543	2.50486	0.610608	0.432768	1.5265	2.38384	2.85347	1.78721	1.19783	2.20738	2.64273	2.62406	1.95952	2.12271	2.20667	1.5064
SPERT	0.697292	1.4977	0.256294	1.66383	0.362264	1.52837	1.01925	1.41417	2.76932	0.73961	1.27071	3.72653	2.96496	1.08444	0.937687	0.23962	1.1808	2.22336	1.36694	0.654056	1.32802	2.39187	2.06416	0.870108	1.14947	1.41417	1.51759	2.71119	2.27622	1.60636	1.74727	1.28021	1.01009	0.522912	0.601797	0.159022	1.52568	0.577441	0.738774	1.4728	1.64093	1.63883	1.78558	2.24884	1.25577	0.331836	0.452827	0.831981	1.54728
PLAC1	0.697216	9.12069	8.26007	9.2728	7.06314	9.42999	9.41977	8.69427	9.15151	8.13934	7.59613	8.27155	9.41086	9.18167	9.0213	6.14598	8.10948	8.96792	9.28267	7.52381	9.4556	8.78516	9.41977	8.94369	8.37534	9.2324	8.98652	8.86868	8.86105	9.22252	8.70136	8.09501	9.29502	8.35449	7.25118	7.83504	9.37669	9.05565	7.37368	7.9473	8.92547	9.51825	9.48198	8.61512	9.34457	6.81883	8.10948	9.34457	8.48288
LOC100652992	0.697082	3.97682	3.28998	2.61567	3.87352	4.58157	4.63053	3.53595	3.70422	2.59861	3.13699	2.88279	3.66224	2.81757	2.90233	4.36592	3.79293	4.47823	3.57248	4.29838	2.35666	2.76281	3.3487	3.62513	4.07707	3.48853	3.11119	2.88307	3.22382	2.66773	2.92303	3.426	3.70946	3.89876	3.14694	3.78685	3.01179	2.65183	4.31571	3.63978	4.05445	3.65677	4.04182	3.80801	2.36398	4.15187	3.80053	3.51677	2.82142
LOC100652795	0.696943	6.4544	4.43803	3.8867	5.79403	6.0299	6.61183	6.41592	6.00309	4.50189	5.33879	5.50422	5.63135	5.69221	5.10692	5.15134	5.82653	7.25886	7.05857	6.91206	5.16122	6.15752	5.8178	6.03778	5.84458	5.85808	6.06645	5.17248	6.32184	5.67163	5.58576	5.71916	6.33234	6.32452	5.27544	6.56318	5.80978	5.02903	5.80241	5.52162	6.33673	5.62457	6.81883	5.9031	4.54998	6.58848	6.51125	6.79968	7.0365
COL14A1	0.69542	5.26719	5.64079	4.04849	5.80433	4.16717	4.59933	4.47426	4.81327	5.6182	3.70236	2.95614	3.13032	5.4687	5.5035	5.83837	4.66254	4.928	3.99134	4.43625	5.31753	2.89805	5.03139	3.39775	5.20362	5.0105	4.61449	4.56539	4.4937	4.76448	4.78607	5.57397	4.96373	5.19839	4.88854	5.06107	4.45185	5.67069	5.92489	5.09739	5.76953	5.28244	4.47327	5.41696	5.36044	6.08474	5.34082	5.22719	4.89777
GSTA3	0.695234	5.23947	5.07152	6.01128	4.17372	5.55812	5.42583	5.69051	5.75523	4.47275	5.35665	4.70417	6.32317	5.10003	5.16967	4.67887	5.58667	5.0785	3.61704	3.46349	5.43505	6.20201	5.62256	5.47773	4.98963	5.63407	5.8256	6.10393	5.82751	5.96503	5.40478	5.18956	5.2922	4.03215	3.42491	4.51597	5.93287	4.79844	4.14653	3.61739	5.32678	4.92743	5.65218	4.55809	5.03201	3.44847	4.96373	5.40478	4.07955
CLECL1	0.694813	0.413228	0.275267	2.05486	0.644147	1.10194	0	0.476876	0.837041	1.17874	1.06444	1.81056	0.555608	1.01354	0.578033	0.408011	1.32404	0.906241	0.932314	1.80755	1.05668	1.7139	0.442958	0.81553	0.781372	1.06379	0.997559	0.741034	0.604722	1.09659	0.259973	0	0.905596	0.183612	1.41847	0.370434	0.573595	0.404643	1.24958	0	0.228821	0.216328	1.51863	0.0908348	0	1.47177	0.213001	0	0
LOC100287482	0.693739	1.11199	1.17282	2.01152	0.693719	2.03779	1.84468	0.758496	1.59371	0.761273	1.5888	2.70936	3.78328	1.93666	1.19003	0.568609	1.14272	1.60511	1.8608	0.301955	0.889677	1.9609	2.41201	1.5888	2.05623	1.61814	1.5969	2.49956	2.09753	2.52099	2.47678	1.97327	1.23096	0.651293	0.345654	0.825839	2.66773	1.33208	1.03093	2.09266	1.7845	1.77834	0.631582	2.48413	1.80161	0.5581	1.94631	1.14732	1.12735
PAEP	0.693614	0.163142	0	1.97831	0.325959	0.480854	0.153993	1.10028	0.671409	0	0	1.55281	0.924639	0	1.02167	0.204487	0.445182	0.433352	0.879711	0	0.630171	2.3622	0.46419	5.54811	0.52926	0.08818	0.706122	0.74927	0	5.38608	0.355391	0.434275	0.115989	5.97371	1.93036	0.692526	0	0	4.99085	0.281206	0	0.515561	1.37006	0.652262	0	0.0667997	2.2104	0.551534	0.237801
CDH11	0.693088	4.74447	5.54558	4.76656	5.33289	4.05605	4.58454	3.96232	4.77684	4.47327	3.84417	3.54886	3.12299	4.42336	4.15839	5.42729	4.96524	4.74319	3.78908	4.38554	4.03382	3.19229	4.34955	3.87974	4.67585	4.67095	5.00028	4.41271	4.75058	4.07109	4.56013	5.21664	3.63616	4.72671	5.13038	4.53971	4.52532	4.38134	5.9523	4.75551	5.69765	4.61835	3.93334	5.26002	4.83589	5.21732	4.61792	4.80869	4.32977
MIR671	0.692934	0.0371588	6.04449	0	7.81199	8.15775	9.22252	8.03246	8.04689	7.91445	7.28622	8.29713	6.73115	6.55113	7.95119	7.97752	5.65133	8.09098	7.86751	8.00648	6.80877	7.2535	7.40063	7.37661	8.93467	7.34326	8.33036	7.09239	7.62172	8.26568	6.9646	7.47489	8.22935	6.63808	7.06739	7.67724	7.96454	8.1527	6.7297	8.32056	7.37368	8.07211	8.07211	8.53204	7.26354	7.23962	7.67724	7.09497	7.31339
PRKY	0.692619	1.26821	0.0435229	0.0465483	1.45133	0.0427797	0.0376458	0	0.501327	1.23777	0.641788	0	0.483389	1.02029	0.105432	0.0388989	0.0368133	1.18252	0.81034	1.00205	0.0156808	0.661202	1.10798	0.630403	0.0117896	0.0127585	0.808279	0.5653	0.0138299	0.00637735	0.00982102	0.0104752	1.0213	0.0129793	0.716559	0.0430667	0.797499	0.0223582	0.000381753	0	0.938626	0.0273416	1.30183	1.02198	0.0100053	0.0270956	0.0173712	0.913898	0.964396
ANK3	0.691702	5.99903	4.05318	5.14285	3.85183	5.48506	6.06016	5.26384	6.03153	4.84319	4.02074	5.1283	4.69721	5.84162	5.37594	3.70946	4.88317	5.19236	5.0848	3.41614	5.24365	4.28033	6.34093	4.83188	6.1752	5.1435	5.2338	5.95916	5.54122	5.63326	5.50104	5.36639	5.01842	4.4648	4.05527	4.74946	5.30549	6.13272	3.98367	4.35632	5.35665	6.07407	4.97879	5.65033	6.18084	3.47606	4.88493	4.78073	5.07723
LOC100132247	0.691659	4.13047	3.06363	2.14664	4.11878	4.18043	4.32429	3.45406	3.55414	3.27985	2.81366	2.8182	2.8923	3.75974	3.41657	3.95197	3.26683	4.65304	3.06853	3.7987	2.92904	2.70581	3.65899	3.38736	4.06852	3.53352	3.17221	3.14037	3.45769	2.96362	3.51856	4.21482	3.6736	4.33476	2.97562	4.55236	2.88797	3.36585	3.72134	4.29309	4.07707	4.12348	4.27443	4.30419	3.18479	4.26446	3.96965	3.91212	2.79715
RBP1	0.691486	4.20772	5.07094	5.88529	4.93862	4.51434	4.29086	4.48392	4.4054	3.71347	4.34601	4.34554	4.40448	3.79711	3.86135	5.48724	4.46688	4.57785	4.65111	5.15248	3.48069	4.17871	3.84492	5.98595	4.48913	5.00648	4.82014	4.00582	4.03841	5.98206	3.8719	3.89214	3.8021	6.09492	5.35115	3.65561	4.63748	3.5154	6.5571	4.77684	4.8676	4.19446	4.93101	3.64811	3.93178	5.11061	5.209	4.50972	4.1004
FAM25C	0.691398	0.268335	0.306238	1.73622	0.853721	0	0.655805	1.63364	0.176729	1.27524	1.69321	2.5702	2.10777	1.3328	1.11769	0.741349	0.911303	0.166759	2.00191	0.327907	0.865856	1.46704	1.1811	1.5401	1.31047	0.971422	2.12304	2.01122	1.89693	0.917227	1.141	1.12703	2.12597	0.815989	0.355391	1.44228	2.12485	1.29362	0.711976	1.30907	2.3976	1.3643	1.9139	0.685881	1.58072	0.719601	0.842058	1.21265	0.757301
LOC100190986	0.690798	2.00342	0.809482	0.048411	1.23705	0.655085	1.45257	0.52999	0.587986	1.14983	0.521726	0.283797	0.142763	1.59885	1.48981	1.47926	0.225371	1.20262	0.246627	0.39767	0.806147	0.315341	1.1256	0.282557	1.53168	1.09139	0.436136	0.875684	0.525173	0.849568	1.42095	1.95077	1.10194	1.72642	0.526576	2.42371	0.200266	1.45634	0.38438	1.63319	0.939878	1.57345	0.807585	1.83051	1.24307	1.54469	1.49157	1.18823	0.350405
EPHB6	0.690554	2.59583	1.73366	3.09275	1.20096	2.99874	3.67847	3.62811	3.27144	1.90973	1.49877	3.38879	3.06428	3.43863	3.09128	0.853721	2.05349	2.94943	2.99207	1.67133	2.86245	3.91949	2.7426	3.07401	3.40222	2.57853	3.21918	3.19926	3.48539	3.26905	3.01	3.08654	2.81335	1.09028	1.39287	1.57728	3.33508	2.43375	1.7655	2.00083	2.40982	2.78343	3.03599	3.52495	3.47141	1.08171	2.18557	3.51612	0.962277
HIST1H2AM	0.690398	1.97092	0.704716	1.69844	1.8883	2.23753	2.58287	2.20449	2.68909	0.915519	2.79044	3.02618	2.99874	1.64237	1.79678	0.597436	1.74971	2.3273	2.37253	1.55742	2.16145	3.18286	2.16098	2.90123	2.02577	2.49883	1.51534	1.88688	2.17034	1.23346	2.25301	1.55628	1.32111	1.40533	1.08887	1.44493	2.72534	1.54055	1.48203	1.42359	1.5696	2.37626	2.19194	1.92526	1.91562	0.554413	1.55584	1.85907	2.42545
LOC100506304	0.69024	4.06629	4.90712	4.46207	4.4404	4.39468	4.35445	3.76642	3.98515	3.41614	3.24979	3.89408	4.84863	3.59297	3.33303	4.44855	5.32621	3.59743	4.4858	4.21746	4.00136	4.38507	3.78944	3.51646	3.84459	3.57868	3.65864	4.11917	3.82312	3.54213	3.78328	3.39982	4.16911	4.30284	2.8682	2.92971	4.95707	3.33774	4.90658	4.09753	4.50551	3.51464	3.56211	2.75726	2.90741	4.4867	4.41468	2.70546	4.6582
LST1	0.690087	4.39212	5.59784	5.11532	4.26395	4.96191	3.87974	4.81897	4.87542	4.39212	5.06519	5.51506	5.33373	3.88201	4.04263	5.14541	5.67842	4.29043	4.61881	7.02703	3.75141	4.54682	4.08573	5.0426	4.14484	5.03766	4.71378	4.16408	4.79437	4.41809	4.39287	4.37672	3.84682	4.66941	5.26313	4.09165	4.46637	4.1597	5.85041	4.65258	5.49117	4.84259	4.67442	3.94975	4.33986	4.95163	4.70713	4.04041	4.66672
TBX4	0.689373	2.48849	2.87535	2.13079	3.46752	1.99703	3.01859	3.02817	2.1139	1.93384	1.51356	1.92741	0.732788	2.47416	3.32425	3.56034	1.89149	2.55338	3.18322	2.46367	3.73787	2.81302	2.03424	1.71667	1.97682	3.35584	2.95399	2.77978	2.27545	2.42693	2.82761	2.20902	3.78528	2.66654	1.81945	2.68685	2.88279	3.12241	3.26645	3.4151	2.97087	2.23993	2.50118	2.24105	2.31061	3.55446	3.00388	2.59545	1.94086
FAM150B	0.689277	1.62123	1.83886	2.03893	2.66654	4.43398	1.84328	2.91303	3.20754	1.55476	1.69503	3.869	4.33306	1.84505	2.32414	2.02012	2.48983	2.48739	3.28053	2.06277	2.28877	1.85037	2.09497	3.01577	0.860346	1.75919	1.7037	1.82575	0.843724	2.36122	1.84746	0.779863	2.57993	2.48701	1.05967	3.71616	4.46207	1.75484	2.63265	2.21532	1.51206	1.17423	3.24804	2.60282	1.26652	2.22369	0.815829	1.42512	1.55985
APCDD1	0.688517	3.92766	4.82273	4.65111	4.19325	3.99312	4.41412	4.39565	3.7408	3.61278	3.10871	3.50096	3.88863	3.74157	4.65777	5.12264	3.34943	4.2302	4.53411	4.23317	4.95943	3.97829	3.07057	4.23271	3.57505	4.72979	4.72767	3.64126	3.47276	5.02654	3.73189	3.53673	4.6321	4.38984	5.40545	3.59709	4.35193	4.06358	5.17187	3.86043	4.12851	3.50201	4.21398	3.07057	4.06417	4.96985	4.54216	3.8747	3.41657
EXPH5	0.68845	4.94552	2.94978	3.70191	3.21254	4.74489	5.25736	3.97509	4.25227	3.69565	3.77281	3.40759	3.89876	4.92478	3.99578	2.74302	3.7722	4.58707	4.00842	3.75533	4.2065	3.02173	4.4858	3.82868	4.82747	4.61689	4.02492	3.77685	3.55515	5.01399	4.49977	4.99786	4.07749	4.24237	3.34458	3.92844	4.04771	4.66108	3.28827	3.96908	4.41074	4.90602	4.31811	4.73635	4.72671	3.29092	4.03251	4.61357	4.74382
LOC391322	0.688414	1.44718	0.896141	0.807585	1.18787	1.49841	1.63364	1.62447	0.81304	0.271732	0.480636	1.1256	0	0.387965	1.10163	0.803458	0	2.02821	0.410689	0.238375	0.447627	1.73194	0	0.226047	1.59851	1.43785	0.179043	1.73545	1.97508	0.791293	1.03778	0	0.94089	0.825259	0.823505	0.781051	1.3708	0.601797	0	1.55543	0.593169	0.686183	1.1277	1.00808	0.570601	1.09994	0.833162	0.900967	0
HSD3B2	0.687724	1.32257	2.94704	2.64745	1.64093	2.57928	2.15287	2.26459	2.88832	1.16784	2.66654	3.01245	2.85316	2.42448	1.46402	2.2802	2.78676	2.02087	2.26569	1.48763	1.75713	2.17103	2.11002	2.71481	3.16083	2.73538	2.10214	2.84157	2.31679	2.36367	1.80125	2.78755	1.31124	1.7751	1.46942	1.93335	2.09753	2.04256	2.09634	1.57231	3.61001	2.18522	1.81118	2.73162	2.90506	1.99127	1.8071	2.28331	3.05003
HIST1H2BJ	0.687543	0	0.966583	2.08062	0.701595	1.08553	1.98602	1.97263	1.95987	1.33868	3.90474	3.38623	2.7125	1.9821	1.31847	0.607521	2.19363	1.69921	2.47931	1.70713	2.13737	2.91098	2.12992	2.03814	2.15287	1.55902	1.24212	2.04295	1.87115	2.35778	2.53728	1.13659	1.59222	1.89075	1.45896	1.63483	1.88039	2.28121	1.14244	1.62662	1.36835	2.32235	1.72642	2.04077	1.72229	1.32618	1.70006	2.0941	2.98373
C2orf88	0.687483	3.69977	2.18836	3.44524	0.481915	3.06057	3.3505	2.81238	2.56036	2.846	1.87289	2.65535	3.91712	3.44106	2.34156	0.730618	2.02644	2.51018	2.73193	1.81618	2.82319	2.1096	3.1986	2.9948	2.20902	3.1712	1.58917	2.89201	2.25482	2.46308	3.36239	1.13058	2.66243	1.58072	1.41999	1.60433	1.77797	3.18111	1.62316	0.777204	2.30343	2.42018	2.67983	2.56636	3.3122	1.37609	2.42581	2.69748	2.47678
MGP	0.686564	6.35974	7.66059	7.07449	7.05656	6.67814	6.17303	6.24785	6.23914	6.41158	6.83992	6.65248	6.71264	6.15752	5.79403	7.29095	7.63147	5.95124	6.11611	7.37913	6.20953	6.10284	6.00812	6.98398	6.78285	6.60429	6.10505	5.92975	6.01912	5.58496	6.60429	6.59897	6.25872	7.21694	5.97557	6.2746	6.57749	6.10284	8.24916	7.26116	7.39502	6.56458	5.7589	6.12568	6.11086	7.0899	7.1164	5.53163	6.62063
LOC100506455	0.686509	7.20561	7.59613	7.25575	5.64326	7.95949	7.83504	8.01098	6.94326	5.45759	7.69824	7.20809	7.78976	6.04782	6.35833	6.81348	7.44869	7.60264	8.58294	7.62864	7.38919	7.82002	7.2466	7.85955	7.30631	8.2188	7.35124	7.35682	7.87075	7.65674	5.74458	7.68716	6.35974	6.27859	6.70244	7.0899	7.24887	6.45832	7.21927	5.50498	7.46625	8.2239	7.60604	7.40837	6.24899	6.50321	7.51139	6.84782	7.91766
LOC162632	0.686348	2.65707	1.15558	0.702704	3.4889	2.50984	2.54645	1.07376	2.10891	1.63769	0.863668	0.334026	1.74004	1.19279	1.45944	1.82072	2.65844	1.20999	0.805027	1.2331	2.13161	0.915519	2.78042	1.02403	2.44875	2.66018	1.26356	1.27949	0.712869	1.51171	0.944794	1.61313	1.29648	3.61454	1.12532	3.40435	1.61422	1.05114	1.64093	1.51138	1.24383	1.22768	1.89075	1.39179	1.95381	3.71466	1.44228	2.46229	1.19459
TGFB1	0.686148	6.5571	5.7807	5.05007	5.82751	4.75212	6.18185	6.49563	6.65947	6.4291	6.60845	6.5694	4.88317	5.5758	6.70429	5.18956	5.34679	6.21325	5.22199	6.16126	4.80055	5.758	5.02968	5.25603	7.13761	5.69846	5.5035	7.01013	6.19353	5.60198	5.8405	7.16551	5.85997	5.93502	6.21953	6.05909	5.31044	6.09851	5.32271	7.61546	5.90515	5.56822	5.75523	7.15294	6.67814	5.94719	6.49295	7.48977	6.34905
HAMP	0.685801	0.963581	1.68549	2.49084	1.38607	1.88936	1.3552	1.20931	1.33952	1.3377	2.18975	2.54438	1.72116	1.17321	0.321226	1.23275	1.80976	1.45373	1.18938	4.71719	0.481495	0.430174	0.757025	2.57616	2.23158	1.16286	0.715753	0.612719	1.20376	1.13716	0.474232	0.448908	0	1.77141	2.25648	1.49121	0.963581	0.70496	0.736716	0.87352	1.31601	0.87746	2.1463	0.37061	0.483646	1.27108	1.87316	1.26425	0
VNN2	0.685586	4.24399	2.55486	3.05201	3.55692	2.52026	3.28588	1.85488	3.11317	2.40499	3.32136	3.83447	3.64997	3.01958	2.1518	1.73583	2.77614	3.26053	2.558	3.37397	3.38595	3.24979	3.9465	3.01998	2.40072	2.96599	3.19679	2.35422	1.96019	3.38451	2.42897	3.46713	2.5944	4.06112	2.31778	3.25956	3.71948	3.31045	2.84157	2.33003	2.01325	2.60495	2.84861	1.57345	3.21485	2.65319	3.44076	3.43272	4.16534
IL32	0.685541	4.21572	6.01615	5.44392	6.21325	5.67487	5.03515	5.29502	4.19399	5.7914	5.48975	4.06773	4.18004	5.05065	4.07955	5.75125	5.74555	5.41007	4.97585	7.29843	5.98803	5.46391	3.91138	5.24027	4.57885	4.65777	5.32053	3.74862	3.58426	4.68521	4.386	4.26812	5.53024	4.78607	6.36896	4.86295	4.01646	4.5112	5.84544	5.05346	5.06107	6.03468	3.75364	4.77493	4.90658	6.22795	5.67762	5.64326	4.94974
HEYL	0.685444	3.53288	4.25692	2.20667	3.70881	2.31537	3.62877	2.89879	2.43153	2.97396	2.27156	1.67091	2.19194	3.5803	3.65712	4.11386	3.05613	2.66941	2.98208	3.11572	4.06397	2.96862	2.46987	1.94764	2.82173	3.73418	3.49498	2.62245	2.51288	3.17671	3.14787	3.20933	3.74415	3.77645	2.13634	2.86083	3.18555	3.25327	3.35584	3.41418	3.1982	2.56036	2.8992	2.85592	3.04125	4.09841	3.73694	2.56006	2.84379
STS	0.684997	6.95834	6.14102	6.1207	5.2315	6.75977	7.56821	7.01239	6.40575	6.50015	6.13027	6.64765	5.61205	7.16096	7.52381	5.56418	6.89027	6.29584	6.43605	5.34018	7.59026	5.55812	6.76171	6.22551	7.017	7.39502	5.78544	6.69634	7.82805	6.63469	7.28622	7.0833	6.37828	7.73547	6.23421	7.63798	6.2746	8.10948	5.65397	6.76357	6.06432	7.85955	6.54161	6.81196	7.20105	6.27692	7.21265	6.64928	7.13503
CA2	0.684761	2.84089	2.1811	3.01179	3.86755	3.00569	2.09787	2.10529	2.92154	5.04415	4.40355	3.54043	4.04484	2.8992	2.75126	3.58724	2.61164	2.8235	2.76964	2.25648	3.4596	2.78517	2.19997	4.40309	1.67653	2.96889	2.51928	2.59141	3.07648	3.78169	2.35022	2.84557	3.63382	2.69818	3.59864	3.8968	4.19849	2.31778	2.43932	3.02173	2.06891	2.36843	2.79044	1.89467	3.30912	2.55667	2.75625	2.92058	4.48303
CFH	0.684471	4.48056	5.19236	4.03464	4.48056	4.27668	3.13491	4.29309	2.95506	3.50379	2.44496	3.15621	2.40982	3.74561	3.79069	5.29502	3.59076	3.31434	3.69816	4.03806	3.47524	3.24655	3.99165	4.26736	3.34355	4.25962	2.98078	4.00795	2.79535	4.21916	3.58506	3.43308	4.32625	5.16724	3.53893	4.51914	3.36378	4.24196	5.57011	4.43398	3.59334	3.86511	3.00715	3.0962	3.54244	3.90121	3.63308	2.85738	3.75571
SDC1	0.684141	9.79817	8.43871	9.29502	7.43776	8.92547	9.97632	9.74339	9.94419	8.70801	9.07101	9.62275	9.24129	10.101	9.81496	6.26622	8.92547	9.84134	9.41977	7.38169	9.75753	9.55522	9.97632	8.91	9.84134	9.81496	8.97658	9.88293	9.74339	10.2106	10.0802	9.5069	9.39887	8.96792	8.03693	9.18167	9.51825	10.2475	7.20809	8.96792	8.47027	9.38755	9.67678	9.88293	10.3837	7.27533	9.0213	10.1355	9.37669
METTL7B	0.684085	1.88151	4.32073	3.23887	2.35702	3.62365	2.72154	3.67477	3.88286	2.60248	2.87027	3.46859	3.96458	2.54186	3.60894	3.25248	4.09264	3.44436	4.08478	3.97957	3.58794	3.62178	2.52868	3.1202	2.96634	2.98683	3.10485	3.61424	2.85925	2.4216	3.05581	2.77515	3.35119	3.17482	1.65507	3.42989	4.09397	3.76532	4.82471	3.24271	4.36908	3.03525	3.3207	3.30313	3.76724	3.74739	2.56103	3.01452	4.15187
HIST1H2AE	0.683722	1.71667	0.691724	2.31643	2.53054	2.58384	2.66654	2.814	3.23887	1.39837	3.7295	4.04041	2.98683	1.5008	1.75218	1.98	2.01649	1.85554	2.24538	1.98141	2.20804	3.39365	1.84213	3.59297	2.44195	1.9885	2.05623	2.09888	2.26981	2.08097	3.23921	2.30946	2.22399	2.21781	1.71066	2.83161	1.53571	1.93413	1.9121	1.72454	1.50189	3.23452	2.56465	2.66051	2.19013	1.51324	1.81726	1.91533	3.08762
DLX4	0.683631	2.8904	2.68052	3.44305	2.33936	4.1461	4.20202	3.81194	3.75411	2.97432	3.82718	3.17601	4.35632	3.89024	3.77797	2.56337	3.03492	3.71724	3.33031	2.16098	3.95618	4.66254	3.98793	3.6326	4.04441	3.76171	3.86043	3.69337	4.53858	5.61304	4.4404	3.76998	3.23042	3.01078	3.39916	3.17636	3.67513	4.1255	2.25548	2.71424	3.19716	2.9241	4.08538	4.33252	4.13123	2.51473	3.21451	4.46838	3.28305
PTGDS	0.683481	6.36478	7.42628	6.44538	7.30145	6.15876	6.75977	6.74566	6.78778	6.5498	6.02878	5.95316	5.69765	6.35031	6.37675	7.14001	6.97938	7.39192	5.94411	7.09497	6.62558	6.5694	6.20201	7.56821	6.95834	6.45579	7.41428	6.90193	6.99021	6.57749	6.06432	7.39733	6.22551	6.23538	8.99526	6.41025	6.29978	6.58217	7.68055	7.21265	7.04946	6.29584	6.74098	7.35395	7.33306	7.88318	7.56484	7.40585	6.33811
ENPP1	0.683477	3.58065	5.38253	3.91626	4.44743	3.14758	3.85681	3.27208	3.82795	3.93898	3.15132	3.00786	2.57159	3.75223	3.2744	4.84044	4.71023	3.68312	2.8464	3.66984	3.66758	2.39049	3.17482	3.1413	4.11671	4.25227	3.96335	3.80591	3.96378	3.29927	3.77685	4.55085	2.99413	3.78054	3.75141	3.62626	3.64241	4.1004	4.76604	4.2264	4.5033	3.9558	3.66945	5.07789	4.33353	4.64288	4.30053	4.19285	3.78718
SLC4A1	0.683415	1.4009	0.776014	1.21744	1.992	1.93936	1.10365	2.50733	2.2464	2.04256	1.81156	1.52568	1.1043	1.81088	1.51324	1.10798	2.68866	2.09677	1.77661	1.92741	1.42395	1.50366	1.9885	0.505835	1.99703	1.05695	0.71086	1.27108	1.83557	0.902354	1.00143	0.899132	1.98498	1.35134	1.27768	2.57505	1.87936	0.919665	2.37457	1.69503	2.50633	1.53412	1.19651	1.03706	1.40127	4.14484	2.94908	2.103	2.43117
CRISPLD1	0.682897	2.09714	2.33705	1.19842	1.01551	2.09596	0.998427	2.14051	1.33168	0.959437	1.10228	1.5899	1.00903	1.81798	2.7434	1.71501	1.38297	1.82027	0.377896	2.15365	2.18699	1.52503	2.17664	1.60861	0.494452	2.00711	2.20312	1.90493	2.34572	1.71782	1.94039	2.61525	2.39399	1.0799	1.15131	0.595862	2.30624	1.47218	1.99164	2.16065	1.92999	2.07745	0.507984	0.67842	1.93036	1.398	0.649621	1.77471	1.22953
METTL21C	0.682555	2.00303	1.1256	1.11367	1.03443	1.90412	1.87151	1.20027	0.618293	1.05762	2.39823	3.66945	3.64742	1.4502	1.40867	2.18557	2.22622	2.03459	1.91627	1.94551	1.8023	2.57129	2.50523	1.63401	1.49308	1.46996	1.99021	2.53474	2.04226	1.83391	2.16965	2.37095	2.05804	1.26144	1.54469	2.52457	2.56767	3.663	2.51752	3.19575	2.45509	2.16369	2.56703	2.61899	1.47705	1.0821	1.21819	3.62178	0.853978
XDH	0.682421	0.980384	0.833162	1.10228	0.504322	2.82478	1.38933	2.27223	0.592644	1.14069	1.01716	1.80453	1.37535	2.20522	2.08586	0.510679	0.402068	1.16889	1.03228	0.428537	2.57058	1.933	1.22472	2.15746	2.19435	1.70978	1.26574	1.40573	1.75374	1.7612	0.759334	1.38134	1.61981	1.46925	0.583034	0.923288	1.28131	1.55948	0.375209	0.573595	2.04817	1.27913	1.35326	0.994279	1.27218	0.285154	0.426011	2.68616	1.26788
ALOX5AP	0.682249	4.17326	4.72061	5.68389	4.22246	4.90101	3.02618	5.02211	5.73629	5.04489	5.9188	5.81866	4.59974	4.41024	4.54308	4.86463	5.50196	4.55281	4.83462	5.67487	5.06901	4.83083	3.06275	5.12966	4.68076	4.8206	5.08131	5.21405	3.97998	4.34517	4.83242	4.81924	3.98551	4.87875	5.44314	4.26649	5.34218	3.59993	5.92366	4.5473	5.8072	4.35829	4.90261	4.93862	4.46375	5.0728	5.03395	3.12719	5.36569
AICDA	0.682069	1.41885	0.85338	1.27493	0.361505	0.941236	2.03169	1.13301	2.10706	1.26615	1.51324	2.26569	2.57616	1.61244	1.06206	0.546918	1.06713	1.62232	1.84174	0.215072	0.529496	2.69678	0.530455	1.53242	2.09451	1.24811	1.1569	2.36951	2.22699	1.81551	2.66018	1.47511	0.834053	0.601243	0.497176	0.385896	2.19614	0.627736	0.390591	0.878737	0.499204	1.94764	1.45747	1.61313	1.66601	0.200396	1.37871	0.752855	0.763662
NLGN4X	0.681965	2.04908	1.31653	2.46187	1.87967	2.48413	1.95453	1.31392	0.623133	2.1811	0.978142	1.87289	1.98392	1.40766	2.37218	1.51906	2.10362	0.569893	2.40006	1.45961	1.66677	1.49387	2.52976	0.658723	0.445989	1.80343	2.05588	0.0414031	2.57505	1.3643	0.254414	1.5026	0.518721	2.34614	1.59997	2.34156	1.20764	2.40311	1.79476	1.99565	0.255993	1.96437	1.791	2.39622	2.30055	1.35714	0.870108	0.137022	1.09312
GUCA2A	0.681942	4.81327	3.92325	4.43896	2.91762	3.9262	4.36908	4.09245	4.02218	4.12174	4.95398	4.97765	6.83361	4.96925	4.46637	2.9861	4.04092	4.76553	5.44213	2.92904	2.42897	5.00311	4.1	4.12815	3.9306	4.24027	4.44743	5.22933	5.31694	4.28749	4.12348	3.75063	4.8826	4.96373	4.8641	3.81697	4.4003	4.7128	2.36843	4.13656	4.41115	4.41549	4.74382	5.35352	4.69409	2.99379	3.98634	3.99462	4.47426
MOCOS	0.681853	1.97752	2.57443	2.68259	1.71248	2.83682	3.27012	3.01577	2.48129	1.83152	2.84731	3.19539	3.09787	2.81335	2.44006	1.08062	2.00711	2.35324	1.94697	1.76965	3.20064	3.24746	1.78558	3.41362	3.02277	2.45846	2.59737	3.01736	3.2396	2.9318	2.43865	3.00531	1.7845	2.49051	1.31739	2.23993	2.93007	2.85249	1.46501	1.46958	2.12154	2.28051	2.09596	2.08311	2.39434	1.22953	2.70478	2.62598	3.14859
LOC285419	0.681206	3.04967	1.39615	3.19642	2.11002	3.72178	3.0689	1.96591	2.88307	1.83326	2.34535	3.42952	3.70125	3.18555	1.69244	1.7215	2.51822	2.45983	2.89746	1.33424	1.5226	3.56695	3.71879	2.96862	1.83886	2.43865	2.54607	2.45261	2.94547	1.86109	2.58152	1.73832	1.57075	1.91931	0.516339	1.38749	2.62066	2.15676	1.92335	1.34483	2.80427	3.12441	2.13565	1.83557	2.72761	0.881068	1.96265	2.27863	1.43627
LOC100652954	0.681027	1.41809	2.02087	1.529	1.82204	2.37518	2.73978	2.13425	1.95148	1.09472	1.77292	1.51464	2.76895	1.97473	1.25928	2.5936	3.28788	2.76208	1.76157	2.70546	1.37841	0.868293	1.81726	2.3842	3.78235	1.80125	1.97399	1.33352	2.3959	1.73895	2.11354	2.63892	1.40165	2.30699	0.714891	2.0648	2.17134	1.65619	1.7086	1.95113	2.17696	3.38167	1.80638	2.75409	1.49579	1.89426	1.78721	1.79805	2.53543
MSR1	0.680602	3.17704	3.50131	4.3483	3.66455	3.84167	2.33429	2.46782	4.27399	4.16228	4.13207	3.67513	2.80992	2.78715	1.97964	3.33143	3.62661	2.89099	3.44044	5.37664	3.76704	2.11975	2.68052	3.37542	2.75999	3.49164	3.10111	2.34795	2.85387	3.37581	3.18038	2.66387	2.37395	3.74027	5.57169	4.49007	2.83093	3.46967	4.01557	2.76802	3.42644	3.12963	2.75055	2.71119	2.71452	3.34496	3.35086	3.25703	3.17182
FAM162B	0.680527	5.85333	6.49295	5.80323	6.93337	6.27991	6.46671	6.29584	5.52257	4.69409	4.84044	5.93195	5.78265	5.16192	6.74566	6.8765	6.19742	6.38672	6.44284	6.26238	6.32843	6.06739	5.23518	5.45603	5.61205	6.21448	6.07637	6.21208	5.9208	5.33737	6.0243	5.6968	7.1679	5.85333	3.67181	5.52426	6.43172	6.00812	7.27847	6.83175	6.5571	5.82877	5.47037	5.39608	5.88806	6.80692	6.57864	4.24879	5.7914
TCHH	0.680326	3.68513	2.51539	4.55184	2.22131	4.97228	4.11133	4.42461	4.74489	2.70936	4.16805	4.91152	4.76818	4.17489	4.20464	2.60795	3.84991	4.18729	3.68817	2.64745	4.32672	4.2391	4.62315	4.64573	5.39831	4.2243	4.11545	4.74792	5.06644	4.96821	5.1283	4.67934	3.77685	3.64392	2.70546	4.51062	3.92224	4.31984	2.74625	3.25091	4.15559	4.12972	3.84535	4.56442	4.54308	2.9343	3.4302	4.42151	4.72509
NEAT1	0.67992	9.03728	8.40678	7.16096	8.01098	8.88561	9.19205	8.60417	8.8537	8.54322	7.83827	7.29576	6.27692	8.99526	9.00522	8.13054	7.35124	9.01292	6.94158	8.27155	8.93467	7.37368	8.1615	7.92228	9.41977	8.95989	8.14846	8.29094	8.02821	9.30621	8.82015	9.73178	7.56137	9.38755	7.87859	9.67678	7.18838	8.77008	8.37995	8.90114	8.25461	9.63572	8.90114	9.89829	8.30283	8.33593	8.80758	8.1527	7.49586
NKAIN4	0.679598	1.47028	2.16212	2.44225	1.02293	1.38111	0.786784	1.17659	1.68762	2.527	3.05851	1.50117	1.9397	1.69138	1.61692	3.00323	2.24236	1.7751	2.25515	2.15822	1.39914	1.19392	1.48852	2.84963	0.94727	1.49356	1.87858	1.26652	1.66973	1.27949	0.777433	1.99669	1.59142	1.51324	3.80847	1.45297	1.15197	1.39366	1.63959	1.24958	1.74004	1.56022	1.68914	1.87003	1.52867	1.34102	0.615367	1.19074	1.49308
GBGT1	0.679505	4.37044	3.31726	3.69746	3.39571	3.21	3.92152	3.78328	4.8572	3.51749	3.33711	2.82043	3.52284	3.89408	3.00226	3.02913	2.92269	3.49538	3.21146	3.94201	2.89713	4.41596	2.84186	3.36585	4.10081	3.80889	3.57573	3.88986	3.40332	4.23271	4.00842	2.6812	2.76802	3.29561	2.68991	2.70035	3.81124	2.68685	3.96268	3.30746	3.05101	3.3733	4.11545	3.09943	3.34458	2.71006	4.18805	3.8766	3.31551
C10orf125	0.679247	1.77987	3.83028	3.70349	3.15761	3.06755	2.20207	3.22157	3.36898	2.49215	2.99379	3.3228	3.76372	2.33493	2.5025	2.97263	2.69678	3.03561	3.68432	4.8917	2.62344	3.48348	2.71287	3.18143	2.88307	2.98951	3.83182	3.37096	3.54886	2.42333	2.14892	2.34795	3.34058	2.52352	3.47449	2.44044	3.65103	2.15365	3.95416	3.19333	3.66834	2.52665	2.39556	2.7083	2.16429	3.229	3.26905	2.90682	2.72089
PHOSPHO1	0.679162	1.39179	1.37811	1.88352	2.71545	3.1493	1.77916	2.87462	2.06448	1.46668	1.43667	2.76482	3.46967	2.27294	2.38512	1.38047	2.41722	2.41446	3.25703	2.11354	2.20708	3.03362	2.16664	2.85987	2.3677	1.60433	1.93447	1.86008	2.88557	1.54131	1.29321	1.3566	2.80358	2.55558	1.44398	2.22131	1.54099	2.6946	3.20001	3.37641	3.06853	2.22916	1.58365	1.42395	2.03134	3.41297	1.99891	2.76964	2.64415
LEMD1	0.67842	0.653556	0.863964	3.49715	0.453164	0.651747	2.19435	2.86655	1.6748	1.04085	1.43068	1.55543	2.81366	0.960149	1.50151	0.476244	0.746396	1.34707	1.25384	1.9497	2.04483	2.25093	0.960492	2.38452	1.42292	1.98392	0.983535	1.43512	2.31295	2.94673	0.735102	1.00641	0.863081	1.19749	0.878737	0.736121	1.39218	1.34203	0.742817	1.07547	0.786367	0.873203	1.21461	0.410481	1.99127	0.499882	0.908782	0.936382	0.507288
PARM1	0.678209	4.76242	4.29043	4.28342	4.71775	3.23993	4.52817	3.81974	3.62475	3.70265	3.29818	2.90976	3.18831	4.25189	3.80638	4.87209	3.91669	3.94573	3.65343	3.41362	4.89631	3.43897	4.2506	3.83944	4.0274	4.38834	3.47344	3.37239	3.25732	4.54829	3.63902	3.99667	3.98382	4.75758	4.10481	4.0876	3.58909	3.7121	4.87827	4.45606	3.67292	3.72653	3.26264	3.879	3.61522	4.73801	4.73172	3.12182	3.85135
CCL2	0.677907	5.38486	6.67331	6.6165	5.21929	5.44141	4.98791	4.80548	4.53971	5.58075	6.02004	5.59042	4.96524	5.26674	4.43941	5.99586	5.96889	4.69828	4.5934	7.35979	5.01452	5.48429	4.67828	5.63407	5.34018	6.47723	5.32123	5.02088	5.00076	5.44543	5.98308	5.74458	4.80506	5.78366	5.95618	3.97473	5.67762	5.322	6.42517	5.2323	5.59882	6.07508	4.43108	4.56109	5.22414	6.33811	5.54464	3.40435	4.57287
GH1	0.677575	9.24129	7.14754	7.92228	6.46264	8.4122	8.56313	8.40091	8.41788	7.64182	8.23941	9.0213	8.50948	7.97752	7.21927	6.14102	8.14417	9.29502	8.4633	8.12534	7.71789	8.87788	8.40091	8.40091	9.2728	8.19145	8.60417	9.10001	9.59395	7.83504	7.39192	8.4122	8.50395	7.56484	5.68111	8.49637	8.52048	8.83632	6.89027	7.46625	8.37534	7.80836	7.68716	8.06697	8.43871	7.29289	7.62486	7.85566	8.71554
NRCAM	0.677298	4.75459	3.1407	3.43445	2.49433	3.67663	4.29358	3.63772	3.84253	3.39405	3.24746	3.41436	3.36992	4.44556	3.83959	2.25681	3.16054	3.54758	3.00194	2.3842	3.30566	2.92731	4.60392	3.4414	4.09165	4.12133	3.14619	3.43828	3.62178	4.82014	3.87105	4.42504	3.00569	2.99805	2.70649	3.36443	3.66793	3.64551	2.87397	3.30912	3.55801	3.58254	4.0742	4.58351	4.56288	2.70343	3.47174	4.10729	3.73849
ANXA4	0.677237	7.59613	7.03168	7.12766	6.78468	7.24887	6.91878	6.91437	7.51139	7.57725	8.56965	7.30145	7.35682	6.86082	6.72092	6.10963	7.91053	8.30283	7.54784	6.40283	7.12569	7.00778	8.52048	7.91445	7.63798	6.97938	6.40434	8.1155	8.00648	7.03851	7.25575	7.31651	6.23292	8.2188	7.63798	8.67995	7.1066	7.80836	6.35974	6.29484	6.45259	8.03246	7.34627	7.55459	7.46909	6.81348	7.22827	8.23941	7.87075
IL1RAP	0.677195	6.77766	5.51351	5.41082	4.58351	5.38681	5.72172	5.29733	6.30341	6.5019	6.14348	5.71382	4.78228	5.53024	5.57169	4.97354	5.06232	5.76395	5.48652	4.44372	5.33805	4.51782	6.44538	5.88918	6.40283	5.83631	4.96002	5.80433	5.5035	5.87725	5.35041	6.16519	4.72308	6.44145	6.7297	5.87409	5.0785	6.71614	4.32073	4.82747	5.08313	6.26622	5.51835	5.96176	6.21085	5.09811	5.42881	6.23914	6.58983
TBX20	0.677038	2.58691	0.918951	1.42816	1.08517	0.903388	1.40904	1.20444	1.71853	2.44336	1.92455	2.27049	1.40692	2.49465	1.7751	0.919961	0.641483	1.586	0.968292	0.54844	1.24043	1.04454	2.09451	1.08608	1.78184	1.26888	0.971734	1.88505	1.62198	1.48687	1.83005	2.21909	1.37609	1.75218	1.32289	1.63319	0.873203	2.34263	0.638575	1.30836	1.15765	1.2897	0.876301	1.76935	1.91003	0.857655	1.37841	2.08487	1.76275
SPSB2	0.676879	2.0678	2.12921	3.03455	2.04295	3.34246	2.95399	3.62268	3.53853	2.8552	3.10837	3.74114	3.75328	3.45628	2.32092	2.06416	2.91098	3.36698	3.67064	2.77586	2.40676	3.79583	2.99578	3.17601	3.04628	2.32657	3.45769	4.00284	3.41253	2.81265	3.05035	2.82699	2.57411	1.80828	2.79436	1.76742	3.78456	3.10111	2.49662	3.02277	2.57129	2.64568	2.39689	3.30384	2.5313	2.25753	2.40569	3.38059	2.51473
KRT17	0.67681	1.17038	2.29237	1.77767	0.886257	1.18188	0.378083	1.17038	1.5401	3.50169	4.16491	2.22299	1.67806	1.05184	1.03632	3.14822	1.27493	1.08608	1.00934	2.40006	0.862223	2.4227	1.29476	1.91596	1.43184	0.191043	0.561004	0.873203	1.77875	1.83291	1.20793	1.32289	0.711128	2.31778	5.47037	1.77406	1.47177	2.53508	1.58762	1.45413	1.66639	2.67662	1.23969	1.6755	1.12599	1.74693	0.923594	2.08697	1.7951
GPR115	0.67656	2.30911	3.23674	3.25732	1.26718	2.47574	2.87801	2.60997	1.99021	3.14659	3.16944	2.89506	3.21451	3.33873	3.17251	2.41584	1.79552	1.6954	2.95788	1.85626	2.53692	2.03936	2.57411	2.78422	2.0176	2.70752	2.4248	2.90271	2.32334	3.30531	2.26055	2.77108	1.4375	2.5084	3.69601	1.06881	2.3664	2.15642	1.62499	2.77586	1.51534	3.02351	2.69392	3.07226	2.4761	1.37363	1.81869	2.24505	1.89833
SCARNA12	0.676326	2.79335	1.17914	2.95614	3.31472	2.35357	2.27581	2.33074	1.56891	2.41304	1.22511	1.94697	3.38413	0.839536	1.66037	1.99369	1.76607	2.68797	1.76037	2.1933	2.50523	2.33868	2.38763	1.94372	1.97895	1.90493	2.85387	1.74552	2.68154	1.06613	2.90233	2.94775	2.64415	1.97092	0.644939	2.49321	2.00083	2.05875	2.35492	2.39654	2.41055	1.36868	2.82173	2.26951	1.92741	1.31673	1.62575	2.23239	1.27143
C1orf54	0.676217	5.08313	6.33234	6.02116	5.88918	6.08576	5.51506	5.54159	5.25208	4.72002	5.03459	5.22794	6.27859	4.68433	5.03766	5.8375	6.23795	4.9421	6.55113	6.23421	5.83631	5.69943	5.17438	5.75417	4.71185	5.43975	5.7589	5.22126	5.04879	5.14421	5.18695	4.86295	5.86288	5.66309	4.70619	5.49439	6.12915	4.7149	6.21804	4.46983	5.7493	5.57822	5.50835	4.5488	4.67737	5.96268	5.30686	4.85919	5.92784
C4BPB	0.675498	2.77108	3.37067	3.52954	3.68351	3.59262	2.33665	3.705	2.27327	3.11119	3.24587	3.151	4.22861	2.16006	3.66257	3.94525	3.20423	3.10043	4.03425	2.83862	3.70461	4.60675	2.59509	3.85525	1.67687	3.0887	3.36865	3.39194	3.23993	3.56079	3.39809	3.4173	2.56211	3.47524	4.32252	2.88654	3.85487	2.89644	5.10808	3.63664	3.82531	3.00084	2.86655	2.33604	2.92873	4.68379	2.85631	2.34462	2.92671
LOC100128077	0.675322	2.35422	1.13991	1.63624	1.61577	1.88197	2.65955	1.72674	1.67581	1.67365	2.90346	3.32035	3.01095	2.58836	1.76037	0.560245	1.31329	2.486	2.54438	0.57996	2.32414	3.52177	2.43932	2.92643	2.27442	1.72786	1.89909	2.94048	2.67525	2.58316	2.35063	1.96914	2.32657	2.69616	2.45584	1.96988	2.55161	2.88381	0.744121	1.61981	1.55406	2.13385	2.04965	2.29625	2.23449	1.72674	1.91627	3.03809	2.04483
FAM46A	0.675115	7.25575	5.28591	6.18185	5.44213	6.4544	7.07449	6.23421	7.11864	6.29484	6.41592	6.43172	6.05106	7.14493	6.29355	5.0482	5.85333	6.87477	6.52334	5.43738	6.48438	5.55283	7.18578	6.42022	7.39502	6.95598	6.19027	6.77569	6.91437	7.09741	6.80146	7.42043	6.29106	6.80331	6.18185	7.12116	6.26238	7.27312	4.89525	5.91059	6.17135	6.62558	6.70062	7.38169	7.21694	5.16526	6.26977	6.79817	7.26116
SNORA25	0.674999	4.41788	6.19353	5.6856	7.06739	5.91244	5.86576	7.07449	6.36092	5.8297	5.12264	4.01557	5.59216	6.0243	4.03633	7.21505	5.83351	6.14237	5.67596	5.10666	3.66539	4.85745	7.03443	4.96955	0	6.08896	6.60255	3.87775	6.08801	6.14921	3.672	6.37034	6.67041	5.5834	0	6.89432	5.71423	4.75551	6.47434	5.53024	5.5789	6.1119	5.91151	6.26481	6.07071	6.19608	5.29357	6.29834	6.06016
ENDOU	0.674895	7.3304	5.86207	7.47489	3.59709	7.00559	7.43512	6.76866	7.52051	6.65779	7.24399	6.19996	6.92309	7.72825	6.07737	3.4459	6.70062	6.68313	7.22695	5.42269	7.88318	7.24887	7.60945	8.00648	6.2426	8.01098	7.43776	7.5416	7.43512	7.0365	7.83504	6.07637	6.8729	7.38919	6.23672	6.75801	6.63015	7.11393	5.36351	5.93084	6.80146	7.10232	7.61888	6.72792	7.92659	4.69432	6.57086	7.43273	7.41726
AFF1	0.674623	6.49154	5.08581	5.07723	4.74895	5.99163	6.47723	5.75125	6.14102	5.87297	4.97033	5.42189	5.34362	6.68975	6.35974	4.19645	5.31263	5.98308	5.45453	4.95103	6.11875	4.47956	5.99354	5.17587	6.45708	5.90619	5.62709	5.99475	5.53558	6.58529	6.3196	6.42782	5.63741	5.84355	5.19324	6.72092	5.322	6.80331	4.57679	5.78634	5.44213	6.24357	6.39573	6.83083	6.53796	4.8164	5.7589	6.10156	6.17876
MAOB	0.674489	1.67209	2.35022	3.03809	1.01787	1.14208	1.00415	1.70444	1.55145	3.86069	1.61692	1.34598	1.43587	1.70635	0.666787	2.13161	1.94476	1.29183	0.99593	2.33145	0.786018	2.49051	1.53829	3.36728	3.68862	1.30362	1.75856	2.13532	1.76354	3.85183	1.35696	3.68312	1.00034	3.35086	3.98435	0.770908	0.686183	1.19812	3.84535	0.838273	1.35473	1.52727	1.8808	1.85194	1.49983	1.59031	2.33804	1.94847	2.52099
LOC100506192	0.674257	1.6748	0.728368	1.01487	0.955847	2.32197	2.22229	0.504322	1.1337	1.51565	2.03532	1.34818	2.63597	1.15765	0.82788	1.5179	1.53651	1.53009	1.61519	1.46704	1.10501	1.91113	1.91818	1.72491	1.72606	2.04856	0.960149	0.656407	0.992995	1.02502	3.00857	1.67251	1.19036	1.75999	0.239864	2.52945	1.27949	1.6755	0.993595	1.05997	1.11265	2.48413	1.53432	1.34203	1.37176	0.933246	0.965456	1.07247	1.78145
KRT34	0.674129	1.32154	0.240022	1.86729	0.293662	0.919665	2.03599	1.37841	1.73766	0.440143	1.40341	3.54005	2.3443	1.24212	0.867684	0.145032	1.33694	1.98141	1.61907	2.75625	1.27003	1.69099	2.95318	2.42448	1.38297	1.40835	0.828275	1.62463	3.22864	1.17593	1.14478	0.810048	0.549175	0.600977	2.05041	0.72256	3.43828	1.26282	0.713997	0.987113	1.12429	1.10028	1.18188	2.62944	1.20301	0.229684	0.678688	1.24383	1.34994
NES	0.673926	2.67218	3.04296	1.77223	3.60059	2.404	2.96993	3.37096	2.13385	3.80928	1.87151	1.4831	1.41049	3.64742	3.29235	2.92731	1.75644	2.34186	2.34494	3.76315	4.11715	2.98854	2.68229	2.02644	2.58152	2.91421	2.87898	1.96121	1.70043	2.66554	2.92643	2.5437	3.58325	2.39363	3.5321	2.59172	1.99339	2.65742	2.97263	3.26402	2.63087	3.37397	3.1891	2.50282	2.45187	3.14619	3.49089	2.54103	2.21358
CCL18	0.673625	0.460054	1.39837	3.15516	0.436136	1.18654	0.307849	1.00975	0.674163	1.46402	3.87501	1.30729	1.40127	1.04521	0.554413	1.9057	1.39287	0.220943	1.06029	3.8209	0.858844	0.619217	1.16851	3.28481	1.45896	0.860033	1.41303	0.501087	1.21301	1.44793	0.801762	1.46631	0.329207	3.62954	5.71382	1.10994	0.253915	0.112114	4.29931	1.47811	0.53267	0.465704	2.79114	0.761273	0.206245	1.37096	0.806429	0.569405	0.450507
LRP1	0.67346	4.48209	3.5736	2.66973	4.48557	3.1413	4.38461	3.88789	3.36799	4.7189	3.01577	2.57959	3.04967	4.70912	4.91152	4.74743	2.90542	4.209	3.3476	3.96045	4.01273	2.79466	3.85371	3.02784	3.97998	3.9106	4.07585	3.31818	3.32392	4.45044	3.74862	4.17147	4.32848	4.53265	4.38834	4.29698	3.06363	4.5934	3.92806	4.92125	3.71616	3.8683	4.19364	4.54178	4.27668	4.89219	4.47175	4.88151	3.57927
FBLN2	0.67322	5.14736	5.5789	4.62674	6.13521	4.39427	4.95398	5.43738	5.09098	5.38927	4.61932	3.85343	3.32004	5.24831	5.63135	6.31319	4.71553	5.14541	4.45835	5.70111	5.50272	4.21398	4.64778	4.53609	5.14078	5.37158	5.26313	4.62315	4.79492	5.01936	4.78228	4.84805	5.06467	5.71463	6.21448	5.25736	4.71719	5.52257	6.04449	6.15876	5.61742	4.8164	5.36176	5.47435	5.26458	6.31565	5.66513	5.84937	4.86827
A2M	0.673203	8.13454	8.02453	7.2296	8.89264	6.89816	7.95563	7.25886	7.28824	7.7775	6.16519	6.16519	5.72172	7.65674	8.53204	8.80048	7.48114	7.60945	7.13503	8.10501	8.09501	6.07858	7.77102	6.3272	7.31917	7.80465	7.59613	7.01939	6.83175	7.62864	7.86318	7.82391	7.9429	8.27605	7.2834	8.4122	6.91206	8.21418	8.59025	8.56965	8.13054	7.86318	6.87843	7.95949	7.75345	9.14008	8.23941	7.39502	7.32524
TICAM2	0.673032	1.93849	1.79825	0.173404	2.34263	3.11572	2.7632	2.16591	1.16924	1.8297	1.53432	1.02889	2.64675	1.71109	2.01862	2.0286	2.56006	2.41689	3.01346	3.00647	2.17312	0.0321423	2.23199	2.2355	1.93767	2.31643	2.54024	1.75884	2.50591	2.40676	1.65146	2.3517	1.38503	1.40455	2.11862	2.75967	1.95187	0.891767	2.23586	0.501087	2.23993	2.6096	2.44698	2.16006	0.827092	2.33253	1.33507	0.444295	3.53429
MATN2	0.672916	5.00819	6.45979	4.66367	6.10156	4.77442	5.26674	4.76656	4.73745	5.34529	4.70572	3.73694	3.77797	5.35505	4.85975	5.80978	4.95707	4.70572	3.9589	5.29733	4.8776	3.75387	4.70359	4.10608	5.52162	5.35965	5.43121	4.80333	4.89406	4.73219	4.91841	5.79598	4.33611	5.50104	5.21593	5.10589	4.02856	5.52576	5.7977	5.70111	5.68202	4.66882	5.11671	5.40756	5.35115	6.1377	6.05006	5.34961	5.24691
PTPRF	0.672741	5.67674	5.10692	4.84367	4.6083	4.9138	5.49917	5.16967	5.53611	7.10232	5.55646	5.31606	4.57326	6.22301	6.07975	5.47197	4.63554	5.47197	5.03515	4.2264	5.37029	4.7587	5.79598	5.15732	5.88714	5.20574	5.51095	5.49286	5.76773	5.89781	5.56919	5.81193	5.22794	5.67596	6.90388	5.35041	4.82588	6.03058	4.25561	6.56318	4.99193	6.19608	5.94119	6.28605	6.18743	5.07094	5.59299	6.08257	5.31606
DARC	0.672675	1.21776	2.39622	1.5743	1.4977	1.48462	1.83621	1.86965	2.31091	1.41434	1.20566	0.477658	1.05524	1.68879	1.29934	2.22916	2.05181	2.36186	0.99905	2.12848	1.66785	1.43587	1.09703	1.12429	1.75586	1.91562	2.55161	2.29889	1.35554	1.6013	1.11367	2.26768	1.62316	0.998163	1.96874	1.40692	0.942657	1.26756	3.01765	1.92888	3.13384	1.65917	1.75447	2.49115	2.53618	2.36186	2.83538	2.9423	1.3588
PPY2	0.671813	2.9644	0.377536	3.14859	0.818558	2.09297	3.12899	2.64634	2.57655	1.76388	1.99127	1.96562	2.7104	2.76695	1.86241	0	0.870108	2.07888	2.49215	0.281323	2.53618	2.95652	1.88391	2.54403	2.78484	1.47177	1.88936	2.96003	2.57816	2.88797	2.28223	2.07391	1.60396	1.14135	1.81413	1.56132	2.77179	3.1115	0.438435	1.99127	1.18385	1.63501	2.95434	2.60832	2.88118	0.72256	1.79904	2.62519	2.37425
MMP2	0.670684	5.30549	6.4544	5.11301	5.6139	4.20202	5.11475	4.59974	5.11407	7.26832	5.1537	4.93521	3.7463	5.11729	5.05237	6.23795	5.30481	5.40624	3.82531	5.68889	4.43486	3.78414	5.1178	5.30081	5.6485	5.31044	5.20574	5.16839	5.40158	5.00364	5.1422	6.27692	4.11019	6.05006	7.7854	5.08074	4.72921	5.36961	6.60708	6.15028	6.03567	5.93686	5.22126	6.48577	5.41552	6.63808	5.82162	5.56059	5.27763
LOC100506554	0.670085	3.58909	4.52053	3.00194	4.08959	3.59915	3.8762	3.4256	2.87535	4.26649	3.09696	2.39297	3.13699	3.74491	2.50523	4.63748	4.34029	3.56659	3.51856	3.82642	3.36728	2.94943	2.90408	2.9139	3.54179	3.52545	4.14533	3.0976	3.68862	3.65792	2.70035	3.91626	3.31584	3.54853	3.97091	3.52988	3.65527	3.22625	4.07149	3.02784	3.61704	3.92027	4.10608	4.52114	2.76088	3.66793	4.46121	4.00665	3.99898
TRIM58	0.669819	3.73052	1.97831	2.47931	2.13345	2.26879	2.62276	2.52868	2.82107	3.49089	3.45096	3.57092	1.72934	2.77553	2.7394	1.42816	2.16924	2.95575	2.13345	2.06315	1.77037	2.89506	2.27476	2.64162	1.47659	2.93757	1.65686	2.87164	1.8297	2.60282	2.75085	3.48498	2.07289	3.15693	3.81194	3.22248	2.35891	4.15839	1.85907	2.48413	2.56036	2.8815	2.13027	3.75364	3.00012	3.75533	3.19716	3.77183	3.58135
EXOC6B	0.669571	4.30284	3.34905	3.81905	2.9336	3.33031	4.11259	3.24206	4.28603	4.02435	4.01311	3.99667	3.47034	4.46207	4.10648	3.15446	3.22216	4.01112	3.03708	1.77185	3.79625	3.20754	4.2483	3.58967	4.50595	4.06031	3.22668	4.38834	3.78831	4.11098	4.25962	4.50412	3.55908	3.71002	3.94275	4.32848	3.7295	4.89219	2.79639	3.83848	3.41072	3.93568	3.60134	4.30725	4.95943	2.88416	3.42425	3.97643	4.2801
ITGB3	0.669471	4.4054	2.95055	3.86469	2.28187	3.33172	4.77979	3.68862	3.68312	3.67145	3.46602	4.26129	3.83601	3.99667	3.35652	1.57075	2.91659	3.9558	3.15889	1.58033	3.53096	3.56524	2.9861	3.72513	3.99134	3.36728	2.65535	3.99424	3.33873	3.8541	4.01688	4.06075	3.27778	2.78189	2.91559	3.90544	3.0962	4.38419	1.53203	3.83147	2.45465	2.66833	2.55449	4.35686	4.39565	2.31778	3.54886	3.89408	4.35092
ADRA2C	0.669124	0.814417	0.844029	3.05342	2.02217	0.644552	1.48834	2.3775	2.46918	1.91896	1.54589	1.8145	2.10428	2.37485	1.27356	1.25073	1.9178	2.24432	1.94592	2.09596	1.7751	2.53508	2.10034	3.35007	0.786918	1.64306	1.89392	1.09873	2.15462	3.43654	1.66757	1.06206	2.46782	3.29066	4.60295	1.4977	1.30396	2.59653	3.41324	1.67365	1.16313	0.885637	2.66179	1.94086	1.33387	1.67438	1.73431	3.6417	2.30624
ELN	0.668999	4.73331	5.01619	3.62331	6.00605	3.22128	4.37271	4.80449	4.37086	4.85447	3.82164	2.8682	2.8207	4.74382	4.9138	5.07027	4.45185	4.64234	3.88753	4.39427	4.72002	3.51646	4.59099	3.08934	4.77589	4.63748	4.61736	4.08718	4.38374	4.04603	3.84492	4.65597	4.55036	4.67737	5.22061	4.80759	4.39287	4.37459	5.31471	4.98438	5.17022	4.08327	4.0358	5.00873	4.43722	5.49035	4.7195	5.19839	4.44797
CPE	0.668923	1.87478	2.12597	1.7515	3.51288	1.27421	2.02506	2.21115	2.21432	2.80328	2.81302	2.28558	0.934424	2.42545	2.43967	2.9423	2.51579	2.90233	1.64022	2.74151	2.73069	1.36835	2.98794	1.84505	3.19162	1.25215	1.37464	1.89426	2.65386	2.09753	1.54778	2.88307	3.14308	1.45676	3.59443	2.51683	1.95784	1.66785	2.63921	1.93186	2.48261	2.31361	1.4977	1.94476	1.92491	2.44152	3.13605	1.61354	3.47449
TBX2	0.66811	4.66474	4.8619	3.96458	5.48506	3.6156	5.22199	5.06171	4.00009	4.09632	3.3733	3.68388	2.89879	4.69158	5.54811	5.62618	4.26812	5.45907	4.19325	5.17307	4.86585	4.78607	3.99898	3.15413	4.34261	4.66142	5.16839	3.94864	4.42336	4.40978	4.73471	4.54308	5.47773	5.03032	3.43207	4.17372	4.64288	4.50051	5.36569	5.85997	5.16387	4.13247	4.39699	4.22605	4.5934	5.83255	5.10935	4.33438	3.83028
SULT2B1	0.667953	3.75411	2.55521	4.29534	1.97044	4.23519	4.93634	3.90544	4.63955	3.74232	3.88405	4.40625	4.89406	4.41511	3.6522	1.5064	4.35092	4.47956	4.41549	2.67316	3.56115	4.69511	3.99747	4.32429	4.39427	3.67101	4.18436	4.76499	4.48534	3.68902	4.19849	3.58967	3.42818	2.58968	2.77375	3.73765	4.03926	4.38783	2.11425	2.7918	3.39296	3.9432	3.78008	3.87534	4.41672	2.20841	3.15446	4.3159	3.86268
C1orf53	0.667887	1.63815	2.04143	2.99379	1.89115	2.72761	1.65216	3.02137	2.21181	1.7037	2.29305	3.23163	3.7987	2.56528	2.388	1.75257	2.49956	2.51617	2.65672	2.08661	1.79364	3.16022	2.31157	2.68991	1.83219	2.60177	2.84676	3.16259	2.98854	1.92599	1.89947	1.58797	2.8552	1.05114	1.51356	1.29684	2.48008	1.87221	2.2942	2.09787	2.37626	2.30518	2.10854	2.30449	1.65328	0.874121	1.87596	2.39399	1.28131
LOC442454	0.666454	2.71545	3.64056	3.65752	2.63856	3.65177	2.51434	3.02277	3.02724	2.58836	3.14619	3.40619	4.28603	2.34888	2.17206	2.79147	3.60473	2.69425	3.60513	3.10871	2.42333	3.42748	2.9257	3.73694	2.9044	2.85454	2.86477	2.95717	3.04125	2.46078	2.08131	2.68259	2.77649	2.37987	2.59829	2.42301	3.53126	2.2104	3.2789	2.29457	3.17045	2.74014	2.72898	2.39049	2.52731	2.46048	2.8904	2.23888	3.568
UPK3BL	0.666309	4.22187	4.41168	2.70234	3.20292	4.15559	4.12972	3.26192	2.70752	3.35998	2.25648	3.89256	1.82313	2.57113	3.75533	4.56641	3.93861	3.91283	2.96496	4.34468	1.78055	1.20967	3.55692	3.59477	3.33774	3.07445	3.55414	3.04865	3.93551	3.20866	3.26227	4.02218	3.62365	3.02846	3.29963	3.76604	3.16972	2.49115	4.32625	3.9067	3.89916	3.98869	2.42835	3.71757	3.1413	4.17113	2.21712	4.096	3.99545
VTN	0.66624	2.45187	4.39212	3.10548	4.19486	2.75409	2.71653	3.59778	3.42199	3.13805	2.87364	2.2772	3.0784	3.39405	2.65497	3.37397	3.87312	3.47679	2.64675	4.11835	3.16259	3.64956	3.03013	3.22545	3.64472	3.82237	4.25395	3.5594	3.48469	3.46349	2.98985	3.52743	2.3976	2.76035	3.98714	2.69709	3.75974	2.92338	4.82801	3.52102	4.92743	3.0342	2.75625	3.97091	4.08068	3.88443	3.74341	3.90984	2.76353
P2RY14	0.66613	3.22216	3.30746	3.16054	4.97998	4.60535	3.5371	4.36193	3.95091	3.33807	3.2378	3.82128	4.35538	3.19926	3.47034	4.48913	3.53926	3.41072	4.35009	4.21661	4.51742	4.096	4.17191	4.31939	2.89305	3.74595	3.26745	3.43553	3.20174	3.52512	3.6417	2.97328	4.02039	4.96871	2.10816	4.97998	3.10007	3.44524	3.92261	3.41875	4.00956	3.42491	3.4414	2.88688	2.65042	4.06311	3.06304	3.11119	3.61841
ZNF554	0.66613	4.25149	3.24587	4.67188	1.85522	3.39537	4.74447	4.15061	3.8564	2.58691	2.79218	3.96763	4.03017	4.4325	3.93262	2.12446	3.3338	4.27351	3.67145	2.72898	3.45267	3.41401	3.40193	2.67459	3.78474	3.74739	4.14447	4.12972	3.47821	4.11587	4.34468	2.79673	3.44091	1.76037	2.64602	2.34722	4.51383	4.70036	3.06428	2.91201	3.08165	4.52053	4.12528	3.82237	4.25149	2.59612	3.62029	3.31616	1.6013
SLIT2	0.665909	2.89576	3.24342	1.51644	2.52378	1.31847	2.21215	1.61092	2.29305	2.9908	1.42553	1.27395	0.762654	2.13132	2.2642	2.84861	2.07463	2.3959	1.28056	1.80793	1.62316	0.587986	2.11975	1.10365	2.68866	2.30415	2.37361	1.68396	2.04744	1.41729	2.3772	3.15516	1.42512	2.54438	2.43076	2.3791	1.93489	2.13699	2.94673	2.83751	2.9827	2.05281	1.79476	2.87194	2.71076	2.85418	2.41509	2.86052	1.66194
APOE	0.665314	6.03153	6.98165	6.54824	8.01947	6.33963	6.17993	7.21694	7.21505	6.40878	5.96386	7.1958	6.55113	6.86288	6.68639	6.97678	6.8265	7.65389	6.18289	9.88293	6.84782	6.38135	6.28105	5.92489	6.97678	6.52739	7.33794	6.73115	6.87105	6.52868	5.7464	6.56458	6.92511	6.11086	7.93487	6.51438	7.1164	6.52587	7.00778	7.19839	6.56318	6.03567	7.017	6.03366	7.21054	7.53	6.50443	7.08567	6.10859
PLAGL1	0.664756	6.24899	6.13027	4.78343	6.85919	5.22567	6.12707	5.44476	5.17187	5.92581	4.65059	4.22481	4.33611	5.65218	6.18609	6.89602	5.4607	5.98687	5.1711	5.84836	5.91673	4.62867	5.81482	4.65394	5.61304	5.8405	5.93797	5.19387	5.01619	5.4607	5.59882	6.1377	5.97669	6.64928	4.95103	6.27991	5.21989	5.76078	6.46264	6.39573	6.10963	5.67487	5.72516	5.90419	5.35212	6.89228	6.37828	5.62001	5.26846
IDO2	0.664454	3.76389	4.07621	2.43038	4.29878	3.27554	4.40071	3.0342	2.23685	3.17601	2.21181	2.51928	3.3289	2.87462	3.03187	4.61792	3.70881	4.08283	3.52695	3.31045	3.08448	1.86416	4.10081	2.81678	2.96121	2.72568	3.20611	2.66873	2.97832	2.61028	3.15581	3.50617	4.08651	3.55908	1.71179	4.21871	3.17799	3.20964	3.94201	3.74012	3.68123	3.59952	3.5858	3.97437	2.06817	4.61835	3.91246	2.90574	2.90506
PCDH1	0.664186	6.16248	4.78723	4.96702	4.95339	5.15447	6.09714	5.73269	6.14921	5.91988	5.71731	5.95034	4.95462	6.22795	6.20569	4.2779	5.06955	6.07293	5.47278	4.20989	5.84733	5.94932	6.25757	5.25346	6.77569	5.51187	5.37664	5.78544	5.84162	6.36218	6.15752	6.28725	5.48822	5.30154	4.66618	5.62256	5.26155	6.3196	4.20688	5.51924	5.00873	5.48171	6.13643	6.16649	6.47847	4.75058	5.83631	6.27991	5.38765
GPRC5C	0.664125	2.3031	3.09696	2.54832	2.38165	2.03936	2.70546	2.68616	2.48568	1.65998	1.65545	2.43718	2.69552	2.59795	3.01284	2.96394	2.9841	2.82865	3.34533	2.44117	3.13669	2.41132	1.77916	1.89255	2.39187	3.00012	3.12441	2.86852	2.67349	2.2063	2.25786	2.51156	3.18618	2.49883	1.59462	1.64881	3.26298	2.60177	3.19926	2.95681	3.10379	1.89392	2.13848	1.90271	2.24849	3.35821	1.91562	1.97263	2.71989
AEBP1	0.663792	4.65447	5.18497	3.56079	5.85808	3.55346	4.8264	4.61092	3.94611	4.92912	3.70125	3.18687	3.00292	4.72816	4.95289	5.80433	4.18352	5.01271	3.59197	5.32409	4.60578	3.63275	4.47483	3.59443	5.05614	4.42197	4.91504	3.8948	4.02895	4.60728	4.37763	5.27986	4.40309	5.07908	4.69988	5.00311	3.70656	4.79261	5.42652	5.85619	4.86347	4.64573	4.70359	5.26313	4.82747	5.92888	5.56418	5.44952	4.68985
SPARC	0.663662	9.31466	9.94419	8.62167	10.0286	8.39014	9.18167	8.95289	8.52658	10.01	8.77008	7.81562	7.69824	9.42999	9.73178	10.32	8.89264	8.91675	8.50948	8.94369	9.67678	8.39014	9.0465	7.98958	9.0213	9.35428	9.07101	8.62167	8.51557	9.2324	9.0213	9.2324	9.63572	9.6085	9.74339	9.30621	8.77008	9.57989	9.74339	9.77241	9.30621	9.21184	8.98652	9.57989	9.18167	9.97632	9.64968	8.91675	8.64028
FCER1G	0.663501	6.34905	8.06137	7.89435	7.41108	7.74973	5.9145	6.7395	7.22467	6.72621	6.95219	7.75345	7.67073	6.30585	6.63179	7.91606	8.17165	6.45708	7.39733	9.0632	6.99848	6.84782	6.76539	7.39502	6.58369	7.36542	7.18838	7.36542	7.00329	7.23962	7.05404	7.43273	6.36478	7.52051	7.76753	7.23251	7.42628	6.81196	8.33036	7.17977	7.55459	7.03443	7.2296	7.03851	6.42782	7.73547	7.57725	6.94782	6.7395
COL16A1	0.663374	2.27581	2.7264	1.36584	3.35652	1.38899	2.21325	2.07144	2.08131	2.83785	1.8545	1.30467	1.20338	2.49523	1.83152	3.09198	1.98536	2.48261	1.63815	2.85055	2.01974	1.17245	2.15031	1.34528	2.9195	2.26569	2.31467	1.80419	2.07536	2.16429	1.78978	2.80585	1.64237	2.58058	2.79405	2.54645	1.56557	2.46158	2.80358	3.3733	2.65497	2.45291	2.23118	2.91043	2.64675	3.49781	2.81538	3.0046	2.21284
SLC16A3	0.663349	6.58529	4.95398	5.55539	5.53873	5.79308	6.1752	7.17022	7.31651	6.65248	7.30408	7.37913	6.26238	6.49441	6.33357	4.40249	5.74198	7.27066	6.51293	6.20569	6.33963	7.52051	6.42022	7.00113	6.90568	6.11752	6.48135	6.83992	7.1332	5.98098	6.0623	5.99691	6.72621	6.65947	7.21054	7.29843	6.47847	6.85332	4.78723	6.37514	5.67762	6.10156	6.94158	6.11875	6.53021	5.32841	6.04449	7.7146	7.16354
HIF3A	0.663227	3.64434	3.21782	2.21115	4.42285	2.37132	3.9106	3.18761	2.7488	3.2763	2.31061	2.3517	2.82902	3.40017	3.89256	4.35871	2.75868	3.78235	2.57369	3.93533	3.38916	3.23163	3.7237	2.26093	3.48606	3.29745	3.46573	2.38722	2.31222	3.56558	3.18721	3.61496	3.25428	4.11345	2.06748	4.28634	2.323	3.17221	3.53818	4.27054	3.39759	2.87164	3.22752	3.61922	2.87898	4.60675	4.28911	3.30182	3.10616
GNAQ	0.662698	4.08365	3.64663	3.21616	3.40692	3.47559	3.23493	2.79218	3.76532	4.11345	3.29635	3.1167	2.8615	4.07184	4.03342	4.03964	2.57959	3.19229	2.56103	2.29858	3.46967	2.53937	4.22861	2.87703	3.8588	3.56771	2.84217	3.44106	3.09097	3.229	3.81555	3.98551	3.50379	3.9558	3.83683	3.97172	2.7297	4.24399	3.06997	4.08651	3.55839	3.32962	2.77649	3.48165	3.88489	3.54957	3.47541	2.94084	3.3132
LOC100507025	0.662668	3.24948	2.26569	3.04236	3.12931	4.28556	3.7609	3.75141	3.89408	2.60216	4.75977	4.76401	3.56048	3.47645	3.32756	2.37626	2.79991	3.18721	3.79987	3.13107	3.17381	3.94693	4.27749	4.62026	3.85225	3.37735	3.07226	3.01765	2.73866	4.37234	4.73219	3.56621	2.72831	3.15548	2.0148	3.8149	3.43207	2.72154	3.56152	2.50316	2.74413	3.43377	4.35538	4.47249	3.88443	1.48037	3.44559	2.91133	3.66912
MINPP1	0.662611	5.54735	4.52672	4.69721	4.43762	5.16967	5.66309	4.72567	5.22199	4.6582	5.15611	5.85997	5.74832	5.72936	4.58893	4.21442	5.12589	5.22199	5.0431	4.41767	4.69268	5.11954	6.85711	5.00537	5.47197	5.13703	4.35609	5.78171	5.35505	5.40311	5.82751	6.31434	5.05614	4.77066	4.34468	4.80278	5.67316	4.94258	4.37626	4.25561	5.58751	5.65593	5.16061	5.662	5.52943	4.16911	4.81159	4.58351	5.64589
LOC728643	0.662605	1.57038	3.23747	2.82142	1.05559	1.95497	2.17725	2.10928	2.08205	3.56875	3.68736	1.98713	1.9943	2.53307	2.32016	4.21034	1.18051	1.48184	2.20522	1.8608	1.43932	0.814417	1.10955	2.4216	1.78681	1.0074	1.53049	1.77257	1.80638	2.57753	2.20312	2.45261	1.23328	2.63323	2.16591	2.71287	1.43102	1.61617	1.14654	1.68648	1.63364	2.92803	2.31361	2.29591	2.09529	1.99307	2.147	1.78488	0.932996
TLR3	0.662594	5.86808	4.44644	4.90498	3.33508	4.89027	4.62948	4.63253	5.03515	5.26674	5.63135	5.42352	4.26395	5.6139	5.40841	4.29358	4.60783	5.08821	4.78918	3.87854	5.1537	4.65014	6.00924	5.44712	5.2323	5.19767	3.62661	4.87428	5.35212	5.52797	5.48652	5.53024	4.00623	5.05451	3.99235	5.49035	4.7026	5.26846	4.05798	4.19325	4.8127	4.72206	5.34595	5.03578	5.7589	4.48209	4.76818	4.73582	5.85438
NBLA00301	0.662382	2.28921	3.25921	2.7452	2.26664	1.25644	2.49019	1.74377	2.01215	2.36843	1.74073	1.55664	2.3791	1.67769	1.3464	2.78074	3.1701	2.29889	1.47471	2.00271	1.58466	1.5226	2.12953	3.01346	2.94978	1.85554	2.27545	2.01685	2.20207	2.96422	1.93767	2.95506	1.05244	3.11353	3.07519	2.31091	1.8883	1.74226	3.72691	2.30875	2.90609	2.08661	2.18626	3.11774	2.36667	2.62519	2.43783	2.09193	2.46229
PPP1R14A	0.661491	5.19589	5.58415	4.84863	6.23795	4.59588	4.79897	6.34342	5.2063	5.27416	4.58616	5.30481	5.69943	5.62543	5.47357	5.56822	5.53873	5.99475	5.34455	6.63808	6.26756	6.42022	4.91207	4.65059	5.56822	5.36431	5.83631	5.22061	5.45678	4.8187	5.36569	5.24562	6.56458	4.74447	3.61669	5.04569	6.20953	4.62315	5.75613	5.84355	5.97717	5.03272	5.52576	5.35813	5.17248	6.30708	5.71104	5.12313	5.10752
MALAT1	0.661252	5.67163	4.56013	3.83375	5.46732	5.29733	5.62353	4.67828	5.03701	4.90769	4.76077	3.87775	4.21442	4.90498	5.0728	5.63741	4.43398	5.18695	4.39078	5.04693	5.08761	3.76419	5.61027	4.7312	5.5758	5.01842	4.60628	4.45423	4.61043	5.36888	5.6139	6.35406	4.54451	5.80323	4.35193	5.83837	3.99046	5.63826	5.11121	4.99501	5.08074	5.8811	5.26846	5.76953	4.90769	5.81968	5.09682	4.82864	4.92013
HAND2	0.660889	3.18555	4.61642	4.01353	4.12423	3.3132	2.88381	3.59407	3.53288	3.24623	3.54638	3.52589	2.91303	3.07874	2.86178	4.21088	3.9338	3.50169	2.74949	4.04729	2.77249	3.10908	3.27737	3.81083	4.03017	3.58325	3.91949	3.18618	3.55132	4.13372	3.28551	3.98117	2.42194	3.98961	4.8587	2.67624	3.39469	2.91043	5.18763	4.19735	4.16858	3.46785	3.22128	3.97363	3.81657	4.44743	4.22289	3.80717	3.22382
MORN3	0.660639	4.47956	3.24804	5.03201	2.50675	3.48498	4.90161	4.03215	5.20574	3.91025	4.39212	4.89988	5.05727	4.38834	3.72297	1.33507	4.42504	4.62226	4.32467	2.51288	3.67329	4.7692	4.46072	4.58351	4.75212	3.94864	4.06397	4.97937	4.84483	4.12387	3.91626	4.02818	3.31726	3.6334	3.87974	3.1684	4.52584	4.46166	2.66297	3.75682	3.78054	4.15875	3.88162	4.47823	4.67293	2.24568	3.5517	4.1341	4.58308
GPR116	0.66054	5.00701	4.77231	4.00136	5.69138	4.00582	4.86245	3.95932	4.31096	4.95522	3.31818	3.41039	3.24587	4.50838	4.65304	5.76078	4.24323	4.44465	3.97753	4.63514	4.86827	3.06202	4.63314	3.39677	4.02039	4.60783	4.26649	3.90753	3.4151	4.31265	4.71829	4.51295	4.68876	5.72593	3.70422	5.05124	4.108	4.85049	5.11954	5.76467	4.76553	4.75058	4.06852	4.34261	4.28096	5.68389	4.99389	3.90086	4.38461
FAT1	0.660205	2.07567	1.85488	1.02949	2.8207	1.72035	1.72412	1.94459	1.46434	2.9318	1.26041	1.0074	1.23631	2.61376	3.0239	2.48261	1.24993	1.99737	1.47099	1.48348	2.7632	1.43532	2.05143	1.27593	1.40242	2.0467	2.0406	1.50048	1.57345	2.35022	1.90169	1.86659	2.50917	2.46406	2.7219	2.22838	1.47591	2.33739	2.07677	2.63856	1.62353	2.5422	2.14828	2.18769	2.05946	2.44044	2.16888	1.50117	1.55543
CD9	0.659306	4.79437	6.47025	5.69943	5.72357	5.42269	4.50875	4.76448	5.3745	6.6165	6.71085	5.4803	4.65258	4.73219	4.55855	6.48438	5.76192	4.87709	5.21031	6.61506	5.02088	4.45835	5.08251	5.76675	5.28529	4.98844	5.25736	5.04937	5.57011	4.88437	4.52921	5.96599	4.65685	6.0243	7.95949	5.56322	4.7195	5.02841	6.22301	6.07508	5.92975	5.85808	5.34151	5.85808	5.25278	6.01703	5.62167	5.00648	5.36639
ATG9B	0.659234	3.82795	3.64241	3.13186	2.88444	4.32429	4.32303	4.03251	3.20276	2.91891	3.10349	3.33066	3.426	3.99971	5.03139	4.4399	3.45837	4.40116	3.10379	3.3442	4.09632	3.229	2.83206	3.51993	3.77401	4.16911	3.85107	4.08404	4.32893	3.63706	4.22206	4.89525	3.87935	4.87312	3.55839	4.48157	2.52209	4.0779	3.62288	4.52867	3.4302	4.39334	4.17824	4.7307	3.53746	3.92292	3.90121	3.61704	2.967
JUN	0.659094	4.06031	5.80614	3.98288	5.52502	4.14484	4.01311	5.69138	4.80449	5.17587	4.30144	4.45281	3.30671	4.07585	4.68521	5.76192	5.0756	5.04489	3.63245	5.73164	3.84844	4.31939	4.55809	3.80286	4.88634	4.56243	4.23317	3.62178	4.49196	4.38554	4.50595	4.65394	5.2513	5.77707	5.07094	4.79492	4.53107	4.17414	5.89003	6.26977	4.57363	4.66319	4.58073	4.51342	4.47224	7.10453	5.26674	4.19888	4.2506
GNE	0.659008	5.72441	3.94611	4.4574	4.07467	4.45044	5.48506	4.75002	5.08195	5.13765	5.01727	4.49776	3.92976	5.28591	5.23866	3.61176	4.33519	5.25312	4.53609	3.59005	4.70869	4.54451	5.45907	4.47175	5.78265	4.98553	4.65447	5.27986	5.16967	4.92249	4.87209	5.55978	5.09157	4.70297	4.53107	4.35403	4.53015	5.35212	3.79625	4.64016	4.52338	5.13171	4.77113	5.12451	5.59299	4.34701	4.96467	5.3794	5.30081
ZNF83	0.658987	5.46484	5.09562	4.28831	5.44543	5.69313	5.94411	5.19324	4.73278	5.02464	4.95289	4.78664	4.72767	4.88913	4.87928	6.35277	4.78025	5.30401	5.12711	4.75713	4.84755	4.40625	5.41299	4.86347	5.97465	5.77028	5.4162	4.75925	5.42959	5.69138	5.81482	6.04332	4.73687	5.05791	4.46582	6.15233	4.6315	5.00819	5.47953	4.58616	6.09969	6.26377	4.89078	6.00029	4.84319	5.19839	5.72246	4.58256	4.88536
APOLD1	0.658788	3.98869	4.16993	3.32962	6.42372	5.05856	3.90714	5.62457	4.85217	5.181	3.43967	4.0487	4.78976	4.4556	4.77855	5.40841	3.7295	4.39523	4.17734	4.67293	4.75758	4.42006	5.1537	3.67847	3.81738	4.26446	3.93824	3.59673	4.40931	4.8127	4.16274	4.20149	4.39699	5.42652	2.3523	6.07508	4.60187	4.29614	3.92585	4.77979	3.20719	3.99625	4.89406	4.64118	4.16364	4.81476	4.20731	4.55949	4.33112
FBN2	0.658479	6.78285	5.93195	5.63407	6.21448	6.42372	6.93934	6.50015	6.47723	6.60557	5.47357	5.59216	5.39454	7.66433	7.64425	6.37034	5.69585	6.42022	5.99041	5.24096	6.90012	5.01968	7.4722	5.68202	6.47302	6.87477	6.56318	6.13272	6.61183	7.62172	6.8821	6.80146	6.82083	6.25631	5.48171	6.16388	6.27223	7.11864	5.76192	7.04256	6.17759	6.41751	6.81509	7.54784	7.73547	5.92975	6.57412	6.74243	5.94119
RPL39	0.658337	6.30341	7.66746	7.6507	6.18084	8.10062	5.95618	7.09741	6.78634	6.7376	7.40837	6.54312	7.62172	6.34342	5.94597	6.96872	7.17272	6.61506	7.96454	6.78468	6.77766	6.70244	6.33963	6.51125	6.70062	6.64608	7.24887	6.12166	6.24785	6.94554	6.19996	6.8356	6.52334	6.07858	6.38825	6.76709	7.06513	6.18609	7.68716	6.27692	6.85529	6.82442	6.31319	5.61742	6.26977	6.8729	7.43273	5.98402	7.64425
LMOD1	0.657737	4.31405	4.37898	3.18175	5.33879	3.2024	3.60655	4.04729	4.01598	4.70139	3.37205	3.04452	2.89947	4.49621	3.4573	4.84992	3.70541	3.69699	2.18003	4.76604	4.78183	3.76998	4.60535	2.95154	4.65059	3.75178	3.81524	3.00491	2.99578	3.94172	4.03806	4.2722	4.07544	3.87736	3.08829	4.45606	3.40265	3.31357	3.97473	3.93294	3.8245	4.00453	3.98793	4.00996	3.80243	4.83025	5.32841	3.99312	3.99667
CD74	0.65754	7.53	9.15151	8.59025	8.95989	7.63147	6.77054	7.32657	8.24916	8.15775	7.66433	8.00274	6.88634	6.98769	7.30408	7.96454	7.80465	8.21418	7.5416	11.3519	7.14493	7.03168	6.98769	7.74973	7.30145	7.57725	8.13054	6.63469	7.47815	8.52048	7.72825	7.63481	6.84979	7.81199	9.75753	8.08553	7.81562	7.2224	7.74973	7.91445	7.8452	7.50511	7.32202	7.47489	6.63808	8.10062	8.33593	8.14846	7.56484
GDA	0.657227	4.52053	3.60688	4.12972	2.9834	4.33112	5.01666	4.19399	4.18681	4.52114	3.89132	5.07027	4.1998	4.25424	3.61278	1.06348	3.66494	3.63426	3.47206	2.08586	2.39145	2.60724	3.99971	3.80889	3.85571	4.5226	3.37029	3.69746	3.88053	4.22168	3.59554	4.54262	3.22584	3.49781	2.68398	4.6321	4.27099	3.63539	2.05041	3.37239	3.03809	3.89176	3.15724	4.61498	4.20297	1.8264	3.99312	4.11366	4.19285
SCCPDH	0.657078	6.01311	5.26905	4.79325	4.30334	5.69138	5.2679	4.985	4.20246	5.70562	6.58848	7.0833	4.87095	5.34748	5.86576	5.18298	5.25278	4.28114	5.45201	5.13458	5.80887	5.07617	5.65505	5.38993	4.18681	4.62822	4.79215	4.70619	4.545	5.64589	4.68076	4.86827	4.72863	5.24831	5.29502	5.13525	5.50927	5.62001	4.92249	5.07493	4.60783	4.54308	4.73471	4.80106	4.8264	4.79437	4.92977	5.65842	5.99586
ABI3BP	0.657017	2.3911	2.91729	3.12334	2.17623	1.8614	2.52378	1.6733	2.17312	2.47641	1.33734	1.1417	1.04776	1.76037	2.15395	2.4573	2.44588	2.10739	1.15019	3.10043	2.22399	0.980047	2.67491	3.70656	2.63296	2.32016	2.08062	2.64198	2.46813	4.55699	1.91596	3.11741	1.50712	4.11098	4.72979	2.20841	2.11505	2.29667	4.74275	2.31537	2.78422	2.28331	2.46308	3.10111	2.5632	3.65308	3.17381	2.85849	2.41546
TPM2	0.656549	5.95618	6.81699	5.85535	7.89033	5.2315	6.09492	6.70729	6.07508	7.06975	6.5571	5.62077	6.15233	6.81348	5.95034	6.85332	6.74243	6.27109	5.90619	7.32202	7.09497	6.19608	6.93553	5.80887	6.78778	5.99163	6.54474	5.44392	5.45822	6.18414	6.49563	6.81699	6.47558	6.06956	6.53796	6.58036	6.22424	5.40624	7.03851	6.74566	6.85919	6.36767	6.17004	6.32452	5.69313	7.43512	7.00113	6.26756	6.84191
GFRA2	0.656408	3.24681	2.20708	1.22108	2.39797	1.68897	1.48392	2.69782	1.80675	1.11697	0.872864	1.91896	1.27493	1.9832	3.27596	2.81757	1.01229	2.12597	2.29889	0.913551	2.52209	2.17937	1.73622	1.43824	1.32949	2.36916	2.70447	1.94004	2.08487	1.4134	2.13098	1.42512	2.72699	2.90574	0.939878	2.39556	1.85626	2.03599	2.58875	1.96953	2.54909	1.18216	1.94261	1.15446	2.12641	2.18173	1.18518	1.52762	1.89149
TRIM64B	0.656294	0.321753	0.592931	1.55646	0.062539	0.15077	0.215932	0.229232	1.01258	4.07304	2.19583	1.13301	2.29027	0.224007	0.270253	1.83851	0.395829	0.0210422	0.0673239	0.0228273	0	0	0.0218406	1.8145	1.52568	0	0.468363	0.186983	0.857935	0.908782	0.552313	0.408898	0	1.17991	4.53202	1.48426	0	0.235506	0.642117	1.26425	0.117267	2.01365	1.47705	1.35025	0.682833	0.281473	0.333183	0.441003	1.24586
PIP5KL1	0.656288	2.32414	0.911123	2.37789	0.719855	2.65347	2.35595	2.30911	2.21115	1.48348	2.08586	2.04256	3.83341	2.11185	1.58033	0.994597	1.83152	2.9241	2.74046	1.27071	1.79825	3.65772	2.40916	2.49285	2.7632	2.20067	1.82899	2.45584	3.1661	2.39434	2.91303	1.74338	2.15822	1.3592	2.05416	1.75753	3.19642	2.47184	0.749834	1.03058	1.62058	2.26846	1.77368	2.95652	2.25753	0.948281	1.45713	2.17759	1.6748
NCOA2	0.655314	3.10416	2.22028	2.30735	1.95381	1.65651	2.36294	1.73866	2.71154	2.85557	1.87632	1.99809	1.2618	3.11451	2.93973	2.48952	1.61538	2.2327	1.42292	1.31392	2.53895	1.01172	3.21254	1.48168	2.81238	2.56211	1.87788	2.84676	2.26698	2.46918	2.84801	3.01928	2.49399	2.5855	2.49285	2.57616	1.90169	3.29267	1.78764	2.63892	2.1449	2.58836	1.95497	2.76964	3.34137	2.44733	2.41799	2.28187	2.09297
PPBP	0.655039	1.35025	2.97222	2.88797	2.89777	2.71481	1.87596	3.40122	2.41509	2.87263	3.00259	3.05948	3.6346	2.67218	2.44225	2.17172	5.90419	3.12552	3.09239	2.53372	3.30459	4.21269	1.61617	2.7122	2.91133	1.60396	1.92857	1.93152	1.70978	1.86729	2.38684	1.31885	2.79535	1.9121	2.21872	2.57477	3.22452	1.5462	3.0442	1.55145	2.58998	2.87229	1.72934	1.50984	1.40533	3.18618	4.27749	2.16006	2.67733
FCN1	0.65495	2.86621	3.64811	3.55026	2.92697	3.04358	1.55247	2.98482	2.86408	3.12182	4.05684	4.54071	2.80131	2.54062	1.88721	3.1413	3.59598	2.55266	2.69287	5.9208	1.6385	2.72469	2.25121	2.60495	2.52767	2.8577	2.7104	1.83815	2.09714	2.05416	2.83574	2.40282	2.5876	3.04236	4.35791	2.69818	2.39689	3.51993	3.14037	3.64847	2.89406	4.23571	2.98886	2.76139	2.83206	4.05605	3.77362	1.80125	2.66805
LOC100652904	0.654932	2.66588	2.75967	2.61028	3.12373	2.65637	2.16369	1.62662	2.13737	2.78484	1.65735	2.06858	0.507984	2.12039	2.9209	3.0985	2.64826	2.77682	1.8057	1.60748	1.98888	1.82899	2.63323	1.95743	1.5969	3.01482	2.0648	1.3868	2.57782	2.33804	2.73399	2.69884	2.74949	3.35855	2.4382	3.06164	1.75218	2.16178	2.96736	3.08065	2.62669	2.83017	2.09497	1.73728	2.66773	3.04695	2.54754	2.978	3.00388
WNT3A	0.654787	3.05985	3.55584	2.39434	4.04263	2.95788	3.25327	4.545	2.52839	2.36186	2.12745	2.95754	2.30479	3.02618	4.43349	3.94901	2.85891	3.83182	3.4256	3.78755	3.45628	4.08608	2.73696	2.37017	2.91043	3.59554	3.91537	3.22288	3.12412	3.34943	3.45096	2.93589	3.90544	3.58967	1.88585	3.40372	3.24309	2.57058	4.12348	3.73418	3.55908	2.72258	3.56397	2.86115	2.90843	4.23141	3.71284	2.70063	3.13341
IGSF10	0.654522	1.22544	0.897849	1.374	1.20444	2.17519	1.19426	1.32911	1.53049	0.592931	0.497176	0.530363	1.60511	1.13625	0.573822	0.437044	1.01648	2.03707	2.02327	1.37973	1.11555	0.0325491	0.817684	2.35022	1.2893	0.997867	1.67733	0.16083	1.07212	2.64104	0.913551	0.787569	1.33694	1.77875	1.64493	0.941619	0.814122	0.814122	2.11158	0.993202	1.43259	1.86416	2.19749	1.8001	0.687481	0.768873	1.43512	0.58047	2.11425
COX7A1	0.653927	2.95186	4.0779	3.8683	3.62909	3.06164	3.72253	4.48958	4.09446	3.55615	4.66882	3.78204	3.16497	3.52136	2.76835	4.02417	4.83887	3.42883	4.31854	4.28792	3.78755	4.80869	3.33474	4.4186	3.24746	4.0572	4.11062	2.43967	2.96496	3.53096	2.68023	3.15035	3.89753	3.33031	4.07467	3.73299	4.77979	3.37542	4.62517	3.84253	4.71378	3.35545	4.13726	3.59235	3.73228	3.83959	4.40161	2.74413	4.21482
EGFR	0.653854	6.8765	5.33132	4.95707	5.22199	5.35894	6.26622	5.55911	6.15028	6.92309	5.86889	5.35424	4.88854	6.59407	7.04066	5.7493	5.15611	6.06016	5.28719	4.68676	6.11516	5.12589	6.53796	5.18361	6.47434	6.25404	5.51581	5.86399	5.77395	6.78105	6.42637	6.67331	5.82261	6.37514	5.92489	6.46264	5.11361	7.24887	4.63464	6.26377	5.66513	5.89603	6.29355	6.47159	6.88634	5.65593	6.28447	6.60429	6.20096
SPDYE8P	0.653709	1.90169	1.11302	1.37871	1.73297	2.56842	2.28223	1.93186	2.71687	2.43439	1.51906	1.53651	2.05662	1.55366	2.0467	1.79442	2.03313	1.55214	1.34854	1.50189	1.20165	1.43713	2.83971	1.90271	2.63958	1.30615	1.79678	1.90412	2.63194	1.25073	2.22699	2.80023	2.06139	2.36122	1.3332	2.34125	1.89426	2.24269	1.13058	2.03599	2.31126	1.91562	2.55596	1.76157	0.905949	1.16207	1.51821	2.71752	3.3856
HLA-C	0.653311	8.60417	7.74606	7.36542	8.05164	7.17977	8.43871	7.96454	7.62486	6.86915	7.61546	7.49925	7.1332	7.87075	7.86318	8.03246	7.01239	7.82002	8.37995	9.01292	7.10453	7.81562	7.09993	6.94782	7.16551	7.39192	7.93083	6.81196	7.33794	7.99366	6.52868	7.76371	7.71789	6.96872	8.76269	7.71789	7.20561	8.43871	7.79706	7.79348	7.88655	6.86516	7.17533	8.8537	7.69824	8.63455	7.3279	7.57391	7.75701
ECSCR	0.653048	5.89181	6.78634	6.04682	6.51293	6.27692	6.37405	5.86576	5.42959	5.68972	5.56495	5.46156	6.24489	5.41769	5.73924	6.76539	6.86082	5.89781	6.69634	6.34342	6.37979	6.29584	5.77807	5.77619	5.32547	5.86207	6.24489	5.35665	5.56661	5.57327	5.92784	5.54277	6.42637	6.05348	4.76342	6.21448	6.61003	5.46391	6.61003	6.23672	6.08371	6.15028	5.86399	5.18361	5.09335	6.56624	6.5909	4.83706	5.98308
ECSCR	0.653048	6.63933	7.54472	7.09497	7.87462	7.01013	7.08567	6.62226	6.75612	6.61183	6.57086	6.86516	7.05656	6.78947	7.27312	7.82391	7.65674	6.93553	7.59319	7.39502	7.36542	7.17272	6.68148	6.8821	6.25515	6.87843	7.32202	6.46363	6.90193	6.45708	7.05857	6.74405	7.58029	7.14284	6.14348	7.18374	7.60604	6.55445	7.90287	7.70875	7.42974	7.03168	7.02442	6.37144	6.32184	7.97752	7.64182	6.08683	6.67331
LOC100287562	0.652878	7.46625	7.53	7.08771	7.82002	6.80692	7.49281	6.91657	6.4651	7.26116	7.01013	6.63314	6.40575	6.95834	6.72792	7.95949	7.28824	7.31917	7.21054	7.82002	6.91657	7.34872	7.38707	7.12116	6.46671	6.91437	6.95834	5.97871	6.47302	7.82002	6.92702	7.07633	6.96675	8.13054	8.53719	7.88318	6.78947	7.38169	8.12008	7.59613	7.08567	6.97938	7.57725	7.3304	6.32603	8.07211	8.18015	6.64236	8.06137
ANXA8L1	0.65267	3.60965	5.33527	4.69268	3.85261	4.32557	3.64811	4.5607	3.36274	5.7493	5.12589	4.61256	3.73579	4.46032	4.78283	6.19882	5.16591	3.74561	4.25605	4.45135	4.43524	3.60275	4.70297	4.16953	3.32136	3.95275	4.4937	4.38879	3.84337	4.71829	4.51019	4.56595	4.52772	3.97437	5.52868	4.17697	4.20058	3.51712	3.77107	4.13612	4.25514	4.58404	4.22386	4.16626	4.25916	5.19979	3.63134	3.25895	3.20788
TNMD	0.652289	1.37973	1.77257	2.40282	1.7529	1.82285	2.13327	0.92433	1.98987	1.35732	1.29825	1.67053	2.51822	1.44228	1.49951	2.21082	3.16117	1.40379	2.51858	1.75526	0.987755	1.91034	2.41165	1.5743	1.84878	1.39366	2.1096	1.6829	1.63483	1.10124	1.29287	1.669	1.50871	1.39218	0.372729	1.50753	2.34336	1.22365	1.82899	3.1202	3.44626	1.55321	1.57345	1.20228	0.971734	2.77345	1.90335	1.33868	2.4195
VIT	0.652012	1.34818	3.00609	1.42993	0.373148	0.521181	0.678688	0.220605	1.12803	3.34835	3.38768	1.6748	0.644147	0.430851	0.658494	3.61278	0.852438	1.853	0.815829	2.25916	0.884012	0.329413	1.51534	1.15972	0.676682	0.481495	0.355741	0.944489	1.53609	0.643437	1.19581	1.51251	0.254075	0.97909	4.19486	1.25965	0.39767	0.991735	0.505835	0.869819	0.740145	2.2798	0.959786	2.17548	0.867099	1.33907	0.418691	1.59885	1.73545
ISM2	0.652007	7.03851	6.58848	6.57578	7.10915	6.30341	5.96977	6.84782	6.22183	8.59746	6.66758	6.45708	5.50196	7.07247	7.63147	7.82002	6.26977	6.32057	5.80433	6.41751	6.90568	6.09492	6.20829	6.96229	6.85711	6.39129	7.2834	6.42257	6.85156	7.62486	6.9924	6.83175	6.39715	7.38445	8.93467	7.17977	5.71554	6.43301	6.85711	7.99818	6.54824	7.72108	7.79706	7.31651	6.58691	7.37661	7.27066	7.25118	6.26377
SLC9A1	0.652002	5.49035	4.27709	4.62072	4.63097	4.95256	5.9523	5.50196	5.54029	5.04011	4.31631	4.74549	4.43524	6.11086	5.94492	4.51342	4.86701	5.76953	4.92527	4.19735	5.54972	5.24096	5.53697	4.51597	5.68803	5.48724	5.19767	5.53097	5.38087	6.11752	5.9188	5.63573	5.34299	5.04074	4.51914	5.52711	4.75813	5.75019	4.0123	5.41849	4.8619	5.3345	5.50668	5.8405	6.18414	4.83242	5.48724	6.08576	4.69828
HSPA6	0.651928	2.53798	1.80052	2.14158	4.11133	2.71752	2.44421	2.67525	2.53035	2.57719	2.32092	2.19435	2.02103	2.47508	2.85891	2.45261	2.0664	3.69379	2.34923	4.17871	3.40372	2.28464	3.03292	2.18247	2.48534	1.8353	3.29165	1.78488	2.2147	3.42307	2.3031	2.75409	4.26175	2.95681	2.43932	3.87312	2.03744	2.44698	4.37672	3.48677	2.76208	2.68685	3.46215	2.73296	2.05662	4.3736	3.47054	2.4573	1.53571
NDUFA4L2	0.651901	5.7049	6.12568	5.67316	6.64236	5.42352	6.47025	6.38418	5.39302	5.42269	5.20574	5.06171	5.69138	5.86207	6.53021	6.67814	5.62618	6.49441	6.22659	6.64765	6.76171	6.54312	5.18695	5.30549	5.29073	6.21953	6.51438	5.60037	5.5789	5.89282	5.74832	5.19642	6.929	5.95518	5.70562	5.71104	6.29703	5.63135	6.73297	6.68639	6.07293	5.11475	5.9031	5.45987	5.64003	6.89816	6.03567	5.322	5.40233
DPYD	0.651358	3.27012	2.67349	2.93589	1.1811	2.69782	2.79405	2.21952	3.66161	2.03063	2.65042	3.34572	2.82976	2.67733	1.78596	1.92253	1.99127	2.19256	1.13955	3.17972	2.12415	1.35244	2.53829	3.06094	2.82011	2.15063	1.54261	2.9401	1.54927	2.68797	3.56558	2.90382	1.33584	3.08618	2.58384	2.38609	0.835127	1.95268	2.55266	1.96624	1.61981	2.13699	1.30362	2.91421	2.43686	2.1096	1.83621	1.2746	1.66489
GPR1	0.651278	3.95017	3.11419	3.14233	1.56053	3.06822	3.27951	3.11215	2.18804	3.98551	2.82319	2.45091	4.4399	3.72068	3.0887	2.64865	2.67459	2.31061	2.95154	2.62519	3.54279	2.00525	4.43398	3.69783	3.02243	2.84217	2.34923	3.16771	2.92372	4.16317	2.57782	2.71518	2.00448	2.25856	3.8867	2.38129	2.68909	2.57679	2.71393	2.99906	2.39259	3.51888	3.84438	1.91896	2.86115	2.40805	2.63921	3.19679	3.72253
IKZF1	0.651091	1.18252	1.67806	1.78145	1.22365	1.20793	1.03597	1.04085	1.07653	1.35134	1.09347	0.966213	1.04258	0.913551	1.1802	1.47318	1.29965	1.22544	0.872274	2.37825	0.880313	0.810612	1.24958	0.910811	1.08268	1.28629	1.17151	1.09593	1.13023	1.24144	1.15794	1.18864	0.866142	1.19459	1.50295	1.14732	1.26389	1.24926	1.54099	1.21233	1.49877	1.13955	1.12225	0.99593	1.21889	1.35593	1.41689	0.983238	1.05301
IKZF1	0.651091	0	1.39149	2.4543	0	0	0	0	0	1.4464	0	2.07075	0	1.57728	1.7515	1.15094	0	0.516339	0	2.20449	0	0	0	0	0	0	1.56448	1.5941	0.599799	1.25384	0	1.44947	0	0.363721	1.84878	1.46211	0	0	0.932314	0	0.413462	1.4796	0	0.373148	1.375	1.13955	1.46815	1.46323	2.16559
CSPG4	0.65099	2.80821	2.52526	1.4314	3.26569	1.43033	3.29998	2.76104	2.24175	2.25584	1.37944	1.30183	1.49502	2.55836	3.2024	3.54957	2.0205	2.99308	2.43265	2.36916	2.97562	1.76664	2.0876	1.41164	2.00787	2.50446	2.86954	1.82204	1.853	3.1066	2.23784	2.72397	3.27554	3.53336	1.97865	2.82699	2.35137	2.83538	2.76522	3.57212	2.81238	2.36019	3.01551	2.79501	2.63784	3.68091	3.27305	2.5038	2.24568
LOC100506687	0.65088	3.45934	3.71502	3.78788	3.44524	4.68521	3.23921	3.07296	3.36669	3.83807	3.20572	3.8948	4.13011	2.9257	2.74046	4.16911	4.86827	3.07807	4.16672	5.1276	3.8577	4.11792	3.14308	4.74275	2.6096	3.29165	3.90314	3.88526	3.68254	2.63597	3.46018	3.29745	3.71245	3.45473	3.19194	3.92892	4.53711	3.28892	4.65447	2.91522	3.69255	3.36204	3.65752	3.82531	2.9318	4.67493	4.0033	2.78934	4.60885
HIST1H2BC	0.6506	5.5758	4.16008	5.24899	3.93568	5.10467	6.08075	5.88637	6.30964	5.05451	5.93195	6.47025	5.91059	5.7657	5.64245	3.96927	5.02211	5.57327	5.31885	3.8809	6.03153	5.82751	6.07737	6.01432	6.00309	5.93195	4.67887	5.82653	5.43032	6.19027	5.96176	5.35424	5.43818	5.30006	4.62268	5.16526	6.38525	5.62884	4.63314	5.06294	4.80601	5.18497	5.95518	6.06956	6.24357	3.47524	4.90879	4.53202	5.47037
BMP2	0.650496	2.23239	1.88688	1.93226	3.68058	3.56397	2.02254	3.01958	2.4248	2.53508	1.78222	2.25614	2.99779	2.12415	2.01249	2.69254	1.68506	2.8182	2.38609	3.41436	1.32949	2.63997	2.79466	1.63196	2.24335	2.27087	1.66194	1.46249	1.79939	2.08621	2.46615	1.92558	2.16397	3.53926	1.24846	3.8577	1.31392	1.91429	2.50984	2.79436	2.58189	2.59326	2.70683	2.64788	1.41729	2.99747	2.42835	2.35702	2.07075
RASA1	0.650303	8.95989	7.68055	7.9429	7.40585	8.41788	8.7466	7.92228	8.49637	8.43871	8.17632	8.39509	7.42974	8.83632	8.55629	7.53884	7.59026	8.0419	7.84147	7.10232	8.25461	7.01239	9.25354	7.88655	8.92547	8.36996	7.91053	8.55629	8.28631	8.76269	8.60974	9.08093	8.12534	8.28094	7.42974	8.7466	7.89435	8.78516	7.4568	7.88318	8.01098	8.47027	8.39509	8.82015	8.86105	7.35979	8.13934	8.32561	8.56965
MGAT5	0.650278	2.56842	2.45091	2.49917	1.41925	1.63089	2.24974	1.54728	2.51539	3.99729	2.4573	2.29591	1.19214	3.18077	2.39689	2.07779	1.45928	1.75919	1.31392	0.829261	1.91818	1.79066	1.992	1.95674	2.6903	2.05041	2.05074	2.44379	2.04891	2.57411	2.33633	2.83574	2.19297	1.87858	4.30102	1.9609	2.16529	2.89305	1.35593	3.01	1.6969	2.88089	1.90241	2.62917	3.34693	1.99771	2.10816	2.0296	1.18285
CHN1	0.649476	4.41383	5.40409	4.98296	4.77231	4.31005	4.98553	4.76138	4.10444	3.18721	3.24523	3.94131	4.44465	3.8588	4.86876	5.6147	4.82588	4.39427	5.41082	4.05605	5.00873	4.07621	3.8809	4.10648	4.11019	5.08965	4.80165	4.81924	4.09066	4.2483	4.2547	4.64728	5.56495	4.80601	2.96157	4.1	5.24232	5.01842	5.76953	4.73172	5.05176	4.18769	4.15106	3.88286	4.33655	5.10467	4.55906	3.17936	4.16008
LOC100652905	0.649403	2.91594	3.32925	2.49995	2.30167	2.24432	3.20423	3.00715	3.03525	3.00857	1.94441	2.41689	1.02919	3.47315	2.98108	2.7097	2.0817	3.64277	2.80395	2.5313	3.62248	3.32035	2.96496	2.92605	3.48469	3.25396	3.6669	3.4151	3.40619	3.08001	2.84055	3.6156	2.77816	2.96529	2.59696	2.54103	2.41689	3.46215	2.27364	3.50654	2.66421	3.40548	3.19367	3.89635	2.9356	2.59036	3.69337	2.85891	0.0555555
C1orf162	0.649033	2.99608	3.90103	4.11777	3.21178	3.98474	2.98648	3.46277	4.09525	3.46501	4.04685	4.03653	3.67626	2.22162	2.48568	3.17636	4.10463	2.99176	3.65413	6.21448	3.48677	3.53557	2.59213	4.02818	3.39916	3.47489	3.05786	2.35948	2.85812	3.57649	3.24979	3.06786	2.54062	3.91626	4.46032	3.83959	3.62288	2.61634	4.10307	3.50277	3.78204	3.151	3.4256	2.64974	2.72534	3.42818	3.79752	2.78227	3.31653
PDE3A	0.64888	2.67078	2.78227	1.94764	3.17539	1.76074	1.80419	1.56859	2.08873	3.12241	1.4263	1.30803	0.519219	2.5025	2.54941	2.99023	1.64565	1.93384	1.06881	1.28817	2.61596	1.19992	2.57928	0.78543	2.25515	2.47971	1.72786	1.89149	1.85078	1.30467	2.43375	2.47896	2.41584	2.51054	1.584	2.62519	1.61617	2.32691	2.36916	2.66275	2.47989	2.31609	1.42134	2.27791	2.53165	3.00084	2.28953	1.66859	1.77368
LIMS3-LOC440895	0.648781	2.43407	0.498505	1.29402	0.931753	2.67553	0.840791	1.41534	0.0222182	1.40867	1.79904	3.01859	2.01325	2.36086	2.72428	0.647708	0.930819	2.98854	1.50117	0.971115	1.48724	1.85837	2.28727	1.09518	2.28121	1.88936	1.68614	1.791	2.04483	1.81907	2.17451	1.50151	2.14456	1.79785	1.43184	1.39149	1.6392	1.95811	0.561796	0.824104	1.70444	2.26022	1.82392	0.000398172	2.03494	1.15972	1.16963	1.33168	1.81945
USP46	0.648617	3.27509	2.57782	2.94515	2.04562	3.36443	3.84535	3.25053	2.80821	2.18901	2.21325	2.72469	3.6522	4.02218	3.23526	2.1402	2.28403	3.30496	3.30605	1.81551	3.41875	2.65742	3.93824	2.90814	3.9465	3.28443	2.88654	3.6583	3.40222	3.60211	3.84877	3.0976	3.52861	2.38351	2.50415	2.65347	3.58105	3.36204	2.05662	2.42693	3.14476	3.64434	3.47414	3.72068	3.60134	1.67616	2.27364	2.40569	2.59795
PEG10	0.648374	8.29713	7.79706	6.58217	8.52658	7.59892	7.03443	7.42043	6.90952	8.1615	6.31095	5.9021	6.08371	8.23941	9.0465	8.60417	7.15548	7.40837	7.00113	7.00778	8.10948	5.78452	7.82391	6.50015	6.84979	7.85566	7.80465	7.28097	6.74405	7.90287	8.13934	7.88655	8.59025	8.26007	6.78468	8.03246	6.72092	8.22935	7.81562	8.09501	7.54784	7.54784	8.02453	7.75345	7.78976	8.16671	8.07666	8.0813	7.34872
FKBP1A-SDCBP2	0.648308	0.03106	0.00827723	1.09899	1.15673	0.0176896	0.0233595	0.77659	0.521726	0.278821	0.871024	0.0168185	0.0495338	0.0113666	0.481094	0.599304	0.0133062	1.28191	0.651529	0.985748	0.528293	0.913898	0.612719	0.415883	0.00500366	0.523472	0.331261	0.964693	0.420331	0.890556	0.315189	0.499626	1.50366	0.467668	0.00162552	0.00375692	1.40692	0.555337	0.172621	0.000293097	0.476426	0.457427	0.93584	0.000363054	1.63815	0.798163	0.458973	0.00524207	0.048844
HSD17B1	0.6478	8.36475	7.60264	9.25354	7.72108	8.77008	9.31466	9.86789	9.75753	7.50833	8.81335	9.71694	9.05565	9.64968	9.42999	6.77219	8.60974	9.30621	8.81335	7.36542	8.95289	9.63572	8.87788	8.71554	9.17246	8.93467	9.18167	9.32416	9.31466	9.4556	8.99526	8.74045	9.19205	6.79124	6.54312	8.19706	9.38755	8.90114	7.66746	8.78516	8.31504	8.39509	9.26297	9.5069	9.5069	7.24399	8.33036	8.8537	6.8842
NNMT	0.647711	4.42883	5.8072	5.27544	5.99691	5.39538	4.74946	5.37221	5.0431	5.2338	5.66819	5.35115	5.0756	4.60994	4.46786	5.67674	4.97354	4.2383	4.57722	6.01023	5.64326	5.65505	4.29263	5.29285	4.79261	5.34018	5.40686	4.43844	4.5724	5.26313	4.74596	4.25189	5.42189	5.92489	5.52337	4.79624	5.24628	4.61689	5.46802	5.25278	4.74895	4.7877	5.10003	4.54592	4.53308	5.96176	5.79968	5.79681	5.34817
THNSL2	0.647668	2.11796	3.14508	3.179	2.51579	3.43793	3.34058	3.2132	1.86626	2.97637	2.88343	3.43715	3.86648	3.25053	2.92605	3.90167	3.47996	2.9905	3.53634	3.17575	2.08242	2.10601	3.44954	3.83563	2.51579	3.33342	3.67495	3.78647	3.20107	3.73732	3.52209	3.49817	3.09746	3.31551	3.76724	3.0887	3.8209	2.51473	1.61313	3.27916	3.17381	1.62892	3.98999	3.348	3.74012	3.17381	2.99874	4.01474	2.92124
IGSF5	0.647286	3.5438	2.96079	3.21074	3.06607	4.18176	3.75364	3.56659	3.90121	2.86212	3.71315	4.58664	4.32467	3.78685	3.04628	2.07536	2.85849	3.4566	3.86352	2.13027	3.15478	4.17453	3.41039	3.889	3.16433	3.98751	3.12182	4.2701	4.1619	3.52743	3.53926	3.88986	3.18655	3.14342	2.30875	3.6417	3.71724	4.01439	2.45359	2.81611	3.79331	3.60786	4.24751	3.33442	3.32756	2.03638	3.08654	4.60416	4.00249
MIR210HG	0.647112	1.4545	0.714638	0.649621	0.906566	0.863081	0.60315	1.40023	1.22404	1.94372	2.23816	1.56674	1.57267	0.419087	0.331085	0.94197	0.943909	1.73728	1.66973	1.91533	0.717487	1.86045	1.20663	2.4296	0.896815	0.775428	0.610799	0.859752	1.60271	0.971734	0.400635	0.934125	0.529899	1.78145	2.58909	2.90049	0.765166	1.48763	0.526072	0.605998	0.846126	1.00143	1.67438	1.35554	0.365413	1.26282	1.09733	1.99596	2.48337
LOC100505495	0.646962	2.44044	1.95743	3.02579	3.43586	3.27239	3.13605	2.61746	2.61705	1.88465	2.41132	1.88465	2.13699	2.44076	1.89622	2.75442	2.17866	2.48631	3.6669	1.63601	2.48568	3.12334	1.71024	3.02618	1.58686	2.37626	1.85078	2.38486	2.62245	1.41925	2.28493	1.75784	2.66554	2.78861	0.849928	2.93725	2.90408	2.64826	1.8883	2.44902	2.60724	2.34016	2.03134	1.70596	2.14923	2.82791	2.8708	1.93809	3.40303
RN7SL2	0.64659	9.4556	8.39509	9.11019	10.774	8.19706	9.64968	8.89264	9.97632	9.66279	8.92547	8.96792	9.0213	9.88293	10.8592	9.63572	8.99526	9.25354	8.82015	8.88561	10.1536	8.1155	8.67995	9.22252	8.71554	10.3837	9.48198	8.7466	8.29094	9.59395	11.7549	9.05565	9.34457	9.08093	9.1289	8.20319	8.7466	10.46	8.64028	8.39014	9.42999	9.26297	9.94419	11.2978	8.82928	10.3837	9.84134	8.99526	9.35428
TC2N	0.646394	4.43581	3.03326	4.11671	2.28921	3.98073	4.42925	3.55727	4.45044	3.75411	3.84167	4.2065	3.91172	4.53609	3.57686	1.97427	3.52988	3.92656	3.76998	2.5505	3.53818	3.48389	4.60941	3.86094	4.82326	4.08365	3.64885	4.44697	4.53754	4.02255	4.33796	4.5029	3.39329	3.16022	2.87364	3.86007	4.23482	4.2407	2.4319	3.3515	3.87935	4.41468	3.59516	4.38554	4.52053	2.31808	3.3505	3.68817	3.47074
SPINK8	0.646242	0.681463	0	0.364288	0.36907	1.34388	0.922663	0.989526	0	0	0	0.929527	0	0.775428	0	0.265273	0	0	0.782927	0.187086	0.632674	0.987755	0	0.630882	0.734056	0.736716	0.488108	0.327485	1.1552	0.554649	0.785875	0	0.489687	0	0.40869	0.454363	0.298547	0	0.702107	0.325004	0.210608	0	0.445368	0	0.776921	0.646074	0.199401	1.09593	0
TM4SF18	0.646126	3.45473	3.37667	3.40332	3.6384	3.19413	4.09245	2.2798	3.12618	3.12868	2.99643	3.44847	3.37769	2.61634	2.17417	3.65308	3.2546	2.20804	3.8276	3.17539	2.98985	2.23479	3.62771	3.16149	2.69818	2.64675	2.69184	2.70581	1.88585	2.59326	2.74223	2.73635	3.28961	3.75682	2.46954	3.19439	3.85446	2.98886	3.68775	4.11062	3.45301	2.59997	2.50633	2.17172	3.05913	4.33155	3.56979	1.88391	3.41108
KCTD14	0.646095	1.50219	1.19214	0.455268	0.507544	1.84067	1.81012	1.07686	1.19515	0.385122	0.905596	1.45297	2.28763	1.36658	0.950758	0.286738	1.12262	0.411935	1.44867	0.196736	0.820954	1.24717	0.382234	1.9504	0.219564	1.43403	0.00549967	0.526576	0.463949	0.988406	1.86279	0.673856	0.0107262	0.465704	0.377733	1.44835	1.27913	1.02619	0.323804	0.000239539	0.984817	1.07442	0.642714	0.526365	1.6262	0.278356	0.649923	1.51206	1.30656
MAN1C1	0.646061	8.13934	5.6968	6.46264	6.07407	7.30858	7.64425	7.41428	7.93083	7.16551	7.40321	7.78976	6.47434	7.61888	7.4843	4.75551	7.01013	7.76371	7.15004	6.18609	7.12116	7.69425	7.63147	7.37913	8.13054	7.0446	6.85529	7.69824	7.66433	7.25575	7.51139	7.6507	6.81883	7.27533	6.56624	7.7019	6.93337	7.95119	5.41943	6.58983	6.95219	7.21694	7.90287	7.2466	7.88655	6.18414	7.0833	8.42411	8.05673
DLK1	0.646023	10.2306	10.285	9.34457	11.5305	9.41977	10.3605	10.9173	9.74339	9.96109	8.91675	9.08093	8.70801	10.4256	11.2978	11.3519	9.79817	10.5264	9.99367	10.774	10.2686	10.192	10.101	8.82015	9.92916	10.4429	10.7224	10.1355	9.64968	10.4429	9.89829	9.68787	10.8849	10.5264	9.19205	10.2106	10.1355	10.6921	10.7224	11.2507	10.3837	9.62275	10.1185	9.92916	10.192	11.3519	10.3605	10.101	9.57989
LOC100506516	0.644901	1.7075	2.09193	1.78879	2.18593	3.11388	1.51502	1.6954	1.8932	1.4796	2.55521	0.185104	1.38423	1.4419	1.92921	2.11464	1.22511	2.50486	2.28464	2.44992	1.30943	2.31679	1.71543	2.80954	1.68309	2.29388	2.04781	1.39472	1.8545	2.12848	2.01325	1.51906	1.66677	2.79501	0.754307	3.18038	1.3847	1.4502	2.33493	1.14513	1.13225	1.6558	2.65016	1.76239	1.07921	1.3847	1.42134	0.766559	1.87151
LOC100507673	0.644891	2.13737	1.3566	0.826747	2.03033	1.61092	1.46595	1.49918	2.12921	1.31203	1.96624	2.00491	1.25318	0.880671	1.33584	1.19177	1.78308	2.68357	2.04744	2.1589	1.52762	1.60148	1.78681	2.84055	2.0603	1.51681	1.97427	1.16566	1.96841	1.0631	0.790183	2.12415	1.23378	2.66805	2.21952	2.94876	1.06713	1.41614	1.2229	0.887567	1.4138	1.71462	2.31091	2.37457	1.32324	1.57992	2.24142	1.74587	2.88184
LTBP2	0.644688	3.32857	3.83725	2.43967	3.83485	2.33804	3.1202	2.79572	2.8182	3.46639	2.57505	1.95002	1.65802	3.27596	3.39677	4.87038	2.98482	3.05613	2.28835	3.13699	3.14694	1.89149	2.55698	2.1463	3.14727	3.23887	2.94084	2.56842	2.46338	3.61522	3.30605	3.30566	3.26606	4.07809	3.75178	3.4993	2.65776	3.29031	3.45162	3.80591	3.11284	3.08554	3.29451	3.49336	2.90159	4.12259	3.8639	3.23163	3.05164
GAS1	0.644341	2.56385	4.03841	4.05646	2.93495	2.22916	2.47971	2.77614	2.60591	2.85249	2.85664	2.57369	1.97964	2.50282	2.39943	3.03635	3.25211	2.98648	2.13027	2.97501	1.95952	1.88968	2.79572	4.24157	2.82638	2.3959	3.08516	2.43619	2.58875	3.96335	2.25334	3.10379	2.3297	4.61589	4.49957	1.80495	2.5789	1.8443	5.12711	3.40332	3.38135	2.63958	3.12241	2.88518	2.88688	3.40435	3.1008	3.01958	2.32938
MDFI	0.644149	2.42657	2.78133	3.11572	3.47174	3.63808	3.52422	4.26894	3.34655	2.67218	3.46967	3.08001	4.41724	4.22168	3.40692	2.45187	3.12719	3.60373	4.54777	2.96287	3.89796	4.47175	2.80427	3.88949	3.45802	3.13341	3.97998	3.0255	3.39809	3.44436	2.72258	2.75934	4.41115	3.59334	4.09026	2.79006	4.40208	2.7264	4.108	3.49676	3.66049	3.16532	3.76419	3.40759	3.12792	3.98634	3.74862	4.24751	2.37485
EPHA3	0.643942	3.6722	4.21358	3.11643	3.78414	3.16218	3.48606	2.83751	3.1413	3.47559	2.26539	2.57505	2.34302	3.14694	3.72582	4.31854	3.50414	3.39439	3.03561	3.28551	3.32824	2.02327	3.04628	2.46615	2.73009	3.48348	3.01859	2.92303	3.34971	2.70936	3.20498	3.97957	3.59116	3.71913	2.78616	3.75328	3.28443	3.74191	4.64824	3.73263	3.97829	2.99111	2.48129	3.45162	3.38521	3.90004	3.34137	2.83785	3.47276
AHNAK	0.643769	6.18609	5.48348	4.61149	5.94597	4.8313	5.53097	5.08313	5.38087	6.1316	5.28591	4.65447	4.12936	5.75019	6.0389	6.1316	5.11177	5.63097	4.79437	5.41299	5.45369	4.0876	5.8297	4.43349	5.77883	5.40841	5.6147	4.80927	5.31323	5.83942	5.19387	6.16762	5.41082	6.2746	6.29978	6.07293	4.70912	6.00605	5.10752	6.03778	5.22567	5.59784	5.55978	6.12166	5.74732	6.26622	6.11875	5.96386	5.75694
LOC100652907	0.643649	2.96993	2.18936	2.14124	2.43967	1.47403	2.7172	1.82313	2.89982	2.47315	1.34528	2.19256	0.163142	3.017	2.62669	2.71785	1.07826	2.17312	1.47739	0.496268	2.69919	2.33804	1.91465	1.51644	2.25856	2.66654	2.66179	1.77547	2.2327	2.84055	3.56875	2.58245	1.35168	2.94612	2.87766	1.61942	2.1011	2.814	1.84364	3.02846	2.36463	2.03313	3.00158	2.03707	2.7477	2.66493	3.12128	2.88968	0.0566044
RPL39L	0.643617	2.10214	3.07296	3.31253	2.46718	2.67699	1.94476	3.0887	3.00388	1.88284	3.14694	3.43897	3.80443	2.17798	1.8832	2.23888	3.17936	2.41799	3.62844	3.16944	2.8165	2.72052	2.10529	3.15211	2.64454	2.6096	3.15348	2.96862	2.59073	2.25953	2.01249	2.25148	2.64974	2.31091	3.70191	1.87671	2.92269	2.40465	3.37769	2.63559	2.68866	3.017	2.55521	2.58998	2.61028	2.04483	2.19583	2.30235	3.20611
NLRP2	0.643519	3.93698	4.01802	3.96639	3.72582	3.68312	4.08718	3.84459	3.26827	4.50505	4.38134	3.6669	3.44007	4.14	3.75063	4.53265	3.65645	3.81083	3.96889	4.07266	4.24399	3.29267	3.08001	3.08369	4.30817	3.34458	3.5798	3.67913	4.15187	4.34079	3.36698	4.52162	4.21222	4.50189	5.11407	3.28651	3.87534	4.18395	3.51464	5.19918	3.50277	4.62363	3.85032	5.10194	3.40122	2.77108	4.41355	4.4488	4.48958
SNHG9	0.643222	4.13726	2.70169	3.71502	4.19446	4.91677	4.8563	4.6342	4.4763	3.21583	3.92152	4.00413	4.50924	3.60861	3.74269	4.31181	4.43524	3.73658	4.15717	4.16534	3.64811	4.57068	2.7526	4.65348	4.03298	4.27709	5.0105	3.02173	4.44797	4.45185	4.65971	3.96849	4.33903	3.26022	3.88405	3.98199	4.22605	2.36951	4.8001	3.55615	4.79148	3.44882	2.99448	3.61771	3.17381	3.83887	4.15061	3.4639	4.90261
CCND1	0.643129	5.30285	5.21525	4.0033	6.31095	4.53107	4.98664	5.02726	4.22899	5.10194	4.23058	3.76926	3.17348	5.06171	5.80163	5.75523	4.49876	4.84755	4.90658	4.67442	5.5798	4.90993	4.73801	3.56524	4.21953	4.89406	4.78025	4.57785	4.19936	4.81805	5.24232	4.6083	6.19996	5.29427	4.05165	5.7049	4.74694	5.07365	5.31885	5.41696	4.97228	4.70572	5.22355	4.76553	5.30841	5.66007	5.94119	4.3487	4.48811
MOXD1	0.642747	3.33103	1.68112	2.92058	1.84878	1.94294	2.78861	2.01122	2.03814	1.99307	1.99891	2.71119	2.41055	3.21748	1.56277	0.961241	2.16815	2.05321	1.56818	1.66308	1.2331	1.92957	3.60275	2.28801	1.38899	2.71621	1.11333	2.53692	1.63601	2.74223	1.82465	2.61822	1.90023	0.99593	2.47781	0.831656	3.3361	2.14124	1.75644	1.57111	2.37825	2.43076	1.66526	2.03567	2.09003	1.2446	1.35364	1.57196	2.36463
LOC113230	0.642422	3.22417	2.61449	3.32824	2.52435	3.58615	3.95539	4.27535	4.49918	2.80515	4.40843	5.09458	4.16082	3.48069	3.68469	1.40341	3.90039	4.60236	3.58687	2.20667	3.02979	5.22061	3.71835	3.92071	4.48626	3.44882	3.96763	4.05242	4.28174	3.87067	3.82831	3.21515	3.38237	3.03884	2.60106	3.44626	4.01353	4.03926	2.18522	3.03884	3.33271	3.79364	3.59952	3.70236	3.96965	2.52976	3.30706	4.36592	4.23271
ACTR3C	0.642189	3.61579	1.8545	3.3487	1.43647	2.94806	2.64745	2.77978	3.3122	3.2727	3.47315	2.78422	3.84253	3.47961	2.52319	1.44152	3.52896	3.21952	3.76684	2.08971	3.54345	3.93018	3.40515	4.20246	3.98199	3.33442	2.94838	3.82237	3.57092	2.86115	2.7264	2.78861	2.79436	3.11081	2.51253	2.88381	3.6795	3.08829	1.66266	1.85907	2.85488	3.08998	3.3834	2.73833	3.16295	0.918951	2.13308	2.94806	4.4867
LINC00221	0.642029	1.54656	2.19119	1.83086	3.07445	2.07105	1.82503	2.19749	2.32657	2.58968	2.49626	3.04794	3.08654	1.20827	2.12523	2.35422	2.9387	2.11464	3.49371	2.48129	1.59299	2.01825	2.67078	0.945134	2.8343	2.36151	2.94153	2.67801	3.38595	1.99307	2.31091	2.4573	1.28853	3.20754	1.38749	2.2355	1.68577	2.20099	1.92253	1.91562	1.06029	3.36274	1.96953	1.33804	2.42087	2.24912	2.98042	1.84746	1.06633
HLA-DRB6	0.641841	0.751971	1.49538	1.37363	1.28191	0.164256	0.0548594	1.65651	0	1.05967	1.7301	0.833449	0.478082	0.449366	0.503388	0.0860236	0.275897	1.34818	2.63892	2.94908	0.416075	1.64413	0.42874	1.09703	0.841759	1.15945	0.973978	0.0898997	0.901712	1.45598	0.218526	0.63063	0.282385	1.53393	2.72799	1.22877	1.61459	0.695973	0.465922	0.169253	0.820954	0.553934	1.19842	0.496738	0.574081	0.420123	1.12394	1.65296	0.377308
GRTP1	0.641725	2.13098	1.9397	2.55124	2.11663	2.84157	3.30976	2.87567	3.5154	2.93973	3.15035	3.691	3.99747	2.87633	2.29951	2.07037	2.63452	3.37735	3.00122	2.57753	2.846	3.34655	3.29333	2.97157	2.37095	3.19126	2.32587	3.68238	3.69181	3.78606	3.48131	3.2396	2.41756	2.47743	1.9045	3.06786	3.44241	2.75299	1.88151	2.814	2.32587	3.11845	2.78551	3.52248	2.77816	2.36122	2.72052	3.10548	3.28788
C10orf43	0.641657	0.460497	1.54403	0.314051	0.243196	0.920269	0.446392	0.870432	0.310068	0	0.644688	2.388	1.96666	1.47403	0.809221	1.23934	1.83086	0	1.06951	0	1.68396	1.83152	0.524508	0.726	0.403875	0.747586	0.323804	1.97578	0.858554	1.06613	0.442709	0	0.164011	0	1.13801	0	1.90371	0	0.848959	0.44143	0.422703	1.38899	0.973046	0.296087	0.334026	0	0.46462	0.546918	0.623133
BEX1	0.641269	1.23777	0.349023	0.687481	0.659573	1.56998	3.51749	1.8169	1.02096	0.396021	1.09472	2.49848	2.52278	1.17083	1.67209	0.478082	1.08777	0.721707	1.84103	0.801487	3.71284	1.71744	0.754551	1.32361	1.05796	2.55972	1.1417	1.23816	0.753174	0.981096	0.402068	0.573595	0.512089	0.702995	0.554649	0.253021	4.29043	0	0.470288	0.341877	0.356114	1.04223	0.825839	0.631872	0.898724	1.05933	0.455045	0.351209	0.821743
TSTD1	0.64125	5.14805	5.42808	5.91343	4.0876	4.35485	5.30979	5.80053	5.50835	5.40756	6.18881	6.3183	6.77054	5.20054	4.93101	5.21256	6.12166	3.59778	5.57253	5.7049	4.89777	5.04754	4.66201	6.14237	5.24158	4.60416	5.78634	5.19979	6.22659	5.45201	4.96373	5.27922	5.73045	5.26905	4.95884	5.04937	5.5758	3.85371	5.25407	4.74834	5.75019	5.63491	5.64686	4.42336	5.5758	4.70767	4.92633	4.20297	5.70841
TPBG	0.64055	4.52532	3.33807	3.21987	3.61242	4.31355	3.70386	4.26693	3.61496	4.78228	5.18956	4.72264	3.59952	4.19602	4.21661	3.75223	3.7121	4.8352	4.07749	3.36378	4.01557	4.26649	3.76604	4.68225	3.47372	3.94399	3.52315	4.02126	4.12815	3.60751	3.705	4.09799	3.67739	5.76865	5.30006	4.55753	3.54456	4.89456	3.17251	3.65066	3.21107	4.4003	4.23271	3.96965	3.61841	3.66539	3.36833	5.1311	6.08371
TNNI2	0.640468	2.06387	1.69503	1.70785	0.931112	1.30032	1.67944	0.957265	2.33039	3.96849	3.01928	3.08104	1.94261	1.22582	0.929143	2.66873	1.34066	1.10618	1.59142	2.69748	1.59613	1.78488	1.02821	3.10581	1.87596	1.02366	1.04551	0.959786	1.70713	1.80304	1.57956	1.37444	1.09312	1.45598	5.41849	2.21909	1.25187	1.01111	1.81484	2.75161	1.20622	3.40824	2.37789	1.8286	1.4274	1.87221	1.50048	1.78349	1.97327
NPNT	0.639832	3.19504	1.34994	1.29321	1.94127	1.53432	1.91465	1.10535	1.04258	2.3311	3.11811	1.78349	0.723709	0.831656	1.64237	1.52443	1.09347	1.48802	1.3366	2.23411	1.29965	1.79969	1.79785	1.99959	1.16566	0.912485	1.30002	1.08134	1.22997	1.30836	1.39837	1.4502	0.950028	1.85554	2.10333	2.3657	1.23777	1.47705	0.586824	1.16784	0.713717	1.03868	2.29518	1.28021	1.42666	1.43899	1.30112	1.80419	1.94887
CCDC169	0.639718	1.3125	1.45676	1.9504	0.695973	1.77075	1.19552	1.87356	1.60896	0.940269	1.53539	3.049	3.21952	1.98	1.49579	0.910811	1.86492	1.64881	1.79678	0.662085	1.64493	2.40311	2.56842	1.7086	1.9713	1.61617	1.2979	2.15063	2.46918	1.46958	1.85378	1.55858	1.04745	1.11265	0.803776	1.17626	2.15031	1.65216	1.21333	1.29684	1.586	2.23158	1.61244	1.8023	2.60382	0.942952	0.72629	1.94933	0.900967
AMICA1	0.639609	2.46854	3.12241	3.01551	2.78343	2.50072	1.56557	2.66117	2.20489	2.65418	3.25362	3.37361	2.05041	1.42214	1.67653	2.54607	2.73696	2.11247	1.78879	4.61498	1.90061	2.0176	1.92701	2.56767	1.87709	1.97831	1.31427	1.01821	1.92921	2.34535	1.82352	1.66757	1.81012	2.70719	3.14727	2.21432	2.47538	1.64493	2.99448	2.19226	1.3976	2.59892	2.08205	1.6324	1.92921	2.81202	2.60832	3.00194	2.81335
PRKCDBP	0.639181	4.69775	5.36176	5.1358	5.5798	4.17113	4.88612	6.05106	5.32409	4.32467	4.73745	4.8421	4.58157	4.70669	5.48822	5.54811	5.09335	5.62001	5.41849	5.96977	5.25932	5.58496	4.4574	4.62948	4.59751	5.08022	6.00402	5.08448	5.19642	4.57216	4.03964	4.55647	6.07293	4.56493	4.65164	4.70467	5.89781	4.19602	6.1388	5.9084	5.59127	4.74319	5.22275	4.76818	4.94668	5.94119	5.80053	4.79215	4.76024
C1R	0.639032	4.7844	5.84733	5.39385	5.40409	4.24115	4.97879	5.10534	5.19236	5.18497	4.51782	4.59844	4.17372	4.84159	4.5065	5.11241	5.02785	5.31827	4.60033	6.36896	3.89916	4.19645	4.97765	5.10534	4.91332	4.90328	5.35582	4.93741	4.83944	5.30081	4.43524	5.70303	4.10976	5.40195	6.21325	4.90328	4.70036	4.89988	6.76357	5.64162	5.72516	4.65865	4.60392	5.64162	4.92912	5.95124	6.08371	5.32444	5.04189
C1R	0.639032	4.30015	5.65218	5.21031	5.27294	3.61347	4.28096	4.56641	5.03032	4.95884	4.31833	4.38783	3.39677	4.40909	4.21704	4.99501	4.49621	4.94919	4.08033	5.67163	3.72405	3.73694	4.72457	4.64118	4.56195	4.85919	4.84755	4.80548	4.67828	4.90384	4.21106	5.34455	3.56255	5.33058	6.10156	4.49826	4.32506	4.82695	6.33116	5.52081	5.49917	4.08404	3.80801	5.25471	4.84538	5.89781	5.66819	4.9082	4.27837
LOC100506339	0.638525	3.16465	2.39049	2.22229	3.27694	3.65981	2.53762	2.43585	2.25786	1.84878	2.21992	2.60495	3.20138	1.29222	2.49956	3.0342	2.06103	3.68736	2.69616	2.20067	1.9885	1.24178	3.05035	2.65319	3.07401	2.56636	2.9908	2.38763	2.7297	2.20841	3.46246	3.18618	3.35397	2.54552	1.48001	3.20788	1.9174	2.21181	2.25753	1.87709	3.26334	3.10548	2.9834	2.1096	2.04295	2.44421	2.34795	2.40773	2.45225
CRIM1	0.637554	8.4633	7.41428	7.05404	7.27533	7.03851	8.02453	7.60604	7.7854	7.87462	6.93337	7.00778	6.35277	8.0419	8.18015	7.09239	6.93553	7.83827	7.15548	6.82805	7.74973	6.20699	8.28631	6.62849	8.44411	7.79348	7.44053	7.9473	7.24887	8.2239	8.06137	8.1615	7.61888	7.74247	7.30145	7.84147	7.18578	7.88655	6.56318	7.52381	7.48664	8.17632	7.62486	8.36475	8.23368	7.01499	7.61267	8.02821	8.2239
S100P	0.637544	11.4049	11.843	12.4656	10.8592	12.4656	12.3207	12.3207	12.6652	11.4049	12.1771	12.4656	13.3622	12.6652	11.7549	10.6373	11.4616	11.7549	12.3207	10.7441	12.1771	12.9175	12.3207	12.3207	11.2089	12.4656	12.3207	12.1771	12.4656	12.3207	12.1771	11.9249	11.7549	11.5867	11.4049	11.5867	12.1771	11.5867	10.481	11.0776	11.4616	12.0356	12.4656	11.843	11.6569	10.2475	11.4616	12.3207	12.3207
SPAG4	0.637381	2.64069	0.581251	1.6385	0.682034	1.41689	2.3126	1.56635	2.21325	2.40072	3.2989	1.72454	2.71424	1.65328	1.01989	0.555608	1.98779	3.21748	2.35559	1.57689	1.4831	2.527	2.51788	3.03913	1.408	1.90532	1.61168	1.81798	2.33003	2.04077	1.74004	1.07893	1.52457	2.34263	3.6669	2.55667	2.20341	1.72341	0.962543	1.374	1.26652	2.28223	2.0993	1.36239	1.67653	0.818272	1.54055	2.16065	4.13449
LOC388588	0.637136	1.38381	2.07037	2.31986	2.51087	2.33493	1.4857	2.63643	2.08909	1.7884	2.51054	2.60755	3.15548	1.81945	1.97473	2.16397	2.56914	2.15605	2.71989	2.75367	1.68149	2.76353	2.05112	2.82601	1.99395	1.53609	2.62066	2.23753	3.09732	2.10565	1.43713	1.44375	2.44297	1.87709	3.07095	0.814997	2.67459	1.2204	2.61963	1.85796	2.59073	2.18457	2.33493	1.62662	2.34302	1.99274	2.28156	2.72699	3.07095
LY96	0.637087	4.40978	5.87096	5.92489	5.38555	6.15559	4.53353	5.36569	5.43354	5.03085	5.7049	5.85718	6.07975	4.35914	4.75758	5.6139	5.3992	4.79036	5.63326	6.44685	4.84592	5.19019	4.8776	5.84733	4.70525	5.0426	5.51187	5.21989	5.26719	4.68676	4.84432	5.1435	4.72767	5.05237	5.23589	5.50927	5.52943	4.83242	6.44403	4.26004	5.63058	4.80278	4.75357	4.75459	4.69775	5.44868	5.31401	4.83643	5.65033
KMO	0.637063	3.16185	3.51464	3.39365	3.13032	4.48534	4.13768	4.42559	4.08457	2.58729	3.27239	4.9156	4.92688	4.37626	3.9589	2.85891	3.12412	4.29133	4.56595	3.23637	4.52817	4.65059	3.71315	4.38932	3.45229	4.2302	4.07184	4.19888	3.68701	2.9834	4.26565	4.17489	3.82718	3.92027	2.61993	4.02818	4.27399	3.9067	3.17417	3.05231	3.92519	4.71324	4.22289	3.38024	3.42677	2.47971	2.77005	3.6669	4.5724
FAM173A	0.636913	2.08275	2.00525	2.90643	3.38662	2.91762	2.13193	3.7491	3.10213	2.18836	2.92227	3.49609	3.38662	2.75999	3.18587	2.44297	2.79147	3.98913	2.9827	3.93698	2.53268	4.01148	2.62776	2.98951	2.62066	2.85699	3.4302	2.8682	3.69816	2.65809	2.56767	2.24849	3.89876	2.29558	2.78343	2.24472	3.72546	2.12415	3.18212	3.51497	2.83501	2.48375	2.78422	2.83467	3.03913	2.32055	2.86345	3.47606	2.44769
FBXO6	0.636774	2.26981	1.33168	2.46813	1.11589	1.67365	2.09193	1.55858	2.56465	1.84505	2.23717	1.78308	2.95186	1.82137	0.966213	1.34135	1.71314	1.85872	2.3443	3.56152	1.10028	2.35851	2.41871	2.42545	1.16313	1.44152	1.83593	1.59496	2.30235	1.97895	1.65296	1.86772	1.60307	1.36543	3.21515	1.02057	2.37626	1.58178	1.89757	1.40455	1.64726	1.874	2.23717	1.24007	2.29269	1.35025	1.85907	1.69019	1.36868
TRIM40	0.636408	5.21525	3.6722	5.5035	2.46477	5.49756	5.71463	4.85336	5.5035	4.23102	3.94941	5.35041	5.46732	5.58075	5.04693	2.45916	3.51288	5.15916	4.45375	2.40842	5.20235	5.3077	4.75504	4.82588	5.08448	4.94974	4.62268	5.41299	4.72206	4.93862	5.19161	5.07365	4.38507	3.62331	2.72898	4.17616	5.18223	5.21879	3.76532	4.17453	4.58256	4.48009	5.26237	5.03459	5.49756	2.8615	4.22168	4.92013	3.23042
BIRC7	0.636402	1.47811	2.02676	1.22436	0.952886	0.815829	0.973046	0.617803	1.06555	3.06501	3.32248	2.19716	0.746711	1.45529	1.56523	3.50131	0.76915	0.80974	1.54383	2.08797	0.370259	0.533914	0.692526	1.77471	1.18586	0.726	1.28228	1.01111	1.88936	1.55442	0.955526	1.75257	0.0690285	1.87356	4.67293	1.56635	0.390363	1.45713	1.65258	1.34066	1.31461	1.71584	1.33868	1.59332	1.42134	1.55214	1.38134	1.21708	1.40165
SESN3	0.6363	3.25539	2.61822	2.76622	1.61382	2.58729	3.05003	2.9209	3.09943	2.55667	2.64035	2.67553	3.39571	4.05903	2.69552	2.13848	2.53437	1.91354	2.5084	2.02506	2.83682	3.25248	3.29202	3.64847	3.6795	3.44765	2.02217	4.12133	2.39972	3.05373	2.76932	3.39263	3.00959	2.24236	2.24974	2.41017	3.37988	3.41914	2.25178	2.42018	2.91239	3.27176	2.59112	3.84086	4.05092	2.17034	2.11215	2.12342	3.00569
GH2	0.636285	11.3519	9.30621	10.285	8.63455	10.2106	10.9735	10.6921	10.8315	9.94419	10.5678	11.4616	10.46	10.5932	9.86789	7.27533	10.32	11.4049	10.2686	9.36477	10.3018	11.843	10.8315	10.9735	11.2507	10.662	10.8849	11.843	11.5867	10.5264	9.66279	11.0088	10.5932	9.91674	7.87462	10.7999	10.6921	11.4049	8.66616	9.99367	10.1745	10.32	10.0286	10.774	11.2978	9.22252	10.0802	10.5678	10.8592
SYNPO2	0.636268	3.07401	3.45905	2.43686	4.49464	2.23239	2.62739	2.53863	2.5437	3.48606	3.10518	2.53863	1.94294	3.29745	2.53372	3.98833	3.37437	2.42194	1.6558	3.31551	2.9383	1.56318	3.86043	2.32016	4.00996	2.91075	2.48952	2.46264	2.1783	2.7632	3.06822	3.60861	2.7087	2.967	2.88654	3.56048	2.82865	2.86441	3.02979	3.11497	3.06755	3.56979	3.21033	3.90086	3.07972	4.21611	3.75101	2.86789	3.93785
MYL9	0.636226	6.70729	7.69072	6.35031	8.03246	5.60698	6.94326	7.27847	6.23538	7.49586	6.72792	5.62167	6.06739	7.4568	6.83992	7.64182	6.9646	6.76539	6.04114	7.91766	7.81199	6.83786	7.21265	6.02556	7.26832	6.69295	7.17272	5.6091	5.96386	6.98564	7.12116	7.33794	7.32202	6.57086	6.81699	6.84979	5.94835	6.0019	7.70565	6.96033	7.30631	6.69915	6.51293	7.05857	6.57578	7.80465	7.65674	6.78947	6.86711
61E3.4	0.636058	3.0152	2.07925	1.39726	2.84217	3.11741	3.37988	2.31187	2.62848	2.08621	1.95002	1.93384	2.15325	2.69748	2.47383	2.96766	2.33429	3.37136	2.18593	2.7097	1.96194	1.80828	2.61193	2.3297	3.02519	2.47315	2.07359	2.13777	2.32833	1.91998	2.41799	3.05719	2.63194	3.25128	1.9218	3.52102	1.89392	2.28877	2.69552	2.98725	2.90814	2.95892	3.00569	3.09026	2.1096	3.07746	3.04933	2.82173	1.82392
FAM167B	0.635964	2.02715	2.68719	2.35666	3.25895	2.6431	2.66458	3.10111	2.69287	1.54893	1.91931	2.63488	3.15242	2.76208	2.95201	2.73367	3.19162	2.62848	3.47855	2.8577	2.67141	3.8867	2.09714	2.68023	2.18936	2.42333	2.57477	2.61506	2.2063	2.09157	1.90867	2.06519	3.06822	2.72228	1.9278	2.34761	3.19296	3.27047	2.98886	3.21412	2.37325	2.42087	2.35981	1.85796	2.67236	3.10213	2.21872	1.84213	3.24681
PGA3	0.635899	0.149061	0.833449	3.41362	0.735366	1.25928	0.265849	1.58502	0.971115	0.403056	0.479637	1.1925	0.392464	0.355391	1.60478	0.582059	1.17151	1.39407	1.92253	0.409078	0.506362	2.95614	0.562322	2.21952	0.181919	1.22623	0.587986	0.430378	1.24604	1.29934	1.70302	0.219188	0.446392	0.337299	1.26248	1.23674	1.44267	0.565561	1.51534	1.55247	0.391656	0.385494	0.961936	0.328069	1.42778	1.00205	0.358331	0.87693	0.174731
AKR1C3	0.635848	2.19297	2.48631	2.95681	1.84468	1.87441	2.71621	3.00122	2.07567	1.91596	1.80868	2.38835	3.38768	1.89582	1.81342	2.9667	3.13911	2.7104	3.62696	2.73606	2.388	2.62294	2.20099	1.61422	2.34722	2.10144	2.09157	2.3895	2.66493	1.9057	1.88906	1.59768	2.97944	0.905596	1.37046	1.79329	3.59952	2.05556	3.68556	2.27581	2.73808	2.45805	2.77179	1.46631	2.11002	3.14164	3.01829	1.62123	2.08451
PALMD	0.635815	5.10991	5.41473	4.74549	4.75357	4.15758	4.85447	3.61278	3.97772	4.04092	3.90202	3.42918	3.28018	3.8683	4.21173	5.30913	4.81104	4.2391	4.00453	4.96524	4.13123	3.83104	4.2264	3.91949	4.13372	4.44989	4.35957	3.82293	3.86094	3.48469	4.36952	4.51342	4.4674	4.80707	3.94573	3.82831	4.33306	4.54023	5.41849	4.99786	4.92013	4.71185	3.62248	3.4618	4.16317	5.66513	5.39302	3.6334	4.17453
PSG3	0.635757	11.4616	10.1355	12.0356	9.5069	10.5932	12.4656	11.2978	11.1215	10.8849	11.1655	11.4049	10.5678	12.3207	10.7999	6.71264	10.8592	11.5305	10.7441	9.19205	11.843	11.5867	11.5305	11.843	11.1655	12.1771	11.3519	11.2978	11.5305	11.2507	11.843	12.3207	11.0776	11.6569	11.0377	12.0356	11.5305	12.4656	8.45124	11.4049	10.662	12.4656	11.7549	11.5867	12.1771	9.0213	11.4049	11.7549	11.5305
LOC100652878	0.635634	2.0176	2.60425	1.85907	2.85557	3.25128	3.2613	3.19642	2.16965	2.31609	1.906	2.25334	3.59154	2.84157	1.74073	2.30875	3.17833	2.44733	3.35222	3.26683	1.98141	2.10494	2.40215	2.66973	2.45983	2.32938	3.35086	2.45772	2.13921	2.04042	1.84583	2.31986	3.16259	1.94806	1.43478	2.71653	3.11774	2.31954	2.83645	1.94372	2.85418	2.70371	3.40222	2.65386	1.65395	2.24432	2.66051	2.24071	3.04829
TGM2	0.63562	9.42999	8.38531	8.56965	8.73108	9.32416	9.85369	9.41086	9.38755	8.97658	8.53204	9.0465	8.39509	10.3837	10.2475	8.20319	8.39014	9.46878	8.94369	7.80465	9.97632	9.59395	9.81496	9.11019	9.89829	9.36477	9.17246	9.41086	9.5069	10.4048	9.51825	9.57989	9.68787	9.26297	9.32416	9.32416	8.71554	9.96109	8.49637	9.12069	8.82015	9.34457	9.86789	9.56706	10.285	8.09501	9.11019	9.73178	8.99526
C19orf33	0.635225	3.69295	5.26967	4.53059	2.9626	4.2361	4.56854	4.328	3.17221	4.57753	5.75227	4.30781	4.74834	2.98545	4.34554	4.38374	3.82831	3.82831	4.99786	4.86827	3.07648	4.65971	3.07445	3.88714	3.47276	3.80517	3.87813	3.92442	3.70125	3.61496	3.83298	4.22289	4.78607	3.30039	5.46317	3.54713	4.50551	3.50277	3.98033	4.35586	4.34176	3.51923	2.90474	3.42677	3.6914	4.66066	4.19201	3.52782	4.47531
SPON2	0.635043	2.39399	4.04092	3.46752	3.84086	1.92999	2.91921	3.28204	3.22382	2.88901	3.14787	2.49626	3.0342	2.87164	3.10548	3.60441	2.66654	3.86648	2.87801	3.17601	2.63416	2.81434	2.58485	3.57799	3.50853	3.06428	3.2868	2.58691	4.00956	3.72068	2.84411	3.97132	3.81738	3.53172	5.81866	2.6959	3.72893	2.96766	4.6083	4.08718	3.24309	2.67002	3.74945	3.25016	3.32502	4.5944	3.67101	3.2417	3.25572
SIK1	0.634934	2.52099	2.94411	2.21603	4.45606	3.2396	2.49995	4.32158	3.06853	4.03382	3.7309	3.28551	2.84186	2.83718	3.32925	3.52695	2.78267	2.53692	2.40215	3.39405	2.57816	2.56036	3.24133	3.06853	3.08729	2.61413	2.32334	2.88089	3.53249	3.73263	3.20389	3.26534	2.71585	4.11019	4.29577	4.82695	3.00715	3.55346	2.33459	3.74862	2.25212	3.90846	3.97601	3.3185	2.73734	3.08693	2.90715	4.53455	3.10943
LOC100129104	0.634803	2.147	1.00615	1.54099	1.74004	2.75367	2.49883	2.87027	2.62979	1.46287	2.26951	2.73043	2.7477	1.80092	1.73402	1.30836	1.62058	2.74302	2.61487	1.9609	2.10465	3.10111	1.96224	2.78788	2.62312	2.51253	1.94933	2.38024	2.46782	2.43686	2.77447	2.3775	2.0603	1.72305	0.975329	2.49772	1.83005	1.65885	1.56891	1.58033	1.93629	2.86757	2.611	2.63559	2.18869	0.897434	1.43293	1.61868	1.81726
APLNR	0.634409	5.92276	6.04553	4.99786	7.04256	5.09036	6.22066	5.58751	5.15065	5.51924	4.49464	4.09484	4.18519	5.7049	6.40728	6.56458	5.61577	6.04782	5.72357	4.98438	5.9268	5.36257	5.83255	4.40355	4.9082	5.31965	5.42189	4.8206	4.94103	5.14929	5.79403	5.15611	6.35833	5.84458	4.8206	5.88338	5.46241	5.5818	6.25263	6.30341	5.62001	5.9084	5.26537	5.41082	5.47357	6.50015	6.23538	4.90658	5.40624
CD163	0.634175	4.58507	5.59708	5.31541	5.89407	5.00873	4.18308	5.22061	5.74555	5.45453	4.88493	4.41809	4.11962	4.96871	5.57483	6.43463	4.70086	4.83188	4.65394	6.40878	5.44476	4.28342	5.17724	4.60728	4.85336	5.4504	5.45678	4.97702	4.87875	5.72441	5.25536	5.4803	4.4054	5.96977	5.89086	5.70111	4.97408	5.83942	6.75463	5.7914	6.06956	5.16425	5.0431	5.0426	5.2338	6.85156	5.22414	4.91781	5.24232
GPX7	0.634007	3.76277	5.16122	5.11177	4.53814	5.08376	4.32506	4.25653	4.37271	3.71502	3.87352	4.14406	5.27102	4.64062	4.31405	5.34885	5.02726	4.96191	5.19356	4.51782	4.31811	4.6555	4.09679	3.99504	3.85842	4.82166	5.16387	3.84215	3.91376	4.15521	4.4648	3.35715	5.36639	4.06608	3.32724	4.31811	4.36592	4.62363	4.96002	4.8352	4.56288	5.1711	4.0489	3.88753	3.76171	5.28654	4.77393	4.08365	3.97998
ITGB6	0.633674	1.88906	3.37641	2.57993	1.41999	1.32878	0.809221	1.60548	1.82352	4.06075	3.58794	1.72753	0.541585	2.20902	2.64529	4.14975	1.78558	1.14585	0.752588	1.58727	2.17172	0.598756	2.09369	1.38787	1.2897	2.03978	1.46001	1.57651	1.19717	2.04184	2.24269	2.28525	0.794304	1.86729	3.96232	1.87512	1.32224	2.15574	1.66194	1.9121	1.33545	2.12778	1.51097	2.33529	2.07745	2.0467	1.52167	1.84257	1.39366
APOC1	0.633243	5.04632	6.44284	6.45143	5.50745	5.62985	5.36961	5.60037	6.18084	5.6061	6.58529	6.90193	5.92975	5.41299	4.49826	4.78183	6.62226	5.5166	5.23002	9.42999	5.094	4.56013	5.56735	6.05798	5.99586	4.51434	5.96777	4.76604	5.54902	5.97871	5.30285	6.01218	5.74458	5.58075	7.53547	6.63179	5.43975	4.14975	5.66981	5.54972	5.29141	4.86827	6.3196	4.51062	5.15134	6.0389	5.96176	5.80241	5.88024
CX3CL1	0.633151	1.8264	1.36204	1.36314	2.38486	2.28365	1.74934	1.38423	1.72674	1.3725	1.81869	0.967559	0.699371	1.85078	1.24495	2.57311	0.604214	0.954889	0.992401	2.10176	1.68549	1.45896	0.850235	1.21301	0.892693	1.87557	1.01078	0.803189	0.93584	1.76157	1.76809	1.45335	1.25614	1.57507	1.07619	1.6755	1.06106	2.67699	1.04704	2.42757	1.05212	2.67111	0.945134	1.49356	1.6113	2.19194	1.4857	1.61768	1.4138
MIPEPP3	0.632962	1.06106	1.51066	0.890556	0.894942	2.12707	2.52494	0.754307	1.61814	1.7075	2.02506	1.64843	1.3868	0.633743	1.20861	1.01009	1.11402	1.81342	2.13881	0.920877	1.07376	1.86924	1.62232	2.31019	1.83118	1.99021	0.66646	1.43667	2.25212	1.85229	2.75126	1.07511	1.26821	0.942952	0.859456	1.06785	1.16313	2.24204	0.669738	0.838592	1.23514	2.38722	1.84142	1.32474	1.81907	0.622801	0.732516	1.58466	1.15731
GZMA	0.632766	1.31847	1.65258	3.34533	1.48616	2.08131	1.66158	1.26853	0.832324	1.71351	2.17345	1.374	1.398	0.904031	0.977086	1.61692	1.91194	1.63883	1.82285	4.70869	1.33097	1.76388	1.40341	3.01414	1.12046	1.51502	1.50519	0.508957	0.919961	1.73124	1.64377	1.28269	1.933	1.82608	1.60861	0.957265	1.73366	1.60433	2.25916	2.06519	1.32981	2.0993	0.684492	0.294291	0.913898	1.54656	2.74949	0.405472	1.35326
CLU	0.632624	4.11345	5.53776	4.4648	4.99728	3.71466	4.35193	4.096	4.80165	5.36104	5.24899	4.2483	3.94399	4.49826	3.95455	6.42517	4.46582	4.74644	3.93294	4.10081	4.31096	3.89287	4.11259	4.32118	4.41596	4.40116	4.93923	3.348	4.63595	5.02344	4.07585	4.39287	3.57284	4.73219	6.11958	3.78528	4.31854	3.93141	5.21593	5.03515	4.70713	4.30334	3.85074	4.70869	4.38834	5.33955	4.24237	3.39405	4.51062
NAALAD2	0.632077	3.22382	4.05212	3.16218	2.08205	2.57096	2.69316	3.10286	2.80888	2.90715	2.38024	2.68442	2.41404	3.13457	3.84253	4.24442	2.3031	3.08448	2.62917	3.32824	2.82246	2.26879	3.57799	2.13737	2.79335	2.76281	2.31567	3.15478	3.33774	3.63772	2.44076	3.43486	1.8264	1.91354	2.30561	2.29457	2.88246	3.09239	3.70265	3.20719	3.84293	3.14859	2.17484	3.31887	3.69454	2.56421	1.82743	2.58875	2.44225
TREM2	0.632044	1.34483	3.14619	3.85225	1.18823	2.92372	1.58283	2.82902	3.12652	2.01152	3.69682	3.68164	2.47931	1.84328	1.92418	2.6959	3.23637	2.26127	2.66908	5.81575	1.853	2.22437	1.30615	3.11572	3.02032	2.75589	2.62817	2.11319	1.85837	2.38129	2.35666	1.74377	1.5649	2.79535	4.23873	2.85418	2.05946	1.79714	2.44525	1.47511	2.63559	1.95223	2.96121	1.96953	1.93629	2.13225	1.791	1.72341	2.35422
ANKRD53	0.631991	1.10463	0.845491	1.12463	0.685049	1.64165	2.02087	1.06379	0.941236	0.81553	0.769708	1.74153	1.65359	1.81342	0.899753	0.460497	0.74843	0.499626	0.728638	0.834611	1.33424	1.73832	0.254239	2.07178	1.68762	1.24307	1.57577	1.72674	2.26093	2.29457	1.63483	0.997867	0.263497	0.606492	0.395829	0.439127	1.66194	1.52373	1.03552	0.927272	1.23415	1.49809	1.55321	2.0904	2.18936	0.406605	1.31927	1.06986	0.547194
MASP1	0.63146	2.11215	1.40495	1.64493	2.73866	1.13884	1.11472	1.19717	1.02721	2.37591	2.07649	1.82743	0.607262	1.51206	1.12185	2.2942	1.06785	1.61354	2.26241	1.69138	0.547194	0.761892	1.28056	1.85872	1.18864	1.23449	1.11867	0.715457	1.30907	1.3101	2.15852	1.31777	1.0631	1.79019	3.8245	0.934125	0.743121	1.94551	1.77257	2.95614	3.43092	1.61692	1.87788	1.95412	0.815297	2.24236	1.33623	1.69844	2.3911
LOC100652941	0.631256	3.57964	1.28021	3.08965	1.78646	2.06519	2.9257	2.5876	2.71518	2.0603	2.87535	3.17704	2.54754	2.90159	2.30093	1.65619	2.28727	2.95124	1.35202	1.50436	2.27223	2.08275	2.80758	2.27156	2.99344	2.58316	2.08909	2.99448	1.85156	2.38684	3.29599	2.62206	2.09596	2.13457	0.203085	2.61376	1.98888	2.71817	1.7733	2.05383	2.60795	3.18618	2.25856	3.43535	2.6096	1.80453	2.34302	3.02351	2.62817
GRAMD1B	0.631238	3.2046	1.92558	2.99511	1.71744	3.29267	3.43553	2.97532	3.43308	3.32962	3.53063	3.73338	3.81822	3.76496	3.08554	1.49918	3.10416	3.83683	3.28413	1.70476	3.32314	4.02492	3.19789	3.27985	3.39057	2.95186	2.73224	3.87534	2.9209	3.2331	3.76837	2.81472	2.44588	3.11952	3.18831	4.22975	3.3856	4.6083	1.35845	2.51327	2.20667	2.73461	3.81039	3.25211	3.74945	2.20207	3.06928	3.57573	3.1684
ICK	0.631125	5.45678	3.82418	4.49047	4.05212	5.06644	5.56495	4.22481	5.4607	5.12646	4.5724	5.05065	4.30781	5.19236	4.71829	3.68661	4.51649	5.07427	4.69938	3.72731	4.4867	3.78054	5.44476	4.76138	5.53428	5.14078	4.44325	5.02968	5.03395	5.35813	5.29502	5.66007	4.41468	4.83242	4.16755	5.50581	4.60137	5.77973	3.58254	4.4589	4.62412	5.36351	4.97585	5.52081	5.48429	3.98793	4.76872	4.77393	5.40686
ACOT4	0.630948	1.82937	1.62933	2.69782	1.49157	2.61061	2.21246	2.47931	2.95788	1.4943	3.08065	3.62475	3.30039	2.7087	2.01721	1.22768	2.51539	1.79218	2.17103	1.55476	2.00932	3.63935	2.44902	3.15954	2.558	2.48261	2.28121	2.75999	2.49883	2.45225	2.90843	1.54509	1.97541	1.8127	1.84668	1.75607	2.62442	1.57075	1.39686	1.57156	2.10928	2.40707	2.56068	2.27223	2.47931	1.14347	2.10465	2.36151	1.8071
RNF223	0.630829	0.620716	0.609849	0.286129	0.152071	0.183169	0.531309	0.754804	0.728041	1.39576	1.84468	1.77257	0.408898	1.17038	0.748136	0.523376	0.162635	0.860346	0.518972	0.319405	0.0654445	0.795671	0.824951	0.768873	1.5401	0.465922	0.490258	0.951118	2.07252	0.926661	0.295281	0.658494	0.218257	1.44678	2.66243	1.3506	0.166644	0.488598	0.318741	1.05376	0.393458	1.25318	0.292783	1.02167	0.745836	0.651293	0.752256	1.98987	2.10362
TBX3	0.630411	6.56458	5.41082	5.55812	5.9208	6.2426	6.75612	6.22795	6.4482	6.05454	5.60037	6.02116	5.58894	6.90193	6.81509	5.25407	5.46484	6.36621	5.59466	5.14736	6.27223	5.74832	6.40007	5.21664	6.94782	6.26112	5.9581	6.49295	6.25631	6.77766	6.70244	6.71769	6.28982	5.99804	4.79437	6.24785	5.93502	6.41158	5.03968	6.29834	5.75227	6.28105	6.29978	6.74566	6.80331	5.43818	6.36362	6.64765	5.79598
TMEM108	0.630313	1.79969	1.83926	2.36463	0.992035	2.73296	2.58968	1.98392	2.48701	1.90135	2.05728	2.52767	2.58384	3.1077	2.83574	0.886257	2.2502	2.51365	2.01122	1.3566	2.58522	3.14822	2.25953	3.15827	2.64198	2.72363	2.45846	2.94336	3.53893	3.58105	1.97752	2.70304	1.83118	1.74478	1.9885	1.50712	2.21284	2.28365	1.14308	1.48536	2.29269	2.49995	1.89426	2.99682	2.58354	1.03124	1.68192	2.44656	2.8615
LOC253039	0.630254	2.51156	2.34372	1.92999	1.16462	2.06712	3.10871	1.77586	1.23558	1.23275	1.13058	2.31716	2.08621	2.20804	1.10835	2.1306	2.27192	2.69523	1.33097	1.90135	1.29012	1.00836	2.22467	1.87187	2.73808	2.12342	2.2506	2.691	2.61061	2.04295	2.68757	2.41835	2.13269	1.81869	0.992035	2.02539	2.77919	2.62598	2.85249	2.88869	2.36699	2.84986	1.99395	2.81101	2.48952	3.01113	2.33039	1.28541	2.02522
CD34	0.629406	7.67073	7.73872	6.86082	8.0813	6.59265	7.79348	6.98398	7.01013	6.97265	5.95716	6.14921	5.88436	7.18838	7.8985	8.09501	7.20809	7.21054	6.99626	7.20809	7.49281	6.60845	7.15294	6.2426	6.52334	7.26832	7.15826	6.76709	6.52587	7.13503	7.38707	7.2466	7.66746	7.59892	6.25016	7.62172	7.14284	7.07449	7.98958	8.12534	7.59892	7.08077	6.65397	6.78105	7.0365	8.27155	7.85566	6.29355	6.90952
PXDN	0.629324	3.11081	3.30115	1.92375	4.20297	2.3252	2.88557	3.04125	2.04521	3.18175	1.89392	1.64648	2.09529	3.47821	3.89558	4.09245	2.40633	3.25798	2.85488	2.83751	3.56287	2.14194	2.99747	2.0925	2.96567	2.92124	3.348	2.25482	2.39187	3.32534	3.19092	2.86477	4.29452	3.17348	3.79028	3.48271	2.8182	2.89947	3.54456	3.29484	2.90574	3.1407	3.01736	3.02724	2.79779	3.87105	3.71094	2.49995	2.93323
FAM3B	0.628858	4.86876	2.18557	4.50236	4.83994	4.93862	4.46637	5.14421	3.31726	4.19399	4.40161	4.20503	4.57287	5.00819	4.53814	4.17326	5.01522	3.68203	5.22871	4.2361	4.84538	4.49826	3.96804	5.2981	3.13245	4.70139	5.38018	4.04641	3.75026	4.06944	3.73732	4.10153	5.27416	4.67293	4.09066	4.54128	5.37301	4.73801	4.65918	4.20018	3.93994	3.30845	5.44543	4.85447	4.73417	3.77321	3.65066	4.03537	4.66319
HAPLN1	0.628772	4.40931	5.322	4.2722	4.3487	4.57419	3.65561	3.91414	4.32029	3.73299	3.45628	2.90643	3.97998	3.79827	4.16045	4.78607	5.0019	4.23699	4.5812	3.62736	4.42236	3.84877	4.53711	3.44463	2.97602	4.55855	3.95197	4.19602	4.32506	3.3476	3.25539	4.47426	5.18573	3.81229	3.37397	3.6914	4.89456	4.68076	5.42352	3.50063	5.75984	4.20731	3.53493	4.41511	4.35299	4.29698	3.38305	3.33508	4.28516
SRRM2	0.628728	4.82326	4.11019	2.93398	5.00938	3.82718	4.73172	4.34652	4.35009	4.76448	3.48606	3.29127	2.90682	5.10808	5.37664	5.00993	3.179	4.85769	3.41213	4.12505	4.75413	3.10974	4.70961	3.41253	4.91841	4.58201	4.30556	4.13844	3.99046	4.85919	4.87428	5.2018	4.62412	5.27033	4.43581	5.30979	3.36341	5.14078	4.44132	5.2444	4.4054	4.77113	4.36328	5.12387	4.66996	5.1537	4.93923	4.90712	3.80847
LOXL2	0.628294	4.02218	4.04484	3.09128	4.74946	3.25956	3.88807	4.05165	3.34355	4.65735	3.60441	2.92506	2.76768	4.14097	4.65258	4.77013	3.48577	3.84844	3.83525	3.80243	4.32252	3.13032	3.13605	2.97769	3.18797	3.8809	3.869	3.29818	2.86718	4.05947	4.05798	3.6669	4.32935	4.46207	5.30841	4.11218	3.52954	4.13612	4.23998	4.2608	3.54005	4.17963	3.51578	3.14659	3.92585	4.76401	4.36419	3.17348	3.82795
SOHLH2	0.628206	0.30544	0.599528	1.5064	1.04776	1.4901	0.622801	1.10766	1.58686	0.0630682	1.01925	0.625079	1.27949	0.724347	1.77736	1.1198	0.0172535	1.10329	0.512323	0.517782	0.33026	0.522912	1.61577	1.27143	0.784473	1.41999	0.589306	1.47705	1.51324	1.75107	1.5696	1.84257	1.44076	0.94089	1.08994	1.12803	1.64273	0.628305	0.659573	1.49467	1.13846	1.22659	0.00543513	1.88151	0.69452	0.477122	0.808279	1.50908	0.064476
CYP11A1	0.628039	9.52883	7.74973	8.99526	7.59613	9.08978	9.12069	9.07101	9.67678	9.00522	9.94419	9.74339	9.22252	8.81335	8.57609	6.61003	8.81335	9.36477	9.37669	7.44336	8.70136	9.4556	9.57989	9.57989	9.6085	8.99526	8.60974	9.34457	9.54132	9.34457	8.98652	9.39887	8.70136	9.25354	8.81335	9.75753	8.81335	9.8289	6.81036	8.44411	8.30921	8.59025	9.39887	8.99526	8.99526	7.7815	8.69427	9.77241	9.6085
HES2	0.628001	5.37807	4.28096	4.51879	3.19473	5.09157	5.30006	4.78976	4.78025	5.44141	5.03841	5.25278	4.68985	5.62709	5.17511	3.18721	3.91376	4.69676	5.24899	3.79364	4.67391	5.5758	4.41596	5.02785	5.57822	4.49562	4.62867	5.12892	4.81055	5.24306	4.42197	5.46802	4.96257	3.61922	5.2761	4.43019	4.97879	5.14929	2.82865	4.40625	3.87312	4.43941	5.49756	4.97765	5.53356	2.43439	4.74076	5.74283	4.24921
NPR3	0.627869	2.07536	0.984064	1.38503	2.38512	1.07893	0.643934	1.93738	1.55628	1.40275	1.61868	1.65467	0.83608	0.741034	1.53168	1.59462	1.59142	1.7838	0.812707	1.99463	1.10092	1.33584	3.23042	1.67438	1.96062	1.22582	1.16313	1.87356	1.53129	2.05662	1.03407	1.6113	0.856745	2.404	1.30467	2.77953	0.746396	1.70152	2.14194	2.43932	2.01011	1.36835	0.698741	2.33868	1.23449	2.7488	1.03193	2.41055	2.35137
IGFBP7	0.627837	6.53021	6.98769	7.01939	8.10062	6.40283	6.50321	7.25575	6.48577	6.67331	6.80331	6.34465	6.1752	6.90952	6.67041	7.69425	7.07633	6.6764	6.55445	7.5416	7.40063	7.04256	6.4544	6.72092	6.3929	6.99021	7.06513	6.17759	6.44987	6.65779	6.63469	6.63179	7.61267	7.82391	7.35979	6.75977	7.27312	6.82442	7.91445	7.10232	7.48114	6.89027	6.76539	6.77569	6.63644	7.47489	7.45417	6.3183	7.23251
LOC339524	0.627804	3.16944	3.35998	3.76049	3.05754	3.08485	3.11451	2.60623	3.39677	2.66352	2.43551	2.97328	3.20866	2.8483	2.04014	2.52278	3.76837	2.83093	3.45162	2.70936	2.25148	2.67459	3.28892	3.45695	2.30946	2.57159	2.72052	3.2232	3.84953	2.36534	2.41165	3.03561	1.8343	1.96224	1.98922	2.51505	3.65792	2.51617	3.97006	2.4705	3.50512	2.12415	2.29237	3.04967	2.73696	2.70936	2.07359	2.00022	2.98762
APOBEC2	0.62751	1.82675	0.932314	0.998427	1.19956	1.24993	1.791	1.80793	0.847364	1.59332	1.98638	1.96874	3.48957	1.2214	1.69503	1.02502	2.29794	1.3628	2.81575	0.604479	0.972092	1.49951	0.912869	1.66308	1.94847	1.38866	1.84296	2.39259	1.55104	0.28159	1.17347	1.13519	2.27863	1.2784	1.68985	1.32586	1.30836	1.46434	1.90304	1.79969	1.32586	2.07289	1.39649	1.3125	1.42512	0.632083	1.11028	1.54824	1.24144
LOC100506670	0.627351	5.87725	4.50924	4.60994	4.72509	6.1388	6.28605	5.97999	5.76272	4.77393	4.58562	6.03153	5.72516	5.89282	5.12021	4.12174	5.37089	5.88436	6.1752	5.38409	5.06024	5.95916	5.07789	5.92189	6.00812	5.09458	5.50581	5.25048	6.05348	5.40158	5.25278	5.77973	5.78366	4.96925	4.93741	5.61205	5.57011	5.04693	4.54998	5.42959	5.44392	5.56147	5.92366	5.45907	5.16903	4.43486	5.59882	6.42022	4.56854
[truncated: 3,803 more rows]
[truncated: 32 more columns]
