# Supplementary material for: Genetic variants influence on the placenta regulatory landscape
Source: PLoS Genet. 2018 Nov 19;14(11):e1007785. doi: 10.1371/journal.pgen.1007785 (PMC6277118; doi:10.1371/journal.pgen.1007785)
Supplement: S3 Table — (XLSX) [file pgen.1007785.s015.xlsx]

## Sheet: T3_high_mad_cpg
List of highly variable CpG (4th quartiles of MAD)
CpG	Chr_CpG	Start_CpG	Stop_CpG	Strand	Chr_associated_Gene	Start_associated_Gene	Stop_associated_Gene	Gene_Name	Methylation Score
									8366	8367	8368	8369	8370	8371	8372	8374	8394	8395	8396	8397	8399	8400	8401	8403	8405	8407	8408	8409	8410	8418	8419	8420	8421	8422	8423	8424	8425	8426	8430	8431	8432	8433	8434	8435	8436	8437	8438	8439	8440
cg13275129	11	96076238	96076288	R	11	95711439	96076344	MAML2	0.40725	0.9495	0.42295	0.43087	0.42423	0.46568	0.42404	0.94029	0.91924	0.43673	0.95221	0.95743	0.45811	0.92104	0.44545	0.43458	0.43841	0.44455	0.94384	0.45385	0.90131	0.93325	0.44511	0.4615	0.97503	0.95287	0.43965	0.04524	0.46139	0.95585	0.9487	0.43444	0.94351	0.40446	0.93931	0.43699	0.92415	0.04418	0.93875	0.96318	0.43166
cg25388952	17	80084596	80084646	F	17	80059345	80170689	CCDC57	0.93557	0.93157	0.98403	0.05134	0.45144	0.03313	0.4682	0.93577	0.02986	0.49785	0.94386	0.95437	0.48497	0.05858	0.92707	0.46547	0.96004	0.49771	0.03604	0.4705	0.01483	0.48956	0.91165	0.03788	0.03298	0.46111	0.93364	0.46493	0.01611	0.91381	0.46374	0.44985	0.03815	0.43306	0.46661	0.47823	0.4488	0.48892	0.03339	0.92267	0.46323
cg19311470	4	39460490	39460540	F	4	39455746	39460568	RPL9	0.03793	0.5426	0.01278	0.03298	0.56544	0.95535	0.03994	0.03621	0.60516	0.66664	0.96827	0.45992	0.52785	0.53581	0.96523	0.97372	0.95207	0.50201	0.53597	0.04185	0.64958	0.49808	0.51484	0.49354	0.04138	0.47826	0.49699	0.46423	0.03804	0.05399	0.03131	0.47085	0.05937	0.50399	0.47526	0.49207	0.06699	0.04311	0.50201	0.49781	0.04261
cg26584456	10	81114009	81114059	R	10	81107219	81115084	PPIF	0.02381	0.01486	0.91437	0.52835	0.55925	0.88558	0.5918	0.03421	0.03885	0.39622	0.55132	0.03113	0.56008	0.83074	0.63222	0.52703	0.26815	0.90287	0.5372	0.06225	0.40991	0.03748	0.52852	0.05566	0.04709	0.4832	0.05706	0.53708	0.5431	0.54023	0.06048	0.50836	0.55723	0.53577	0.52115	0.54758	0.57086	0.03053	0.5161	0.562	0.55698
cg14651435	7	157209551	157209601	F	7	157129710	157210132	DNAJB6	0.02681	0.48489	0.51649	0.5025	0.47258	0.94936	0.47955	0.9496	0.93322	0.09257	0.52513	0.95523	0.49641	0.93954	0.94728	0.95362	0.72495	0.50108	0.49724	0.47039	0.63249	0.49503	0.94871	0.47722	0.93204	0.95034	0.94544	0.94711	0.48551	0.95524	0.94095	0.9347	0.47874	0.49823	0.47855	0.49771	0.46749	0.48707	0.47105	0.48088	0.04249
cg22671798	19	38229327	38229377	R	19	38229202	38270230	ZNF573	0.92628	0.3971	0.55034	0.45959	0.04734	0.07993	0.06419	0.45562	0.05002	0.46477	0.04585	0.47608	0.05294	0.50452	0.06052	0.47581	0.16435	0.03669	0.05932	0.47073	0.43486	0.04133	0.06202	0.89577	0.50715	0.54298	0.57574	0.07424	0.05123	0.05679	0.92504	0.08142	0.50339	0.06621	0.93154	0.52458	0.07861	0.05889	0.05029	0.51162	0.05541
cg09084244	12	123757810	123757860	R	12	123745541	123756687	CDK2AP1	0.48648	0.45654	0.51235	0.02932	0.02536	0.04083	0.85704	0.02463	0.45271	0.03615	0.01962	0.44803	0.48232	0.87697	0.47671	0.03954	0.05979	0.04484	0.02607	0.4571	0.92815	0.02927	0.46298	0.04213	0.87944	0.87628	0.03771	0.45023	0.0258	0.03402	0.89358	0.83933	0.47281	0.04285	0.044	0.08315	0.05921	0.89905	0.89302	0.04339	0.46637
cg22851875	5	65888234	65888284	R	5	65892175	66465422	MAST4	0.02424	0.43787	0.53509	0.88901	0.48719	0.42652	0.02115	0.90329	0.0244	0.35531	0.02286	0.0282	0.50783	0.83568	0.0564	0.49144	0.0538	0.52847	0.50361	0.01206	0.04335	0.91926	0.04045	0.05061	0.48565	0.02405	0.90959	0.02112	0.48013	0.91867	0.49156	0.50283	0.46568	0.43971	0.50425	0.88446	0.09352	0.91131	0.92291	0.47463	0.49046
cg03796003	16	2746494	2746544	R	16	2732494	2759029	KCTD5	0.48272	0.49425	0.9416	0.90491	0.9233	0.88061	0.06968	0.89454	0.51375	0.44566	0.47283	0.448	0.48907	0.45777	0.49416	0.47992	0.08451	0.86384	0.08194	0.88168	0.9077	0.89671	0.43404	0.41415	0.89552	0.40034	0.86354	0.47109	0.90202	0.46094	0.90066	0.44377	0.45605	0.43768	0.43444	0.42912	0.85923	0.06746	0.42911	0.42055	0.54004
cg25450321	15	101509442	101509492	F	15	101459459	101610315	LRRK1	0.54211	0.01779	0.02913	0.02362	0.50303	0.02407	0.04871	0.55248	0.60046	0.69958	0.47842	0.03919	0.61078	0.57741	0.93861	0.05583	0.9394	0.08269	0.55037	0.57872	0.91838	0.0567	0.54292	0.56194	0.04075	0.59961	0.0406	0.55669	0.02649	0.06141	0.04469	0.59355	0.52764	0.56894	0.06458	0.56155	0.04367	0.03882	0.55337	0.576	0.95014
cg22508145	19	17015377	17015427	R	19	17003762	17137625	CPAMD8	0.46804	0.02054	0.88466	0.02045	0.03068	0.43697	0.53432	0.47781	0.44308	0.86687	0.88289	0.46962	0.87323	0.86295	0.0414	0.45859	0.48342	0.84184	0.46206	0.41245	0.0281	0.43834	0.03199	0.46166	0.44477	0.44458	0.91896	0.44622	0.45742	0.88923	0.91188	0.43613	0.46816	0.84945	0.84383	0.83535	0.06414	0.89165	0.01983	0.46002	0.42952
cg22336867	19	39265241	39265291	F	19	39261607	39264157	LGALS7	0.02331	0.52985	0.03972	0.04009	0.55901	0.51425	0.56506	0.02491	0.50029	0.50385	0.55248	0.03645	0.06881	0.05667	0.90357	0.04566	0.04816	0.88681	0.51933	0.87676	0.05606	0.50464	0.49176	0.89247	0.9108	0.10188	0.04032	0.51266	0.03186	0.04344	0.51157	0.06072	0.51927	0.05298	0.07237	0.08512	0.03748	0.04512	0.04944	0.04099	0.47387
cg06264882	2	233282330	233282380	R	2	233271551	233275422	ALPPL2	0.89056	0.42792	0.03596	0.43722	0.45029	0.86081	0.44002	0.45827	0.42616	0.38238	0.44026	0.85562	0.04524	0.88951	0.44261	0.44732	0.03908	0.42511	0.87665	0.04577	0.04791	0.04223	0.43169	0.42802	0.86751	0.40682	0.88566	0.90034	0.42844	0.41893	0.42029	0.43291	0.84191	0.83808	0.80738	0.83747	0.41538	0.43284	0.89171	0.03756	0.41516
cg16112880	1	201123745	201123795	F	1	201103900	201123632	TMEM9	0.53933	0.52303	0.08851	0.10256	0.4966	0.87698	0.10291	0.51043	0.08599	0.47869	0.10597	0.50965	0.52005	0.08824	0.53896	0.06988	0.10025	0.08128	0.49193	0.07897	0.47619	0.0815	0.50638	0.07983	0.07026	0.10281	0.50817	0.06982	0.06982	0.93178	0.51016	0.5195	0.51806	0.48229	0.50034	0.11222	0.50438	0.92223	0.5347	0.07541	0.91716
cg23803868	19	2340235	2340285	F	19	2328628	2355099	SPPL2B	0.86898	0.42557	0.45172	0.43288	0.43566	0.86231	0.46984	0.03004	0.83558	0.41674	0.46701	0.86534	0.86449	0.05605	0.89336	0.90081	0.34636	0.43734	0.4157	0.37836	0.76216	0.04293	0.83282	0.85595	0.87067	0.80725	0.44174	0.88514	0.43013	0.40437	0.41122	0.84583	0.46244	0.84121	0.07053	0.83317	0.4236	0.4437	0.87607	0.85356	0.04728
cg21463262	13	113539472	113539522	R	13	113344642	113541480	ATP11A	0.88841	0.44774	0.47361	0.02597	0.91284	0.48397	0.91787	0.02782	0.04867	0.03382	0.45356	0.47118	0.28885	0.05234	0.86806	0.4697	0.84528	0.4379	0.45311	0.43306	0.42386	0.4202	0.86445	0.42775	0.41648	0.89856	0.44684	0.87619	0.04512	0.41046	0.43902	0.84024	0.89203	0.44921	0.07817	0.44011	0.42809	0.8826	0.43818	0.46035	0.88342
cg21587006	10	839559	839609	R	10	855483	931702	LARP4B	0.43776	0.05403	0.44161	0.91529	0.84762	0.44666	0.4483	0.05246	0.83796	0.43286	0.42471	0.44393	0.08703	0.42881	0.89742	0.91812	0.79308	0.48444	0.85341	0.87083	0.9063	0.46516	0.87293	0.45823	0.88214	0.49713	0.06757	0.88578	0.47981	0.89371	0.8921	0.43109	0.46188	0.8467	0.89167	0.4585	0.07505	0.45712	0.06176	0.89873	0.4308
cg21130926	20	46415320	46415370	F	20	46286150	46415360	SULF2	0.46011	0.93542	0.0401	0.07077	0.94705	0.44282	0.47278	0.47926	0.45909	0.0477	0.04037	0.48176	0.47266	0.95161	0.47974	0.45781	0.45213	0.45673	0.47158	0.42366	0.47813	0.04838	0.95213	0.4306	0.44939	0.96253	0.04627	0.45548	0.95583	0.95016	0.46824	0.93317	0.47747	0.9476	0.0664	0.90843	0.07916	0.45209	0.46131	0.04433	0.44874
cg27024127	8	27522526	27522576	R	8	27491576	27534286	SCARA3	0.90669	0.03908	0.83755	0.8641	0.89738	0.33003	0.89548	0.88907	0.03848	0.86761	0.18134	0.1806	0.21541	0.48947	0.90166	0.05121	0.46705	0.86748	0.075	0.06083	0.20173	0.05166	0.8674	0.48878	0.47576	0.86875	0.05092	0.87887	0.8631	0.06145	0.87985	0.07324	0.05693	0.48702	0.82815	0.13673	0.85405	0.48861	0.05254	0.31179	0.03995
cg14859874	1	154238265	154238315	F	1	154193324	154243328	UBAP2L	0.87655	0.02766	0.02826	0.03874	0.87574	0.45238	0.87578	0.46923	0.90293	0.03045	0.49752	0.47246	0.45327	0.84799	0.87355	0.45613	0.65096	0.47953	0.02398	0.86403	0.45274	0.87198	0.47309	0.02816	0.44004	0.86972	0.46364	0.87681	0.44558	0.89168	0.47496	0.83348	0.48165	0.4604	0.03496	0.46339	0.79153	0.45029	0.4593	0.45642	0.45377
cg03075889	7	1976457	1976507	F	7	1855427	2272583	MAD1L1	0.4369	0.89806	0.4255	0.07474	0.4317	0.43597	0.92632	0.44118	0.89744	0.88348	0.40813	0.4151	0.06478	0.3831	0.41485	0.44538	0.88532	0.903	0.87841	0.85398	0.90938	0.86081	0.87665	0.40124	0.4262	0.86941	0.06564	0.87977	0.05268	0.40966	0.89735	0.10188	0.85501	0.41998	0.8335	0.41627	0.42429	0.42424	0.07028	0.42744	0.87808
cg07474670	12	124830967	124831017	R	12	124808961	125020149	NCOR2	0.43989	0.85087	0.03453	0.42278	0.83986	0.8262	0.45063	0.44049	0.87729	0.37174	0.89078	0.05084	0.43669	0.82486	0.42985	0.86127	0.40771	0.81838	0.82025	0.38516	0.83569	0.82634	0.0437	0.40472	0.85034	0.42612	0.79998	0.39601	0.85669	0.40242	0.04248	0.80598	0.81177	0.80976	0.80857	0.40052	0.80129	0.43087	0.41952	0.41517	0.82993
cg04145681	6	30899112	30899162	R	6	30899127	30899952	SFTA2	0.60849	0.02555	0.62308	0.60086	0.05728	0.56348	0.04041	0.58327	0.05746	0.03516	0.57463	0.01839	0.0481	0.05013	0.53577	0.5277	0.73671	0.06491	0.5407	0.03321	0.06982	0.05606	0.54049	0.03909	0.03557	0.48784	0.04708	0.89284	0.03126	0.05054	0.8955	0.49938	0.515	0.55843	0.50972	0.08812	0.05936	0.04346	0.56359	0.56761	0.03231
cg16963093	7	105399202	105399252	R	7	105245220	105517031	ATXN7L1	0.47125	0.87383	0.47699	0.05355	0.89625	0.46906	0.48646	0.88549	0.91045	0.50639	0.49033	0.86454	0.47078	0.52029	0.89379	0.45104	0.48954	0.04449	0.48986	0.9075	0.92446	0.86794	0.43365	0.46962	0.89404	0.8874	0.45455	0.89464	0.88147	0.41627	0.45462	0.45995	0.86537	0.80918	0.46746	0.45809	0.06326	0.03696	0.41386	0.45719	0.42363
cg09247979	6	128530256	128530306	R	6	128289924	128841870	PTPRK	0.03251	0.91962	0.90003	0.48816	0.48583	0.86329	0.04563	0.88977	0.02229	0.87198	0.46038	0.86722	0.83821	0.83882	0.86107	0.05018	0.9065	0.90613	0.91234	0.87384	0.35087	0.44815	0.39941	0.43771	0.44224	0.02555	0.44188	0.87627	0.42498	0.88088	0.04791	0.84069	0.86518	0.83382	0.43128	0.06783	0.03963	0.87909	0.9116	0.4557	0.45921
cg05331763	17	80535367	80535417	F	17	80477593	80562481	FOXK2	0.90754	0.8958	0.49941	0.48695	0.91628	0.52717	0.50436	0.91525	0.46636	0.85952	0.51394	0.49566	0.86903	0.86096	0.89619	0.87575	0.88211	0.47241	0.0658	0.04275	0.05056	0.86648	0.44445	0.44427	0.46675	0.09649	0.88988	0.05509	0.89552	0.46369	0.48742	0.86875	0.87227	0.86333	0.08362	0.45198	0.8587	0.88212	0.07115	0.87054	0.87583
cg14797147	5	124309046	124309096	R	5	123972609	124080805	ZNF608	0.53962	0.51329	0.94905	0.02789	0.52689	0.5266	0.91453	0.91879	0.92641	0	0.50714	0.54309	0.9125	0.92531	0.55429	0.50597	0.78321	0.94635	0.93935	0.02989	0.02479	0.50728	0.92999	0.0475	0.53897	0.55428	0.94351	0.52844	0.94531	0.91924	0.54389	0.49552	0.92886	0.92057	0.92529	0.06116	0.90267	0.02565	0.53115	0.51804	0.51193
cg00033213	8	144399285	144399335	R	8	144391529	144417050	TOP1MT	0.53708	0.54715	0.5453	0.03978	0.04022	0.5494	0.55514	0.04723	0.89061	0.51567	0.54049	0.4845	0.86233	0.09538	0.51362	0.87756	0.08184	0.4852	0.4899	0.45129	0.43275	0.07304	0.86866	0.47286	0.89301	0.87831	0.48458	0.4678	0.47693	0.06755	0.49982	0.8333	0.48116	0.43447	0.43015	0.47124	0.86874	0.49828	0.47795	0.06153	0.46557
cg12074150	2	34128672	34128722	R	2	33951131	33953284	MYADML	0.01393	0.04613	0.51626	0	0.74164	0.03812	0.81198	0.49015	0.83588	0.03124	0.93117	0.05219	0.38502	0.37055	0.06126	0.23925	0.75273	0.05402	0.30112	0.03063	0.90734	0.4812	0.88425	0.78219	0.44697	0.84709	0.51962	0.02366	0.75241	0.02799	0.61387	0.1132	0.06412	0.06846	0.323	0.19276	0.55712	0.02971	0.28396	0.4311	0.25586
cg05704942	1	19581492	19581542	R	1	19578074	19586621	MRTO4	0.02192	0.02971	0.03325	0.84005	0.44481	0.85565	0.02693	0.45783	0.47622	0.47116	0.03219	0.02683	0.83893	0.50817	0.46223	0.82507	0.49678	0.04573	0.46849	0.93867	0.57097	0.0322	0.84472	0.43363	0.04972	0.42445	0.03307	0.44235	0.43262	0.42582	0.44154	0.4412	0.44152	0.44311	0.39138	0.44297	0.44836	0.46694	0.02699	0.03732	0.04117
cg01891583	16	8995876	8995926	R	16	8985950	9057341	USP7	0.02916	0.03824	0.42263	0.38585	0.42724	0.42269	0.79679	0.81498	0.86219	0.04214	0.42617	0.44334	0.42331	0.88764	0.42087	0.43132	0.04852	0.42892	0.45284	0.41988	0.85078	0.42345	0.04474	0.06329	0.70373	0.45801	0.4276	0.46097	0.42295	0.04557	0.39742	0.07708	0.44524	0.4345	0.06573	0.43625	0.43251	0.4406	0.8407	0.42872	0.05162
cg17149911	2	69812277	69812327	F	2	69685126	69870977	AAK1	0.02988	0.01547	0.0139	0.92414	0.55328	0.49129	0.54587	0.52637	0.00315	0.94272	0.91386	0.55414	0.60451	0.92769	0.6141	0.84605	0.13939	0.03993	0.93599	0.0329	0.75844	0.02483	0.02518	0.53266	0.53023	0.59333	0.03972	0.54683	0.92782	0.58622	0.02437	0.0679	0.53324	0.89956	0.5171	0.04976	0.93466	0.04515	0.60761	0.01641	0.55245
cg27467876	8	22266084	22266134	R	8	22224761	22291638	SLC39A14	0.9185	0.9092	0.41184	0.4133	0.91635	0.41052	0.8642	0.91448	0.35702	0.35562	0.4292	0.40063	0.89108	0.34682	0.04506	0.38811	0.50555	0.44468	0.94596	0.91786	0.23986	0.42128	0.39543	0.87041	0.03458	0.82823	0.89657	0.92171	0.4157	0.89754	0.44896	0.85027	0.45309	0.39281	0.0432	0.85954	0.88762	0.45023	0.4234	0.03893	0.90631
cg08407901	21	43989899	43989949	R	21	43919741	44001549	SLC37A1	0.47253	0.02936	0.88947	0.86626	0.44371	0.03545	0.025	0.4424	0.03219	0.43406	0.43168	0.03861	0.05883	0.40756	0.04292	0.04394	0.03994	0.38594	0.04352	0.38934	0.04925	0.03201	0.04019	0.39958	0.41127	0.02521	0.4301	0.8728	0.03733	0.40021	0.03371	0.04087	0.04678	0.42411	0.42494	0.84134	0.42438	0.03222	0.04069	0.42264	0.0467
cg21046080	12	131506042	131506092	R	12	131438451	131626006	GPR133	0.04742	0.45433	0.0179	0.88262	0.45276	0.01961	0.47343	0.81136	0.92122	0.02874	0.58343	0.03918	0.04361	0.03535	0.89306	0.02646	0.02489	0.48001	0.03314	0.47844	0.03337	0.50388	0.03286	0.49592	0.79507	0.47978	0.03573	0.01838	0.58377	0.03815	0.34515	0.79183	0.32433	0.51079	0.41737	0.04102	0.48092	0.4535	0.81689	0.43652	0.50746
cg13211008	7	158541253	158541303	F	7	158523688	158622319	ESYT2	0.48081	0.02134	0.49555	0.46237	0.47203	0.46397	0.04968	0.03964	0.80949	0.41146	0.03875	0.04715	0.05158	0.06472	0.05544	0.04159	0.77785	0.47119	0.46139	0.05355	0.39167	0.04271	0.05442	0.4471	0.43409	0.09609	0.04426	0.03604	0.82548	0.0371	0.84585	0.43504	0.05488	0.45336	0.42238	0.46176	0.44466	0.04749	0.0355	0.04343	0.47462
cg12556569	11	116663989	116664039	R	11	116660086	116663136	APOA5	0.49816	0.84268	0.04993	0.48066	0.86989	0.48998	0.50426	0.51052	0.85046	0.05864	0.52091	0.80151	0.45364	0.0535	0.49419	0.0611	0.06577	0.49026	0.05658	0.46604	0.29255	0.46558	0.07015	0.0756	0.46954	0.47401	0.06165	0.05865	0.45062	0.05733	0.84751	0.45778	0.06246	0.07192	0.07718	0.76853	0.08639	0.46734	0.07222	0.47039	0.05652
cg09651654	12	7781431	7781481	F	12	7801996	7818502	APOBEC1	0.40099	0.94403	0.96344	0.95539	0.95825	0.45982	0.44547	0.95717	0.9386	0.9328	0.9657	0.12561	0.53787	0.92066	0.45152	0.51427	0.34429	0.94957	0.94434	0.41232	0.32879	0.44096	0.94532	0.93282	0.48359	0.5023	0.13212	0.42089	0.98085	0.97105	0.96687	0.35993	0.96925	0.52566	0.09619	0.91007	0.90582	0.4845	0.46452	0.95357	0.93942
cg19285525	2	161209276	161209326	R	2	161128662	161350318	RBMS1	0.46823	0.48866	0.49223	0.52873	0.89465	0.87014	0.50229	0.88649	0.88905	0.47047	0.5251	0.01764	0.84816	0.09446	0.02917	0.78994	0.76462	0.50373	0.87884	0.06102	0.43893	0.03471	0.0313	0.84071	0.85201	0.03472	0.85558	0.89782	0.50275	0.48557	0.51264	0.06562	0.85237	0.48983	0.46748	0.50957	0.06939	0.8844	0.5278	0.52152	0.03369
cg13232075	1	204556785	204556835	R	1	204586302	204654597	LRRN2	0.44307	0.43889	0.01715	0.04271	0.02562	0.43267	0.81932	0.01909	0.84174	0.0519	0.03574	0.82159	0.47364	0.53639	0.03591	0.44733	0.26114	0.47651	0.04005	0.05646	0.76348	0.44521	0.45438	0.43195	0.84597	0.81618	0.03676	0.44915	0.41554	0.442	0.87403	0.04212	0.46596	0.83754	0.04296	0.42523	0.05193	0.04313	0.49101	0.42159	0.85816
cg11418607	15	67323193	67323243	R	15	67358194	67487532	SMAD3	0.51751	0.02293	0.53731	0.54894	0.01573	0.93814	0.53174	0.55963	0.57334	0.60535	0.93867	0.02535	0.8982	0.51922	0.59353	0.51988	0.08269	0.55335	0.93008	0.53918	0.66567	0.51164	0.48876	0.01681	0.05545	0.02753	0.53478	0.92253	0.90048	0.04303	0.58158	0.53433	0.03247	0.03216	0.88008	0.08215	0.51604	0.02042	0.02175	0.03926	0.55499
cg15600437	1	17309489	17309539	R	1	17300999	17308081	MFAP2	0.50464	0.48317	0.52502	0.89077	0.91722	0.90787	0.92442	0.89136	0.89654	0.49507	0.88167	0.08425	0.84526	0.87387	0.88583	0.46099	0.0797	0.86355	0.88684	0.40714	0.0827	0.85014	0.41401	0.82286	0.84523	0.43567	0.427	0.87921	0.85412	0.4172	0.85613	0.08966	0.83028	0.46115	0.78557	0.41989	0.4415	0.88144	0.86161	0.8884	0.41242
cg12195446	13	110424447	110424497	R	13	110406185	110438914	IRS2	0.45323	0.8865	0.47486	0.89001	0.86764	0.46676	0.50903	0.89505	0.88341	0.47913	0.92716	0.42205	0.83108	0.85809	0.44924	0.44163	0.36469	0.42882	0.87373	0.85292	0.39731	0.04195	0.47371	0.86646	0.89971	0.86239	0.84191	0.91164	0.44301	0.89453	0.90113	0.47215	0.86355	0.82369	0.42812	0.44592	0.83243	0.46495	0.90232	0.03811	0.03193
cg08775595	8	126608642	126608692	F	8	126442562	126450642	TRIB1	0.5215	0.02504	0.53803	0.4896	0.5346	0.89847	0.92119	0.92955	0.91524	0.5011	0.54967	0.90048	0.50383	0.52081	0.55187	0.89017	0.90566	0.51648	0.90283	0.93574	0.89986	0.89611	0.03354	0.91501	0.92257	0.50231	0.02435	0.01956	0.01978	0.5238	0.52301	0.87826	0.04482	0.84494	0.05793	0.0626	0.83998	0.50525	0.90416	0.52622	0.02764
cg01081438	1	92417998	92418048	F	1	92414927	92479983	BRDT	0.05537	0.05584	0.04838	0.45846	0.46746	0.05627	0.04894	0.06167	0.48538	0.47208	0.05795	0.05767	0.08666	0.05543	0.07509	0.07334	0.07263	0.0823	0.07652	0.85129	0.0637	0.05767	0.0727	0.46479	0.46013	0.41982	0.05812	0.46486	0.06593	0.06006	0.47467	0.08036	0.48664	0.47357	0.46741	0.46563	0.09063	0.06528	0.4763	0.0644	0.06144
cg03810198	17	74679597	74679647	F	17	74675652	74707056	MXRA7	0.04605	0.47202	0.8685	0.03514	0.03338	0.03606	0.49129	0.03582	0.83025	0.4373	0.51174	0.79403	0.04406	0.08548	0.83838	0.78633	0.05567	0.05937	0.45488	0.04541	0.77302	0.43292	0.80851	0.41601	0.46452	0.4237	0.03653	0.04122	0.0374	0.04505	0.05153	0.42209	0.45243	0.0583	0.06378	0.72752	0.06392	0.04288	0.04746	0.44025	0.04237
cg15828613	11	8714274	8714324	R	11	8714899	8832882	ST5	0.46536	0.48311	0.88907	0.86387	0.47313	0.84125	0.85929	0.46004	0.90392	0.86554	0.49659	0.04227	0.84744	0.56393	0.48203	0.46073	0.4871	0.49742	0.89363	0.85748	0.8852	0.45145	0.84281	0.47882	0.84664	0.48966	0.86136	0.88157	0.45434	0.44778	0.89536	0.45817	0.06255	0.83461	0.46657	0.8194	0.42155	0.46586	0.87537	0.04855	0.47149
cg03900028	7	64451426	64451476	F	7	64434829	64451414	ZNF117	0.03747	0.04484	0.86984	0.51356	0.04187	0.86176	0.52457	0.03284	0.54424	0.91928	0.04653	0.05883	0.53607	0.51559	0.51381	0.55376	0.6004	0.53804	0.54292	0.9001	0.882	0.0405	0.4908	0.86219	0.86582	0.88501	0.04321	0.46953	0.87329	0.07097	0.85915	0.05775	0.83306	0.49131	0.4843	0.54162	0.85517	0.49352	0.51723	0.5046	0.46379
cg08084984	16	17482912	17482962	F	16	17196182	17564738	XYLT1	0.04309	0.03684	0.46937	0.03932	0.78785	0.40442	0.43718	0.44071	0.03965	0.05028	0.46262	0.74926	0.04703	0.03667	0.80505	0.45293	0.03966	0.05473	0.46081	0.76531	0.37931	0.04295	0.4241	0.04747	0.43492	0.40121	0.42643	0.81365	0.40716	0.80296	0.03598	0.42078	0.43654	0.10093	0.71791	0.72911	0.42297	0.44983	0.04662	0.03812	0.42192
cg02100397	19	646840	646890	R	19	647529	663227	RNF126	0.89884	0.86048	0.4517	0.88055	0.46805	0.47677	0.44881	0.47671	0.85831	0.38234	0.88284	0.47115	0.86059	0.40174	0.06221	0.86537	0.05861	0.81641	0.8339	0.07327	0.89831	0.44689	0.05857	0.43116	0.80573	0.74572	0.44734	0.85261	0.41275	0.43189	0.82638	0.43255	0.06824	0.45633	0.81045	0.09045	0.43192	0.86968	0.05657	0.0549	0.85691
cg07686394	11	69448394	69448444	R	11	69455872	69469241	CCND1	0.9462	0.51112	0.92779	0.52298	0.58317	0.51282	0.54306	0.93113	0.9443	0.54876	0.03025	0.03263	0.93706	0.5472	0.92794	0.03475	0.52689	0.06561	0.92731	0.04848	0.12891	0.00892	0.94917	0.56672	0.54872	0.92481	0.95042	0.54791	0.58069	0.92913	0.92878	0.55607	0.55468	0.58985	0.58853	0.90452	0.91603	0.51947	0.5437	0.52071	0.57276
cg00045070	1	55504599	55504649	R	1	55505219	55530523	PCSK9	0.51034	0.55832	0.87892	0	0.5793	0.57475	0.53806	0.50862	0.59135	0.50774	0.92344	0.87402	0.86907	0.08333	0.91986	0.50915	0.8153	0.91899	0.90661	0.84967	0.66582	0.52634	0.53274	0.04001	0.56292	0.55554	0.53669	0.57003	0.54012	0.88329	0.57203	0.53285	0.57713	0.85622	0.50653	0.53594	0.88284	0.92445	0.49171	0.59474	0.0353
cg09120722	4	186549051	186549101	F	4	186506598	186578123	SORBS2	0.92203	0.03952	0.46547	0.89388	0.93	0.49446	0.48076	0.88993	0.86357	0.59435	0.909	0.93773	0.50321	0.46565	0.90032	0.88907	0.90669	0.47124	0.91251	0.92448	0.89186	0.47008	0.03082	0.8974	0.52317	0.90051	0.91605	0.92651	0.02681	0.04414	0.53056	0.48717	0.04263	0.50968	0.53748	0.46782	0.45115	0.90389	0.91073	0.93227	0.50738
cg04131969	2	33951597	33951647	R	2	33951131	33953284	MYADML	0.47623	0.87413	0.03094	0.04437	0.91021	0.43696	0.44141	0.45915	0.47621	0.0227	0.48722	0.43282	0.47919	0.03351	0.44048	0.03424	0.46232	0.02799	0.45592	0.87152	0.05649	0.47161	0.03464	0.41025	0.44434	0.42457	0.87126	0.02685	0.45534	0.47512	0.91069	0.45483	0.44256	0.4317	0.02636	0.49244	0.8559	0.45551	0.03627	0.4572	0.40534
cg11857805	14	100441173	100441223	R	14	100259744	100408393	EML1	0.45515	0.84631	0.4709	0.85685	0.49436	0.85212	0.03054	0.86121	0.03858	0.59004	0.88291	0.87663	0.49159	0.5609	0.49281	0.82624	0.90753	0.874	0.86999	0.05492	0.0223	0.49638	0.44738	0.51114	0.84737	0.02311	0.04193	0.48197	0.87024	0.86366	0.02512	0.83337	0.04251	0.84749	0.83421	0.81356	0.84051	0.90099	0.87126	0.8754	0.88754
cg20459037	17	9546500	9546550	R	17	9479943	9546774	WDR16	0.95017	0.53568	0	0.94116	0.94839	0.03759	0.53705	0.54751	0.01732	0.09219	0.57374	0.53892	0.89966	0.85354	0.07394	0.96082	0.77229	0.06778	0.61888	0.9224	0.46442	0.92045	0.03735	0.59921	0.55337	0.91532	0.91203	0.92396	0.03837	0.53917	0.04371	0.55601	0.57977	0.90493	0.54477	0.57145	0.5488	0.90966	0.90292	0.88765	0.88244
cg23943944	5	116197814	116197864	R	5	115779251	115910551	SEMA6A	0.52522	0.90625	0.51492	0.52344	0.53911	0.89975	0.03931	0.90668	0.03305	0.54767	0.94458	0.53819	0.90406	0.51859	0.9237	0.89701	0.97348	0.60762	0.52058	0.56446	0.04915	0.51178	0.9213	0.89235	0.51726	0.91425	0.90134	0.50249	0.92096	0.46481	0.54826	0.06052	0.5056	0.85338	0.85351	0.90372	0.90152	0.91773	0.53207	0.52567	0.90812
cg01567113	19	3910882	3910932	R	19	3880617	3928078	ATCAY	0.50258	0.54307	0.57275	0.07468	0.69939	0.59306	0.06725	0.84734	0.85052	0.25327	0.49481	0.06657	0.0898	0.18488	0.50831	0.85281	0.11314	0.83722	0.54084	0.52575	0.6549	0.09166	0.51097	0.52661	0.86464	0.57706	0.81366	0.08564	0.53736	0.44645	0.37388	0.11231	0.50537	0.10377	0.82299	0.12046	0.50537	0.27344	0.36697	0.08896	0.11826
cg20756026	17	80394479	80394529	R	17	80376251	80400515	HEXDC	0.46698	0.45601	0.45659	0.47584	0.44496	0.82593	0.46099	0.46054	0.41937	0.82225	0.4312	0.42776	0.82593	0.43438	0.0554	0.41451	0.40701	0.81887	0.41318	0.39583	0.46646	0.06102	0.78859	0.38883	0.38356	0.11325	0.81056	0.05533	0.37803	0.8032	0.80416	0.42549	0.79513	0.7199	0.74708	0.38587	0.76143	0.81601	0.82601	0.0611	0.35979
cg25465065	1	156198315	156198365	R	1	156182783	156209831	PMF1	0.0279	0.49086	0.01953	0.87514	0.50072	0.86473	0.88297	0.50045	0.89217	0.40916	0.03443	0.4647	0.85219	0.06461	0.03818	0.06353	0.80884	0.47666	0.50664	0.55511	0.4174	0.47654	0.87657	0.48479	0.8508	0.86734	0.50527	0.88192	0.43801	0.03486	0.47147	0.8264	0.47992	0.44506	0.85494	0.09141	0.44291	0.47182	0.46871	0.87296	0.45837
cg01543583	14	59947623	59947673	R	14	59939405	59951073	C14orf149	0.90704	0.53527	0.57223	0.01683	0.01745	0.04314	0.53678	0.51828	0.03203	0.51449	0.85032	0.52721	0.54452	0.55386	0.4816	0.50874	0.04734	0.0371	0.54523	0.05057	0.54009	0.04296	0.52836	0.02778	0.02626	0.51249	0.53805	0.86774	0.03123	0.50211	0.02832	0.52555	0.04516	0.48475	0.50863	0.85957	0.0592	0.55068	0.87713	0.03774	0.55521
cg04610028	19	8464488	8464538	R	19	8455204	8469315	RAB11B	0.48656	0.50499	0.86746	0.89188	0.90472	0.53092	0.54396	0.05311	0.84404	0.83999	0.50472	0.85251	0.4589	0.07329	0.88627	0.84677	0.41618	0.84674	0.86754	0.4423	0.77594	0.45723	0.84362	0.46776	0.47294	0.84596	0.86805	0.48202	0.43971	0.84566	0.45095	0.83509	0.83621	0.46394	0.76963	0.45161	0.81464	0.87578	0.87586	0.4689	0.83943
cg00123214	1	95703607	95703657	F	1	95699710	95712773	RWDD3	0.883	0.49249	0.88144	0.88924	0.03639	0.53343	0.87977	0.90159	0.89373	0.565	0.51467	0.87991	0.48906	0.88974	0.89188	0.79315	0.59316	0.04826	0.90647	0.90859	0.06586	0.8688	0.42693	0.47364	0.46503	0.50795	0.48982	0.47034	0.46433	0.89208	0.87978	0.03807	0.49926	0.81773	0.85889	0.81623	0.85506	0.03896	0.87487	0.87332	0.88525
cg04481077	7	817404	817455	R	7	766337	826116	HEATR2	0.08172	0.10379	0.03585	0.58824	0.50156	0.08888	0.56542	0.07422	0.60384	0.22505	0.83067	0.5157	0.52558	0.60866	0.90885	0.8398	0.67221	0.506	0.12308	0.89188	0.51863	0.09685	0.08936	0.06647	0.56054	0.53885	0.87953	0.61148	0.57948	0.55697	0.08852	0.09206	0.47062	0.49934	0.51922	0.13822	0.60899	0.50609	0.83056	0.09791	0.11985
cg18576044	14	76015669	76015719	F	14	75988783	76013327	BATF	0.50303	0.49501	0.52678	0.86699	0.51752	0.54127	0.88337	0.02041	0.50565	0.88032	0.55388	0.53037	0.05119	0.05563	0.05121	0.47402	0.55647	0.88593	0.04933	0.51601	0.89433	0.02849	0.02142	0.86848	0.83752	0.0243	0.49164	0.90226	0.03957	0.86989	0.03939	0.84132	0.03892	0.11484	0.84622	0.51452	0.83432	0.54078	0.50039	0.03625	0.5014
cg18847598	11	123048111	123048161	R	11	122943034	123066007	ASAM	0.50916	0.04729	0.06208	0.53674	0.05673	0.53525	0.58256	0.56462	0.60445	0.19459	0.91012	0.06079	0.06866	0.15347	0.0347	0.58532	0.09322	0.06424	0.59137	0.51097	0.50854	0.06812	0.49091	0.86445	0.4755	0.5064	0.55653	0.55471	0.53038	0.03179	0.94035	0.07238	0.89618	0.90615	0.08885	0.08658	0.06999	0.07348	0.60057	0.05661	0.91274
cg08603678	8	109235878	109235928	R	8	109213972	109260959	EIF3E	0.57651	0.92033	0.06886	0.92346	0.93287	0.06313	0.55935	0.94869	0.61868	0.64563	0.65173	0.94438	0.5742	0.15418	0.05873	0.06125	0.85576	0.09727	0.07256	0.61423	0.62969	0.57667	0.05623	0.56709	0.56843	0.10095	0.96276	0.94994	0.56695	0.91668	0.93554	0.89844	0.54731	0.90306	0.91233	0.60899	0.59728	0.61404	0.07017	0.9541	0.08626
cg03109913	1	94445242	94445292	R	1	94458395	94586705	ABCA4	0.17669	0.57091	0.15224	0.9424	0.57782	0.15168	0.56436	0.16116	0.10302	0.20268	0.1543	0.21359	0.27642	0.27371	0.63956	0.86913	0.6371	0.58461	0.59809	0.17626	0.56839	0.19765	0.15473	0.17337	0.16307	0.18414	0.20199	0.13851	0.16638	0.15211	0.18679	0.64735	0.19469	0.92093	0.18413	0.21341	0.21908	0.5602	0.57749	0.1754	0.13974
cg18088486	7	101837098	101837148	R	7	101460881	101893323	CUX1	0.46447	0.45469	0.89204	0.46632	0.84716	0.4663	0.47106	0.84514	0.50924	0.43676	0.04342	0.86471	0.82805	0.04864	0.86074	0.82587	0.36412	0.0583	0.45666	0.45862	0.68573	0.88575	0.06079	0.8517	0.46066	0.07746	0.46338	0.88085	0.8862	0.85003	0.85194	0.84721	0.46084	0.83213	0.0779	0.44341	0.78819	0.88279	0.88598	0.86074	0.05128
cg21795255	4	10009866	10009916	R	4	9827849	10041872	SLC2A9	0.44081	0.04942	0.48199	0.47147	0.88196	0.46585	0.91498	0.45811	0.04114	0.47368	0.04949	0.45291	0.42678	0.48356	0.87656	0.07671	0.55435	0.47519	0.46721	0.85856	0.8798	0.44902	0.44078	0.83186	0.43453	0.81292	0.42852	0.05287	0.44466	0.87129	0.88343	0.47195	0.06191	0.12111	0.45517	0.45144	0.4567	0.43931	0.46241	0.45481	0.84465
cg16995742	2	237992562	237992612	R	2	237994083	238007487	COPS8	0.07933	0.5765	0.63163	0.58251	0.55301	0.08765	0.60644	0.029	0.07346	0.58318	0.60612	0.85813	0.53655	0.83849	0.891	0.86625	0.51835	0.58377	0.08013	0.86404	0.092	0.86141	0.54802	0.56344	0.06766	0.07639	0.56185	0.5466	0.51989	0.87622	0.06	0.08142	0.83649	0.86939	0.07861	0.85562	0.88226	0.56022	0.07609	0.87476	0.52738
cg12568536	11	85873728	85873778	R	11	85955814	85989778	EED	0.54321	0.01367	0.54953	0.9168	0.02702	0.92104	0.92494	0.58282	0.53786	0.13962	0.87743	0.04659	0.57206	0.09376	0.03142	0.03586	0.74466	0.92773	0.56007	0.06167	0.54687	0.05873	0.58983	0.54186	0.55752	0.58872	0.55303	0.90935	0.53789	0.9736	0.04247	0.57211	0.51788	0.88912	0.53366	0.06397	0.05486	0.56401	0.04991	0.57364	0.54995
cg19300401	6	16962662	16962712	R	6	16299343	16761721	ATXN1	0.0424	0.95973	0.60016	0.95476	0.56233	0.54551	0.95279	0.91373	0.52807	0.91131	0.94652	0.9369	0.90049	0.88978	0.92472	0.51013	0.63499	0.53523	0.89136	0.93798	0.51212	0.93155	0.53664	0.88898	0.51723	0.88476	0.92262	0.03103	0.54794	0.92176	0.49566	0.89497	0.55319	0.50846	0.89452	0.52702	0.92316	0.54941	0.86496	0.56643	0.50768
cg13905298	5	141485117	141485167	R	5	141488323	141534006	NDFIP1	0.02876	0.51633	0.55347	0.92077	0.52842	0.91115	0.90019	0.93275	0.91335	0.83634	0.92008	0.51737	0.53828	0.90572	0.05917	0.90084	0.08557	0.53494	0.91953	0.0422	0.92312	0.91529	0.91369	0.89149	0.89493	0.57772	0.04432	0.51663	0.52822	0.91867	0.92056	0.53116	0.52648	0.56292	0.52986	0.54478	0.88262	0.55099	0.90388	0.50399	0.52894
cg15567368	7	563891	563941	F	7	536898	559481	PDGFA	0.41671	0.39505	0.41992	0.41359	0.41459	0.44037	0.426	0.02475	0.85144	0.44992	0.01755	0.7498	0.44154	0.7998	0.79946	0.03124	0.84274	0.02673	0.02971	0.81945	0.87086	0.80402	0.76785	0.42739	0.77629	0.74448	0.02452	0.41906	0.42265	0.39327	0.77422	0.76243	0.03272	0.45961	0.4013	0.7607	0.05008	0.02664	0.42674	0.44403	0.38984
cg01223071	11	86472854	86472904	R	11	86511490	86522271	PRSS23	0.93539	0.89283	0.8762	0.89369	0.53413	0.88973	0.07616	0.92115	0.07934	0.83759	0.88961	0.89339	0.89722	0.55909	0.11397	0.50356	0.88506	0.86925	0.89712	0.51655	0.09058	0.51425	0.49697	0.8921	0.90609	0.87733	0.5386	0.90592	0.53682	0.09268	0.07889	0.87179	0.89308	0.55682	0.86517	0.83024	0.87586	0.08351	0.54791	0.53822	0.87302
cg04814784	3	10182511	10182561	R	3	10183318	10193744	VHL	0.02624	0.02762	0.039	0.50933	0.01904	0.52559	0.05038	0.58706	0.67266	0.86779	0.51358	0.60065	0.86278	0.07757	0.49665	0.07122	0.10497	0.88254	0.04474	0.0382	0.59295	0.53478	0.53282	0.05666	0.05114	0.56588	0.05835	0.49464	0.52944	0.03655	0.06418	0.53451	0.55239	0.52835	0.51721	0.06853	0.53137	0.09045	0.58673	0.04575	0.0427
cg24925741	1	2245221	2245271	F	1	2160133	2241651	SKI	0.76305	0.03636	0.40019	0.4094	0.03347	0.40555	0.03592	0.40861	0.71029	0.06731	0.42854	0.04116	0.04506	0.05156	0.03933	0.05731	0.35685	0.40228	0.37649	0.04386	0.05111	0.03728	0.37004	0.39157	0.38935	0.70073	0.03956	0.0454	0.0364	0.05057	0.03766	0.40351	0.03972	0.66451	0.06526	0.39173	0.39273	0.03828	0.04304	0.7233	0.04621
cg11957130	7	105306505	105306555	R	7	105245220	105517031	ATXN7L1	0.55667	0.00118	0	0.6111	0.0348	0.5007	0.89001	0.56098	0.87646	0.52491	0.6071	0.56612	0.04967	0.06539	0.05383	0.56389	0.06386	0.59117	0.04351	0.07486	0.64421	0.56833	0.94774	0.06884	0.05348	0.084	0.59121	0.04853	0.03166	0.05043	0.91315	0.07453	0.07479	0.10744	0.54086	0.62765	0.55909	0.61209	0.03901	0.64129	0.59269
cg18662228	2	236867754	236867804	R	2	236402735	237034114	AGAP1	0.54301	0.51319	0.00315	0.94903	0	0.025	0.89919	0	0.03488	0.65922	0.03277	0.03009	0.56368	0.59645	0.03078	0.56881	0.71455	0.51766	0.04513	0.47766	0.85461	0.54631	0.51248	0.53795	0.89241	0.05427	0.55089	0.90328	0.89468	0.04234	0.52772	0.04341	0.03637	0.06229	0.54207	0.55984	0.04522	0.53805	0.88881	0.03574	0.90161
cg01821635	1	101089253	101089303	F	1	101003727	101007582	GPR88	0.86026	0.47919	0.02671	0.01852	0.03215	0.52567	0.90439	0.85959	0.8859	0.61075	0.02141	0.01889	0.53783	0.0994	0.04736	0.51831	0.12349	0.88985	0.48699	0.50528	0.84702	0.04204	0.88155	0.0329	0.90629	0.53748	0.51367	0.03144	0.01654	0.88009	0.04909	0.5125	0.56336	0.82603	0.03529	0.4825	0.89632	0.52517	0.53183	0.89271	0.53434
cg11663691	4	119759900	119759950	F	4	119643978	119757326	SEC24D	0.90762	0.86152	0.56876	0.52767	0.52521	0.57497	0.50181	0.83302	0.02873	0.47862	0.90524	0.90934	0.57699	0.55888	0.5188	0.8628	0.59632	0.56958	0.89569	0.55753	0.08797	0.53948	0.52869	0.52267	0.03816	0.51598	0.88782	0.89646	0.44376	0.52306	0.02744	0.52084	0.04073	0.53028	0.8553	0.56786	0.58379	0.03387	0.60207	0.53043	0.02784
cg07258983	18	42255459	42255509	F	18	42260137	42457378	SETBP1	0.94258	0.53764	0.53381	0.89384	0.92232	0.5535	0.47233	0.91545	0.94756	0.93307	0.55032	0.53769	0.89912	0.86622	0.5618	0.95179	0.62526	0.88773	0.91423	0.92108	0.0631	0.05402	0.52778	0.90882	0.57267	0.89857	0.95126	0.92846	0.92131	0.60121	0.50886	0.06223	0.91173	0.53369	0.51671	0.52518	0.90385	0.91782	0.91976	0.5445	0.61347
cg07437923	16	4506181	4506231	R	16	4475857	4506773	DNAJA3	0.83458	0.49653	0.04157	0.02037	0.58348	0.04798	0.54844	0.0199	0.52945	0.53693	0.57684	0.05621	0.49576	0.80667	0.05637	0.03409	0.91151	0.52869	0.05478	0.49244	0.60281	0.04701	0.52872	0.05183	0.51459	0.4901	0.02293	0.02744	0.03659	0.04131	0.49751	0.49326	0.50863	0.05662	0.03078	0.06489	0.06196	0.51386	0.02882	0.04336	0.04999
cg02627240	7	144184387	144184437	F	7	144149042	144533146	TPK1	0.58317	0.02321	0.82174	0.52995	0.01506	0.04025	0.02554	0.59242	0.58155	0.33452	0.58348	0.06669	0.07953	0.54464	0.93064	0.0663	0.12132	0.11927	0.06013	0.73935	0.59298	0.84287	0.60624	0.0573	0.0761	0.10714	0.03063	0.62107	0.61867	0.06293	0.88295	0.5363	0.03865	0.07235	0.58278	0.6344	0.63157	0.07839	0.14026	0.54161	0.09393
cg04683516	10	5047437	5047487	R	10	5031965	5060207	AKR1C2	0.85651	0.02343	0.51003	0.03759	0.01317	0.03905	0.87446	0.83863	0.88524	0.52541	0.54317	0.80605	0.82961	0.0621	0.04952	0.45886	0.47219	0.49157	0.04675	0.48388	0.50924	0.49713	0.80338	0.7615	0.51192	0.02955	0.04527	0.53165	0.02167	0.04594	0.81598	0.04067	0.81312	0.46	0.49397	0.4755	0.85099	0.04308	0.79908	0.05005	0.06
cg07501029	1	245843879	245843929	R	1	245318286	245866428	KIF26B	0.01871	0.53358	0.59285	0.52565	0.49969	0.57085	0.03193	0.00965	0.90158	0.47436	0.01393	0.51319	0.90339	0.6147	0.54297	0.88565	0.86338	0.90634	0.54301	0.47269	0.39439	0.52743	0.49667	0.48554	0.88619	0.57345	0.03502	0.49623	0.47866	0.01923	0.90068	0.51211	0.49274	0.03727	0.85689	0.53626	0.48508	0.89053	0.02978	0.51753	0.03778
cg08522473	3	111730495	111730545	R	3	111718006	111732734	TAGLN3	0.03471	0.49259	0.86038	0.49443	0.84423	0.0266	0.48349	0.03407	0.87794	0.02576	0.87884	0.4791	0.48857	0.58822	0.50284	0.04337	0.3498	0.8128	0.02984	0.02215	0.59308	0.45521	0.46203	0.44589	0.83357	0.47088	0.03044	0.50556	0.02184	0.47047	0.86419	0.46818	0.05497	0.46192	0.47504	0.47224	0.05623	0.47326	0.84853	0.44793	0.47076
cg09281805	7	4751840	4751890	F	7	4721929	4811074	FOXK1	0.45765	0.47655	0.86289	0.44954	0.86971	0.81798	0.03449	0.4337	0.04878	0.78918	0.44493	0.4282	0.79226	0.42048	0.83431	0.83865	0.66941	0.49334	0.46508	0.47999	0.7283	0.04101	0.44174	0.79135	0.06864	0.81979	0.42952	0.45111	0.44928	0.49561	0.83177	0.40125	0.82976	0.4193	0.49933	0.84985	0.80267	0.80694	0.46241	0.82154	0.05357
cg02978201	16	11374815	11374865	R	16	11374693	11375192	PRM1	0.05887	0.00562	0.01518	0.02922	0.0383	0.01379	0.6274	0.52105	0.52163	0.50422	0.54616	0.90747	0.51354	0.67468	0.57082	0.06092	0.80591	0.05831	0.90104	0.51191	0.64951	0.52525	0.53756	0.05945	0.48562	0.53519	0.03163	0.03788	0.57537	0.03491	0.06502	0.07652	0.05093	0.03387	0.05154	0.55555	0.0532	0.04734	0.58035	0.9288	0.05763
cg06961873	1	25825730	25825780	R	1	25757387	25826696	TMEM57	0.01978	0.51174	0.51469	0.52012	0.04268	0.49706	0.0403	0.51988	0.91524	0.87461	0.47522	0.04374	0.91265	0.04535	0.57784	0.05616	0.67053	0.50029	0.48273	0.05108	0.89249	0.90485	0.47887	0.88788	0.47746	0.92818	0.90038	0.92869	0.92402	0.91334	0.52757	0.48436	0.89737	0.4933	0.85167	0.06897	0.89592	0.50387	0.92297	0.53185	0.49666
cg13989295	17	57187678	57187728	R	17	57187307	57232800	SKA2	0.91021	0.02138	0.55314	0.55797	0.54812	0.89309	0.89959	0.54578	0.01061	0.50291	0.01826	0.90378	0.5405	0.51788	0.56378	0.57128	0.08654	0.02517	0.8899	0.49189	0.0529	0.03984	0.55305	0.57634	0.58185	0.54596	0.51458	0.00497	0.55659	0.57037	0.06636	0.50843	0.86955	0.87251	0.49955	0.84966	0.57811	0.58759	0.55341	0.57642	0.03214
cg04073914	4	84461507	84461557	F	4	84457652	84527025	AGPAT9	0.47433	0.49406	0.83133	0.04218	0.45233	0.50724	0.85207	0.42777	0.4801	0.47486	0.49432	0.46108	0.46058	0.44255	0.85981	0.48656	0.84006	0.46645	0.4764	0.44139	0.88938	0.46295	0.84399	0.45845	0.83381	0.83041	0.04019	0.86294	0.4571	0.85777	0.88633	0.06653	0.83434	0.46192	0.471	0.80677	0.80422	0.4623	0.47754	0.86326	0.4415
cg05971102	2	3753247	3753297	R	2	3705785	3750258	ALLC	0.5066	0.5689	0.68214	0.16749	0.64237	0.14353	0.55923	0.97225	0.96103	0.03617	0.61995	0.14212	0.62718	0.8388	0.57479	0.59686	0.08538	0.11326	0.62657	0.24759	0.85012	0.90829	0.1406	0.94812	0.92456	0.6499	0.62102	0.23175	0.63794	0.97414	0.95341	0.19937	0.61411	0.24928	0.61454	0.90326	0.63689	0.94676	0.63817	0.61158	0.57687
cg09829645	2	71723640	71723690	R	2	71680752	71913892	DYSF	0.05888	0.40975	0.77689	0.0645	0.43332	0.45083	0.73706	0.07347	0.46102	0.43811	0.42874	0.71309	0.07094	0.05733	0.46246	0.44067	0.44498	0.05618	0.43327	0.05017	0.04143	0.43595	0.42404	0.0624	0.0618	0.76181	0.06348	0.03284	0.05405	0.43608	0.45755	0.05744	0.06027	0.05485	0.41361	0.44347	0.42984	0.4368	0.42006	0.05736	0.26186
cg10818676	1	167098044	167098094	R	1	167064086	167098402	DUSP27	0.49309	0.45395	0.33761	0.38849	0.46715	0.54465	0.0366	0.87156	0.8238	0.03763	0.4045	0.82688	0.79423	0.73308	0.83623	0.49005	0.41626	0.77373	0.88452	0.05953	0.78698	0.47008	0.05301	0.06343	0.3626	0.08581	0.40754	0.80853	0.46442	0.83442	0.86233	0.83707	0.42963	0.83142	0.83678	0.06302	0.77841	0.4521	0.48075	0.86711	0.83314
cg27308738	10	105357925	105357975	R	10	105353783	105615164	SH3PXD2A	0.52171	0.89622	0.53571	0.53108	0.51416	0.87103	0.05446	0.53469	0.87271	0.86923	0.93941	0.06588	0.53329	0.4742	0.90613	0.50897	0.57563	0.07062	0.5051	0.05392	0.82969	0.87282	0.8676	0.51006	0.04684	0.86755	0.04708	0.52835	0.49697	0.04531	0.50323	0.87146	0.49247	0.52977	0.45065	0.08519	0.08473	0.52464	0.89177	0.8987	0.83953
cg20823859	1	111971574	111971624	R	1	111956937	111970399	OVGP1	0.50181	0.48224	0.0392	0.5275	0.86209	0.50708	0.85747	0.50074	0.49311	0.90707	0.52115	0.48266	0.81492	0.81804	0.54076	0.48044	0.47769	0.53021	0.87323	0.50071	0.62558	0.85031	0.0256	0.47131	0.53249	0.85975	0.49299	0.85265	0.5322	0.50006	0.52193	0.48942	0.83891	0.82719	0.51571	0.55669	0.06792	0.49326	0.04824	0.85067	0.86603
cg00546757	5	170845008	170845058	R	5	170846666	170884162	FGF18	0.02161	0	0.92561	0.9163	0.01429	0.52064	0.92444	0.89917	0.5232	0.01463	0.56862	0.55423	0.90154	0.09234	0.03102	0.51945	0.51122	0.90078	0.59069	0.08139	0.50933	0.05092	0.90353	0.56328	0.06525	0.57403	0.03938	0.48276	0.54274	0.94353	0.94796	0.57713	0.51325	0.04472	0.54979	0.07059	0.89121	0.92288	0.60135	0.89651	0.87739
cg03965172	4	3683218	3683268	R	4	3768295	3770251	ADRA2C	0.85123	0.43084	0.43933	0.88594	0.70335	0.02342	0.85471	0.82132	0.74678	0.43749	0.84158	0.43534	0.81262	0.72812	0.44538	0.82903	0.80733	0.80543	0.8555	0.45135	0.56868	0.46009	0.44676	0.43651	0.46285	0.85091	0.45241	0.78368	0.3531	0.43896	0.43584	0.43085	0.80651	0.7422	0.82322	0.43819	0.85549	0.86016	0.81181	0.85417	0.0216
cg07621697	5	134490074	134490124	F	5	134363424	134369964	PITX1	0.83629	0.84994	0.45943	0.85931	0.45337	0.44704	0.84437	0.44261	0.43042	0.43552	0.86369	0.44189	0.80336	0.39545	0.45577	0.05604	0.46444	0.43441	0.46047	0.81737	0.06772	0.77042	0.40448	0.80702	0.06906	0.73406	0.41946	0.84059	0.04527	0.81387	0.42874	0.43039	0.43552	0.72018	0.75365	0.43406	0.42458	0.04683	0.41519	0.04911	0.41463
cg00695177	8	8761700	8761750	R	8	8641998	8751131	MFHAS1	0.90148	0.52036	0.49836	0.87431	0.89054	0.5383	0.54712	0.52128	0.89657	0.6749	0.86972	0.0488	0.55606	0.43052	0.05079	0.49491	0.59175	0.617	0.06475	0.5397	0.85756	0.87252	0.90089	0.57586	0.91934	0.49905	0.87044	0.89625	0.51933	0.91703	0.90662	0.84256	0.8513	0.82579	0.85608	0.88258	0.54782	0.57011	0.89921	0.04133	0.56791
cg26846609	16	20749993	20750043	R	16	20744990	20753199	THUMPD1	0.89215	0.46541	0.45953	0.50496	0.48913	0.46543	0.48778	0.86285	0.46284	0.50125	0.05027	0.45063	0.44657	0.79249	0.84737	0.43445	0.55485	0.82091	0.46725	0.44322	0.80823	0.81621	0.06658	0.07053	0.44968	0.8212	0.45761	0.05839	0.0643	0.45061	0.85966	0.76851	0.4722	0.12051	0.42936	0.44999	0.79681	0.45886	0.06266	0.83707	0.05913
cg09533869	8	97747074	97747124	R	8	97657498	98155721	PGCP	0.01936	0.02453	0.51384	0.03792	0.50242	0.0304	0.79168	0.54404	0.58521	0.05018	0.50206	0.82068	0.52069	0.08284	0.51346	0.03691	0.4588	0.04533	0.03525	0.04813	0.54611	0.49479	0.02179	0.03566	0.03807	0.50239	0.49507	0.51774	0.50244	0.03427	0.04427	0.5158	0.51398	0.04489	0.04152	0.04907	0.5391	0.55971	0.04511	0.01954	0.83794
cg08331829	20	10412596	10412646	F	20	10385832	10414866	MKKS	0.46808	0.44005	0.82937	0.82405	0.02061	0.50066	0.46454	0.44649	0.52824	0	0.88279	0.01954	0.02831	0.49942	0.49661	0.81165	0.86249	0.85564	0.85371	0.47691	0	0.81573	0.83839	0.81333	0.4783	0.52169	0.02635	0.50037	0.82049	0.50349	0.01468	0.48332	0.51504	0.80361	0.49591	0.82554	0.46127	0.84177	0.48932	0.85093	0.83793
cg10327440	1	227177835	227177885	R	1	227177566	227505826	CDC42BPA	0.82043	0.41714	0.87713	0.45514	0.4601	0.84874	0.49422	0.44503	0.50104	0.52836	0.53023	0.46203	0.50407	0.8553	0.8349	0.486	0.4875	0.47352	0.47085	0.8318	0.92647	0.86147	0.05907	0.49772	0.51252	0.52809	0.48589	0.46314	0.47263	0.45996	0.86436	0.81495	0.82476	0.8014	0.05897	0.48523	0.4538	0.49145	0.85492	0.84176	0.0497
cg14192979	17	12562530	12562580	F	17	12569206	12670651	MYOCD	0.08304	0.08121	0.07233	0.46641	0.07746	0.09548	0.09354	0.11107	0.08094	0.08798	0.06713	0.44944	0.09498	0.40695	0.0922	0.4035	0.55557	0.39782	0.46523	0.51321	0.4358	0.46547	0.44578	0.77416	0.09757	0.69293	0.46755	0.08722	0.47674	0.08822	0.7939	0.09903	0.49175	0.4487	0.41986	0.47128	0.10394	0.08513	0.08928	0.44393	0.07466
cg00017157	1	167127303	167127353	R	1	167064086	167098402	DUSP27	0.50561	0.03108	0.56486	0.87169	0.04287	0.56091	0.8819	0.51776	0.07836	0.83634	0.03747	0.86797	0.85926	0.71164	0.0569	0.52779	0.8601	0.86378	0.87918	0.59935	0.90979	0.05263	0.04349	0.51755	0.54451	0.09781	0.05564	0.57379	0.04949	0.52149	0.54544	0.06146	0.51479	0.51708	0.52184	0.55296	0.5372	0.83854	0.07355	0.52388	0.04743
cg20592836	20	33292076	33292126	R	20	33292147	33301237	TP53INP2	0.94924	0.97346	0.47327	0.46907	0.05546	0.94337	0.52327	0.44524	0.0778	0.41267	0.96567	0.07466	0.08827	0.08081	0.06489	0.45717	0.09267	0.08991	0.07532	0.08399	0.37273	0.07722	0.06106	0.43428	0.44902	0.43967	0.05544	0.06369	0.4146	0.44022	0.41453	0.432	0.45444	0.38931	0.42787	0.43834	0.44746	0.06922	0.43163	0.06613	0.43563
cg18075755	4	15429967	15430017	F	4	15376174	15447790	C1QTNF7	0.51666	0.55273	0.58037	0.03794	0.59558	0.05313	0.89893	0.02568	0.53141	0.0568	0.04989	0.53625	0.06595	0.04259	0.86676	0.51578	0.86211	0.60039	0.04512	0.49717	0.5167	0.55537	0.50825	0.49814	0.88675	0.53343	0.03413	0.52438	0.03857	0.05216	0.53158	0.85084	0.49595	0.51928	0.54439	0.09626	0.07014	0.58717	0.06249	0.54364	0.53096
cg11144103	17	40561464	40561514	R	17	40554468	40575338	PTRF	0.067	0.46645	0.45181	0.01975	0.45298	0.48598	0.46784	0.44865	0.82387	0.02459	0.43752	0.02806	0.03603	0.50183	0.05047	0.03235	0.07751	0.48685	0.77644	0.03735	0.44748	0.7668	0.45578	0.46876	0.4697	0.40833	0.41977	0.03009	0.43169	0.48171	0.43544	0.46776	0.43456	0.465	0.43834	0.44393	0.46283	0.48402	0.02421	0.03145	0.80137
cg04798314	1	246668601	246668651	F	1	245912641	246670644	SMYD3	0.59729	0.01869	0.97895	0.56737	0.92055	0.87844	0.58743	0.91098	0.56427	0.47376	0.92663	0.87912	0.07763	0.61417	0.92641	0.56088	0.46388	0.89338	0.58712	0.03985	0.47808	0.88626	0.8803	0.56923	0.59215	0.58409	0.56845	0.56916	0.55137	0.59302	0.0567	0.87454	0.62114	0.55941	0.52307	0.06739	0.57588	0.92849	0.59023	0.91666	0.88895
cg13143872	2	200778815	200778865	R	2	200775978	200792994	C2orf69	0.79207	0.48716	0.62856	0.48721	0	0.47314	0.02746	0.47538	0	0.66694	0.07285	0.40948	0.4602	0.45277	0.12169	0.11024	0.42739	0.51113	0.80295	0.2301	0.38196	0.4844	0.09538	0.48142	0.64019	0.51515	0.07771	0.463	0.77132	0.08716	0.06507	0.59247	0.12297	0.36714	0.55989	0.78912	0.08729	0.11789	0.8591	0.5509	0.10411
cg20704148	11	74861433	74861483	F	11	74862039	74917444	SLCO2B1	0.44805	0.50229	0.03197	0.47347	0.4605	0.80824	0.83193	0.02962	0.45807	0.79426	0.03262	0.46385	0.05175	0.83557	0.81741	0.04487	0.85282	0.42319	0.45388	0.05288	0.68187	0.80896	0.78219	0.41237	0.43382	0.78398	0.0405	0.03402	0.04561	0.44156	0.80187	0.442	0.43316	0.11384	0.43928	0.45657	0.06076	0.44739	0.43554	0.78377	0.42994
cg02907150	14	71577429	71577479	R	14	71374121	71582099	PCNX	0.55609	0.04186	0.57191	0.88036	0.49224	0.07391	0.90295	0.8755	0.08059	0.56199	0.49849	0.54643	0.0777	0.58147	0.91788	0.89074	0.57247	0.90598	0.56726	0.10002	0.08569	0.54257	0.51078	0.88413	0.89408	0.58092	0.50583	0.06279	0.92227	0.06931	0.91709	0.90579	0.57351	0.558	0.60983	0.88292	0.49572	0.05461	0.10909	0.59016	0.50732
cg05900567	19	37466890	37466940	R	19	37407233	37442449	ZNF568	0.09191	0.83193	0.56028	0.10669	0.09505	0.5312	0.54513	0.57417	0.88778	0.26272	0.90407	0.53283	0.55676	0.53367	0.84494	0.06443	0.70339	0.10522	0.88389	0.47724	0.27767	0.47077	0.50472	0.09528	0.52953	0.11761	0.88293	0.53601	0.87532	0.49543	0.10384	0.51008	0.49132	0.53631	0.12309	0.86447	0.50311	0.52612	0.54267	0.89161	0.86692
cg07850323	3	3073226	3073276	R	3	2142246	3099644	CNTN4	0.49026	0.12263	0.12071	0.44461	0.11475	0.95215	0.49372	0.46854	0.10199	0.94814	0.48995	0.15148	0.92422	0.88444	0.44933	0.44668	0.28841	0.50611	0.53872	0.85951	0.18962	0.15113	0.46339	0.92143	0.9075	0.94895	0.94342	0.09559	0.97072	0.93051	0.49591	0.14842	0.94926	0.9806	0.14539	0.5031	0.46422	0.48924	0.91771	0.10306	0.09792
cg16471877	6	99817877	99817927	R	6	99817348	99842082	COQ3	0.88956	0.02044	0.03658	0.8672	0.51062	0.03869	0.01175	0.50373	0.82517	0.50351	0.50362	0.53773	0.52549	0.55681	0.88375	0.52534	0.17072	0.89544	0.88579	0.0681	0.85581	0.04725	0.05098	0.86118	0.05245	0.59519	0.86355	0.54356	0.90705	0.84911	0.89098	0.56812	0.87645	0.52686	0.53718	0.54331	0.49287	0.51917	0.88251	0.03414	0.54864
cg04520693	13	50425353	50425403	F	13	50464544	50467516	LOC220429	0.04358	0.56966	0.58889	0.59552	0.65451	0.58504	0.05867	0.64519	0.80275	0.70759	0.05086	0.60984	0.62915	0.74857	0.04682	0.56468	0.38596	0.66827	0.58597	0.51366	0.386	0.58231	0.61017	0.53621	0.59548	0.0232	0.60634	0.62113	0.59629	0.58939	0.91094	0.60344	0.56953	0.87855	0.63535	0.11174	0.07149	0.60477	0.63371	0.55452	0.07539
cg13935315	19	12547760	12547810	F	19	12540520	12551926	ZNF443	0.91427	0.90031	0.57994	0.58689	0.59759	0.89852	0.10019	0.57865	0.14338	0.93242	0.93268	0.13045	0.56063	0.92321	0.58857	0.55217	0.89901	0.5536	0.92454	0.88115	0.89337	0.54305	0.52642	0.13659	0.56351	0.58778	0.58136	0.9125	0.55938	0.92794	0.57685	0.54677	0.57882	0.90843	0.85503	0.88976	0.55684	0.57924	0.90527	0.6006	0.90582
cg14655569	9	95473668	95473718	R	9	95473644	95527083	BICD2	0.52393	0.52258	0.04743	0.62112	0.56503	0.55448	0.05401	0.96087	0.90801	0.98754	0.94666	0.8908	0.85747	0.51987	0.05869	0.53008	0.8794	0.51815	0.58677	0.59918	0.84099	0.51295	0.52389	0.88787	0.87917	0.92041	0.52245	0.07348	0.07176	0.92375	0.8977	0.5256	0.08635	0.50823	0.08748	0.83268	0.51584	0.92205	0.52259	0.50197	0.89893
cg03122926	7	2425741	2425791	F	7	2394473	2420375	EIF3B	0.84486	0.3056	0.30487	0.81376	0.29424	0.02955	0.78211	0.00895	0.67439	0.01171	0.29221	0.01322	0.81971	0.27487	0.02007	0.01127	0.01499	0.32573	0.3477	0.28396	0.71451	0.33212	0.01564	0.01904	0.31738	0.30829	0.32939	0.80195	0.29384	0.01649	0.79754	0.32106	0.72441	0.77456	0.78303	0.03499	0.3464	0.30076	0.30558	0.00995	0.28045
cg07319199	2	69273235	69273285	R	2	69240275	69476457	ANTXR1	0.48005	0.52073	0.91586	0.61922	0.90959	0.87443	0.90967	0.92523	0.45131	0.7254	0.88566	0.92146	0.88761	0.83686	0.83788	0.85623	0.61376	0.89047	0.86987	0.47322	0.49999	0.52177	0.87109	0.0518	0.85424	0.55071	0.86605	0.91111	0.9005	0.88999	0.49195	0.48113	0.919	0.8842	0.8572	0.50185	0.87217	0.86853	0.82468	0.51388	0.88016
cg04497820	5	158086404	158086454	R	5	158122923	158526788	EBF1	0.02521	0.35893	0.04321	0.03978	0.00973	0.47229	0.03542	0.76369	0.72435	0.40544	0.04388	0.05427	0.82655	0.00169	0.51692	0.6124	0.4854	0.57731	0.55097	0.06782	0.7422	0.05342	0.54878	0.54754	0.59813	0.53041	0.04816	0.53579	0.76158	0.79871	0.51251	0.06282	0.10817	0.44676	0.30739	0.08381	0.56717	0.20587	0.84491	0.56001	0.49944
cg20696674	1	28826536	28826586	R	1	28764660	28826880	PHACTR4	0.9114	0.8666	0.66154	0.88662	0.53604	0.11029	0.86913	0.91041	0.90775	0.52588	0.58776	0.91242	0.573	0.81283	0.07848	0.50184	0.47937	0.89463	0.09251	0.96273	0.90036	0.89309	0.58171	0.86684	0.56814	0.86559	0.5319	0.57484	0.05783	0.07679	0.49498	0.88916	0.88891	0.87705	0.53658	0.86946	0.55495	0.91898	0.88573	0.50764	0.90181
cg01462799	19	18959158	18959208	R	19	18942743	18979038	UPF1	0.7551	0.72865	0.00886	0.39108	0.75326	0.81191	0.7489	0.00692	0.39149	0.0316	0.01414	0.32703	0.01682	0.67703	0.38395	0.34695	0.82016	0.42754	0.43985	0.40502	0.96107	0.38492	0.40753	0.77876	0.37617	0.74917	0.35417	0.01215	0.73284	0.75845	0.78088	0.73277	0.7569	0.75119	0.38401	0.0127	0.03	0.34669	0.36597	0.39769	0.75574
cg19393008	12	52798313	52798363	R	12	52787734	52800176	KRT82	0.03902	0.39208	0.75999	0.44652	0.71168	0.40294	0.40333	0.72428	0.39482	0.42921	0.42494	0.39704	0.41487	0.03393	0.78226	0.05298	0.06283	0.43312	0.04315	0.03122	0.49465	0.4242	0.43805	0.05315	0.04259	0.08178	0.73878	0.78875	0.04226	0.40072	0.40691	0.03342	0.758	0.73506	0.046	0.67293	0.74861	0.77867	0.42792	0.41189	0.41003
cg03119308	7	127950674	127950724	R	7	127950435	127983962	RBM28	0.4791	0.49709	0.84969	0.82121	0.48329	0.49706	0.78556	0.02566	0.88261	0.58505	0.49137	0.80972	0.80493	0.51181	0.0643	0.51	0.4557	0.82954	0.82662	0.04699	0.50282	0.05057	0.8257	0.86402	0.80192	0.85045	0.79042	0.06839	0.05512	0.84207	0.49982	0.81763	0.49607	0.47178	0.0711	0.45491	0.46272	0.48357	0.06035	0.4815	0.80421
cg25601713	10	92720690	92720740	F	10	92671856	92681032	ANKRD1	0.54419	0.05585	0.07025	0.09948	0.60074	0.06472	0.56412	0.56662	0.18715	0.13234	0.55241	0.93376	0.08774	0.82826	0.58458	0.05815	0.77695	0.58416	0.57923	0.41926	0.60176	0.58375	0.58751	0.58055	0.59219	0.09907	0.5547	0.59662	0.89348	0.52934	0.04887	0.89342	0.64639	0.59285	0.8618	0.09239	0.8557	0.59006	0.51294	0.5807	0.64667
cg25099095	6	156954515	156954565	R	6	157099085	157530401	ARID1B	0.51091	0.47917	0.02986	0.01151	0.03471	0.03391	0.02752	0.02408	0.03224	0.75119	0.02513	0.51417	0.81754	0.4878	0.75831	0.42709	0.04598	0.66152	0.81965	0.77063	0.09118	0.38413	0.44058	0.4236	0.45138	0.42301	0.41037	0.04332	0.43015	0.45956	0.42767	0.38078	0.04612	0.37367	0.6679	0.44405	0.72475	0.3604	0.43263	0.45421	0.31383
cg10776061	19	12768340	12768390	R	19	12757321	12777591	MAN2B1	0.44566	0.05042	0.44663	0.05131	0.79934	0.43638	0.45166	0.45127	0.8001	0.04059	0.45026	0.44655	0.06083	0.04838	0.46082	0.06393	0.08725	0.08885	0.42366	0.04446	0.86236	0.06002	0.37696	0.40583	0.81368	0.46261	0.36812	0.4384	0.04679	0.41024	0.06332	0.82743	0.05412	0.05411	0.07989	0.36725	0.07593	0.05076	0.05699	0.38901	0.38088
cg12307373	11	103305559	103305609	R	11	102980159	103350591	DYNC2H1	0.75257	0.4602	0.01723	0.00642	0	0.46574	0.0243	0.00516	0.36376	0.70852	0.41324	0.02342	0.43622	0.38178	0.04173	0.46515	0.10099	0.50908	0.79224	0.07545	0.93314	0.00458	0.5158	0.52843	0.48602	0.05534	0.44547	0.53611	0.76171	0.49181	0.91243	0.38042	0.50657	0.78786	0.81815	0.0391	0.79367	0.50243	0.03332	0.47142	0.04492
cg12515659	5	16614191	16614241	R	5	16473147	16617118	FAM134B	0.8583	0.83212	0.00192	0.50966	0.50915	0.8758	0.50707	0.51671	0.52137	0.04189	0.03443	0.80746	0.50422	0.6034	0.84015	0.46483	0.39537	0.52346	0.03776	0.50041	0.07388	0.0396	0.51138	0.55272	0.53222	0.5457	0.51061	0.04538	0.47283	0.48214	0.47956	0.05754	0.50983	0.47139	0.51396	0.54309	0.47265	0.52225	0.85232	0.87264	0.03582
cg20536971	13	100989375	100989425	F	13	100741336	101182686	PCCA	0.90142	0.48503	0.52903	0.88724	0.03843	0.05315	0.50324	0.02122	0.53529	0.63796	0.48886	0.03745	0.88077	0.05443	0.49424	0.46659	0.06647	0.77132	0.89646	0.50519	0.8932	0.03464	0.49394	0.48666	0.51701	0.43388	0.8908	0.90939	0.86507	0.87107	0.0324	0.48834	0.88064	0.09383	0.45592	0.82853	0.86295	0.87028	0.03693	0.48006	0.47999
cg26422465	1	3561008	3561058	F	1	3547331	3566671	WDR8	0.44209	0.03612	0.75144	0.0677	0.03459	0.44129	0.04275	0.45647	0.4708	0.4049	0.46365	0.42883	0.42021	0.04924	0.04044	0.45774	0.76012	0.04934	0.04149	0.4356	0.04036	0.73962	0.43101	0.04801	0.46411	0.41242	0.0411	0.03061	0.67973	0.03668	0.05827	0.71835	0.04203	0.05047	0.04863	0.43007	0.41991	0.04688	0.02862	0.77521	0.44741
cg13462557	1	62499090	62499140	R	1	62208148	62629589	INADL	0.04867	0.03112	0.76393	0.05089	0.47998	0.46151	0.43254	0.68499	0.06387	0.03777	0.02851	0.03537	0.67181	0.70028	0.46917	0.41737	0.45189	0.42328	0.05921	0.46782	0.85612	0.04155	0.42972	0.03742	0.05027	0.40198	0.05364	0.04212	0.03422	0.44223	0.47006	0.07344	0.04563	0.73921	0.05206	0.48065	0.06823	0.46042	0.75581	0.44931	0.42442
cg02507579	3	97887814	97887864	R	3	97887543	97888483	OR5H15	0.52649	0.4972	0.54115	0.57833	0.51928	0.481	0.55889	0.50339	0.07452	0.68572	0.62489	0.05482	0.54439	0.84263	0.56517	0.52896	0.19441	0.57667	0.55927	0.828	0.20583	0.88258	0.55118	0.52082	0.06034	0.57991	0.87547	0.53937	0.57618	0.02481	0.04947	0.55678	0.87468	0.55658	0.55932	0.08653	0.07238	0.89529	0.55763	0.06363	0.86614
cg20370184	6	31838494	31838544	R	6	31830970	31846823	SLC44A4	0.39012	0.36962	0.39842	0.05132	0.38267	0.76202	0.41878	0.77137	0.39275	0.41231	0.40583	0.04233	0.40239	0.34565	0.39818	0.0446	0.34265	0.04709	0.75109	0.7273	0.05069	0.36545	0.37039	0.05782	0.04398	0.3886	0.36762	0.3618	0.36988	0.35764	0.03946	0.3822	0.04728	0.05293	0.3623	0.37261	0.07445	0.39379	0.38113	0.76816	0.0573
cg06634576	2	36782336	36782387	R	2	36779403	36825332	FEZ2	0.53912	0.88356	0.87742	0.8095	0.91718	0.5331	0.01361	0.49713	0.50463	0.42011	0.91865	0.47457	0.8176	0.87115	0.0496	0.88056	0.81625	0.87306	0.57574	0.82125	0.422	0.85841	0.89184	0.50976	0.87255	0.49465	0.87222	0.01058	0.47751	0.90923	0.48828	0.03126	0.03704	0.05163	0.83903	0.81915	0.52495	0.0252	0.49043	0.01994	0.01928
cg05477582	16	66600428	66600479	R	16	66600349	66613036	CMTM1	0.92572	0.92426	0.90013	0.91272	0.91005	0.89874	0.89203	0.90937	0.11136	0.91947	0.1351	0.87949	0.89369	0.91051	0.89523	0.55641	0.85824	0.88352	0.90521	0.85927	0.49995	0.55299	0.14709	0.87749	0.56292	0.14495	0.52207	0.90171	0.8928	0.8728	0.14828	0.5504	0.90218	0.54196	0.86145	0.88256	0.86879	0.90129	0.89221	0.89244	0.14582
cg18443741	12	21594278	21594328	R	12	21590537	21624180	PYROXD1	0.55335	0.55239	0.60437	0.942	0.535	0.04224	0.55543	0.56072	0.60127	0.86705	0.58381	0.63016	0.63736	0.11268	0.61905	0.94827	0.17979	0.06897	0.04929	0.97689	0.88745	0.03256	0.57846	0.57069	0.56872	0.0469	0.93829	0.57954	0.04454	0.03537	0.6165	0.0287	0.58138	0.90335	0.61871	0.93235	0.55548	0.03598	0.91635	0.93325	0.93493
cg27187580	3	112927436	112927486	R	3	112931374	113006303	BOC	0.59137	0.57074	0.59889	0.56788	0.56485	0.53815	0.92427	0.93868	0.55164	0.02224	0.93614	0.59725	0.56001	0.91658	0.64874	0.57037	0.87991	0.90262	0.60591	0.59618	0.08575	0.93664	0.59368	0.55982	0.02693	0.0401	0.543	0.9332	0.59205	0.56089	0.04148	0.03046	0.91236	0.11972	0.07791	0.56914	0.87559	0.0577	0.91095	0.59192	0.04815
cg26069044	11	124613906	124613956	R	11	124609828	124617102	NRGN	0.85869	0.51888	0.8389	0.812	0.02222	0.52614	0.86834	0.85766	0.82174	0.79899	0.03421	0.81636	0.83997	0.75444	0.47386	0.49019	0.57378	0.49875	0.47867	0.82768	0.53702	0.50275	0.03783	0.03846	0.48765	0.46125	0.0433	0.85101	0.50847	0.46552	0.06059	0.81872	0.52063	0.47425	0.75938	0.78057	0.46433	0.48999	0.81463	0.50557	0.45749
cg10738003	11	120233485	120233535	R	11	120207945	120360645	ARHGEF12	0.90727	0.86452	0.52006	0.85776	0.50591	0.8763	0.51543	0.50228	0.02775	0.48114	0.91241	0.51139	0.83316	0.49794	0.54801	0.53105	0.80915	0.87883	0.53831	0.06312	0.05024	0.89027	0.48138	0.88074	0.55417	0.92855	0.53835	0.51564	0.46131	0.54857	0.06	0.54442	0.56024	0.52158	0.79511	0.85946	0.06707	0.85545	0.88207	0.8432	0.54325
cg08024264	17	75084231	75084281	R	17	75084724	75091067	C17orf86	0.78736	0.77161	0.44772	0.03743	0.03377	0.75735	0.02825	0.0359	0.03996	0.05562	0.03213	0.04758	0.75029	0.77503	0.77412	0.04846	0.70396	0.45088	0.80397	0.43797	0.07734	0.42783	0.74576	0.4414	0.05605	0.04856	0.42252	0.44793	0.05422	0.39246	0.45626	0.45473	0.4752	0.70172	0.42888	0.07038	0.06415	0.43793	0.05664	0.42475	0.74673
cg23836570	12	133078067	133078117	R	12	133067156	133161771	FBRSL1	0.89826	0.88524	0.50751	0.54114	0.52245	0.51872	0.88977	0.55359	0.52052	0.49294	0.54144	0.87756	0.83561	0.79462	0.51737	0.48275	0.52333	0.50633	0.52619	0.42436	0.04904	0.50002	0.51499	0.50441	0.49136	0.8505	0.47983	0.8871	0.82112	0.89935	0.85957	0.8449	0.50127	0.1026	0.45912	0.80766	0.48932	0.49856	0.5236	0.86896	0.48999
cg02533724	10	130279912	130279962	F	10	129894926	129924468	MKI67	0.91951	0.84808	0.47696	0.89429	0.03238	0.46983	0.52822	0.87569	0.90784	0.89801	0.57057	0.82134	0.81622	0.4705	0.51548	0.05999	0.07464	0.80773	0.85638	0.62229	0.55957	0.86767	0.88772	0.83759	0.03308	0.81827	0.83679	0.51098	0.02646	0.04282	0.05115	0.45437	0.72775	0.78306	0.8256	0.80612	0.44135	0.50672	0.47601	0.50663	0.53118
cg15247483	3	111853247	111853297	R	3	111839687	111852117	GCET2	0.9307	0.91487	0.56465	0.59437	0.58615	0.92269	0.59533	0.91069	0.56391	0.91604	0.58681	0.49873	0.5046	0.84785	0.85681	0.50774	0.84113	0.50731	0.89781	0.8517	0.84822	0.51938	0.0797	0.85226	0.50536	0.88117	0.85467	0.88128	0.78244	0.89079	0.07013	0.54109	0.85791	0.85873	0.50371	0.83856	0.78887	0.06787	0.87664	0.90312	0.88129
cg26035071	1	209982357	209982407	R	1	209961261	209979479	IRF6	0.3757	0.36101	0.40412	0.41344	0.38305	0.38988	0.40066	0.8233	0.39635	0.37481	0.38499	0.38873	0.62139	0.37471	0.69534	0.73757	0.9097	0.36216	0.71692	0.74716	0.85184	0.03208	0.03241	0.36899	0.36637	0.36385	0.7436	0.40562	0.68118	0.77965	0.01776	0.68484	0.38971	0.7531	0.72397	0.75851	0.72537	0.76929	0.78084	0.03422	0.79973
cg08103472	15	40731325	40731375	F	15	40733410	40760441	BAHD1	0.85129	0.49976	0.83129	0.90975	0.88801	0.86155	0.50054	0.83324	0.46458	0.80344	0.83743	0.07475	0.51209	0.46502	0.55042	0.84091	0.4295	0.48174	0.54625	0.82181	0.45343	0.0456	0.05519	0.51185	0.4805	0.07266	0.84373	0.86698	0.83183	0.05846	0.47237	0.82227	0.83712	0.49579	0.78515	0.51079	0.83969	0.84869	0.85548	0.53193	0.82813
cg27341708	4	140952059	140952109	R	4	140637545	141075233	MAML3	0.01558	0.45127	0.01924	0.78065	0.03256	0.45563	0.03051	0.74648	0.4763	0.55854	0.43809	0.04636	0.76752	0.41525	0.03997	0.045	0.53004	0.44491	0.46565	0.49672	0.73827	0.43475	0.03608	0.39054	0.7431	0.43567	0.42182	0.76636	0.73172	0.43676	0.45931	0.4204	0.72623	0.44859	0.44256	0.04916	0.43391	0.43142	0.042	0.04211	0.4248
cg03639185	4	144207739	144207789	R	4	144257982	144395717	GAB1	0.01617	0.81521	0.45894	0.47933	0.48963	0.8345	0.46152	0.49227	0.43818	0.86113	0.03586	0.48612	0.0414	0.0912	0.48668	0.44999	0.81196	0.52526	0.51098	0.4866	0.7387	0.0481	0.81041	0.83043	0.81762	0.50339	0.42583	0.85263	0.46793	0.51438	0.49325	0.78428	0.45578	0.08235	0.80678	0.0403	0.50357	0.84748	0.87664	0.04594	0.86011
cg08429705	19	2583601	2583651	F	19	2511217	2702746	GNG7	0.4836	0.84235	0.8385	0.45961	0.42221	0.82134	0.04125	0.03711	0.05098	0.42941	0.42751	0.05096	0.50262	0.52408	0.47444	0.48792	0.46584	0.52108	0.79291	0.49763	0.88855	0.48123	0.41671	0.78594	0.49184	0.04305	0.4446	0.83224	0.81686	0.84999	0.50334	0.05623	0.81322	0.84816	0.39543	0.79123	0.81268	0.84788	0.7614	0.47373	0.83853
cg17370616	14	56233018	56233068	R	14	56232962	56234434	RPL13AP3	0.53454	0.91514	0.54748	0.53955	0.8826	0.90629	0.57891	0.58435	0.5427	0.54151	0.52901	0.84799	0.87583	0.53954	0.61635	0.86397	0.77055	0.56544	0.2369	0.85582	0.21388	0.24596	0.241	0.51398	0.55699	0.85641	0.20584	0.89079	0.58283	0.26891	0.5772	0.24828	0.54821	0.84459	0.85475	0.52166	0.82798	0.85428	0.57617	0.58148	0.87626
cg25932869	7	102107687	102107738	R	7	102105389	102113610	LRWD1	0.06946	0.96113	0.182	0.05599	0.92731	0.42728	0.12421	0.96177	0.48847	0.05606	0.94826	0.05805	0.11475	0.82695	0.22114	0.46937	0.40867	0.89432	0.55459	0.48797	0.67551	0.53414	0.07436	0.58721	0.95426	0.1283	0.10597	0.91478	0.59531	0.48733	0.48737	0.52992	0.97461	0.48205	0.93934	0.13548	0.90501	0.91367	0.50414	0.61792	0.53306
cg19471911	11	102079935	102079985	R	11	101981209	102104154	YAP1	0.88901	0.50217	0.02919	0.85745	0.03838	0.81422	0.46459	0.87309	0.09433	0.4577	0.90165	0.53563	0.4836	0.58747	0.55457	0.53498	0.73688	0.83865	0.60177	0.51512	0.72305	0.83374	0.04765	0.55682	0.85066	0.82966	0.55635	0.056	0.51716	0.05139	0.51248	0.50634	0.52551	0.55282	0.08175	0.53756	0.85234	0.54294	0.87449	0.536	0.49823
cg15075357	1	6009807	6009857	R	1	5922869	6052531	NPHP4	0.05568	0.47706	0.45662	0.4411	0.43552	0.78996	0.47953	0.45441	0.74893	0.68053	0.45683	0.44825	0.47716	0.11003	0.45638	0.47242	0.11362	0.74828	0.77664	0.41938	0.66113	0.45376	0.75339	0.76437	0.75876	0.45045	0.4468	0.44584	0.42104	0.75935	0.7825	0.71582	0.45698	0.43183	0.43369	0.0984	0.42592	0.79548	0.46308	0.06416	0.7706
cg12169700	7	1923695	1923745	F	7	1855427	2272583	MAD1L1	0.50686	0.93024	0.6112	0.04331	0.52508	0.58027	0.91617	0.60238	0.89425	0.90443	0.58075	0.86503	0.04783	0.51193	0.50845	0.50081	0.82108	0.88534	0.90559	0.86302	0.87342	0.90591	0.87701	0.47857	0.89091	0.85186	0.03256	0.89432	0.03957	0.46373	0.87187	0.08551	0.85661	0.45556	0.88074	0.50684	0.52977	0.5415	0.04379	0.4589	0.88745
cg03706056	21	37437515	37437565	R	21	37406839	37432816	SETD4	0.44503	0.73392	0.46207	0.44888	0.07651	0.81358	0.44158	0.78722	0.06841	0.09507	0.05115	0.4653	0.50947	0.50936	0.11529	0.08152	0.47733	0.10101	0.10909	0.07088	0.07113	0.09723	0.48431	0.08976	0.09341	0.35908	0.8136	0.09377	0.07493	0.48952	0.09355	0.49068	0.41278	0.48961	0.78178	0.75715	0.41734	0.09582	0.43754	0.45333	0.47286
cg12551908	7	66785137	66785187	F	7	66767615	66786512	STAG3L4	0.58767	0.90282	0.58374	0.91842	0.90167	0.55829	0.59055	0.58053	0.89586	0.90636	0.66616	0.91004	0.03015	0.8941	0.87289	0.88172	0.89914	0.57467	0.90799	0.9126	0.06647	0.55442	0.53537	0.85283	0.51817	0.88126	0.03556	0.90137	0.89116	0.88747	0.59265	0.56055	0.56276	0.55983	0.48988	0.53836	0.86963	0.56312	0.51522	0.54044	0.52121
cg00532122	4	56274081	56274131	R	4	56262089	56292342	TMEM165	0.49538	0.86269	0.48524	0.85948	0.84054	0.84815	0.03665	0.47995	0.48299	0.47363	0.01253	0.53088	0.84485	0.85253	0.49372	0.51802	0.0227	0.52986	0.86524	0.05424	0.57512	0.54544	0.56739	0.50721	0.84982	0.85741	0.87826	0.87153	0.04894	0.85229	0.56102	0.54004	0.9062	0.86046	0.81995	0.50877	0.46816	0.48994	0.53283	0.50565	0.5194
cg02464073	21	46349496	46349546	F	21	46305867	46348753	ITGB2	0.46757	0.8318	0.77192	0.46807	0.82312	0.04166	0.51781	0.8466	0.41226	0.40632	0.02368	0.40075	0.41767	0.46794	0.05882	0.46519	0.45756	0.82713	0.84734	0.43727	0.43093	0.84596	0.8284	0.38591	0.45112	0.08318	0.8459	0.46338	0.45252	0.84609	0.46828	0.45827	0.45563	0.42809	0.41052	0.42331	0.42883	0.84358	0.78612	0.82857	0.39991
cg06318935	4	8253420	8253470	R	4	8201059	8242828	SH3TC1	0.4623	0.79499	0.44905	0.80799	0.45846	0.44733	0.45967	0.81069	0.3879	0.79656	0.46799	0.71065	0.41609	0.74636	0.44054	0.4052	0.36392	0.4227	0.78471	0.40794	0.07859	0.38277	0.4207	0.76064	0.0744	0.74938	0.7539	0.77274	0.73434	0.4281	0.39012	0.38985	0.73703	0.09082	0.69427	0.4201	0.42083	0.78343	0.78523	0.77681	0.39872
cg21566433	15	101936106	101936156	R	15	101905080	102030187	PCSK6	0.0454	0.50375	0.82886	0.44466	0.47716	0.05354	0.79818	0.46353	0.78794	0.80799	0.49843	0.76964	0.42936	0.81307	0.05893	0.05881	0.50557	0.45909	0.77511	0.05721	0.80573	0.05548	0.4512	0.45789	0.77416	0.74325	0.79365	0.81883	0.37076	0.81823	0.45976	0.4575	0.47375	0.74504	0.06178	0.78905	0.42707	0.47722	0.42348	0.80667	0.81245
cg01778345	1	118427385	118427435	R	1	118419845	118472302	GDAP2	0.88553	0.49165	0.88944	0.02211	0.55034	0.01144	0.52216	0.87771	0.95869	0.70899	0.55541	0.52793	0.84993	0.11857	0.88061	0.86115	0.46647	0.6245	0.52461	0.48537	0.80839	0.04053	0.92126	0.82859	0.09517	0.06323	0.52152	0.88045	0.52245	0.04097	0.89962	0.89718	0.87741	0.54823	0.54694	0.0845	0.0393	0.51731	0.87858	0.03137	0
cg12208638	11	66317772	66317822	R	11	66314390	66330797	ACTN3	0.78905	0.45837	0.78981	0.45419	0.77333	0.40642	0.81191	0.83016	0.43824	0.06035	0.42245	0.7858	0.4534	0.56729	0.77803	0.43435	0.78991	0.76306	0.60208	0.82245	0.10131	0.04548	0.03728	0.05071	0.45645	0.04205	0.46111	0.04482	0.431	0.04635	0.04138	0.44415	0.05323	0.4714	0.06929	0.64778	0.76699	0.04056	0.43171	0.79316	0.74396
cg16814680	8	91681699	91681749	F	8	91634222	91658133	TMEM64	0.03161	0.04269	0.48105	0.49283	0.04107	0.52144	0.49791	0.02327	0.76035	0.5235	0.02943	0.55761	0.51361	0.49897	0.06607	0.48715	0.52254	0.81536	0.55248	0.48275	0.39657	0.05566	0.48801	0.52587	0.57442	0.81918	0.80684	0.83424	0.52136	0.76609	0.80808	0.08964	0.84359	0.54731	0.78362	0.55171	0.78559	0.42583	0.56037	0.06159	0.04591
cg12213037	1	1666758	1666808	R	1	1663680	1677431	SLC35E2	0.46214	0.48431	0.84122	0.44676	0.11002	0.45793	0.46511	0.49939	0.8313	0.10664	0.88583	0.43773	0.77032	0.46849	0.80483	0.16125	0.47522	0.53001	0.48621	0.75839	0.46431	0.44071	0.45213	0.80512	0.44464	0.80258	0.42775	0.47166	0.14191	0.4707	0.46922	0.16704	0.23622	0.77604	0.77763	0.32454	0.48836	0.78682	0.15289	0.46804	0.15958
cg19484093	4	119990940	119990990	F	4	119809995	119982393	SYNPO2	0.47458	0.82132	0.51569	0.92177	0.51773	0.83532	0.47896	0.50256	0.80651	0.44289	0.55103	0.05177	0.8375	0.47037	0.50927	0.45137	0.76785	0.82384	0.88678	0.44985	0.34435	0.4971	0.84531	0.52035	0.48923	0.83979	0.47222	0.91534	0.80481	0.5475	0.84781	0.06446	0.4854	0.05219	0.50725	0.81671	0.09603	0.03697	0.51738	0.46721	0.51714
cg25094735	19	50847974	50848024	R	19	50837058	50848005	NAPSB	0.02611	0.02764	0.46505	0.83063	0.85703	0.45024	0.02319	0.82558	0.83391	0.44802	0.03109	0.81777	0.04426	0.77573	0.485	0.79323	0.47662	0.47234	0.82942	0.87873	0.79578	0.73423	0.46395	0.48077	0.46083	0.81047	0.46568	0.84799	0.81809	0.83088	0.43926	0.47353	0.46791	0.76947	0.81888	0.49131	0.78768	0.84104	0.86994	0.458	0.03768
cg23159970	12	2690385	2690435	F	12	2162415	2807115	CACNA1C	0.03039	0.45711	0.45833	0.47621	0.06402	0.3864	0.04449	0.01319	0.78436	0.02861	0.4862	0.04065	0.05724	0.33672	0.04826	0.05516	0.17541	0.5008	0.35549	0.02142	0.41003	0.60601	0.41204	0.40238	0.4248	0.4029	0.39236	0.04845	0.64431	0.48984	0.44584	0.04531	0.46232	0.83991	0.05881	0.46816	0.05443	0.03235	0.39982	0.76441	0.49293
cg02113055	10	45072470	45072520	R	10	44871314	44880545	CXCL12	0.86238	0.82218	0.84747	0.51058	0.75414	0.79476	0.47841	0.04936	0.77429	0.81044	0.45903	0.44526	0.06145	0.80168	0.50578	0.69532	0.44638	0.05984	0.45631	0.0374	0.37053	0.45294	0.8427	0.44907	0.79479	0.79314	0.03534	0.45736	0.83327	0.82636	0.84445	0.77941	0.45392	0.78803	0.45065	0.46953	0.46459	0.44174	0.04799	0.04006	0.45168
cg09157251	11	70733201	70733251	R	11	70313961	70935808	SHANK2	0.87326	0.22372	0.12485	0.29517	0.8257	0.25179	0.28641	0.24025	0.22249	0.19381	0.33907	0.26062	0.34178	0.81794	0.35543	0.27085	0.24131	0.32272	0.2948	0.28888	0.21762	0.76334	0.81122	0.22798	0.80332	0.50774	0.22415	0.21807	0.22675	0.83743	0.83074	0.40264	0.27379	0.54464	0.2697	0.77403	0.75588	0.16788	0.26078	0.28822	0.307
cg22337626	1	46420170	46420220	R	1	46269284	46501797	MAST2	0.79631	0.78863	0.82672	0.81084	0.80694	0.0507	0.80493	0.79247	0.45965	0.7443	0.4294	0.04775	0.74525	0.77819	0.05191	0.0449	0.7931	0.46155	0.49884	0.51319	0.05275	0.47095	0.05901	0.42317	0.43566	0.43488	0.75103	0.45751	0.73356	0.02999	0.51517	0.05124	0.47717	0.75156	0.47318	0.06019	0.08574	0.83265	0.48844	0.0581	0.80226
cg19021236	22	18479382	18479432	F	22	18270417	18507325	MICAL3	0.51667	0.51536	0.50488	0.52193	0.50266	0.91061	0.9016	0.52414	0.91959	0.53149	0.96161	0.51165	0.48927	0.48871	0.06832	0.48865	0.96265	0.4939	0.92646	0.47	0.93616	0.50509	0.49666	0.90473	0.50905	0.88255	0.50684	0.51207	0.49005	0.06846	0.90226	0.4888	0.90696	0.51108	0.87528	0.84732	0.92777	0.50624	0.50027	0.52888	0.49211
cg09219280	1	61869732	61869782	R	1	61547533	61928459	NFIA	0.82174	0.48897	0.82616	0.48748	0.83704	0.4892	0.48655	0.49878	0.49934	0.82705	0.50564	0.81661	0.49767	0.85506	0.04067	0.49668	0.45619	0.51116	0.85534	0.8253	0.54334	0.49384	0.48722	0.82554	0.46071	0.06805	0.81731	0.8653	0.48617	0.86432	0.49478	0.83757	0.82514	0.74732	0.47946	0.51476	0.79777	0.49651	0.85248	0.474	0.83511
cg08198851	6	7847387	7847437	R	6	7727010	7881960	BMP6	0.42387	0.46289	0.52415	0.81327	0.80767	0.02821	0.02891	0.74887	0.04917	0.37978	0.50357	0.51225	0.83352	0.82096	0.50717	0.49226	0.5236	0.04739	0.82484	0.07943	0.66848	0.46235	0.42352	0.78173	0.81846	0.42053	0.0305	0.0142	0.02635	0.51578	0.52151	0.5069	0.83671	0.03623	0.87702	0.44827	0.51215	0.52523	0.61525	0.56303	0.86092
cg06774797	6	132271921	132271971	R	6	132269318	132272518	CTGF	0.23681	0.38757	0.0888	0.59225	0.80692	0.24039	0.87406	0.1955	0.77144	0.08118	0.4303	0.71005	0.69832	0.17699	0.23793	0.18129	0.63119	0.18314	0.30351	0.16121	0.73375	0.52278	0.13681	0.12535	0.21462	0.71183	0.69799	0.09404	0.57592	0.58775	0.45769	0.70939	0.0961	0.64112	0.15864	0.68414	0.73111	0.40537	0.23758	0.25136	0.06414
cg01591343	6	169857400	169857450	R	6	169857306	170102159	WDR27	0.9205	0.96113	0.95663	0.01312	0.51191	0	0.60054	0.94879	0.00911	0.93887	0.5537	0.93566	0.91477	0.85086	0.03468	0.93529	0.58158	0.63097	0.84568	0.5971	0.9716	0.89118	0.90739	0.61533	0.90863	0.04553	0.01835	0.5681	0.95784	0.64184	0.90106	0.58561	0.92597	0.59053	0.68822	0.58606	0.91069	0.58372	0.59131	0.85304	0.87871
cg24407607	6	116753944	116753994	R	6	116601282	116759440	DSE	0.90941	0.01101	0.89066	0.46871	0.9311	0.56026	0.53346	0.5406	0.86506	0.03258	0.02409	0.51017	0.56852	0.76013	0.90599	0.92766	0.51195	0.57587	0.54683	0.86954	0.83935	0.55237	0.87577	0.53418	0.90471	0.06234	0.57614	0.90393	0.04824	0.93542	0.92569	0.89039	0.92512	0.06985	0.52528	0.49024	0.54155	0.52779	0.93335	0.93647	0.05538
cg08629394	12	96188883	96188933	R	12	96051583	96184536	NTN4	0.01949	0.48073	0.53951	0.81764	0.02775	0.86466	0.44924	0.48724	0.78716	0.84263	0.54429	0.49823	0.79434	0.04988	0.54092	0.8202	0.09704	0.84077	0.86189	0.53481	0.4091	0.77072	0.86039	0.82544	0.05488	0.49836	0.52754	0.51408	0.76931	0.814	0.87285	0.7751	0.03799	0.54411	0.05566	0.84581	0.48908	0.52871	0.86297	0.53119	0.05687
cg27639199	15	81666478	81666528	R	15	81624759	81666418	TMC3	0.07653	0.55319	0.5148	0.06199	0.0601	0.8233	0.83862	0.05579	0.79954	0.06558	0.55955	0.52815	0.47581	0.48195	0.86948	0.49413	0.84364	0.50286	0.53616	0.45403	0.12724	0.83407	0.87153	0.46566	0.07319	0.45568	0.49586	0.08211	0.85304	0.08131	0.85978	0.47892	0.85161	0.13447	0.0837	0.10731	0.09163	0.49804	0.08309	0.50729	0.06986
cg00004073	2	237027542	237027592	R	2	236402735	237034114	AGAP1	0.4562	0.81295	0.84345	0.47273	0.82298	0.45182	0.79298	0.04406	0.49357	0.81269	0.82965	0.05662	0.41962	0.82892	0.84694	0.43105	0.38245	0.46889	0.04118	0.79073	0.46158	0.41831	0.42039	0.79251	0.43023	0.41287	0.79527	0.82025	0.41524	0.44155	0.50039	0.41068	0.76221	0.78027	0.72901	0.75158	0.7333	0.78232	0.46369	0.7958	0.78224
cg06737250	2	201042903	201042953	R	2	201170603	201346982	SPATS2L	0.74284	0.44201	0.43104	0.42286	0.04081	0.43395	0.45154	0.46193	0.0613	0.40958	0.8304	0.44757	0.44963	0.43552	0.741	0.04975	0.39227	0.44819	0.74786	0.44819	0.092	0.68822	0.41092	0.06218	0.43234	0.38025	0.04134	0.46533	0.78777	0.44557	0.46833	0.72634	0.04974	0.42512	0.44643	0.6592	0.05967	0.04768	0.43785	0.77988	0.42324
cg25347356	6	130007202	130007252	R	6	129898240	130031370	ARHGAP18	0.47708	0.49059	0.8654	0.53933	0.11073	0.89321	0.49651	0.50283	0.14216	0.17257	0.50515	0.46732	0.46804	0.16147	0.14489	0.48407	0.20366	0.85048	0.52954	0.51221	0.50318	0.14231	0.49597	0.47034	0.15921	0.17085	0.46996	0.49623	0.46467	0.14572	0.4787	0.18673	0.47996	0.4861	0.74953	0.20138	0.17001	0.85134	0.13256	0.47344	0.125
cg09737095	11	128787638	128787688	R	11	128761312	128787949	KCNJ5	0.83797	0.46882	0.04618	0.44339	0.43767	0.8183	0.09171	0.08546	0.47225	0.07977	0.06561	0.46264	0.09695	0.09219	0.50075	0.47851	0.09247	0.77081	0.10366	0.46725	0.5002	0.09034	0.49024	0.09768	0.08005	0.08451	0.11372	0.06949	0.46521	0.08834	0.07617	0.0782	0.09132	0.10772	0.12788	0.48142	0.11117	0.09681	0.11351	0.10232	0.10277
cg25203245	11	100760885	100760935	R	11	100558406	100861656	FLJ32810	0.38284	0.01366	0.45989	0.39288	0.40155	0.4501	0.39256	0.02542	0.30015	0.02324	0.40409	0.78887	0.04099	0.43741	0.41153	0.0265	0.49641	0.417	0.0422	0.04152	0.02433	0.3565	0.40219	0.35795	0.03886	0.68167	0.70509	0.03221	0.02951	0.03044	0.03702	0.03031	0.0414	0.07341	0.4485	0.56118	0.37993	0.46407	0.68567	0.84155	0.7464
cg25150572	1	28763330	28763380	F	1	28696092	28826880	PHACTR4	0.89571	0.88902	0.53958	0.87652	0.4791	0.03285	0.833	0.87571	0.84909	0.51499	0.56815	0.87805	0.55509	0.81211	0.05312	0.54647	0.14563	0.86108	0.05541	0.83676	0.80658	0.87496	0.55993	0.91063	0.56867	0.88552	0.56432	0.53275	0.0403	0.0337	0.57585	0.87796	0.88473	0.88165	0.57837	0.8917	0.54172	0.86238	0.8813	0.58854	0.88583
cg24961286	15	67361723	67361773	R	15	67358194	67487532	SMAD3	0.91977	0.58591	0.9795	0.61515	0.92674	0.95283	0.92406	0.62809	0.55961	0.86682	0.03176	0.93276	0.93296	0.80954	0.59459	0.94642	0.54861	0.92411	0.5529	0.65759	0.66454	0.94727	0.60207	0.89984	0.95365	0.9095	0.94282	0.6044	0.02774	0.94316	0.04337	0.95328	0.91303	0.88539	0.56322	0.8736	0.89494	0.94001	0.57788	0.98288	0.91504
cg22109827	7	30727276	30727327	R	7	30692862	30722140	CRHR2	0.5796	0.65357	0.68426	0.72843	0.6644	0.96146	0.65709	0.95886	0.06245	0.74554	0.7779	0.94807	0.65399	0.09039	0.9174	0.68254	0.64452	0.93646	0.04937	0.68642	0.56386	0.5754	0.91526	0.94203	0.59444	0.65236	0.60832	0.07611	0.6659	0.05292	0.60798	0.09628	0.92971	0.92502	0.93771	0.9281	0.07054	0.95035	0.62748	0.6687	0.97814
cg12036633	15	63758908	63758958	R	15	63796809	63883659	USP3	0.47234	0.46469	0.51472	0.48273	0.13026	0.11569	0.50902	0.92468	0.4496	0.93946	0.46853	0.96387	0.9352	0.19916	0.94789	0.96503	0.4645	0.16315	0.46665	0.44032	0.44313	0.14361	0.45751	0.93253	0.16765	0.53967	0.92602	0.45168	0.42989	0.4791	0.1259	0.92455	0.93155	0.92909	0.9327	0.93682	0.45513	0.14728	0.94895	0.459	0.43583
cg11290949	6	55778901	55778951	R	6	55620239	55740375	BMP5	0.50773	0.89846	0.64406	0.54441	0.62066	0.56277	0.89334	0.57034	0.55479	0.53991	0.85698	0.63993	0.01704	0.08631	0.90867	0.65575	0.61396	0.07542	0.53516	0.83858	0.65177	0.09983	0.52778	0.03477	0.64171	0.5295	0.63475	0.91094	0.59493	0.6578	0.05441	0.07052	0.85047	0.06403	0.52951	0.81546	0.57496	0.85535	0.60652	0.0749	0.64375
cg10590622	4	96760945	96760995	F	4	96761238	96762624	PDHA2	0.45423	0.03947	0.05516	0.03505	0.53468	0.01648	0.04056	0.44866	0.04378	0.02184	0.04234	0.04865	0.53889	0.07641	0.43757	0.50705	0.40165	0.05814	0.47121	0.27379	0.61634	0.50383	0.06345	0.48936	0.4513	0.38371	0.05301	0.04905	0.04975	0.41609	0.86396	0.0508	0.06562	0.49635	0.05977	0.45043	0.06864	0.21544	0.06018	0.49167	0.04521
cg20904336	14	100618441	100618491	R	14	100612752	100626012	DEGS2	0.46121	0.06075	0.42149	0.79713	0.76934	0.77798	0.4882	0.80918	0.7309	0.3841	0.76873	0.04576	0.77235	0.74278	0.46639	0.79634	0.35114	0.7687	0.43615	0.71581	0.86193	0.43554	0.4393	0.45007	0.45706	0.76471	0.76595	0.04729	0.41382	0.41131	0.45602	0.08337	0.78739	0.43421	0.431	0.429	0.44083	0.04958	0.44183	0.41891	0.4023
cg07073561	17	79615774	79615824	R	17	79609348	79615778	TSPAN10	0.03729	0.42519	0.03562	0.43221	0.75255	0.69188	0.03559	0.3983	0.73704	0.39807	0.40477	0.37313	0.72057	0.33483	0.05359	0.59136	0.5009	0.38676	0.42812	0.36809	0.06537	0.38681	0.05776	0.39677	0.4194	0.37127	0.6705	0.40531	0.39147	0.3784	0.38838	0.07034	0.64642	0.6019	0.39127	0.38509	0.0669	0.43563	0.40396	0.06058	0.0502
cg05407200	11	93586725	93586775	F	11	93553734	93583668	C11orf90	0.84483	0.00253	0.51296	0.4992	0.50218	0.48926	0.49745	0.45509	0.81865	0.01527	0.87909	0.7975	0.78495	0.80277	0.53837	0.49711	0.54865	0.79597	0.86893	0.56591	0.39262	0.5126	0.83745	0.82329	0.03744	0.77432	0.01785	0.5185	0.01573	0.83957	0.03665	0.53997	0.79693	0.80849	0.53861	0.04727	0.52184	0.50068	0.50626	0.4977	0.50011
cg22953237	7	31425632	31425682	R	7	31377081	31380538	NEUROD6	0.57958	0.01723	0.90874	0.8926	0.8897	0.52004	0.90928	0.03049	0.0287	0.50405	0.90181	0.89155	0.52799	0.54961	0.56996	0.87999	0.6435	0.57998	0.89799	0.92008	0.10262	0.5857	0.93161	0.58112	0.03502	0.63627	0.57518	0.54346	0.57896	0.91744	0.90833	0.04167	0.57147	0.88242	0.61844	0.59041	0.53533	0.90589	0.89373	0.89826	0.06222
cg26038514	8	131265608	131265658	R	8	131064352	131414217	ASAP1	0.58821	0.90474	0.58172	0.9346	0.58676	0.89725	0.91829	0.55312	0.83006	0.86765	0.57235	0.60254	0.87208	0.63596	0.63922	0.5865	0.5885	0.64973	0.62377	0.94585	0.15241	0.88283	0.08307	0.89242	0.9114	0.6662	0.04957	0.90589	0.92221	0.90249	0.67918	0.905	0.05367	0.57477	0.62802	0.88153	0.58276	0.91395	0.92048	0.63556	0.64536
cg23513018	10	65670484	65670534	R	10	65281122	65381971	REEP3	0.01461	0.37606	0.89697	0.00971	0.37813	0.54221	0.84868	0.54665	0.39995	0.29753	0.80067	0.04546	0.84127	0.82997	0.0702	0.57122	0.45355	0.75852	0.55596	0.13072	0.18147	0.06325	0.57829	0.5486	0.87365	0.01722	0.56415	0.50748	0.49754	0.50957	0.89904	0.54667	0.80557	0.1035	0.44584	0.55673	0.08079	0.0419	0.05566	0.56175	0.06174
cg24014558	8	142192518	142192568	R	8	142138719	142205898	DENND3	0.69708	0.41875	0.04561	0.40067	0.71716	0.75114	0.39665	0.43701	0.05186	0.61808	0.0485	0.05753	0.39251	0.44869	0.71614	0.64766	0.39594	0.08136	0.46464	0.68129	0.08026	0.42278	0.05289	0.69833	0.07033	0.40663	0.38126	0.71598	0.66162	0.64713	0.43205	0.38899	0.66388	0.05486	0.06228	0.05578	0.61552	0.04557	0.44569	0.69798	0.4005
cg01388693	3	187664042	187664092	R	3	187439164	187463475	BCL6	0.37039	0.70693	0.70332	0.73049	0.33611	0.66671	0.37273	0.36166	0.73922	0.70225	0.37266	0.0385	0.61987	0.64943	0.38935	0.31939	0.04694	0.68211	0.74238	0.36564	0.34592	0.34562	0.72787	0.37255	0.03978	0.64021	0.62931	0.73221	0.02967	0.71816	0.36997	0.05412	0.72168	0.37314	0.65003	0.65663	0.63768	0.71908	0.36497	0.03806	0.69819
cg17661798	20	52821549	52821599	R	20	52824501	52836491	PFDN4	0.80613	0.43092	0.48527	0.78191	0.80122	0.80536	0.4186	0.42935	0.82292	0.74789	0.03195	0.43376	0.43251	0.52163	0.77577	0.75907	0.8462	0.77257	0.49029	0.80725	0.40321	0.47174	0.04752	0.79901	0.77453	0.82125	0.75013	0.81256	0.39921	0.84766	0.44345	0.44869	0.79933	0.4619	0.44164	0.45506	0.45002	0.47146	0.79391	0.46532	0.77422
cg23128510	2	175922735	175922785	R	2	175939007	176032897	ATF2	0.10318	0.08404	0.83943	0.85664	0.76062	0.15418	0.48732	0.07645	0.24391	0.76357	0.56433	0.47539	0.86312	0.74244	0.52813	0.90209	0.75853	0.79397	0.81693	0.53264	0.64097	0.5386	0.8558	0.53925	0.61636	0.07415	0.80473	0.85578	0.87112	0.86355	0.54366	0.54827	0.50984	0.94227	0.83872	0.5255	0.55725	0.86584	0.83031	0.06828	0.54298
cg08250118	1	182857957	182858007	R	1	182808438	182857115	DHX9	0.04032	0.44734	0.45798	0.0435	0.46141	0.04189	0.78971	0.77895	0.78825	0.03517	0.03204	0.04562	0.45587	0.72801	0.45839	0.434	0.0449	0.06114	0.04401	0.45959	0.36524	0.42062	0.72698	0.69568	0.70701	0.08875	0.41409	0.03831	0.40192	0.43892	0.71843	0.42791	0.44512	0.69453	0.68218	0.42672	0.42293	0.81074	0.73452	0.3915	0.74913
cg15790037	17	37321489	37321540	F	17	37313147	37322414	ARL5C	0.0632	0.50544	0.36351	0.06518	0.39626	0.408	0.05879	0.41188	0.44922	0.06794	0.06886	0.06631	0.37822	0.04353	0.07555	0.06087	0.03432	0.42159	0.41467	0.48229	0.16527	0.08778	0.41994	0.62531	0.09688	0.35586	0.05716	0.35708	0.10923	0.09051	0.38747	0.07383	0.09918	0.11165	0.08294	0.10394	0.12029	0.08621	0.11053	0.40987	0.35024
cg15625495	1	151163266	151163316	R	1	151148933	151162640	VPS72	0.03565	0.01279	0.03563	0.6236	0.62774	0.03547	0.0337	0.02587	0.62697	0.29144	0.02328	0.03442	0.04969	0.04609	0.03886	0.03316	0.43786	0.03561	0.0429	0.33198	0.0381	0.61416	0.03563	0.36192	0.0417	0.04747	0.0345	0.03647	0.33549	0.02942	0.03857	0.04961	0.57461	0.36542	0.05254	0.05434	0.34102	0.35285	0.62736	0.37303	0.03335
cg23713909	10	134910285	134910335	F	10	134901408	134945178	GPR123	0.2575	0.27449	0.96272	0.62069	0.61025	0.53238	0.67084	0.32569	0.52243	0.20316	0.29768	0.58953	0.26124	0.54436	0.60927	0.6196	0.68072	0.24925	0.58984	0.22483	0.16507	0.26153	0.2064	0.25438	0.25693	0.53938	0.26596	0.54536	0.29014	0.55457	0.24206	0.96826	0.54914	0.54304	0.9492	0.55079	0.23698	0.18345	0.56269	0.2225	0.21039
cg16527629	6	34524698	34524748	F	6	34505579	34524091	SPDEF	0.10444	0.49341	0.13124	0.77396	0.1314	0.50315	0.10729	0.11046	0.10861	0.77575	0.11782	0.42147	0.12201	0.4609	0.1396	0.12411	0.57132	0.12272	0.11432	0.11098	0.41597	0.10369	0.68684	0.41231	0.46331	0.419	0.12627	0.10815	0.10656	0.4301	0.43541	0.42455	0.1226	0.45896	0.4253	0.45005	0.12854	0.45577	0.12332	0.43563	0.10534
cg22466012	3	171466150	171466200	R	3	171318619	171528273	PLD1	0.43181	0.44325	0.47263	0.81374	0.01172	0.52396	0.78252	0.76309	0.46846	0.63417	0.46509	0.45741	0.04546	0.76617	0.80233	0.66098	0.42356	0.43289	0.46853	0.76628	0.88837	0.81682	0.46099	0.40402	0.52567	0.42385	0.75786	0.48978	0.05731	0.86066	0.81345	0.7759	0.46005	0.77568	0.79673	0.84299	0.79285	0.53153	0.81715	0.80235	0.42908
cg11400162	6	170455448	170455498	R	6	170563421	170571657	LOC154449	0.02158	0.02375	0.3513	0.41132	0.32486	0.37805	0.70856	0.41893	0.33116	0.02361	0.02589	0.39826	0.03849	0.60767	0.62144	0.69827	0.59615	0.38066	0.04992	0.36419	0.41848	0.03229	0.02344	0.40271	0.37149	0.41725	0.0503	0.35328	0.7514	0.33555	0.02919	0.35663	0.02998	0.36614	0.33454	0.37506	0.65868	0.39642	0.32021	0.6632	0.37828
cg25046571	6	29794607	29794657	R	6	29794755	29798899	HLA-G	0.86517	0.49847	0.79702	0.85311	0.01448	0.46607	0.0423	0.49441	0.44501	0.44244	0.53174	0.51994	0.04839	0.6593	0.04739	0.81036	0.48432	0.52894	0.54003	0.46277	0.43098	0.51517	0.48472	0.52706	0.53322	0.53135	0.76881	0.04498	0.02946	0.51748	0.81286	0.0559	0.06033	0.84357	0.53773	0.06	0.4963	0.03607	0.82696	0.55592	0.57321
cg08476485	3	122683988	122684038	R	3	122628042	122746576	SEMA5B	0.44321	0.45401	0.84185	0.7928	0.47233	0.77449	0.78554	0.45627	0.50885	0.47737	0.05182	0.79571	0.78637	0.52425	0.84175	0.06384	0.84312	0.48634	0.48029	0.8573	0.06228	0.44627	0.056	0.0413	0.83609	0.81501	0.44931	0.83922	0.74028	0.46077	0.48156	0.81879	0.81162	0.76481	0.46689	0.77895	0.80035	0.79072	0.79241	0.46366	0.83902
cg17196155	7	152345177	152345227	R	7	152343588	152373250	XRCC2	0.55828	0.01594	0.9322	0.54055	0.53111	0.59711	0.03424	0.61354	0.93443	0.13567	0.06695	0.05462	0.56171	0.88783	0.93514	0.89981	0.56316	0.57811	0.87736	0	0.48023	0.90775	0.02647	0.90881	0.89957	0.95218	0.04163	0.94601	0.90145	0.61289	0.48545	0.89651	0.59938	0.59936	0.62345	0.56955	0.88534	0.59874	0.06958	0.59971	0.86423
cg08477332	1	153590193	153590243	R	1	153591279	153599524	S100A13	0.84752	0.22155	0.83478	0.56798	0.84101	0.57006	0.8405	0.56789	0.22663	0.53496	0.86577	0.81222	0.49908	0.7555	0.81374	0.24182	0.23975	0.24513	0.82464	0.76916	0.57522	0.77047	0.48883	0.22335	0.25373	0.47275	0.50124	0.49355	0.17465	0.78748	0.21677	0.76246	0.52098	0.52277	0.50808	0.49463	0.25023	0.52944	0.51392	0.2588	0.48418
cg27586797	5	13664534	13664584	R	5	13690436	13944589	DNAH5	0.61483	0.05311	0.07425	0.80437	0.6082	0.57742	0.55704	0.89305	0.08591	0.76833	0.08312	0.51816	0.08564	0.10882	0.62605	0.6008	0.70841	0.83033	0.64812	0.08183	0.16585	0.1013	0.5727	0.07897	0.55384	0.54354	0.08351	0.54836	0.56027	0.099	0.50989	0.88261	0.11802	0.11975	0.60389	0.13686	0.67515	0.60087	0.80365	0.55772	0.52619
cg22901347	3	171138553	171138603	F	3	171064723	171178197	TNIK	0.56629	0.61163	0.64391	0.01578	0.03278	0.65568	0.90536	0.01085	0.89725	0.62039	0	0.0354	0.57444	0.57656	0.58689	0.63219	0.70265	0.59219	0.08863	0.81849	0.60284	0.05258	0.89074	0.89166	0.90763	0.6223	0.61248	0.95718	0.57698	0.03728	0.94155	0.57671	0.89962	0.85686	0.60118	0.88457	0.62716	0.59886	0.91325	0.52806	0.88677
cg14877834	10	34151316	34151366	R	10	34400097	35103923	PARD3	0.60644	0.85159	0.86493	0.57882	0.03841	0.53839	0.55476	0.88945	0.57956	0.06267	0.0506	0.85944	0.85208	0.53102	0.05243	0.55938	0.33745	0.8799	0.88875	0.55911	0.56768	0.86326	0.86043	0.9073	0.90604	0.83435	0.8813	0.53956	0.04409	0.55692	0.8772	0.80096	0.55084	0.55966	0.05487	0.07429	0.47994	0.57869	0.05043	0.53027	0.54675
cg25709790	7	24742502	24742552	R	7	24737973	24797639	DFNA5	0.46575	0.81881	0.46582	0.50524	0.48644	0.48251	0.7607	0.79096	0.4469	0.43857	0.50778	0.74252	0.44364	0.75672	0.49555	0.45263	0.41016	0.48335	0.81118	0.51561	0.82498	0.77077	0.77756	0.83556	0.47052	0.81883	0.75512	0.49879	0.73608	0.79411	0.06047	0.06542	0.74633	0.49145	0.7261	0.73868	0.74873	0.49431	0.81461	0.46253	0.82879
cg22996768	19	33719699	33719749	R	19	33699569	33716756	SLC7A10	0.4977	0.43802	0.48277	0.03497	0.02531	0.02398	0.83169	0.01001	0.87134	0.04558	0.04599	0.05189	0.04651	0.04117	0.47043	0.03833	0.5246	0.04378	0.03966	0.49417	0.47469	0.06004	0.47925	0.03024	0.05223	0.48509	0.04517	0.05383	0.04814	0.0614	0.02226	0.88323	0.04627	0.07413	0.01456	0.52113	0.06496	0.0444	0.49839	0.87805	0.05253
cg26709433	6	169571438	169571488	R	6	169615875	169654137	THBS2	0.4892	0.06445	0	0.94914	0.64168	0.22989	0.16395	0.03966	0.31783	0.52744	0.86337	0.84738	0.79354	0.61635	0.92566	0.23713	0.41602	0.39976	0.81928	0.90114	0.89714	0.21139	0.46995	0	0.85217	0.69703	0.26593	0.22703	0.87579	0.15325	0.8018	0.73069	0.48445	0.852	0.27371	0.92033	0.34527	0.16261	0.558	0.65064	0.46152
cg14548901	2	11430043	11430093	R	2	11321777	11484711	ROCK2	0.8023	0.40878	0	0.44865	0.79041	0.55491	0.47562	0.44712	0.66063	0	0.02164	0.01428	0.51059	0.52875	0.49696	0.73836	0.7593	0.53356	0.53873	0.01541	0.70889	0.48567	0.85141	0.76437	0.03479	0.8697	0.54129	0.60863	0.49668	0.07776	0.75849	0.55139	0.05594	0.52651	0.45673	0.05921	0.0218	0.52636	0.05408	0.54079	0.83868
cg13748354	7	2289888	2289938	F	7	2281856	2290780	NUDT1	0.84417	0.83515	0.82622	0.0402	0.56083	0.48326	0.46867	0.49782	0.82202	0.79894	0.58663	0.51167	0.03825	0.61971	0.05318	0.57452	0.86339	0.51076	0.88111	0.56121	0.91069	0.54931	0.87498	0.52278	0.46544	0.87864	0.52567	0.54379	0.87147	0.5536	0.86075	0.5478	0.86968	0.49654	0.80648	0.50648	0.07247	0.02984	0.56271	0.55677	0.5341
cg02299007	8	1140574	1140624	F	8	1449568	1656640	DLGAP2	0.48168	0.48025	0.62966	0.839	0.8355	0.07262	0.51376	0.74222	0.44119	0.4	0.06273	0.41797	0.72465	0.51236	0.06672	0.04784	0.27283	0.0892	0.08035	0.06627	0.48853	0.6131	0.42187	0.3614	0.07745	0.75631	0.0743	0.05767	0.37293	0.3106	0.05653	0.16594	0.07901	0.19452	0.74014	0.70498	0.44218	0.05167	0.0549	0.05617	0.33485
cg17670013	5	125762686	125762736	R	5	125758868	125829851	GRAMD3	0.04488	0.90362	0	0.88944	0.53573	0.84793	0.92617	0.89222	0.57107	0.61684	0.87769	0.88969	0.63419	0.56958	0.06604	0.88773	0.73443	0.85094	0.08498	0.11984	0.84968	0.8651	0.58495	0.87973	0.59416	0.59963	0.58897	0.95042	0.59047	0.90272	0.64312	0.08028	0.6019	0.62408	0.8913	0.62554	0.63037	0.9028	0.91618	0.60187	0.63281
cg04823299	14	24098519	24098569	R	14	24105572	24114846	DHRS2	0.85578	0.84626	0.16931	0.16329	0.84282	0.81686	0.81537	0.16227	0.825	0.21643	0.86357	0.21037	0.21162	0.10866	0.30543	0.29462	0.77307	0.1853	0.2533	0.34474	0.73172	0.2622	0.22741	0.3387	0.81935	0.09551	0.84886	0.85353	0.78315	0.25169	0.11799	0.29403	0.7894	0.2172	0.33931	0.78765	0.76759	0.78689	0.30174	0.85788	0.81117
cg25420101	5	76785565	76785615	R	5	76728068	76788332	WDR41	0.07297	0.69642	0.41787	0.72039	0.70007	0.64028	0.73243	0.6577	0.12263	0.09312	0.66516	0.40127	0.68691	0.11427	0.08602	0.16199	0.34325	0.38081	0.07306	0.39538	0.20149	0.40676	0.38445	0.65541	0.10753	0.16236	0.39839	0.09414	0.14799	0.38765	0.13071	0.17106	0.10969	0.62504	0.60799	0.43644	0.43499	0.09268	0.1073	0.09562	0.37942
cg00631877	12	94640623	94640673	R	12	94542498	94699224	PLXNC1	0.49064	0	0.85866	0.48392	0.82786	0.03515	0.85156	0.46117	0.53902	0.63309	0.80852	0.45772	0.49154	0.80381	0.86546	0.46474	0.54397	0.54483	0.50584	0.64378	0.67125	0.48152	0.8375	0.4694	0.82369	0.59286	0.01158	0.91606	0.85536	0.44154	0.88243	0.83417	0.47419	0.85283	0.53433	0.81576	0.06686	0.02264	0.51789	0.90131	0.56774
cg26889118	15	49342579	49342629	R	15	49280966	49338630	SECISBP2L	0.78664	0.44253	0.46341	0.46198	0.44766	0.82041	0.74735	0.7667	0.77653	0.8328	0.81076	0.04683	0.77539	0.80466	0.46272	0.64821	0.72611	0.45916	0.77772	0.03772	0.82688	0.76528	0.41741	0.4445	0.73932	0.42816	0.40006	0.80765	0.72484	0.44323	0.78656	0.76679	0.75044	0.76182	0.76009	0.44551	0.78095	0.82951	0.81379	0.42668	0.45252
cg26387458	11	28642602	28642652	R	11	28129797	28355054	METT5D1	0.4959	0.53187	0.07786	0.83148	0.4626	0.73032	0.50549	0.77062	0.43488	0.61276	0.45199	0.50205	0.4855	0.50872	0.79929	0.80241	0.17076	0.50064	0.47569	0.51783	0.31809	0.12753	0.46691	0.50134	0.49536	0.134	0.79433	0.11035	0.72082	0.12906	0.13897	0.47086	0.41914	0.49941	0.74709	0.47582	0.49612	0.47921	0.40062	0.53343	0.48006
cg03088219	4	176711140	176711190	R	4	176554088	176734182	GPM6A	0.39071	0.42341	0.00999	0.4288	0.01169	0.42826	0.38207	0.32704	0.54605	0	0.01411	0.43042	0.71804	0.07517	0.42173	0.02664	0.3712	0.75966	0.0574	0.58117	0.54989	0.68856	0.3878	0.41184	0.69707	0.5802	0.02449	0.44298	0.38006	0.05426	0.64802	0.42863	0.43033	0.03793	0.05331	0.04401	0.62418	0.44591	0.72092	0.48804	0.39994
cg13031029	7	107574733	107574783	R	7	107564245	107643804	LAMB1	0.59252	0.04801	0.55464	0.52242	0.95349	0.87568	0.90276	0.60059	0.93324	0.00266	0.9395	0.6171	0.57451	0.06992	0.07293	0.94699	0.60001	0.91805	0.59393	0.04578	0.88111	0.57743	0.9311	0.55092	0.57422	0.59019	0.60243	0.59223	0.55089	0.60099	0.93935	0.59181	0.04997	0.93233	0.57478	0.56269	0.55865	0.90348	0.03897	0.61844	0.56271
cg18828306	11	17555814	17555864	R	11	17515442	17565963	USH1C	0.76488	0.81542	0.03604	0.479	0.43617	0.39383	0.76486	0.44041	0.40921	0.45294	0.4461	0.68586	0.43032	0.39685	0.4255	0.75074	0.83064	0.73088	0.44278	0.73721	0.76179	0.44422	0.44204	0.4487	0.76299	0.04653	0.4422	0.43684	0.3811	0.42316	0.0535	0.07794	0.46431	0.45078	0.64361	0.07945	0.06696	0.41658	0.71492	0.41768	0.74674
cg05320460	15	63179498	63179548	R	15	62939509	63136827	TLN2	0.03106	0.79054	0.04752	0.81035	0.50331	0.83038	0.04127	0.80179	0.83972	0.47054	0.03739	0.4668	0.06384	0.48607	0.52434	0.77388	0.42014	0.53285	0.83669	0.06168	0.51718	0.75232	0.05271	0.49426	0.78679	0.8116	0.47723	0.82036	0.75353	0.50086	0.50077	0.74215	0.05604	0.77843	0.44818	0.78832	0.76895	0.83637	0.05034	0.79467	0.85102
cg23186955	3	16420743	16420793	R	3	16357352	16555222	RFTN1	0.0422	0.05195	0.39566	0.05344	0.52202	0.03991	0.64375	0.05056	0.05695	0.04914	0.55282	0.34533	0.51374	0.06845	0.05657	0.47579	0.04815	0.48748	0.07489	0.06185	0.54753	0.37112	0.04975	0.05757	0.0599	0.05478	0.38014	0.3614	0.51715	0.49231	0.05128	0.07835	0.07455	0.06555	0.48797	0.08291	0.35896	0.05089	0.91227	0.04988	0.35126
cg07480176	7	94144926	94144976	F	7	94139169	94186326	CASD1	0.44592	0.50082	0.55242	0.48731	0.83441	0.81352	0.36028	0.48119	0.68048	0.45425	0.55339	0.52818	0.10093	0.59733	0.0751	0.03541	0.35734	0.60649	0.1031	0.51628	0.68331	0.50822	0.54401	0.54543	0.7459	0.7764	0.543	0.02443	0.11505	0.80708	0.6076	0.0599	0.8742	0.77988	0.71866	0.50965	0.5886	0.12262	0.65632	0.61515	0.08056
cg01554060	5	114938001	114938052	F	5	114914339	114961876	TMED7-TICAM2	0.27327	0.04107	0.05191	0.03847	0.04404	0.78282	0.03742	0.63218	0.21131	0.64367	0.13252	0.62065	0.54169	0.65839	0.72095	0.0371	0.04679	0.17828	0.667	0.09488	0.5325	0.55229	0.57172	0.07479	0.65387	0.2581	0.03144	0.03258	0.66931	0.03182	0.03111	0.05081	0.13423	0.53213	0.04546	0.60447	0.08123	0.04531	0.53263	0.03945	0.03113
cg21028319	8	38847908	38847958	R	8	38846327	38854041	TM2D2	0.53415	0.02816	0.50489	0.47977	0.53705	0.46809	0.83372	0.45409	0.12976	0.75219	0.86263	0.85516	0.47687	0.81475	0.50723	0.8132	0.50175	0.83652	0.81762	0.56321	0.50687	0.07139	0.50312	0.81138	0.09678	0.13272	0.52033	0.48664	0.81025	0.83089	0.56795	0.47317	0.84076	0.77625	0.7814	0.54601	0.49141	0.48454	0.53037	0.46865	0.84508
cg26864826	11	33760429	33760479	R	11	33762491	33796071	FBXO3	0.4323	0.03847	0.71617	0.43184	0.64786	0.4238	0.44279	0.43524	0.03504	0.54615	0.42511	0.71455	0.46626	0.75145	0.65648	0.43075	0.25292	0.04585	0.45827	0.5008	0.02924	0.02751	0.46356	0.48722	0.02492	0.37318	0.6998	0.42434	0.4405	0.42923	0.44884	0.04144	0.42257	0.10776	0.46959	0.07387	0.4582	0.01331	0.45271	0.01723	0.40507
cg24136292	11	15180872	15180922	R	11	15133969	15268752	INSC	0.06211	0.06704	0.47659	0.46976	0.68354	0.7054	0.44958	0.67005	0.06648	0.48751	0.43275	0.09327	0.45293	0.49585	0.45575	0.10628	0.14929	0.43403	0.51644	0.50893	0.78541	0.4665	0.38443	0.43455	0.08692	0.47937	0.10148	0.45264	0.40594	0.66226	0.06386	0.44167	0.08405	0.47922	0.08907	0.14462	0.47525	0.06686	0.40616	0.44441	0.43113
cg22543924	12	9065121	9065171	R	12	9067315	9094058	PHC1	0.61399	0.62464	0.62312	0.58843	0.56114	0.69317	0.02831	0.6258	0.91532	0.641	0.68211	0.61768	0.65687	0.05053	0.61053	0.90705	0.88021	0.57429	0.05284	0.64287	0.63974	0.03981	0.63877	0.91948	0.65969	0.92279	0.90187	0.67309	0.04908	0.89556	0.9272	0.93582	0.05026	0.92517	0.61674	0.6651	0.90507	0.94714	0.61126	0.93083	0.90105
cg11897887	20	23550582	23550632	R	20	23545371	23549386	CST9L	0.04057	0.77862	0.42118	0.42529	0.4119	0.42284	0.74324	0.73268	0.02174	0.03396	0.0237	0.02909	0.42762	0.03658	0.04362	0.72448	0.80884	0.69863	0.43102	0.37028	0.78073	0.03847	0.41579	0.36542	0.76454	0.77498	0.42353	0.42313	0.41763	0.41633	0.76201	0.41235	0.72856	0.04734	0.74259	0.41057	0.68368	0.44643	0.42165	0.48521	0.02617
cg24586205	1	222161978	222162028	R	1	221874765	221915461	DUSP10	0.78094	0.03288	0	0.79496	0.51535	0.4467	0.73696	0.04583	0.48249	0.04852	0.01737	0.77936	0.76139	0.52987	0.79112	0.44467	0.46319	0.07522	0.02141	0.55887	0.41421	0.49019	0.48361	0.53708	0.78632	0.5861	0.49031	0.05441	0.04781	0.50295	0.60528	0.06905	0.05042	0.06981	0.08678	0.05535	0.01804	0.78505	0.81103	0.54005	0.51562
cg24769381	11	78052813	78052863	R	11	77926336	78052926	GAB2	0.51818	0.92712	0.95188	0.56031	0.91534	0.92968	0.52867	0.92767	0.57654	0.54575	0.52838	0.90505	0.90402	0.17908	0.90575	0.89494	0.65744	0.90932	0.93175	0.04332	0.4057	0.03053	0.88864	0.03881	0.47585	0.91589	0.91778	0.91515	0.49555	0.92118	0.92401	0.8751	0.4864	0.89843	0.87708	0.50173	0.87897	0.89378	0.91522	0.02817	0.42924
cg16358679	15	78556885	78556936	R	15	78556486	78574536	DNAJA4	0.15006	0.02844	0.4019	0.05522	0.03456	0.57643	0.05285	0.44059	0.30952	0.6307	0.83546	0.02869	0.06269	0.1108	0.64161	0.09159	0.35208	0.0311	0.49549	0.55929	0.56175	0.04591	0.03699	0.38489	0.2353	0.57412	0.52797	0.10653	0.60845	0.04975	0.54928	0.25555	0.29725	0.18544	0.16843	0.0942	0.04492	0.03838	0.55122	0.2737	0.05594
cg01786994	15	78556895	78556946	R	15	78556486	78574536	DNAJA4	0.14103	0.02058	0.44956	0.03958	0.00948	0.55171	0.01562	0.49247	0.35834	0.64486	0.83633	0.02987	0.04664	0.04245	0.61725	0.05778	0.4483	0.0156	0.50524	0.59469	0.58119	0.03704	0.01604	0.40396	0.22989	0.58158	0.53687	0.06954	0.59516	0.03001	0.55948	0.24015	0.2788	0.17943	0.24939	0.07065	0.02528	0.0304	0.51412	0.26162	0.05475
cg00257789	2	3451456	3451506	R	2	3383445	3483342	TTC15	0.04813	0.42314	0.04508	0.0407	0.41468	0.40395	0.03135	0.03427	0.04891	0.44448	0.05033	0.61351	0.06095	0.04871	0.42767	0.38789	0.57902	0.06029	0.41541	0.36584	0.42244	0.39648	0.05	0.05036	0.0421	0.65991	0.04806	0.40554	0.3371	0.04149	0.66201	0.59216	0.43786	0.38082	0.37937	0.41298	0.62102	0.03968	0.0476	0.39828	0.66942
cg22955899	14	55617793	55617843	R	14	55614835	55658396	DLGAP5	0.87338	0.87649	0.58704	0.87358	0.60591	0.52529	0.88577	0.90386	0.05499	0.87508	0.892	0.59882	0.63579	0.86701	0.60052	0.89804	0.7731	0.62179	0.6509	0.65211	0.14365	0.06168	0.93178	0.6009	0.90534	0.58296	0.05558	0.92252	0.06031	0.6039	0.65249	0.05342	0.07667	0.59221	0.60812	0.88884	0.6059	0.60868	0.67714	0.08631	0.55317
cg10942914	5	134356064	134356114	R	5	134363424	134369964	PITX1	0.44045	0.04211	0.01952	0.02402	0.76957	0.39128	0.41559	0.47114	0.76363	0.81812	0.77849	0.41512	0.76334	0.45803	0.0587	0.45902	0.61358	0.09613	0.45111	0.37501	0.33381	0.45005	0.457	0.78702	0.7843	0.71741	0.48529	0.81128	0.44366	0.4572	0.45719	0.79829	0.73366	0.40126	0.44413	0.70336	0.45423	0.76121	0.72432	0.05044	0.47537
cg27288829	19	3771880	3771930	F	19	3769095	3772219	RAX2	0.75093	0.38381	0.02882	0.52462	0.07918	0.43279	0.08667	0.43765	0.06324	0.45611	0.481	0.08052	0.41117	0.43085	0.49295	0.0972	0.35699	0.08838	0.50767	0.03794	0.67262	0.10501	0.40336	0.09503	0.09074	0.40796	0.40526	0.43285	0.75484	0.08116	0.46535	0.11617	0.06146	0.72301	0.06142	0.41772	0.7293	0.47879	0.66474	0.05003	0.05377
cg10309386	10	13515284	13515334	R	10	13483089	13544976	BEND7	0.61164	0.82546	0.53796	0.60634	0.1219	0.6765	0.5056	0.6216	0.8229	0.4671	0.14879	0.566	0.58574	0.4753	0.1894	0.17722	0.17525	0.46981	0.17787	0.38783	0.6757	0.67323	0.40311	0.39501	0.21276	0.58331	0.15568	0.20315	0.43719	0.15151	0.17006	0.68834	0.21711	0.20099	0.18155	0.57252	0.76443	0.16657	0.55604	0.43817	0.55489
cg17386473	2	114715482	114715532	R	2	114647536	114716167	ACTR3	0.78479	0.46433	0.80049	0.81196	0.45947	0.03165	0.45675	0.01853	0.75182	0.47641	0.0487	0.0349	0.10909	0.12324	0.04128	0.04485	0.58486	0.40601	0.4787	0.06946	0.54277	0.07102	0.73611	0.44861	0.47225	0.03696	0.38786	0.41972	0.04707	0.73308	0.68956	0.06467	0.72032	0.68353	0.0561	0.46286	0.07956	0.47516	0.4309	0.42566	0.69771
cg26968039	7	100881429	100881479	F	7	100875373	100881116	CLDN15	0.80067	0.51163	0.81212	0.80313	0.04615	0.80535	0.52242	0.79196	0.78109	0.41003	0.46779	0.44861	0.43329	0.808	0.78022	0.45647	0.669	0.78148	0.77311	0.41216	0.22721	0.77502	0.43973	0.66468	0.4151	0.72398	0.39395	0.43503	0.69231	0.42833	0.73575	0.68327	0.72918	0.42039	0.06188	0.6907	0.44845	0.7531	0.45304	0.65853	0.74466
cg04888234	1	161675529	161675579	R	1	161676761	161684141	FCRLA	0.43565	0.40619	0.39429	0.415	0.37702	0.4317	0.42429	0.0452	0.3857	0.30273	0.35431	0.3896	0.68152	0.41039	0.3506	0.70505	0.5422	0.66223	0.72904	0.33052	0.5437	0.06307	0.76047	0.38771	0.73587	0.39578	0.39334	0.76376	0.67078	0.39506	0.77526	0.4073	0.07588	0.11881	0.41717	0.35802	0.08616	0.39374	0.37098	0.71312	0.36977
cg14603867	12	53693435	53693486	R	12	53693469	53700964	C12orf10	0.51425	0.00845	0.01433	0.02505	0.52204	0.51981	0.01997	0.02004	0.46511	0.01938	0.56516	0.50308	0.47991	0.59305	0.55894	0.01369	0.33435	0.0356	0.03516	0.03048	0.50615	0.50347	0.29147	0.48645	0.521	0.51699	0.48034	0.02766	0.53285	0.50382	0.02573	0.02194	0.04032	0.03544	0.04012	0.53165	0.04431	0.02258	0.51427	0.02807	0.51299
cg20360416	4	7246126	7246177	F	4	7194373	7744563	SORCS2	0.21971	0.51133	0.2046	0.36872	0.1986	0.12098	0.90001	0.23698	0.8523	0.74222	0.78398	0.77758	0.71816	0.15777	0.76998	0.842	0.52225	0.55187	0.56289	0.1077	0.8636	0.49918	0.17784	0.87325	0.72853	0.57783	0.6611	0.70156	0.90547	0.82149	0.70773	0.52453	0.39462	0.54887	0.23219	0.61655	0.75002	0.56229	0.13105	0.84985	0.61987
cg13603318	17	63926823	63926873	R	17	63631658	64187987	CCDC46	0.5193	0.76107	0.56906	0.57706	0.46976	0.44163	0.05629	0.05278	0.07217	0.61748	0.38739	0.06284	0.57743	0.15437	0.06367	0.46158	0.15301	0.40895	0.76281	0.58271	0.53073	0.07848	0.07564	0.05116	0.07457	0.48281	0.82801	0.56375	0.8604	0.06808	0.83695	0.07201	0.07016	0.5663	0.52677	0.55938	0.08396	0.5647	0.7999	0.55946	0.65724
cg10415021	11	110890228	110890278	F	11	111126706	111156970	C11orf53	0.36822	0.76802	0.043	0.43727	0.40401	0.71854	0.04453	0.71678	0.71099	0.36197	0.05278	0.39608	0.42256	0.39299	0.70919	0.40067	0.752	0.41884	0.72554	0.37749	0.66692	0.38742	0.43643	0.39107	0.36036	0.69991	0.71055	0.04999	0.72436	0.41032	0.67765	0.38375	0.43626	0.42275	0.64175	0.35607	0.75058	0.05412	0.38739	0.39855	0.73434
cg11075353	11	27223970	27224020	R	11	27062508	27149354	BBOX1	0.76177	0.77809	0.4136	0.40012	0.69311	0.74046	0.41558	0.71827	0.42392	0.45832	0.78125	0.35312	0.41423	0.7614	0.43064	0.67092	0.66927	0.81362	0.77824	0.75025	0.62977	0.71211	0.42792	0.65357	0.03257	0.04671	0.39709	0.41757	0.36943	0.74524	0.48062	0.73349	0.72317	0.41533	0.41696	0.7852	0.7162	0.45663	0.74842	0.43409	0.38542
cg16748433	8	1792708	1792758	R	8	1772148	1906806	ARHGEF10	0.56273	0.07575	0.05511	0.83057	0.84386	0.37541	0.85925	0.5266	0.77728	0.38439	0.91283	0.77619	0.41586	0.62864	0.80938	0.41918	0.67686	0.40881	0.0557	0.40365	0.42753	0.46449	0.36617	0.50667	0.47753	0.0895	0.06034	0.48145	0.05317	0.50989	0.73596	0.72384	0.78387	0.49818	0.08999	0.75205	0.07275	0.50422	0.51814	0.45929	0.76115
cg04194432	10	134876445	134876495	R	10	134901408	134945178	GPR123	0.03224	0.65488	0.35241	0.45484	0.03253	0.35751	0.46379	0.38706	0.02633	0.44684	0.64221	0.44032	0.43479	0.44812	0.72661	0.44592	0.80149	0.05388	0.46678	0.28654	0.44744	0.40889	0.26789	0.35572	0.0357	0.42986	0.39496	0.03202	0.42539	0.0366	0.36527	0.40378	0.04487	0.53538	0.04432	0.4199	0.78742	0.29247	0.03334	0.60699	0.26276
cg04461143	3	31494536	31494586	R	3	31574490	31677554	STT3B	0.9069	0.88829	0.89551	0.87685	0.58944	0.91188	0.89831	0.88595	0.62616	0.57151	0.5915	0.5694	0.89655	0.8972	0.63008	0.5842	0.79589	0.3687	0.87975	0.8826	0.57147	0.55526	0.88802	0.5313	0.57957	0.58122	0.52862	0.57115	0.87079	0.90081	0.90847	0.8511	0.83771	0.54753	0.85368	0.54697	0.86324	0.88031	0.87803	0.54476	0.57793
cg00696044	10	63240249	63240299	R	10	63166400	63213208	TMEM26	0.48067	0.0004	0	0.27954	0.31628	0.32199	0.24479	0.46896	0.77912	0.5428	0.41334	0.52422	0.72123	0.08369	0.42959	0.28698	0.42097	0.08133	0.66351	0.34396	0.49123	0.72468	0.06753	0.7189	0.73921	0.35293	0.39048	0.3866	0.51882	0.84345	0.06731	0.05281	0.42225	0.38602	0.3648	0.06722	0.73222	0.0408	0.52417	0.03435	0.37248
cg19245335	21	43243851	43243902	R	21	43221324	43299591	PRDM15	0.64688	0.6477	0.15061	0.67612	0.63171	0.63842	0.61565	0.93683	0.92185	0.64034	0.62896	0.89343	0.88838	0.86152	0.89063	0.87762	0.18987	0.89678	0.62835	0.89846	0.67738	0.88941	0.60632	0.59866	0.90002	0.57671	0.89693	0.60946	0.62567	0.60076	0.62469	0.86454	0.59117	0.8468	0.59268	0.85843	0.90189	0.89718	0.89775	0.87978	0.8888
cg23334467	15	86126275	86126325	F	15	85923870	86292586	AKAP13	0.34655	0.05475	0.38463	0.38677	0.05456	0.07068	0.05963	0.35257	0.40902	0.67057	0.34351	0.07519	0.06294	0.5922	0.0744	0.05644	0.36211	0.08087	0.6915	0.42416	0.06561	0.38839	0.34839	0.36133	0.356	0.38088	0.05185	0.37833	0.04629	0.36459	0.04903	0.06461	0.39646	0.37681	0.0798	0.08306	0.07552	0.06422	0.06717	0.64417	0.05915
cg03478533	22	24989058	24989109	F	22	24979717	25024972	GGT1	0.51268	0.55581	0.58954	0.03807	0.01958	0.54015	0.16936	0.19627	0.02847	0.24489	0.48406	0.31979	0.5806	0.41553	0.48154	0.01801	0.52726	0.43317	0.01279	0.27683	0.23973	0.3383	0.36777	0.02045	0.58864	0.3973	0.53986	0.01274	0.50559	0.01835	0.41519	0.4756	0.61343	0.44595	0.4544	0.54897	0.04207	0.6031	0.0173	0.01544	0.01306
cg02367736	1	220921669	220921720	F	1	220921675	220957594	MOSC2	0.07519	0.04172	0.00135	0.01583	0	0.55364	0.01223	0.48625	0.5622	0.0099	0.48288	0.56659	0.00998	0.41003	0.54383	0.24467	0.46417	0.05821	0.13512	0.27517	0.55681	0.66855	0.05554	0.31133	0.62753	0.0804	0.30007	0.00331	0.00492	0.00359	0.03167	0.5951	0.05293	0.01715	0.52349	0.57528	0.04858	0.01495	0.56777	0.54856	0.16645
cg17600943	2	207803497	207803547	R	2	207804277	207834198	CPO	0.56424	0.06547	0.6218	0.54086	0.88852	0.62983	0.85347	0.51292	0.91128	0.6585	0.56647	0.51249	0.60052	0.8266	0.56367	0.81447	0.8201	0.60004	0.56799	0.49738	0.76621	0.53224	0.91499	0.77786	0.82139	0.58812	0.57376	0.56371	0.05667	0.54727	0.86574	0.56061	0.88299	0.61838	0.74798	0.53716	0.54359	0.82091	0.58977	0.57244	0.54486
cg00655913	1	228633920	228633970	F	1	228645065	228645560	HIST3H2A	0.40062	0.04002	0.38892	0.2567	0.49012	0.04892	0.05862	0.34202	0.36449	0.30009	0.44602	0.52243	0.47622	0.39612	0.07161	0.31432	0.24659	0.54472	0.3256	0.36823	0.03032	0.51928	0.36661	0.25393	0.05901	0.34272	0.26289	0.34607	0.2866	0.31865	0.05485	0.337	0.54422	0.33654	0.34719	0.34661	0.38031	0.05706	0.35812	0.53867	0.3225
cg17226811	4	146654276	146654327	F	4	146601355	146653946	C4orf51	0.02507	0.02285	0.59281	0.59691	0.60252	0.64462	0.63537	0.5968	0.27348	0.03126	0.62428	0.51361	0.03817	0.41039	0.50505	0.4567	0.44281	0.13735	0.59099	0.57637	0.35916	0.01203	0.01928	0.53443	0.02094	0.01816	0.10956	0.40893	0.50512	0.53066	0.01088	0.44793	0.01389	0.46693	0.48687	0.52429	0.04607	0.55231	0.54174	0.02619	0.49005
cg17004290	4	108853384	108853434	F	4	108852716	108874611	CYP2U1	0.6149	0.13777	0.95003	0.11768	0.15972	0.30528	0.92984	0.52558	0.15883	0.28491	0.271	0.93907	0.50975	0.47166	0.94009	0.95789	0.89082	0.1747	0.54097	0.92767	0.52305	0.94245	0.93202	0.92765	0.9472	0.50145	0.52078	0.95101	0.50971	0.54469	0.52078	0.92327	0.22097	0.19033	0.56373	0.89826	0.48174	0.18266	0.54458	0.33709	0.51936
cg18420790	5	111093913	111093963	F	5	111065001	111093915	C5orf13	0.66245	0.03138	0.1115	0.56118	0.03342	0.47339	0.10088	0.68897	0.43379	0.07068	0.58524	0.52331	0.39785	0.4017	0.57255	0.42869	0.1041	0.47358	0.07025	0.53181	0.25199	0.06108	0.07376	0.10025	0.57934	0.47858	0.48951	0.50895	0.5163	0.48167	0.04967	0.52703	0.54072	0.35327	0.08412	0.4593	0.10853	0.59129	0.06593	0.26064	0.06972
cg01978703	17	973712	973763	F	17	906759	1090616	ABR	0.85951	0.3769	0.64651	0.86244	0.82348	0.70079	0.79579	0.78484	0.88475	0.29609	0.28798	0.31708	0.83795	0.31852	0.36556	0.81515	0.33018	0.82854	0.41525	0.31855	0.7817	0.25093	0.73286	0.35215	0.35558	0.82934	0.75654	0.60228	0.31503	0.79066	0.44683	0.72919	0.43634	0.84715	0.31328	0.78877	0.79495	0.81023	0.78361	0.33709	0.32691
cg17283620	2	43013772	43013822	F	2	42994229	43019751	HAAO	0.36281	0.05483	0.37553	0.05098	0.34773	0.06277	0.41541	0.34674	0.58641	0.35632	0.05373	0.35284	0.06965	0.33115	0.06518	0.32786	0.32088	0.07874	0.55415	0.05413	0.36881	0.33521	0.0523	0.06088	0.07441	0.05326	0.49301	0.58367	0.33754	0.0656	0.06371	0.06602	0.35372	0.33779	0.35382	0.10074	0.37332	0.35916	0.36745	0.06165	0.07038
cg13564529	9	136822302	136822352	F	9	136627016	136857446	VAV2	0.44463	0.46997	0.44882	0.0611	0.78164	0.43554	0.79334	0.78287	0.77749	0.43002	0.80698	0.6856	0.0626	0.67626	0.47049	0.72359	0.45039	0.42295	0.73483	0.05283	0.70413	0.74153	0.43557	0.704	0.76813	0.41721	0.41759	0.43927	0.38683	0.71996	0.77147	0.6839	0.06331	0.44117	0.3777	0.43377	0.68618	0.42843	0.72471	0.42034	0.7768
cg02309026	10	855010	855061	R	10	855483	931702	LARP4B	0.58092	0.04222	0.57838	0.90883	0.86434	0.6751	0.5736	0	0.84656	0.45249	0.62602	0.57647	0.08096	0.51815	0.83755	0.88865	0.6731	0.59218	0.84337	0.87493	0.78504	0.58905	0.88164	0.5883	0.86206	0.52215	0.07642	0.88013	0.54595	0.81347	0.87553	0.594	0.58959	0.86278	0.84441	0.6056	0.15263	0.58085	0.11553	0.85757	0.5989
cg05237503	11	33797111	33797161	R	11	33768290	33796071	FBXO3	0.82536	0.48071	0.76544	0.78609	0.80014	0.49765	0.77239	0.51451	0.66305	0.82611	0.493	0.8095	0.51459	0.76261	0.77416	0.74254	0.81925	0.08078	0.57793	0.59569	0.40354	0.07166	0.52026	0.05634	0.60302	0.55558	0.82534	0.50736	0.47809	0.04717	0.59263	0.07122	0.7578	0.52017	0.79188	0.47788	0.45096	0.05606	0.4963	0.05306	0.81219
cg18673341	7	22481912	22481962	R	7	22459064	22539901	MGC87042	0.68336	0.02055	0.0274	0.03455	0.04097	0.39548	0.02556	0.37121	0.48535	0.03517	0.42038	0.03489	0.0394	0.06742	0.45411	0.06046	0.72701	0.05902	0.04812	0.41219	0.51809	0.03076	0.03745	0.4116	0.44177	0.02988	0.41762	0.03785	0.34194	0.03687	0.43697	0.03372	0.02967	0.0299	0.06186	0.04369	0.05233	0.74193	0.05536	0.42186	0.42594
cg08977311	3	168308748	168308798	R	3	167967309	168548372	C3orf50	0.85695	0.56272	0.60489	0.03712	0.01318	0.59945	0.01448	0.8548	0.80854	0.95127	0.54791	0.85021	0.86248	0.47419	0.06248	0.52782	0.2261	0.85222	0.76029	0.07803	0.87569	0.04442	0.04145	0.86597	0.60582	0.07549	0.0459	0.57041	0.48391	0.05472	0.88238	0.51724	0.07004	0.58078	0.10712	0.84494	0.08132	0.05684	0.54808	0.04395	0.52271
cg12469381	7	29519247	29519297	R	7	29234120	29553943	CHN2	0.40825	0.43061	0.41553	0.75282	0.45391	0.45128	0.44502	0.7888	0.78004	0.44744	0.49412	0.74521	0.04179	0.80459	0.03348	0.66961	0.29662	0.4407	0.43941	0.47001	0.7692	0.45735	0.74974	0.43252	0.44483	0.46223	0.69086	0.435	0.4081	0.79587	0.78272	0.47666	0.7582	0.68551	0.44698	0.77132	0.72882	0.84858	0.80666	0.43594	0.49371
cg13815695	12	104237845	104237895	R	12	104237527	104323989	LOC253724	0.507	0.48964	0.82193	0.83418	0.43968	0.84888	0.52151	0.48553	0.83925	0.52181	0.54619	0.5279	0.53807	0.86492	0.83845	0.0271	0.78964	0.55687	0.03624	0.05637	0.50421	0.53439	0.80035	0.48123	0.48882	0.83991	0.76786	0.44757	0.48055	0.5222	0.85595	0.81408	0.47419	0.79889	0.83991	0.5478	0.81759	0.82502	0.86067	0.53677	0.53414
cg02379549	6	36887257	36887307	R	6	36853639	36896738	C6orf89	0.02871	0.43766	0.44324	0.82964	0.78967	0.01466	0.83684	0.78085	0.80285	0.7396	0.4507	0.78644	0.7809	0.86571	0.88163	0.70367	0.69269	0.87373	0.54217	0.49515	0.4988	0.5122	0.02523	0.46737	0.06092	0.81179	0.42676	0.8631	0.55464	0.56602	0.01674	0.53657	0.81044	0.75587	0.87709	0.80684	0.81631	0.84063	0.88017	0.85331	0.48654
cg03493520	11	82535410	82535460	R	11	82535409	82611557	PRCP	0.72305	0.41558	0.0259	0.51199	0.73843	0.71491	0.44199	0.44479	0.48956	0.48762	0.44857	0.40523	0.40164	0.70754	0.46018	0.39602	0.67676	0.44583	0.76489	0.0367	0.04269	0.42396	0.04102	0.41444	0.06362	0.41793	0.41087	0.7259	0.39515	0.43905	0.72147	0.43883	0.7341	0.65047	0.43593	0.43827	0.05145	0.73679	0.7246	0.04702	0.45205
cg26679884	10	94086	94136	R	10	92827	95504	TUBB8	0.22702	0.15661	0.69103	0.20429	0.48713	0.19491	0.63688	0.60538	0.20402	0.21072	0.1935	0.20431	0.57354	0.20229	0.71302	0.19924	0.24816	0.50716	0.21248	0.18046	0.58446	0.1948	0.48379	0.2125	0.18704	0.17243	0.22924	0.18503	0.67958	0.516	0.70319	0.14207	0.68749	0.61548	0.19567	0.55356	0.20393	0.55394	0.60567	0.70756	0.22977
cg07846874	7	11568479	11568529	R	7	11410063	11871824	THSD7A	0.90943	0.58661	0.62395	0.51527	0.52955	0.57041	0.53128	0.8834	0.5069	0.12983	0.85557	0.85037	0.57476	0.7811	0.81996	0.86073	0.38224	0.05539	0.55625	0.83881	0.88779	0.83704	0.0464	0.5312	0.03313	0.53455	0.83138	0.88983	0.85814	0.82415	0.52172	0.87365	0.86633	0.84468	0.82441	0.60008	0.84189	0.84682	0.58277	0.97586	0.55566
cg14460215	9	72132945	72132995	R	9	72042448	72287275	APBA1	0.05823	0.59231	0.51665	0.57746	0.02199	0.58722	0.06161	0.55002	0.92526	0.91895	0.83176	0.53253	0.86334	0.13031	0.85535	0.57706	0.55546	0.56962	0.09672	0.95819	0.77663	0.90917	0.9211	0.79565	0.8786	0.60415	0.93776	0.06281	0.6092	0.93821	0.84031	0.93678	0.54246	0.51346	0.0947	0.83143	0.89259	0.52172	0.55494	0.57886	0.5095
cg23840008	15	60706369	60706419	F	15	60711808	60771344	NARG2	0.06118	0.40501	0.05516	0.3657	0.02692	0.06384	0.49346	0.68446	0.66314	0.28839	0.33127	0.43713	0.42647	0.30353	0.07385	0.33368	0.66702	0.64849	0.67892	0.39731	0.37337	0.66759	0.40533	0.37298	0.39238	0.35693	0.34855	0.64553	0.40509	0.41156	0.64696	0.08387	0.66335	0.06926	0.3905	0.06383	0.46096	0.66463	0.06239	0.74113	0.42731
cg01105403	2	240723254	240723304	R	2	240896789	240964819	NDUFA10	0.21199	0.82839	0	0.6516	0.1619	0.73843	0.2017	0.7834	0.76306	0.44657	0.77812	0.20533	0.5598	0.64036	0.74286	0.11373	0.70845	0.47775	0.34666	0.36641	0.78259	0.36249	0.44415	0.59872	0.62768	0.67247	0.17603	0.12415	0.70207	0.47781	0.62846	0.59238	0.22503	0.63711	0.28429	0.1782	0.44298	0.63217	0.55165	0.33012	0.23639
cg16675926	1	233518998	233519048	F	1	233463513	233520893	KIAA1804	0.51712	0.36688	0.00648	0.55218	0.49401	0.76297	0.54088	0.42485	0.04801	0.82389	0.86066	0.82991	0.02501	0.58319	0.85972	0.48836	0.59402	0.46072	0.58164	0.56316	0.84006	0.82506	0.85729	0.81604	0.54689	0.79887	0.04632	0.79533	0.85485	0.52317	0.04493	0.87109	0.55233	0.54185	0.46547	0.77667	0.73178	0.59818	0.58768	0.83358	0.55412
cg17906851	17	78935020	78935071	R	17	78518624	78940173	RPTOR	0.69073	0.74929	0.09504	0.74367	0.51545	0.97274	0.74652	0.7127	0.95134	0.74939	0.97967	0.64791	0.93186	0.69554	0.11964	0.92678	0.93157	0.72336	0.94552	0.94784	0.94608	0.65489	0.93678	0.9348	0.94027	0.68472	0.67797	0.93619	0.94722	0.93904	0.67916	0.92428	0.68369	0.9226	0.89695	0.69463	0.90572	0.09606	0.66154	0.95261	0.93652
cg24861399	2	135071950	135072000	R	2	135011829	135206468	MGAT5	0.02681	0.0336	0.40086	0.41388	0.38022	0.05987	0.02507	0.02782	0.41604	0.37137	0.36025	0.0415	0.05042	0.4184	0.41061	0.40154	0.03591	0.35604	0.05544	0.04202	0.40537	0.34947	0.34331	0.37144	0.3935	0.61253	0.34798	0.41159	0.64229	0.38319	0.62406	0.39828	0.37506	0.04439	0.49426	0.39108	0.37268	0.39309	0.65002	0.36104	0.0536
cg23764766	12	1459694	1459744	R	12	1100403	1605099	ERC1	0.68091	0.03766	0.43139	0.39661	0.39776	0.40676	0.39061	0.02291	0.4127	0.87776	0.71411	0.6384	0.04115	0.49631	0.70851	0.36347	0.35156	0.05216	0.03904	0.47126	0.35736	0.037	0.43179	0.41337	0.44428	0.40708	0.02017	0.44109	0.37625	0.39571	0.03776	0.0402	0.66908	0.41802	0.44256	0.445	0.60197	0.73287	0.45643	0.69637	0.66261
cg27112983	16	89147762	89147813	R	16	89160253	89222169	ACSF3	0.38359	0.63835	0.23268	0.87344	0.45906	0.74366	0.3629	0.4409	0.37573	0.35867	0	0.29587	0.5754	0.36054	0.59745	0.79214	0.31258	0.80352	0.83502	0.40775	0.35582	0.31159	0.24378	0.68244	0.77996	0.75577	0.16543	0.39008	0.47669	0.1808	0.86305	0.38283	0.26275	0.78882	0.28674	0.40065	0.72408	0.22432	0.40066	0.87665	0.22235
cg04156077	3	149421146	149421196	R	3	149235021	149421060	WWTR1	0.51527	0.51573	0.60515	0.83872	0.86991	0.82413	0.87602	0.54232	0.86608	0.51016	0.89099	0.5763	0.83101	0.84868	0.87058	0.52437	0.50104	0.84739	0.5215	0.89715	0.57794	0.54931	0.56188	0.53676	0.89643	0.03403	0.8473	0.88215	0.83688	0.53105	0.58701	0.82615	0.54069	0.85837	0.56075	0.83824	0.56136	0.89834	0.87418	0.55228	0.87596
cg06761912	1	43389028	43389078	F	1	43391045	43424847	SLC2A1	0.0359	0.03204	0.54141	0.53254	0.02083	0.4882	0.54283	0.51271	0.03271	0.5469	0.54027	0.01389	0.0388	0.84066	0.56514	0.50846	0.70252	0.54005	0.53208	0.75102	0.5974	0.48996	0.04494	0.03759	0.47503	0.46736	0.72465	0.52633	0.70525	0.77154	0.03764	0.64452	0.05158	0.49492	0.43925	0.07661	0.04037	0.71989	0.55994	0.03573	0.52417
cg24159891	22	24989070	24989121	F	22	24979717	25024972	GGT1	0.29805	0.32011	0.44253	0.01528	0	0.36726	0.07052	0.08104	0.00709	0.16234	0.3645	0.19073	0.46378	0.34665	0.32644	0.0321	0.44155	0.3482	0.00459	0.27836	0.09367	0.22454	0.25438	0.0087	0.51186	0.27597	0.40657	0.00936	0.41387	0.00634	0.26212	0.36684	0.52405	0.31717	0.36741	0.435	0.01989	0.5168	0.0194	0.00738	0.0037
cg15988569	10	118380345	118380395	F	10	118380464	118404656	PNLIPRP2	0.47975	0.72928	0.74446	0.49205	0.43764	0.43535	0.67872	0.72552	0.06053	0.33829	0.44173	0.04905	0.40919	0.05262	0.46251	0.65423	0.66445	0.40356	0.4437	0.39117	0.60786	0.66235	0.40256	0.41725	0.38348	0.44155	0.68105	0.66776	0.37834	0.38555	0.6859	0.64542	0.45199	0.10836	0.3763	0.46153	0.40908	0.45334	0.42135	0.43185	0.05582
cg08657228	20	170591	170641	R	20	168526	170264	DEFB128	0.37971	0.32356	0.44692	0.59805	0.39559	0.39275	0.61463	0.06634	0.06397	0.08342	0.54341	0.39981	0.37651	0.36083	0.07551	0.37511	0.26186	0.06535	0.4651	0.58151	0.37239	0.07561	0.68042	0.41009	0.41228	0.38723	0.06866	0.60635	0.60919	0.07745	0.06248	0.3604	0.60382	0.0822	0.45904	0.12029	0.67351	0.0676	0.33406	0.33854	0.06158
cg16043227	6	167529715	167529765	R	6	167525294	167552627	CCR6	0.92816	0.46383	0.48397	0.94886	0.91899	0.92336	0.94939	0.50807	0.19414	0.92295	0.17552	0.50213	0.91033	0.14846	0.93876	0.45174	0.89412	0.1473	0.19033	0.91081	0.44706	0.9362	0.13614	0.45797	0.48228	0.52647	0.93326	0.18256	0.24825	0.93428	0.23433	0.49758	0.48409	0.51257	0.19576	0.47171	0.47314	0.45502	0.18438	0.46789	0.19703
cg19935756	4	47423729	47423779	R	4	47033294	47428445	GABRB1	0.66701	0.04976	0.03252	0.4233	0.386	0.61336	0.35045	0.02813	0.05319	0.26448	0.63011	0.55208	0.37041	0.38016	0.5478	0.03568	0.55924	0.58906	0.40446	0.78752	0.06305	0.33944	0.50969	0.38248	0.40507	0.41293	0.04096	0.42152	0.03988	0.60213	0.05246	0.37957	0.40914	0.57298	0.06878	0.56915	0.07794	0.42446	0.39664	0.64197	0.35839
cg26445985	7	140263123	140263173	R	7	140218226	140302342	DENND2A	0.39848	0.04045	0.04129	0.39799	0.04702	0.61716	0.38257	0.36896	0.66857	0.53804	0.38106	0.35944	0.05873	0.07237	0.06428	0.36767	0.49127	0.06304	0.06222	0.34704	0.49986	0.58362	0.37712	0.37746	0.36917	0.36548	0.385	0.36805	0.04759	0.63517	0.64497	0.36008	0.39997	0.39629	0.07508	0.37598	0.37186	0.04866	0.38208	0.03573	0.3854
cg06738063	6	168363908	168363958	R	6	168227670	168365715	MLLT4	0.41517	0.87347	0.4531	0.04741	0.02384	0.74685	0.03183	0.44434	0.12829	0.39943	0.76068	0.53302	0.08747	0.63002	0.06475	0.72121	0.2214	0.78762	0.54781	0.0765	0.36854	0.79463	0.5217	0.09564	0.76362	0.52545	0.73787	0.5224	0.74161	0.5073	0.57358	0.52027	0.45889	0.8124	0.05858	0.55421	0.43139	0.5437	0.82347	0.79543	0.76616
cg24347663	2	70995348	70995399	F	2	70889264	70995329	ADD2	0.00378	0	0.46662	0	0.00046	0.44961	0.51399	0.45408	0	0.5039	0.47454	0.01512	0.41792	0.39986	0.48314	0.02573	0.02552	0.00678	0.01008	0.47767	0.00527	0.00385	0.00553	0.03762	0.01268	0.45275	0.04431	0.00982	0.00623	0.00928	0.01241	0.45699	0.4765	0.41545	0.01988	0.49213	0.02119	0.48071	0.02635	0.43104	0.45163
cg14218851	14	103018676	103018726	R	14	103059232	103196912	RCOR1	0.43616	0.72381	0.4114	0.42849	0.05745	0.72515	0.74091	0.70789	0.38734	0.68951	0.46014	0.6488	0.65861	0.37681	0.7227	0.40839	0.40032	0.41412	0.43671	0.65816	0.65786	0.43713	0.70017	0.39174	0.66296	0.63275	0.07032	0.40538	0.06768	0.39279	0.38035	0.64258	0.42386	0.62468	0.60113	0.12441	0.60486	0.45716	0.6917	0.41423	0.40473
cg04456492	7	20010727	20010777	R	7	20174287	20257013	MACC1	0.04497	0.40898	0.51117	0.04326	0.33722	0.67131	0.38606	0.73381	0.70011	0.72748	0.41402	0.79318	0.69898	0.78578	0.04294	0.4302	0.51957	0.77812	0.4812	0.77123	0.4385	0.37422	0.66923	0.74346	0.04385	0.33594	0.71821	0.02733	0.34546	0.75174	0.42899	0.44092	0.04639	0.48256	0.73414	0.45343	0.71155	0.59408	0.64282	0.77556	0.78201
cg27286614	7	2050400	2050451	F	7	1855427	2272583	MAD1L1	0.92241	0.88968	0.90789	0.19275	0.65055	0.65157	0.90306	0.62466	0.87934	0.91562	0.66379	0.6263	0.64157	0.67013	0.64542	0.63695	0.97739	0.64816	0.9098	0.94098	0.96426	0.88673	0.89126	0.63254	0.65501	0.61064	0.1859	0.89318	0.23398	0.60975	0.91548	0.21909	0.86239	0.64044	0.87488	0.62528	0.64733	0.63009	0.18017	0.62884	0.87901
cg07240846	10	12438732	12438782	R	10	12391582	12871731	CAMK1D	0.7218	0.44885	0.04205	0.48641	0.69269	0.38595	0.75283	0.6944	0.68854	0.06373	0.41257	0.03423	0.055	0.48148	0.71392	0.65391	0.83824	0.42848	0.70002	0.66413	0.03918	0.70112	0.74381	0.65542	0.40044	0.45042	0.67716	0.44756	0.70273	0.04777	0.67918	0.70188	0.72874	0.1195	0.41533	0.38239	0.43862	0.44305	0.05864	0.74968	0.69299
cg02267795	22	24989064	24989115	F	22	24979717	25024972	GGT1	0.38235	0.37156	0.47354	0.01917	0	0.40596	0.09095	0.10806	0.01764	0.10133	0.38903	0.25749	0.49071	0.34257	0.34315	0.01525	0.43858	0.28013	0.01783	0.19198	0.14323	0.16897	0.24808	0.01646	0.48852	0.29975	0.37777	0.01605	0.30286	0.00383	0.31435	0.38451	0.5398	0.30837	0.27764	0.41888	0.02592	0.51926	0.01948	0.01048	0.00927
cg07875818	7	132261765	132261815	F	7	132169521	132333447	PLXNA4	0.68552	0.0527	0.09027	0.08411	0.28647	0.23212	0.13998	0.30477	0.49923	0.14377	0.70626	0.64763	0.60383	0.59735	0.57566	0.58581	0.2815	0.08001	0.26969	0.29755	0.55525	0.07798	0.10331	0.55731	0.20318	0.48174	0.2	0.44289	0.31025	0.0658	0.39683	0.19867	0.19297	0.11308	0.16201	0.60747	0.14166	0.67157	0.26926	0.08234	0.0777
cg04462931	7	64300011	64300061	R	7	64254770	64294023	ZNF138	0.82836	0.45921	0.43368	0.48058	0.75345	0.80994	0.46464	0.84881	0.39808	0.83663	0.83915	0.4328	0.81307	0.7321	0.43715	0.78125	0.819	0.7885	0.84213	0.74894	0.71444	0.40272	0.41075	0.75712	0.42158	0.41969	0.39468	0.4264	0.77551	0.77998	0.38572	0.42534	0.4292	0.77977	0.72904	0.72134	0.42502	0.39203	0.79307	0.43032	0.39973
cg18721307	18	45660727	45660777	R	18	45553747	45567494	ZBTB7C	0.29591	0.25108	0.53355	0.02313	0.02158	0.02294	0.00809	0.29036	0.00671	0.17026	0.28215	0.2962	0.26408	0.03132	0.35749	0.29188	0.27447	0.29906	0.28915	0.02812	0.04433	0.22831	0.32144	0.29043	0.03793	0.25003	0.01993	0.33326	0.0309	0.48335	0.29154	0.03164	0.04307	0.04381	0.04628	0.45221	0.05935	0.29293	0.30535	0.29145	0.32174
cg26882525	5	150677817	150677867	R	5	150655925	150683334	SLC36A3	0.59339	0.02038	0.41472	0.00634	0.54079	0.3353	0.34881	0.34407	0.34596	0.00792	0.03735	0.56512	0.54352	0.09178	0.40901	0.60425	0.48212	0.64535	0.38777	0.35829	0.55873	0.35019	0.68993	0.33807	0.61901	0.60438	0.58947	0.39832	0.02773	0.03793	0.37853	0.63491	0.41105	0.39387	0.628	0.6102	0.05344	0.04819	0.05404	0.04992	0.39737
cg10655021	19	21769380	21769431	R	19	21688436	21721079	ZNF429	0.38217	0.00938	0.02433	0.40778	0.33707	0.56762	0.01645	0.47492	0.40705	0.39358	0.41573	0.04846	0.04164	0.52901	0.28375	0.4035	0.42371	0.1136	0.07113	0.03465	0.09433	0.57668	0.03236	0.10631	0.53064	0.20389	0.61002	0.19856	0.02113	0.0525	0.50131	0.42721	0.38146	0.08051	0.41195	0.08736	0.04008	0.04578	0.61723	0.40598	0.03467
cg02126896	11	13938752	13938802	R	11	13983913	14289646	SPON1	0	0.02368	0.11328	0.75272	0	0.36437	0.06484	0.63531	0.6572	0.53391	0.35157	0.09781	0.6937	0.4537	0.55922	0.11558	0.22593	0.18115	0.62016	0.74218	0.57889	0.12753	0.31337	0.52604	0.53498	0.54746	0.66975	0.74782	0.19757	0.024	0.77956	0.42936	0.71667	0.75486	0.37047	0.71346	0.26641	0.34268	0.56053	0.27	0.71287
cg10879348	2	109251014	109251064	R	2	109204766	109300887	LIMS1	0.38606	0.398	0.35738	0.02967	0.38048	0.59511	0.38178	0.36489	0.3621	0.52094	0.35765	0.33069	0.37003	0.63134	0.04189	0.39814	0.41643	0.41811	0.67647	0.04249	0.6155	0.39619	0.36627	0.38256	0.03928	0.60152	0.39491	0.6611	0.35755	0.03234	0.4073	0.40525	0.62813	0.57748	0.39001	0.061	0.04821	0.03654	0.41407	0.02552	0.38406
cg14926231	2	905994	906044	R	2	946553	1371382	SNTG2	0.48064	0.43783	0.84499	0.86491	0.6382	0.90038	0.46165	0.46625	0.67213	0.69442	0.53221	0.62646	0.72233	0.51185	0.47445	0.4554	0.93824	0.59049	0.88376	0.51819	0.65854	0.35982	0.35495	0.46167	0.77805	0.85382	0.34288	0.68701	0.6777	0.40539	0.85256	0.79667	0.40505	0.40049	0.8564	0.62554	0.35997	0.78819	0.59154	0.3674	0.43463
cg26077133	8	10049821	10049871	R	8	9953065	10286399	MSRA	0.88072	0.02866	0.87877	0.73463	0.88931	0.4504	0.44192	0.45935	0.48525	0.46272	0.89374	0.39919	0.03374	0.47167	0.84875	0.04931	0.90695	0.0252	0.87223	0.62232	0.02787	0.42646	0.86602	0.42261	0.43565	0.3769	0.85498	0.6289	0.65199	0.40956	0.68994	0.42665	0.46142	0.0517	0.7428	0.77263	0.33817	0.03196	0.39337	0.35419	0.46902
cg19980771	6	110798021	110798072	F	6	110745906	110797844	SLC22A16	0.85862	0.3741	0.64411	0.25928	0.18431	0.73408	0.02162	0.39374	0.62177	0.33081	0.89706	0.58701	0.17035	0.8403	0.83494	0.13212	0.37872	0.45677	0.71048	0.33064	0.68588	0.52959	0.35142	0.0645	0.36584	0.36485	0.38067	0.17504	0.73391	0.16729	0.79378	0.4853	0.11274	0.53634	0.56608	0.4422	0.0503	0.0777	0.5513	0.54482	0.14209
cg27141807	3	140786794	140786844	R	3	140770742	140867452	SPSB4	0.02177	0.76184	0.01796	0.52895	0.79911	0.77725	0.48051	0.75187	0.4849	0.46788	0.45591	0.67887	0.72882	0.65278	0.75836	0.03739	0.01928	0.73313	0.51819	0.7328	0.7313	0.43945	0.714	0.48817	0.76955	0.48282	0.77214	0.7681	0.79637	0.73476	0.0223	0.70865	0.75384	0.04232	0.48861	0.49109	0.48408	0.75688	0.70836	0.73212	0.73212
cg00713204	16	88016632	88016682	F	16	87985037	88110923	BANP	0.51684	0.52289	0.71826	0.52727	0.03486	0.05853	0.50714	0.73624	0.0606	0.49153	0.53757	0.05969	0.43733	0.05265	0.45988	0.04297	0.48968	0.05724	0.4832	0.43448	0.07567	0.05008	0.58889	0.30095	0.44058	0.62331	0.45177	0.0407	0.405	0.43679	0.64692	0.42717	0.06665	0.4334	0.06243	0.44541	0.45086	0.43905	0.05518	0.39432	0.38903
cg18391209	1	223747670	223747720	F	1	223714971	223853436	CAPN8	0.16197	0.85371	0.82813	0.85538	0.73984	0.7563	0.88703	0.77682	0.1435	0.20881	0.17605	0.85294	0.31213	0.21622	0.85009	0.38058	0.74153	0.85568	0.83787	0.79273	0.52566	0.83957	0.26098	0.81195	0.22903	0.2291	0.23711	0.20884	0.85888	0.23006	0.16112	0.806	0.33236	0.26104	0.54506	0.80084	0.39656	0.21168	0.20261	0.33647	0.21822
cg14741811	3	40949625	40949676	R	3	41240941	41281939	CTNNB1	0.89104	0.81753	0.67516	0.18933	0.5216	0.82448	0.23325	0.50663	0.16895	0.63506	0.74491	0.40423	0.645	0.13175	0.326	0.72563	0.30147	0.13156	0.29377	0.09608	0.17597	0.61968	0.71896	0.48716	0.5663	0.22518	0.68469	0.57542	0.64422	0.22121	0.22017	0.05671	0.43661	0.26351	0.1159	0.7654	0.31938	0.78581	0.71796	0.67099	0.48522
cg02814135	11	119887900	119887950	R	11	119981994	120008863	TRIM29	0.34979	0.39137	0.80999	0.44843	0.74426	0.78313	0.39261	0.03381	0.41053	0.38862	0.83269	0.39768	0.40094	0.35418	0.35227	0.75573	0.93786	0.67494	0.0382	0.66145	0.71255	0.37911	0.72994	0.70184	0.37352	0.38332	0.79912	0.03744	0.71249	0.79956	0.77003	0.0582	0.73177	0.70837	0.74997	0.41819	0.4396	0.37029	0.68061	0.39687	0.37382
cg05656210	5	141660564	141660615	F	5	141689991	141704620	SPRY4	0.65376	0.30104	0.34923	0.65704	0.47837	0.67242	0.03613	0.3023	0.44985	0.61486	0.68925	0.29791	0.32684	0.01989	0.6812	0.30587	0.63538	0.04454	0.03463	0.67155	0.14945	0.32196	0.38317	0.33857	0.40529	0.48304	0.58437	0.68113	0.02806	0.37371	0.68404	0.37205	0.72087	0.0721	0.03285	0.37199	0.65337	0.38418	0.44011	0.6585	0.33315
cg03976877	7	158937609	158937660	F	7	158820866	158937649	VIPR2	0.78164	0.04111	0.01301	0.0044	0.36124	0.74355	0.03432	0.39128	0.40491	0.13034	0.72091	0.49468	0.07573	0.59072	0.61146	0.51193	0.45472	0.53635	0.63043	0.45197	0.57139	0.74124	0.49974	0.1243	0.27893	0.71343	0.6267	0.05762	0.44909	0.01897	0.53713	0.46706	0.0711	0.04783	0.68251	0.09654	0.03665	0.02502	0.75854	0.6066	0.09536
cg16120147	8	143852537	143852588	R	8	143845757	143859639	LYNX1	0.90338	0.87579	0.87154	0.54632	0.88122	0.8714	0.50791	0.53846	0.80295	0.53202	0.51729	0.8502	0.5304	0.8175	0.87944	0.51354	0.4765	0.85743	0.56122	0.55719	0.86462	0.8791	0.52726	0.85634	0.49562	0.51313	0.1737	0.54788	0.5431	0.56273	0.57098	0.84405	0.86822	0.58353	0.53644	0.51146	0.23716	0.87729	0.18505	0.86761	0.83534
cg12451631	10	43698140	43698191	F	10	43689983	43762367	RASGEF1A	0.41976	0.49052	0.03166	0.2722	0.34471	0.53252	0.55537	0.4481	0.05258	0.07817	0.52603	0.56589	0.05856	0.3006	0.05346	0.36656	0.68863	0.56071	0.495	0.36351	0.17564	0.02334	0.28738	0.43553	0.46638	0.14531	0.54177	0.44501	0.48177	0.47382	0.02578	0.01132	0.35675	0.18498	0.34767	0.47835	0.31511	0.61361	0.42549	0.11062	0.55081
cg26786615	16	86593553	86593603	R	16	86588925	86590905	FLJ30679	0.50896	0.84015	0.77292	0.87098	0.06635	0.83429	0.05798	0.47251	0.06412	0.49585	0.7865	0.49683	0.10008	0.46623	0.44553	0.47157	0.42311	0.65612	0.46338	0.3661	0.75921	0.82265	0.59017	0.43615	0.81238	0.40882	0.4997	0.08272	0.73112	0.74298	0.82218	0.44603	0.80249	0.64897	0.48446	0.74499	0.68597	0.06113	0.0707	0.06379	0.45348
cg10738648	12	110888857	110888907	F	12	110872706	110888158	ARPC3	0.35363	0.45914	0.39966	0.46238	0.67244	0.43049	0.35538	0.76246	0.06021	0.68712	0.7151	0.63001	0.49937	0.38586	0.34469	0.42604	0.30769	0.40935	0.46641	0.36569	0.0464	0.37976	0.44509	0.3649	0.04708	0.73412	0.64623	0.68549	0.31788	0.03954	0.04809	0.61701	0.44779	0.44113	0.45717	0.6597	0.07496	0.6425	0.04191	0.45019	0.45688
cg02159489	17	79459513	79459564	R	17	79476998	79479827	ACTG1	0.02829	0.60319	0.58575	0.01747	0.85281	0.60525	0.58813	0.03073	0.6566	0.6857	0.85576	0.51916	0.84963	0.6206	0.0201	0.76036	0.02367	0.06609	0.59767	0.68433	0.472	0.81878	0.02478	0.83102	0.86267	0.93651	0.80942	0.54119	0.80773	0.55944	0.63819	0.57577	0.77798	0.59363	0.70914	0.53338	0.68043	0.84262	0.87108	0.02588	0.85037
cg24678862	5	3595927	3595978	R	5	3596167	3601516	IRX1	0.12333	0.02314	0.09424	0.09889	0.46355	0.09715	0.58939	0.63108	0.59831	0.11215	0.64139	0.12911	0.57161	0.11671	0.60376	0.11237	0.47634	0.29449	0.61659	0.14452	0.69303	0.10924	0.57367	0.21309	0.50775	0.63359	0.39226	0.06165	0.09526	0.05947	0.62048	0.12917	0.08183	0.06923	0.11713	0.52804	0.12215	0.15336	0.32655	0.21685	0.04894
cg03407524	17	80043348	80043399	F	17	80036214	80056106	FASN	0.94713	0.74636	0.75555	0.12177	0.96066	0.7507	0.73513	0.95438	0.71494	0.75622	0.96373	0.93367	0.92885	0.67554	0.93501	0.92686	0.90211	0.69488	0.124	0.66627	0.94008	0.10784	0.69379	0.70012	0.71246	0.93684	0.92725	0.69401	0.0973	0.92755	0.92904	0.66421	0.08647	0.65287	0.66466	0.67141	0.70055	0.69413	0.07831	0.92634	0.69652
cg14068184	9	110231817	110231867	F	9	110247134	110252047	KLF4	0.49369	0.46649	0.4861	0.47198	0.4892	0.79301	0.76514	0.46526	0.55574	0.51149	0.86189	0.03206	0.7987	0.72428	0.06228	0.48636	0.05479	0.79696	0.5919	0	0.5066	0.74106	0.68757	0.48344	0.48241	0.76789	0.74648	0.466	0.79349	0.04437	0.88846	0.75006	0.49148	0.74828	0.68265	0.79	0.07443	0.5058	0.50915	0.48311	0.75856
cg14056849	9	115771549	115771599	R	9	115759401	115774472	ZNF883	0.59144	0.04727	0.22438	0.28729	0.48317	0.1717	0.22679	0.45388	0.22933	0.03647	0.36458	0.50595	0.53249	0.54075	0.17555	0.53179	0.23717	0.57085	0.47408	0.04898	0.4701	0.19973	0.06233	0.22729	0.06971	0.09555	0.47682	0.41575	0.05029	0.21844	0.36358	0.56873	0.19425	0.38155	0.17932	0.47222	0.43458	0.06172	0.49165	0.24121	0.49611
cg25874119	1	228633904	228633954	F	1	228645065	228645560	HIST3H2A	0.33778	0.0587	0.35057	0.23697	0.45117	0.05688	0.05569	0.31066	0.33429	0.2771	0.39069	0.47528	0.43137	0.37449	0.0621	0.29374	0.21179	0.54023	0.35495	0.34449	0.04933	0.47969	0.3219	0.22017	0.07031	0.3043	0.2636	0.28761	0.28011	0.28736	0.05715	0.29302	0.50874	0.27315	0.38098	0.33326	0.32072	0.06485	0.30563	0.53402	0.33126
cg03169041	16	6533499	6533549	R	16	6069131	7763340	A2BP1	0.37636	0	0.28024	0.43679	0.32529	0	0.69019	0.47375	0.18332	0.57001	0.42606	0.04775	0.10949	0.54647	0.64631	0.45083	0.30418	0.11129	0.63823	0.50552	0.10025	0.05115	0.27488	0.47811	0.49009	0.53489	0.14328	0.0849	0.2869	0.43374	0.05213	0.21617	0.13997	0.3791	0.36188	0.12112	0.04497	0.29864	0.54859	0.48341	0.57659
cg05364766	7	136832212	136832262	R	7	136912091	137028546	PTN	0.50682	0.81014	0.52629	0.55243	0.48654	0.72423	0.43073	0.44401	0.70437	0.4236	0.46579	0.48295	0.75115	0.75645	0.4401	0.77523	0.10191	0.81869	0.85824	0.54774	0.44726	0.50344	0.49078	0.75222	0.47633	0.54281	0.743	0.5294	0.83012	0.43837	0.49663	0.53242	0.76008	0.7911	0.03137	0.73763	0.78478	0.74309	0.75457	0.09383	0.69148
cg12624040	2	168675155	168675205	R	2	168675181	168727366	B3GALT1	0.90159	0.46241	0.87085	0.57573	0.56226	0.86747	0.50745	0.83406	0.71732	0.58482	0.77357	0.51006	0.7706	0.5652	0.84501	0.46719	0.75559	0.80798	0.4953	0.04731	0.50577	0.8953	0.85801	0.75565	0.49534	0.073	0.48925	0.81431	0.42142	0.79673	0.89445	0.82951	0.85184	0.81449	0.4709	0.81765	0.35752	0.89194	0.48759	0.88098	0.48628
cg24976563	14	24587588	24587639	R	14	24584493	24594450	DCAF11	0.72543	0.71066	0.75167	0.9705	0.98251	0.96867	0.7247	0.71838	0.72257	0.74829	0.98368	0.63834	0.97773	0.73719	0.73071	0.05032	0.6966	0.96372	0.96261	0.77178	0.9761	0.68368	0.68431	0.97247	0.71274	0.7387	0.9649	0.71773	0.97393	0.06715	0.734	0.65207	0.64472	0.64493	0.08225	0.96027	0.97456	0.9577	0.98288	0.71456	0.71814
cg06052372	16	83967808	83967858	F	16	83982671	83999938	OSGIN1	0.74948	0.4336	0.42254	0.71024	0.7356	0.75846	0.75183	0.41806	0.02976	0.68385	0.79603	0.71917	0.46758	0.38774	0.42037	0.64319	0.3935	0.42616	0.78852	0.83554	0.87983	0.42945	0.41026	0.70558	0.44983	0.76027	0.03437	0.72394	0.41365	0.7708	0.761	0.70196	0.44485	0.03513	0.34953	0.6313	0.66524	0.45207	0.72989	0.42802	0.47274
cg24697097	10	131912837	131912887	F	10	131934662	131977870	GLRX3	0.54972	0.42797	0.44243	0.01823	0.54357	0.54238	0.86921	0.77055	0.72337	0.56691	0.78065	0.49687	0.89903	0.44767	0.54962	0.86386	0.5566	0.5026	0.51672	0.11196	0.95697	0.43294	0.02936	0.47417	0.81803	0.77394	0.02275	0.83637	0.5342	0.8384	0.03418	0.53826	0.54913	0.85159	0.81617	0.54263	0.53309	0.50623	0.85321	0.77916	0.85372
cg04835511	1	244140051	244140101	F	1	244214560	244220776	ZNF238	0.59921	0.33602	0.62996	0.35043	0.3515	0.3797	0.5889	0.29333	0.33339	0.03148	0.36788	0.31927	0.03126	0.31608	0.03319	0.37694	0.04491	0.31983	0.73215	0.41648	0.02455	0.41945	0.31912	0.02916	0.53416	0.375	0.02743	0.33383	0.34223	0.34996	0.03522	0.62052	0.03325	0.41343	0.04893	0.37168	0.0389	0.3787	0.34751	0.03122	0.63228
cg05248234	17	79495518	79495569	F	17	79495416	79504155	FSCN2	0.37929	0.40627	0.29923	0.02484	0.3152	0.05838	0.37204	0.38688	0.34666	0.46264	0.0319	0.42628	0.02787	0.04213	0.36346	0.04205	0.0433	0.03545	0.03301	0.0442	0.40264	0.38095	0.34725	0.35081	0.34207	0.32393	0.02903	0.03512	0.03846	0.03759	0.02119	0.39439	0.03456	0.0404	0.37213	0.32517	0.40041	0.03114	0.02781	0.32831	0.33054
cg01236565	20	11869467	11869517	F	20	11871476	11907242	BTBD3	0.83674	0.80014	0.76584	0.48236	0.08189	0.78304	0.86999	0.55343	0.5423	0.36747	0.55968	0.86992	0.51802	0.63809	0.81532	0.7368	0.20394	0.76692	0.56485	0.51216	0.10742	0.77108	0.51993	0.77153	0.47023	0.42274	0.53873	0.5117	0.52992	0.56255	0.5499	0.10538	0.53149	0.76526	0.47684	0.77332	0.11744	0.0787	0.82136	0.79455	0.54059
cg09561458	19	58428136	58428187	R	19	58417142	58427978	ZNF417	0.00757	0	0.00336	0.39596	0.42769	0.33821	0.45344	0.4048	0.01316	0.00543	0.01108	0.38809	0.34496	0.01676	0.45458	0.34297	0.26694	0.0254	0.48615	0.02006	0.01717	0.3891	0.42784	0.01545	0.01878	0.30246	0.36853	0.32674	0.36892	0.2979	0.37592	0.40057	0.22767	0.37407	0.0159	0.42508	0.02146	0.43111	0.02379	0.01337	0.34358
cg13972557	5	116075820	116075870	F	5	115779251	115910551	SEMA6A	0.41363	0.21651	0.81632	0.3644	0.79599	0.22793	0.35151	0	0.72355	0.38015	0.63835	0.56624	0.5182	0.32565	0.27329	0.23987	0.07308	0.39212	0.27483	0.01803	0.69583	0.57099	0.61817	0.59907	0.36001	0.66561	0.39082	0.36948	0.63476	0.31338	0.66375	0.66673	0.27973	0.65668	0.27612	0.37233	0.64251	0.26063	0.26027	0.70694	0.25812
cg16634737	7	16462463	16462513	F	7	16127151	16460947	ISPD	0.45698	0.43214	0.44895	0.48152	0.46013	0.42318	0.75172	0.72915	0.01883	0.67448	0.77237	0.42575	0.4569	0.05843	0.47633	0.76235	0.06741	0.76811	0.46835	0.69254	0.48751	0.04792	0.69788	0.71552	0.06922	0.45421	0.69336	0.44572	0.45963	0.72832	0.48058	0.71476	0.67715	0.72554	0.06353	0.70887	0.4721	0.43224	0.68885	0.43999	0.40114
cg08861434	13	112062602	112062653	R	13	111973014	111996593	C13orf16	0.28484	0.66816	0.70221	0.3858	0.89465	0.85999	0.77825	0.32839	0.17046	0.63175	0.3717	0.2325	0.57494	0.63828	0.72801	0.23277	0.21909	0.755	0.73857	0.74423	0.44078	0.77182	0.31642	0.78064	0.76968	0.30407	0.75937	0.61287	0.36757	0.78036	0.35574	0.67107	0.63178	0.76364	0.78215	0.77356	0.79992	0.71295	0.64738	0.79424	0.22113
cg02735423	6	32489913	32489963	R	6	32485162	32498006	HLA-DRB5	0.1908	0.59058	0.1019	0.32904	0.4877	0.11294	0.24505	0.56044	0	0.18796	0.11515	0.65754	0.14716	0.14779	0.24101	0.63209	0.74512	0.66988	0.16747	0.44466	0.17842	0.58979	0.58516	0.60122	0.59115	0.76952	0.70652	0.55741	0.15294	0.3978	0.24381	0.76703	0.3463	0.28222	0.5847	0.26841	0.39484	0.1459	0.75659	0.16626	0.72319
cg08508887	5	79605809	79605860	R	5	79594918	79596297	LOC644936	0.52614	0.64424	0.10531	0.54578	0.6767	0.14518	0.16346	0.52825	0.52803	0.08934	0.54717	0.63772	0.55873	0.09673	0.10886	0.55056	0.07522	0.12014	0.51886	0.50379	0.45183	0.14144	0.13306	0.14872	0.11602	0.50057	0.62048	0.64917	0.18797	0.18394	0.07802	0.56355	0.51021	0.16599	0.62392	0.51745	0.63766	0.08716	0.12568	0.48368	0.52527
cg15174834	6	31783350	31783401	R	6	31783290	31785717	HSPA1A	0.13428	0.02084	0.0278	0.02959	0.08219	0.10268	0.02041	0.02793	0.37994	0.51588	0.61393	0.01754	0.4936	0.03676	0.425	0.33415	0.23877	0.42481	0.51924	0.51424	0.42137	0.08239	0.11276	0.35096	0.07041	0.30628	0.31484	0.11743	0.02445	0.25652	0.10103	0.53881	0.03571	0.09285	0.41987	0.05529	0.04118	0.02889	0.24781	0.20201	0.504
cg09866102	16	31214133	31214184	F	16	31212808	31214251	PYCARD	0.20165	0.0297	0.45276	0.13946	0.03588	0.5175	0.0626	0.2479	0.47336	0.13347	0.62949	0.33747	0.27296	0.26693	0.30312	0.12329	0.51877	0.36181	0.57994	0.55458	0.27662	0.47641	0.04819	0.07957	0.52099	0.20466	0.4624	0.13171	0.59491	0.50723	0.58351	0.47887	0.22049	0.05834	0.4633	0.06664	0.06999	0.70116	0.54976	0.24002	0.03333
cg18235734	1	91301730	91301781	F	1	91380859	91487671	ZNF644	0.40536	0.04331	0.11826	0.2253	0.10959	0.46835	0.02599	0.48127	0.40306	0.49394	0.5015	0.17979	0.10308	0.03285	0.59956	0.38848	0.08172	0.03064	0.3513	0.16746	0.5227	0.3805	0.15221	0.08326	0.45932	0.52874	0.12469	0.0562	0.03993	0.03991	0.36757	0.46644	0.18814	0.05454	0.04958	0.54347	0.05039	0.453	0.30286	0.55252	0.06809
cg05852231	15	35087587	35087638	R	15	35080296	35087927	ACTC1	0.48539	0	0.01674	0.27753	0.11595	0.6252	0	0.74704	0.32403	0.46663	0.38243	0.40976	0.01986	0.27175	0.59857	0.28588	0.3688	0.03937	0.24365	0.0124	0.09918	0.01011	0.51865	0.33133	0.45895	0.51646	0.32841	0.11509	0.28493	0.02555	0.1726	0.41104	0.48951	0.03349	0.49845	0.02464	0.01919	0.33894	0.4875	0.66001	0.12452
cg11471802	8	47529014	47529065	F	8	47752507	47767407	BEYLA	0.09766	0.08069	0.10967	0.07208	0.16907	0.44733	0.09958	0.68354	0.26043	0.17761	0.02017	0.05315	0.22191	0.45276	0.60455	0.31372	0.1008	0.05295	0.53746	0.13999	0.3101	0.47504	0.54875	0.29356	0.43262	0.23232	0.0602	0.03966	0.26422	0.16462	0.51031	0.50627	0.17765	0.17468	0.5517	0.47312	0.48636	0.28573	0.63223	0.04178	0.27665
cg14179288	9	82286301	82286351	R	9	82186877	82341657	TLE4	0.00668	0.0184	0.011	0.58914	0.52549	0.30761	0.30391	0.01475	0.35771	0.26995	0.01879	0.34805	0.5818	0.03079	0.03492	0.35071	0.63652	0.04676	0.38943	0.02698	0.33932	0.48304	0.36202	0.34198	0.52108	0.49526	0.02124	0.36004	0.34008	0.01439	0.53769	0.37187	0.31197	0.44273	0.04015	0.05707	0.35303	0.27739	0.33794	0.02208	0.02477
cg00968488	5	103876142	103876192	R	5	104435174	104435798	RAB9P1	0.50063	0.44009	0.72413	0.47023	0.23152	0.67307	0.42212	0.68896	0.12698	0.69829	0.34834	0.35297	0.64864	0.53031	0.11828	0.08805	0.27253	0.44419	0.50216	0.50319	0.24102	0.48914	0.4587	0.41224	0.09975	0.12469	0.67856	0.39423	0.18655	0.43213	0.47988	0.13745	0.4827	0.4668	0.43849	0.52861	0.68279	0.57575	0.51188	0.49756	0.09923
cg14396421	19	21769140	21769190	R	19	21688436	21721079	ZNF429	0.39324	0.0447	0.06473	0.32141	0.28468	0.33962	0.0501	0.42681	0.42421	0.42084	0.35631	0.06841	0.07627	0.37178	0.25639	0.29486	0.33421	0.12315	0.09282	0.06968	0.07012	0.30896	0.06899	0.09084	0.4149	0.14258	0.57396	0.18359	0.09211	0.07359	0.37055	0.36507	0.32685	0.09088	0.3834	0.08953	0.08071	0.07738	0.57142	0.45921	0.07781
cg18584561	2	11681967	11682017	R	2	11674241	11782912	GREB1	0.03627	0.04592	0.41924	0.43358	0.33955	0.04644	0.41617	0.36265	0.31511	0.36252	0.04929	0.39358	0.06422	0.36134	0.07162	0.30006	0.41152	0.06644	0.07265	0.05126	0.6338	0.58906	0.0593	0.07622	0.39003	0.06728	0.05401	0.36626	0.37937	0.54164	0.07222	0.08692	0.07183	0.11901	0.06882	0.0865	0.06347	0.35203	0.31257	0.06123	0.35538
cg17095460	11	119468610	119468660	R	11	119508807	119599435	PVRL1	0.02321	0.59089	0.34729	0.35667	0.02957	0.28924	0.51447	0.32607	0.44482	0.32055	0.30606	0.30919	0.05307	0.24957	0.27868	0.282	0.09233	0.48448	0.26385	0.04464	0.64535	0.47912	0.6097	0.0435	0.30422	0.07648	0.32227	0.03727	0.32634	0.51123	0.70467	0.30711	0.35044	0.4177	0.28665	0.32267	0.38145	0.04801	0.25867	0.57195	0.3027
cg07365741	6	170478384	170478434	R	6	170563421	170571657	LOC154449	0.42245	0.05048	0.39841	0.72256	0.68341	0.38502	0.68003	0.41738	0.36336	0.05723	0.67279	0.39821	0.37209	0.54533	0.67527	0.67586	0.39316	0.40392	0.40927	0.39801	0.72532	0.57082	0.42568	0.07269	0.38544	0.69315	0.39072	0.38592	0.38162	0.6329	0.39583	0.38869	0.43718	0.62826	0.37217	0.69608	0.63077	0.66325	0.60963	0.64982	0.05327
cg17770035	6	41312685	41312735	R	6	41303527	41318625	NCR2	0.00464	0.01554	0.38443	0.43602	0.01366	0.38238	0.37593	0.30718	0.2429	0.14737	0.02382	0.33573	0.38108	0.2699	0.02091	0.37273	0.0411	0.21613	0.02662	0.00914	0.61907	0.03685	0.39578	0.64555	0.03212	0.36872	0.02456	0.51468	0.36355	0.45407	0.41449	0.62123	0.37239	0.03551	0.35474	0.39012	0.29359	0.0222	0.30922	0.02907	0.02127
cg17189465	3	77089109	77089160	F	3	77089293	77696661	ROBO2	0.48835	0.0198	0.26376	0.59721	0.63314	0.55489	0.03177	0.51133	0.43978	0.57051	0.15328	0.35493	0.0544	0.59846	0.22622	0.52388	0.49619	0.29684	0.59346	0.2215	0.51227	0.13874	0.24136	0.49294	0.46239	0.48534	0.60632	0.11132	0.20038	0.45961	0.23013	0.54985	0.58792	0.52787	0.09018	0.57269	0.06446	0.19822	0.47846	0.59569	0.56563
cg22335228	20	62405357	62405407	R	20	62375877	62436856	ZBTB46	0.18815	0.16217	0.28	0.14924	0.10148	0.50433	0.41461	0.48517	0.1541	0.15656	0.49875	0.42303	0.13633	0.40523	0.1787	0.12037	0.15569	0.6573	0.49156	0.4397	0.50997	0.60053	0.69968	0.10583	0.61789	0.45327	0.10141	0.08403	0.40237	0.11647	0.68105	0.14521	0.44294	0.6385	0.66389	0.57434	0.18382	0.43459	0.64937	0.1252	0.42499
cg04392469	1	220921431	220921482	F	1	220921675	220957594	MOSC2	0.04223	0.01628	0.00029	0.00727	0.00028	0.3141	0.01236	0.25262	0.40148	0.00182	0.2486	0.38263	0.01626	0.16414	0.37468	0.10825	0.32878	0.04435	0.0471	0.10375	0.47977	0.56036	0.0324	0.14434	0.49032	0.044	0.11947	0.00889	0.01484	0.00995	0.03127	0.45565	0.02931	0.02793	0.37412	0.42811	0.02702	0.00791	0.42194	0.40341	0.06252
cg15727583	3	196757651	196757701	R	3	196730156	196756686	MFI2	0.51033	0.90515	0.90721	0.86977	0.64361	0.63846	0.87427	0.65305	0.90703	0.36319	0.91049	0.88352	0.87847	0.87983	0.45611	0.82298	0.86033	0.59527	0.86933	0.84989	0.42988	0.84892	0.33746	0.85175	0.41897	0.83392	0.55257	0.91918	0.58881	0.8996	0.8936	0.59492	0.84392	0.46698	0.81974	0.84598	0.85087	0.5702	0.43466	0.61394	0.59339
cg04246708	1	246785611	246785661	F	1	246729638	246811543	CNST	0.37963	0.37063	0.61957	0.03903	0.36964	0.38876	0.0366	0.02618	0.02822	0.39631	0.34757	0.46407	0.05446	0.60144	0.5984	0.35175	0.29353	0.04354	0.68532	0.3756	0.44139	0.04346	0.6299	0.56514	0.61229	0.03161	0.32067	0.38689	0.33579	0.03508	0.3735	0.0523	0.04678	0.04196	0.33449	0.05975	0.36324	0.41106	0.03296	0.58187	0.38202
cg07134368	1	231820026	231820076	R	1	231762560	231886364	DISC1	0.39389	0.63943	0.35926	0.67282	0.68223	0.57405	0.28101	0.01728	0.43661	0.80741	0.44359	0.00282	0.01783	0.37719	0.65228	0.39557	0.37385	0.36394	0.68278	0.57641	0.61766	0.4367	0.36782	0.59257	0.37399	0.39509	0.64801	0.35497	0.31941	0.42185	0.00337	0.60392	0.70084	0.71546	0.42878	0.02029	0.57733	0.27868	0.70339	0.34389	0.65036
cg25385940	15	99789637	99789687	F	15	99676528	99789815	TTC23	0.61419	0.03501	0.45462	0.17198	0.31665	0.29281	0.0354	0.13654	0.01225	0.06255	0.24838	0.03403	0.06708	0.05911	0.3946	0.41916	0.72843	0.61966	0.71227	0.75698	0.43074	0.66448	0.24971	0.3012	0.05616	0.45715	0.60401	0.08269	0.04985	0.5739	0.1373	0.07355	0.22952	0.33287	0.24207	0.5155	0.45207	0.03136	0.26834	0.35646	0.08468
cg11203215	12	53693285	53693335	R	12	53689234	53693232	PFDN5	0.44428	0.06791	0.06347	0.10503	0.4241	0.45072	0.06932	0.07309	0.44712	0.10361	0.46555	0.45696	0.42017	0.51443	0.54261	0.06852	0.26239	0.07487	0.09229	0.07305	0.26707	0.43295	0.27532	0.4458	0.43916	0.42142	0.42661	0.06223	0.45806	0.39252	0.06723	0.08924	0.10233	0.1062	0.10655	0.49413	0.08916	0.08621	0.46389	0.08144	0.40686
cg11497957	8	125985845	125985896	F	8	125985538	125991628	ZNF572	0.21968	0.65831	0.2437	0.40577	0.1158	0.11276	0.08097	0.29697	0.43107	0.50317	0.08733	0.48513	0.43089	0.02182	0.33801	0.07059	0.2365	0.47092	0.19536	0.05393	0.29474	0.64171	0.50856	0.48743	0.62683	0.3442	0.18724	0.14799	0.03309	0.05987	0.17101	0.28984	0.37705	0.17594	0.40225	0.57757	0.45855	0.08707	0.09208	0.03563	0.11303
cg08238319	5	404713	404763	F	5	304290	438403	AHRR	0.75739	0.80195	0.46648	0.49341	0.62997	0.67867	0.02962	0.02103	0.78116	0.04738	0.43227	0.39991	0.48261	0.80439	0.49286	0.44633	0.30762	0.42409	0.69755	0.73194	0.46472	0.41076	0.44103	0.41917	0.05434	0.43711	0.65401	0.62052	0.41451	0.77269	0.71299	0.47617	0.66242	0.67491	0.41584	0.76083	0.75057	0.39345	0.45225	0.38444	0.41701
cg14007688	9	136522877	136522927	R	9	136501484	136524467	DBH	0.03155	0.71143	0.70803	0.42799	0.63092	0.40831	0.68462	0.71755	0.60876	0.62063	0.73142	0.03763	0.40901	0.3703	0.03455	0.6891	0.06138	0.41183	0.65837	0.04664	0.41127	0.65427	0.35661	0.68515	0.05444	0.414	0.06755	0.71169	0.67987	0.66486	0.67243	0.38607	0.68743	0.39816	0.58533	0.66092	0.07279	0.434	0.63947	0.40329	0.38995
cg14599729	17	15686244	15686295	R	17	15690163	15693017	MEIS3P1	0.78315	0.75618	0.41037	0.64796	0.254	0.79244	0.50178	0.4332	0.4629	0.12392	0.48686	0.11318	0.39567	0.72789	0.60727	0.12405	0.23772	0.1699	0.21753	0.07511	0.49153	0.06934	0.04518	0.52563	0.16838	0.42038	0.59732	0.55362	0.74631	0.46952	0.53712	0.09393	0.53833	0.46975	0.70952	0.68388	0.2629	0.80127	0.73161	0.49901	0.38232
cg05455372	7	64314245	64314295	R	7	64310070	64314178	LOC168474	0.81923	0.73599	0.64349	0.48383	0.69692	0.3157	0.3948	0.46821	0.78611	0.34141	0.75535	0.7649	0.73666	0.60592	0.44114	0.73892	0.92282	0.07378	0.07398	0.05446	0.61957	0.81721	0.49279	0.4596	0.48812	0.7432	0.75748	0.44793	0.4715	0.84159	0.4367	0.7368	0.77294	0.06383	0.74644	0.68665	0.0908	0.49272	0.48275	0.48628	0.45283
cg10436115	19	58428106	58428156	F	19	58417142	58427978	ZNF417	0.02078	0.02417	0.02331	0.39755	0.42931	0.40908	0.47539	0.42193	0.03098	0.03014	0.01794	0.40439	0.39178	0.05169	0.467	0.31518	0.40497	0.04124	0.48773	0.02655	0.03882	0.40892	0.45628	0.03615	0.03211	0.26234	0.36466	0.3169	0.37492	0.28004	0.39284	0.38251	0.24274	0.41543	0.03775	0.42619	0.04455	0.46675	0.03102	0.03123	0.35778
cg12024530	12	53693290	53693340	R	12	53689234	53693232	PFDN5	0.51663	0.08094	0.11327	0.13383	0.54068	0.46636	0.09791	0.12175	0.46055	0.09373	0.53422	0.51165	0.46564	0.5138	0.53243	0.10071	0.28041	0.10321	0.13188	0.12024	0.25824	0.46719	0.29041	0.46535	0.45036	0.49825	0.43803	0.12463	0.46716	0.46095	0.10038	0.12367	0.13638	0.14506	0.12335	0.47711	0.13233	0.08961	0.51294	0.08955	0.4714
cg07348845	1	227544540	227544590	F	1	227177566	227505826	CDC42BPA	0.6833	0.43724	0.71189	0.47831	0.46071	0.16324	0.20741	0.21501	0.23149	0.17543	0.19952	0.59688	0.4541	0.43833	0.48372	0.48428	0.40233	0.5107	0.23226	0.13393	0.21711	0.68102	0.18883	0.21152	0.44567	0.21514	0.21957	0.45648	0.44029	0.22123	0.25823	0.64976	0.49627	0.50486	0.22258	0.44382	0.24248	0.17235	0.19227	0.1854	0.44906
cg02704535	6	31783265	31783316	R	6	31783290	31785717	HSPA1A	0.07797	0.00433	0.01168	0.02184	0.03421	0.06989	0.01544	0	0.34991	0.43528	0.57363	0.00828	0.44338	0.01411	0.35895	0.28788	0.2525	0.37149	0.47997	0.44635	0.39249	0.06625	0.06332	0.32985	0.0315	0.26854	0.25757	0.08167	0.0156	0.15236	0.05234	0.51005	0.01382	0.06491	0.40699	0.037	0.02012	0.0114	0.19677	0.16039	0.40704
cg03271487	11	2365581	2365631	F	11	2323242	2339430	TSPAN32	0.06996	0.30126	0.34783	0.05948	0.2919	0.04098	0.0852	0.45818	0.07141	0.39233	0.05651	0.05257	0.44615	0.25764	0.49558	0.50309	0.05757	0.08903	0.44688	0.27191	0.31563	0.41086	0.41456	0.34151	0.55513	0.33928	0.07413	0.08247	0.07252	0.51531	0.47784	0.09362	0.08042	0.36605	0.09818	0.4474	0.45715	0.07626	0.0656	0.09378	0.27725
cg07389699	6	32728736	32728786	R	6	32723875	32731330	HLA-DQB2	0.34777	0.52011	0.02714	0.02918	0.02525	0.03219	0.03742	0.33911	0.55593	0.02654	0.23513	0.33098	0.37639	0.33368	0.04015	0.03039	0.52572	0.21766	0.25447	0.04602	0.35789	0.03872	0.03701	0.40177	0.03521	0.0282	0.32841	0.03574	0.58561	0.38487	0.03612	0.37725	0.34451	0.25478	0.03583	0.24524	0.27955	0.33819	0.03855	0.5621	0.03933
cg11782635	5	169930869	169930920	R	5	169780880	170163634	KCNIP1	0.65179	0.04827	0.03636	0.02859	0.06715	0.48483	0.63525	0.17085	0.35924	0.10145	0.5816	0.15421	0.04172	0.30139	0.51351	0.43386	0.4181	0.05998	0.47162	0.1201	0.50958	0.5699	0.48443	0.11356	0.29873	0.40023	0.2768	0.11372	0.45719	0.04962	0.39345	0.53337	0.28205	0.38206	0.0646	0.60141	0.08968	0.5392	0.49821	0.68666	0.07029
cg26371521	6	110222816	110222866	R	6	110012423	110146634	FIG4	0.61938	0.51746	0.57826	0.56023	0.87278	0.52932	0.58755	0.85598	0.82656	0.288	0.37662	0.87271	0.79165	0.53153	0.30073	0.59369	0.81541	0.61287	0.86165	0.55935	0.30535	0.50703	0.82463	0.341	0.54857	0.78614	0.56011	0.57664	0.80983	0.49125	0.5793	0.56964	0.83506	0.40999	0.80207	0.81236	0.54979	0.554	0.47507	0.53848	0.55394
cg22847691	6	31783294	31783345	R	6	31783290	31785717	HSPA1A	0.119	0.02569	0.01462	0.01909	0.06773	0.06288	0.01157	0.02009	0.36531	0.49574	0.59745	0.02457	0.48041	0.01954	0.38024	0.33363	0.2472	0.37909	0.55746	0.49877	0.37891	0.07739	0.07163	0.32879	0.05839	0.30805	0.28053	0.08517	0.01774	0.18056	0.06103	0.52422	0.02504	0.07942	0.42478	0.0567	0.01798	0.02274	0.22411	0.17323	0.44424
cg19235645	12	124787691	124787741	F	12	124773709	124800568	FAM101A	0.01782	0	0.79382	0.02702	0.14782	0.16072	0.14656	0.00948	0.78073	0.13987	0.82194	0.17398	0.19723	0.70543	0.74344	0.18597	0.74732	0.77283	0.16255	0.1476	0.68325	0.74176	0.20892	0.76793	0.744	0.13109	0.76004	0.79505	0.15629	0.15235	0.44159	0.74453	0.17781	0.19821	0.1834	0.68333	0.73354	0.17151	0.73541	0.12208	0.15759
cg10741422	19	21769265	21769316	R	19	21688436	21721079	ZNF429	0.42549	0.07378	0.06581	0.4864	0.35422	0.59286	0.06514	0.50761	0.55539	0.61961	0.51515	0.08115	0.08549	0.58697	0.33926	0.38815	0.49118	0.1829	0.09318	0.08554	0.09287	0.53604	0.10367	0.15064	0.55677	0.23838	0.66811	0.20164	0.09145	0.0975	0.53587	0.47918	0.40348	0.12405	0.46178	0.16271	0.12248	0.09083	0.68228	0.51458	0.09017
cg00579921	6	32489941	32489992	R	6	32485162	32498006	HLA-DRB5	0.12443	0.4615	0.07252	0.63196	0.55495	0.08622	0.42448	0.25902	0.3295	0.17001	0.07534	0.82174	0.40877	0.47837	0.25322	0.5947	0.54557	0.44346	0.16349	0.66943	0.07551	0.74215	0.35131	0.64743	0.54634	0.52846	0.51914	0.66728	0.44638	0.44359	0.14426	0.62815	0.53333	0.21814	0.34789	0.25504	0.50343	0.11752	0.45359	0.09924	0.5606
cg01589129	4	74809967	74810018	R	4	74846795	74847715	PF4	0.50057	0.19574	0.02525	0.49014	0.25191	0.48412	0.03671	0.01688	0.03726	0.02416	0.08951	0.04473	0.07471	0.33243	0.45186	0.53372	0.42901	0.03859	0.28566	0.46865	0.44727	0.58228	0.0464	0.16969	0.37506	0.5281	0.11761	0.03497	0.04415	0.05001	0.04482	0.51506	0.07401	0.10667	0.5306	0.08947	0.05658	0.56429	0.40848	0.56314	0.04893
cg04278162	6	30182171	30182222	F	6	30152233	30181153	TRIM26	0.36144	0.34537	0.08475	0.22947	0.4993	0.55543	0.01435	0.25661	0.42299	0.40459	0.36509	0.02719	0.34825	0.07466	0.41176	0.04037	0.31359	0.41152	0.40072	0.18505	0.47643	0.06674	0.07763	0.36272	0.24487	0.46898	0.41409	0.10406	0.53892	0.04263	0.23925	0.55269	0.08526	0.08829	0.43001	0.07059	0.03395	0.44553	0.02305	0.43761	0.02793
cg06096382	7	43151675	43151725	R	7	43152197	43602938	HECW1	0.62512	0.50398	0.92949	0.61246	0.73773	0.97018	0.9599	0.95527	0.53055	0.77289	0.59988	0.80334	0.74527	0.59618	0.86283	0.38592	0.91827	0.82911	0.38985	0.70317	0.96151	0.76894	0.88189	0.83965	0.86	0.45975	0.94931	0.84746	0.62751	0.42652	0.54144	0.79801	0.93974	0.82224	0.40837	0.75302	0.84689	0.96259	0.37621	0.93749	0.8433
cg05338731	22	23488991	23489041	R	22	23487512	23506531	RAB36	0.29746	0.4477	0.25891	0.03354	0.26663	0.43218	0.0283	0.27593	0.25603	0.04045	0.03078	0.26247	0.51809	0.05987	0.2814	0.34472	0.04341	0.04303	0.27995	0.28734	0.20108	0.24952	0.03479	0.26777	0.26449	0.09017	0.02963	0.02948	0.50515	0.21149	0.03154	0.27652	0.28593	0.28871	0.05915	0.28847	0.04745	0.24033	0.3489	0.03665	0.20594
cg25886479	11	50257624	50257675	F	11	50238999	50257633	LOC441601	0.56803	0.52637	0.04249	0.12415	0.36625	0.29639	0.50933	0.48716	0.49461	0.30066	0.64145	0.19641	0.17332	0.40339	0.26079	0.15369	0.21935	0.13262	0.2672	0.44788	0.11668	0.22833	0.05446	0.07662	0.4345	0.51562	0.17583	0.16279	0.20092	0.10848	0.45973	0.19201	0.44886	0.45354	0.22497	0.57834	0.2907	0.03951	0.06079	0.10257	0.14521
cg07964754	16	84650202	84650252	F	16	84599205	84651669	COTL1	0.8045	0.53783	0.21725	0.79542	0.76954	0.68818	0.26665	0.63648	0.58089	0.19679	0.52602	0.30736	0.73487	0.64405	0.76355	0.50522	0.43678	0.22861	0.53918	0.2553	0.38169	0.28546	0.55525	0.27597	0.54346	0.48398	0.27948	0.50971	0.60657	0.224	0.54865	0.55988	0.7148	0.74649	0.54359	0.25262	0.2841	0.53441	0.91063	0.57166	0.8049
cg24603464	2	238395802	238395853	R	2	238395877	238463960	MLPH	0.60418	0.00424	0.28825	0.31201	0.31536	0.61656	0.58742	0.4174	0.48927	0.18433	0.34324	0.24158	0.14101	0.08144	0.50327	0.24324	0.02861	0.20421	0.51715	0.26141	0.4548	0.44125	0.48647	0.50814	0.1899	0.53012	0.4877	0.20418	0.04037	0.04355	0.3663	0.39319	0.43341	0.40555	0.13789	0.06104	0.10712	0.53237	0.04387	0.04929	0.37064
cg01060059	5	41870031	41870082	R	5	41730167	41870791	OXCT1	0.61648	0.24158	0.39862	0.00159	0.21742	0.53677	0.01391	0.12795	0.29113	0.28727	0.70619	0.03309	0.05183	0.54931	0.62926	0.26546	0.20872	0.51667	0.33717	0.52473	0.51144	0.48786	0.20679	0.1326	0.38062	0.43217	0.16738	0.11036	0.34572	0.05475	0.38611	0.533	0.40736	0.17526	0.54511	0.49587	0.05118	0.02979	0.65948	0.03789	0.01762
cg00704664	20	60500528	60500578	R	20	59827558	60512299	CDH4	0.05039	0.40975	0.27811	0.06386	0.26185	0.05838	0.41819	0.38479	0.53173	0.34393	0.38796	0.07144	0.38306	0.06591	0.06505	0.31222	0.07831	0.24382	0.70117	0.53544	0.69788	0.35602	0.06387	0.37056	0.55128	0.58406	0.37795	0.36093	0.34046	0.31398	0.37772	0.07412	0.59074	0.29952	0.5845	0.37765	0.38133	0.39678	0.06462	0.37688	0.24425
cg11036359	6	29759078	29759128	F	6	29758808	29760850	HCG4	0.66132	0.42283	0.76874	0.68671	0.02651	0.62045	0.43077	0.32395	0.02624	0.66088	0.44338	0.42502	0.38581	0.32751	0.40851	0.7159	0.47494	0.66752	0.65302	0.37414	0.32749	0.34832	0.33676	0.4387	0.44468	0.38917	0.41416	0.6473	0.46693	0.35935	0.69188	0.03109	0.62476	0.62915	0.34824	0.59912	0.44065	0.04218	0.6262	0.68788	0.38233
cg18237551	5	150284550	150284601	R	5	150273953	150284545	ZNF300	0.41237	0.68921	0.08537	0.42138	0.34085	0.32649	0.39754	0.0742	0.44632	0.38606	0.13608	0.24427	0.32035	0.51119	0.71495	0.06218	0.0364	0.40555	0.08597	0.46183	0.0489	0.71439	0.68762	0.21205	0.58625	0.40752	0.3837	0.35999	0.01242	0.34966	0.73562	0.41901	0.65447	0.06016	0.37073	0.55757	0.05047	0.32624	0.59171	0.20374	0.48824
cg15487867	1	1475692	1475743	R	1	1470158	1475740	C1orf70	0.36835	0.06694	0.45451	0.04059	0.01862	0.53854	0.06347	0.03372	0.56486	0.04712	0.07437	0.04497	0.06548	0.05141	0.56405	0.08089	0.32054	0.31031	0.06635	0.23017	0.51215	0.474	0.19511	0.20055	0.58161	0.58522	0.13592	0.32029	0.20784	0.11797	0.45258	0.43502	0.07944	0.1762	0.04761	0.12529	0.04589	0.52601	0.53625	0.31692	0.27519
cg13821051	2	101124808	101124858	R	2	101086943	101099742	NMS	0.86031	0.87784	0.50433	0.51304	0.64565	0.63067	0.48067	0.82829	0.79524	0.70185	0.50556	0.4755	0.89592	0.29307	0.79924	0.45578	0.75036	0.37696	0.69084	0.54118	0.89448	0.88405	0.21919	0.03706	0.5292	0.43135	0.85129	0.48093	0.54244	0.65993	0.22026	0.56998	0.0461	0.46398	0.69013	0.51307	0.60566	0.52081	0.32007	0.41869	0.52184
cg01022871	4	146654614	146654664	F	4	146601355	146653946	C4orf51	0.04668	0.05003	0.47484	0.42376	0.40551	0.41805	0.48373	0.44307	0.14925	0.05593	0.50327	0.36787	0.06771	0.22866	0.34267	0.29535	0.30697	0.12179	0.4324	0.44086	0.39328	0.04304	0.0437	0.37994	0.06539	0.03409	0.07394	0.27303	0.35019	0.4104	0.04031	0.30222	0.06266	0.35694	0.35243	0.42452	0.08112	0.41745	0.4203	0.03938	0.33817
cg22240348	21	46975755	46975806	R	21	46934628	46962351	SLC19A1	0.40884	0.37382	0.33068	0.33407	0.01096	0.41308	0.01324	0	0.20251	0.01242	0.44234	0.01658	0.19732	0.01639	0.43487	0.01883	0.47662	0.25811	0.00467	0.38291	0.23223	0.0352	0.0248	0.02007	0.49262	0.36955	0.01642	0.01358	0.01732	0.02438	0.01528	0.3403	0.38167	0.45454	0.02242	0.20901	0.39407	0.0178	0.56414	0.45362	0.42697
cg05392364	15	78556810	78556861	R	15	78556486	78574536	DNAJA4	0.16175	0.04124	0.45146	0.05928	0.03274	0.47742	0.01614	0.42846	0.32615	0.53263	0.75422	0.03179	0.06505	0.11914	0.50457	0.09302	0.36899	0.029	0.46025	0.4853	0.51081	0.07921	0.04033	0.40499	0.28233	0.48911	0.50305	0.13414	0.55419	0.03829	0.50681	0.26113	0.26844	0.25218	0.32422	0.08977	0.01825	0.04309	0.44956	0.23621	0.11109
cg20181254	12	53693309	53693359	R	12	53689234	53693232	PFDN5	0.44133	0.06006	0.04341	0.06485	0.43303	0.36732	0.05225	0.05352	0.46191	0.06619	0.41779	0.41233	0.37526	0.35873	0.49473	0.05765	0.23455	0.05234	0.06664	0.04458	0.28287	0.36973	0.21297	0.40501	0.40516	0.37031	0.35891	0.06799	0.40119	0.39703	0.0478	0.07188	0.0707	0.06789	0.07633	0.38777	0.06761	0.05913	0.41993	0.06141	0.36133
cg03311906	22	20376405	20376455	F	22	20383730	20398695	PI4KAP1	0.57597	0.5216	0.91415	0.92194	0.91508	0.88059	0.89805	0.55485	0.90726	0.59937	0.91102	0.82899	0.53249	0.87698	0.64	0.58338	0.36991	0.48735	0.60547	0.85984	0.80562	0.88311	0.56417	0.89068	0.6809	0.90861	0.90476	0.91158	0.6567	0.64983	0.6116	0.60213	0.90534	0.90608	0.59272	0.87738	0.86668	0.92587	0.55491	0.52775	0.52319
cg25658612	3	40175622	40175672	F	3	39851302	40301804	MYRIP	0.89338	0.04772	0.88874	0.5829	0.38279	0.57405	0.56169	0.51695	0.77824	0.8052	0.53581	0.05911	0.61824	0.57416	0.84832	0.79995	0.28111	0.07339	0.40359	0.10702	0.79387	0.79841	0.80236	0.77095	0.57605	0.80299	0.06803	0.53726	0.49664	0.4816	0.81491	0.50493	0.54624	0.73512	0.4881	0.53136	0.83376	0.59597	0.53656	0.53264	0.04687
cg25674027	12	103325781	103325831	F	12	103232103	103311381	PAH	0.42746	0.39873	0.54097	0.62491	0.55868	0.51151	0.45561	0.64029	0.03226	0.62755	0.42373	0.41333	0.49858	0.04123	0.04027	0.3152	0.034	0.51772	0.53478	0.60907	0.36383	0.03474	0.39202	0.25313	0.03786	0.20998	0.42103	0.52596	0.44815	0.72747	0.05135	0.28795	0.29255	0.57853	0.37039	0.25027	0.45174	0.18118	0.42811	0.5625	0.03249
cg12754571	1	247694221	247694272	R	1	247693434	247697141	OR2C3	0.80425	0.09783	0.0251	0.28557	0.23494	0.50264	0.0923	0.37383	0.4605	0.72942	0.57071	0.10673	0.59367	0.0872	0.268	0.43932	0.19813	0.067	0.45724	0.56251	0.23998	0.58629	0.06473	0.27441	0.5603	0.44932	0.38363	0.22843	0.58844	0.04881	0.08699	0.40356	0.52401	0.22165	0.44588	0.55097	0.08039	0.70941	0.21626	0.52959	0.37405
cg18699744	10	118387206	118387257	F	10	118380464	118404656	PNLIPRP2	0.55358	0.0647	0.13655	0.15281	0.1039	0.30953	0.04608	0.53213	0.55486	0.36263	0.14682	0.4802	0.48122	0.52497	0.39265	0.18696	0.24414	0.10073	0.53731	0.42586	0.3278	0.05394	0.15449	0.56471	0.4191	0.20151	0.65827	0.08304	0.23647	0.10982	0.45537	0.30913	0.38533	0.43791	0.42687	0.5003	0.1118	0.07218	0.544	0.23379	0.48182
cg21580376	5	148206411	148206462	F	5	148206155	148208196	ADRB2	0.32373	0.04275	0.03616	0.31403	0.41452	0.09262	0.48202	0.40104	0.33104	0.12145	0.4175	0.34986	0.3645	0.27026	0.03712	0.03879	0.02459	0.02875	0.40569	0.32594	0.42743	0.04281	0.04541	0.03322	0.41018	0.32122	0.03638	0.02155	0.01028	0.43553	0.05828	0.21913	0.03867	0.22681	0.41713	0.26511	0.04794	0.50405	0.03209	0.13944	0.02709
cg11585022	5	110427296	110427346	R	5	110427869	110466201	WDR36	0.74118	0.67235	0.54918	0.82991	0.67744	0.5182	0.52405	0.04266	0.04001	0.02412	0.6	0.50996	0.45899	0.08945	0.54759	0.47653	0.61557	0.325	0.46881	0.57314	0.08045	0.07407	0.45461	0.44825	0.77552	0.12437	0.77437	0.63899	0.48556	0.42043	0.83356	0.70607	0.49625	0.14678	0.70544	0.49994	0.56269	0.78594	0.05691	0.54447	0.50895
cg13725087	9	135878969	135879019	R	9	135854097	135867083	GFI1B	0.82721	0.04699	0.83586	0.80498	0.04799	0.4501	0.52485	0.49239	0.74651	0.44393	0.03423	0.4249	0.81158	0.38159	0.48457	0.74873	0.43738	0.47357	0.45398	0.04231	0.67498	0.76378	0.80303	0.81157	0.45339	0.42813	0.04908	0.46723	0.84331	0.04871	0.72938	0.74592	0.48274	0.62712	0.45202	0.72961	0.47474	0.47221	0.04549	0.83109	0.76931
cg01528832	10	65225240	65225290	F	10	65224988	65226320	LOC84989	0.19794	0.0367	0.67568	0.3217	0.04018	0.22142	0.2543	0.63795	0.04807	0.3663	0.04218	0.65015	0.26975	0.3657	0.42756	0.25164	0.26836	0.31187	0.21024	0.06506	0.29856	0.06127	0.63108	0.06531	0.06273	0.58149	0.05463	0.63304	0.20949	0.62444	0.02623	0.38129	0.22395	0.53946	0.08037	0.60382	0.31207	0.24089	0.05483	0.22029	0.04796
cg11930554	4	74809862	74809913	R	4	74846795	74847715	PF4	0.62066	0.17991	0.03916	0.38355	0.17005	0.47753	0.15555	0.02979	0.03891	0.03507	0.27789	0.04596	0.10009	0.18921	0.42592	0.5833	0.35086	0.08073	0.27459	0.52143	0.60735	0.66842	0.03243	0.14896	0.36302	0.56131	0.10685	0.02279	0.14687	0.03029	0.02103	0.5069	0.06255	0.09326	0.42227	0.11297	0.05663	0.5074	0.5214	0.67848	0.06419
cg18828861	6	116576566	116576616	F	6	116571132	116575261	TSPYL4	0.61682	0.3122	0.5544	0.34974	0.3655	0.53986	0.78574	0.32718	0.64344	0.48795	0.3142	0.56907	0.80759	0.45056	0.60327	0.75475	0.32121	0.62933	0.59312	0.57075	0.61663	0.64519	0.29461	0.62746	0.66595	0.3701	0.77558	0.81949	0.56331	0.61639	0.80977	0.39343	0.33853	0.40379	0.60573	0.61713	0.58271	0.82461	0.62086	0.61833	0.40259
cg08358983	4	156680000	156680051	R	4	156680125	156728782	GUCY1B3	0.74902	0.29675	0.14066	0.06014	0.2095	0.4317	0.07068	0.25005	0.43538	0.08951	0.51165	0.11177	0.10314	0.35046	0.49482	0.27476	0.47566	0.14237	0.50925	0.21199	0.67421	0.69668	0.20742	0.28322	0.41181	0.46777	0.43761	0.11603	0.55186	0.10699	0.45252	0.55329	0.23494	0.1269	0.50611	0.13028	0.1165	0.10609	0.59843	0.32771	0.1882
cg14669842	5	112405789	112405839	F	5	112357796	112630612	MCC	0.94709	0.72938	0.46352	0.76941	0.41858	0.7759	0.44431	0.76545	0.72193	0.51153	0.73803	0.50641	0.49763	0.42986	0.71214	0.73105	0.91419	0.70082	0.73257	0.78039	0.86226	0.43646	0.70508	0.69037	0.49469	0.44445	0.45814	0.46146	0.73768	0.451	0.728	0.73731	0.53111	0.54703	0.51646	0.41808	0.54137	0.71437	0.72544	0.79632	0.48087
cg15251140	8	8770922	8770973	R	8	8641998	8751131	MFHAS1	0.7544	0.18569	0.74567	0.08997	0.82454	0.80074	0.16311	0.75963	0.83141	0.63232	0.77569	0.15281	0.19962	0.5907	0.15635	0.73874	0.09731	0.19016	0.17226	0.63565	0.71978	0.80194	0.70101	0.72948	0.84514	0.69166	0.71724	0.16389	0.70601	0.82336	0.80825	0.79715	0.6807	0.68141	0.71798	0.1814	0.70206	0.74118	0.74834	0.10654	0.73195
cg21386500	10	71813717	71813768	F	10	71812356	71872039	H2AFY2	0.51977	0.09068	0.49763	0.07548	0.20174	0.47399	0.63262	0.27318	0.18939	0.13622	0.48293	0.28387	0.14727	0.33688	0.63496	0.51486	0.62765	0.19413	0.60087	0.35367	0.48979	0.64212	0.57455	0.27624	0.3284	0.5601	0.69781	0.32267	0.61799	0.20315	0.43489	0.58812	0.48492	0.54336	0.29978	0.17862	0.12484	0.38532	0.5124	0.53736	0.51767
cg04550737	1	119530599	119530650	F	1	119425665	119532179	TBX15	0.23487	0.00301	0.14222	0.015	0.03132	0.43994	0.49496	0.35756	0.47985	0.54125	0.49486	0.27544	0.36187	0.5175	0.66797	0.26981	0.42806	0.06783	0.4679	0.52433	0.26884	0.39754	0.4074	0.25612	0.40041	0.59524	0.10693	0.17241	0.45644	0.01833	0.26295	0.52595	0.5273	0.15666	0.1087	0.49851	0.03466	0.7079	0.64857	0.65241	0.18934
cg25543264	7	51293862	51293912	R	7	51083909	51384515	COBL	0.64567	0.41481	0.65816	0.65955	0.44653	0.03972	0.4009	0.37161	0.0346	0.65426	0.03019	0.36502	0.53684	0.44772	0.43512	0.04708	0.61995	0.03273	0.47119	0.60124	0.26413	0.37648	0.63373	0.40942	0.40383	0.34433	0.35057	0.41233	0.33136	0.66094	0.37481	0.58443	0.39092	0.37537	0.40142	0.61532	0.06017	0.68007	0.39655	0.39562	0.61169
cg10268889	4	24474079	24474129	F	4	24521814	24521913	MIR573	0.50801	0.08373	0.52009	0.51779	0.19174	0.10168	0.62329	0.45276	0.4406	0.10812	0.09385	0.5453	0.44368	0.63842	0.13077	0.10584	0.24986	0.44043	0.50173	0.52385	0.34435	0.46476	0.39255	0.30392	0.36036	0.42422	0.34585	0.06753	0.28261	0.39086	0.12254	0.4827	0.47349	0.07801	0.43985	0.46729	0.14968	0.52337	0.14968	0.12701	0.07836
cg00519002	16	56659288	56659339	R	16	56659584	56661022	MT1E	0.41389	0.04336	0.5065	0.34091	0.37588	0.46005	0.0682	0.42347	0.36671	0.02277	0.05338	0.03844	0.32552	0.05413	0.433	0.27542	0.29663	0.05436	0.08663	0.19885	0.28705	0.48411	0.54584	0.27108	0.10199	0.04225	0.34834	0.14565	0.59773	0.06476	0.10316	0.53006	0.42163	0.15119	0.38115	0.47647	0.27962	0.49633	0.03052	0.4027	0.12538
cg13653328	5	148520669	148520719	F	5	148521053	148639999	ABLIM3	0.45666	0.50167	0.77001	0.7886	0.41016	0.45207	0.80762	0.4997	0.75465	0.41908	0.67779	0.75542	0.40837	0.57743	0.73263	0.82678	0.5743	0.04952	0.84601	0.45935	0.42337	0.39718	0.84512	0.86874	0.78305	0.44656	0.44258	0.88067	0.3722	0.38939	0.81856	0.47122	0.74907	0.48132	0.45248	0.47971	0.75468	0.48754	0.48408	0.03304	0.69789
cg26690318	10	100167415	100167465	R	10	100143322	100174978	PYROXD2	0.64037	0.62852	0.67729	0.84681	0.81074	0.83558	0.84997	0.80585	0.62543	0.62176	0.84924	0.59685	0.83799	0.10482	0.8436	0.819	0.8689	0.82951	0.84174	0.80209	0.52637	0.80747	0.55819	0.80528	0.58605	0.0828	0.80308	0.86353	0.81915	0.80989	0.54447	0.58046	0.83966	0.7888	0.7352	0.80307	0.11615	0.58486	0.60973	0.61179	0.0901
cg06906980	8	86157934	86157985	F	8	86157715	86196302	CA13	0.10377	0.31488	0.50727	0.49571	0.50894	0.04642	0.38073	0.29429	0.02744	0.36755	0.30444	0.31148	0.3712	0.41707	0.47714	0.41542	0.36653	0.04152	0.46404	0.32595	0.10893	0.34807	0.04125	0.39309	0.06826	0.39535	0.43338	0.08613	0.39337	0.32002	0.03695	0.45088	0.51529	0.39509	0.05979	0.36912	0.34901	0.35563	0.22407	0.04007	0.3394
cg13401703	15	99789777	99789827	F	15	99676528	99789815	TTC23	0.48648	0.07692	0.3934	0.13963	0.19989	0.33398	0.02736	0.15003	0.04582	0.07723	0.25988	0.02886	0.07471	0.02782	0.37169	0.40902	0.87301	0.61312	0.69038	0.77719	0.49605	0.57469	0.23023	0.24373	0.04636	0.43406	0.5086	0.08361	0.0562	0.49469	0.12258	0.04648	0.21563	0.3475	0.23097	0.49765	0.40486	0.04036	0.22592	0.35425	0.0605
cg07909359	16	67208355	67208406	R	16	67207869	67209624	NOL3	0.07451	0.00718	0.49624	0.04921	0.03237	0.60425	0.03729	0.04767	0.56576	0.0096	0.02619	0.19846	0.01221	0.17354	0.51567	0.26165	0.4678	0.40279	0.65464	0.54734	0.28315	0.66336	0.02481	0.44065	0.28074	0.05239	0.2053	0.26192	0.11728	0.01976	0.18969	0.43124	0.34968	0.1716	0.01974	0.04858	0.02418	0.02833	0.41394	0.64734	0.02251
cg01050429	5	72596596	72596646	R	5	72469022	72470968	TMEM174	0.62162	0.29786	0.35579	0.56902	0.60508	0.6987	0.03609	0.26102	0.32722	0.28294	0.66521	0.02142	0.04178	0.38502	0.63921	0.29384	0.2275	0.44366	0.36392	0.39566	0.67932	0.60647	0.64773	0.60283	0.63504	0.45361	0.27285	0.29611	0.36496	0.32496	0.6879	0.54111	0.36794	0.3052	0.55786	0.40279	0.44363	0.70809	0.3466	0.37217	0.55431
cg19218082	13	111111122	111111173	R	13	110959630	111165371	COL4A2	0.82098	0.96856	0.83161	0.79193	0.81059	0.85506	0.78517	0.77095	0.34867	0.80399	0.29908	0.96206	0.26315	0.78858	0.76692	0.74152	0.7302	0.78417	0.77705	0.77485	0.9848	0.74466	0.28718	0.9592	0.78904	0.35294	0.26997	0.77162	0.77146	0.80178	0.30529	0.73396	0.28917	0.27111	0.30581	0.30189	0.28532	0.79022	0.27327	0.25785	0.77266
cg15279541	6	171036378	171036428	F	6	170886450	170893748	PDCD2	0.15976	0.66215	0.37485	0.64335	0.13643	0.64544	0.65413	0.61583	0.69262	0.13524	0.38549	0.15215	0.17827	0.5954	0.60052	0.6376	0.16845	0.20685	0.6615	0.17621	0.63723	0.16277	0.152	0.61046	0.40562	0.41619	0.63722	0.66618	0.12835	0.15852	0.13844	0.59447	0.15781	0.66058	0.57545	0.22208	0.64201	0.1644	0.65729	0.19145	0.47377
cg24969496	6	32606795	32606845	R	6	32605182	32611428	HLA-DQA1	0.45929	0.16997	0.68423	0.54791	0.42271	0.68894	0.37925	0.2131	0.7902	0.80102	0.66422	0.01542	0.52738	0.76032	0.6627	0.51151	0.19637	0.78283	0.82281	0.53333	0.37656	0.03439	0.73141	0.74712	0.2276	0.77987	0.78531	0.01877	0.58156	0.61009	0.60898	0.26798	0.72683	0.58397	0.73607	0.76506	0.70594	0.48992	0.76022	0.82095	0.61816
cg16518209	10	37106968	37107018	R	10	37414784	37521495	ANKRD30A	0.34852	0.25352	0.19999	0.32644	0.56037	0.24541	0.95673	0.56127	0.2901	0.31389	0.19974	0.2464	0.6513	0.234	0.59903	0.39268	0.35187	0.65613	0.26236	0.58284	0.54955	0.62793	0.64673	0.30797	0.56795	0.59853	0.34293	0.53714	0.24836	0.62693	0.62234	0.30431	0.27377	0.95266	0.51687	0.22075	0.29334	0.23528	0.63899	0.59438	0.23926
cg11940285	3	129693384	129693435	F	3	129693113	129696776	TRH	0.38863	0.59262	0.33546	0.08984	0.08185	0.35953	0.09888	0.5066	0.60475	0.17999	0.23571	0.55079	0.17133	0.16052	0.39825	0.24273	0.47515	0.58576	0.32192	0.30576	0.59185	0.47206	0.48596	0.26272	0.37444	0.4711	0.41925	0.58903	0.18017	0.08545	0.32551	0.58803	0.30705	0.21821	0.19134	0.54075	0.12653	0.20488	0.55952	0.2651	0.14417
cg23499373	19	58578578	58578628	F	19	58570606	58581108	ZNF135	0.0595	0.45801	0.51127	0.72875	0.04942	0.41745	0.73656	0.05696	0.51673	0.86455	0.79593	0.83879	0.52863	0.81265	0.8315	0.07525	0.13643	0.32235	0.86416	0.53084	0.12927	0.76227	0.29193	0.78462	0.76179	0.10326	0.42401	0.38714	0.50573	0.39296	0.43127	0.39604	0.48716	0.845	0.40522	0.45895	0.07374	0.06059	0.86851	0.90466	0.05308
cg02268229	4	141489987	141490038	R	4	141481051	141489959	UCP1	0.56577	0.0072	0.0194	0.0159	0.00758	0.08639	0.02439	0.39011	0.03051	0.27857	0.5798	0.04501	0.03733	0.52048	0.58522	0.36402	0.56939	0.56506	0.50985	0.24232	0.04271	0.02969	0.02778	0.53636	0.35794	0.1683	0.55981	0.01973	0.03596	0.03743	0.36118	0.34824	0.07926	0.15404	0.04771	0.06598	0.01857	0.63543	0.4745	0.56674	0.03449
cg20591337	12	53693392	53693442	R	12	53693469	53700964	C12orf10	0.39551	0.02847	0.02414	0.02225	0.35705	0.36242	0.02118	0.01727	0.3499	0.02563	0.3684	0.35662	0.33573	0.39871	0.4446	0.03565	0.1979	0.03064	0.03139	0.02369	0.24996	0.34162	0.19516	0.32301	0.34206	0.34366	0.31986	0.02883	0.3225	0.34254	0.0301	0.03449	0.03891	0.03826	0.04083	0.37762	0.04331	0.02542	0.40157	0.01895	0.35016
cg13506281	13	29914150	29914200	R	13	29598747	30080083	MTUS2	0.76282	0.64073	0.03644	0.7597	0.44809	0.84793	0.65061	0.83822	0.43157	0.62155	0.82511	0.4641	0.4496	0.40578	0.72011	0.41195	0.80901	0.69557	0.29176	0.43942	0.06208	0.6354	0.40323	0.26868	0.39708	0.0843	0.63675	0.62295	0.45684	0.88379	0.40183	0.32538	0.4115	0.33076	0.28917	0.8252	0.4269	0.83801	0.81482	0.73743	0.326
cg22809682	17	63549874	63549924	R	17	63524684	63557740	AXIN2	0.54927	0.27003	0.34131	0.58407	0.28747	0.56283	0.52565	0.5412	0.5581	0.43049	0.28836	0.48533	0.27799	0.57867	0.36136	0.02118	0.02989	0.31071	0.30499	0.31535	0.62154	0.33286	0.31059	0.53412	0.30171	0.28375	0.54438	0.64874	0.22263	0.0291	0.57532	0.0205	0.03008	0.32599	0.04707	0.03892	0.31443	0.02961	0.65531	0.63573	0.63468
cg22576950	15	68522787	68522837	F	15	68499330	68522080	CLN6	0.50968	0.29171	0.77181	0.55121	0.53762	0.46684	0.31369	0.51658	0.26713	0.51581	0.77594	0.49894	0.73683	0.49205	0.51462	0.53245	0.31902	0.73498	0.51866	0.52295	0.46189	0.71799	0.24661	0.32563	0.24962	0.28253	0.30795	0.22244	0.67762	0.44364	0.31173	0.49975	0.6746	0.49821	0.4502	0.45248	0.46258	0.47201	0.4641	0.74594	0.70251
cg08896901	4	152996165	152996215	F	4	153242410	153456172	FBXW7	0.66329	0.11815	0.49073	0.17359	0.52175	0.34412	0.52746	0.19265	0.64403	0.47382	0.37579	0.68054	0.41846	0.17971	0.71535	0.29521	0.78588	0.77989	0.32237	0.62605	0.59516	0.23768	0.79414	0.61339	0.61346	0.17691	0.65543	0.72431	0.82971	0.52875	0.35804	0.60673	0.25488	0.36353	0.41428	0.57311	0.67207	0.8136	0.50388	0.38434	0.48542
cg01201482	2	128421827	128421878	F	2	128395996	128439360	LIMS2	0.42732	0.1656	0.18877	0.09482	0.11231	0.27189	0.32167	0.21788	0.51756	0.50688	0.19991	0.18423	0.67249	0.29399	0.45309	0.2663	0.68031	0.52948	0.78152	0.75814	0.4228	0.48117	0.78609	0.55281	0.55506	0.53083	0.54676	0.2655	0.78982	0.62615	0.53033	0.22595	0.63859	0.1351	0.75073	0.1379	0.21227	0.19229	0.77838	0.32022	0.71319
cg22455450	19	53038922	53038972	R	19	53030908	53059302	ZNF808	0.52607	0.25508	0.18215	0.52574	0.29505	0.46449	0.57966	0.19891	0.09153	0.41505	0.10283	0.13597	0.12168	0.49648	0.46077	0.15037	0.45616	0.21666	0.23401	0.4296	0.26475	0.11391	0.09332	0.33219	0.17531	0.47795	0.49985	0.3582	0.48549	0.3264	0.16098	0.08914	0.12935	0.09876	0.44982	0.19008	0.53334	0.55115	0.52117	0.08808	0.43362
cg16081854	5	308268	308318	F	5	304290	438403	AHRR	0.38521	0.38154	0.63542	0.64853	0.38445	0.04466	0.37173	0.03698	0.35171	0.35487	0.04376	0.54966	0.05143	0.4947	0.391	0.0482	0.34939	0.37715	0.39036	0.32642	0.44735	0.04831	0.59894	0.58145	0.60714	0.59375	0.51871	0.34111	0.54863	0.05407	0.35445	0.35379	0.37519	0.39096	0.07453	0.57247	0.38762	0.36418	0.62594	0.59401	0.35461
cg13661648	6	33035234	33035284	R	6	33032793	33041378	HLA-DPA1	0.67265	0.57741	0.09704	0.68694	0.57429	0.49625	0.73122	0.71338	0.10445	0.49285	0.70283	0.51048	0.12759	0.44822	0.51036	0.46414	0.57459	0.59806	0.72127	0.72597	0.65534	0.62378	0.44207	0.47174	0.10387	0.42667	0.50523	0.69621	0.73443	0.12705	0.53649	0.47538	0.80172	0.51181	0.75797	0.69468	0.45788	0.49941	0.5949	0.72897	0.68883
cg09451960	13	21649978	21650029	R	13	21547177	21635722	LATS2	0.61057	0.02425	0.27192	0.27101	0.0734	0.41991	0.01749	0.38653	0.26957	0.08347	0.75935	0.31879	0.00968	0.59431	0.36447	0.08628	0.1589	0.0426	0.30455	0.04614	0.13173	0.6137	0.02169	0.09689	0.5554	0.39512	0.34993	0.2385	0.51002	0.41973	0.49097	0.37123	0.06956	0.07766	0.43037	0.04378	0.02719	0.65604	0.60833	0.56803	0.0025
cg16345566	6	32633102	32633152	F	6	32627656	32634466	HLA-DQB1	0.77264	0.32115	0.61526	0.77715	0.34549	0.77554	0.48579	0.336	0.50954	0.57425	0.75657	0.9822	0.27308	0.65787	0.77446	0.60961	0.35636	0.48862	0.6972	0.80753	0.70671	0.97333	0.71526	0.56949	0.95964	0.68236	0.50955	0.98141	0.61484	0.32039	0.29867	0.79183	0.62798	0.36407	0.56215	0.31538	0.61537	0.21325	0.44159	0.81607	0.61073
cg09289202	2	242443932	242443982	R	2	242434432	242448034	STK25	0.34663	0.54889	0.04573	0.37864	0.57262	0.3177	0.34847	0.05342	0.32208	0.30947	0.53484	0.524	0.34625	0.54142	0.36542	0.06098	0.04976	0.48096	0.49789	0.04028	0.35117	0.05454	0.33223	0.33145	0.32294	0.32016	0.514	0.04746	0.46384	0.33482	0.06329	0.35617	0.0561	0.13303	0.33326	0.33004	0.33105	0.3143	0.3486	0.0489	0.32012
cg00067141	15	30930449	30930499	R	15	30918878	30931011	ARHGAP11B	0.44742	0.23278	0.44663	0	0.23783	0.20158	0.23099	0.22997	0	0	0.23716	0.24217	0.0377	0.34046	0.46034	0.32637	0.30523	0.03107	0.28369	0.28208	0.07259	0.02312	0.02631	0.24133	0.05101	0.43135	0.02393	0.26152	0.01667	0.03465	0.00996	0.23179	0.27709	0.47074	0.2581	0.29501	0.02782	0.0115	0.29041	0.43801	0.22175
cg05570109	2	39812571	39812622	F	2	39892637	39945101	TMEM178	0.62375	0.62846	0.58796	0.62583	0.7863	0.87989	0.6323	0.86482	0.85772	0.84441	0.60377	0.82807	0.57288	0.79571	0.59842	0.59247	0.79636	0.55972	0.60803	0.81265	0.61832	0.55447	0.84236	0.5989	0.8209	0.56709	0.84365	0.60171	0.84787	0.8119	0.84374	0.82012	0.58381	0.55352	0.7923	0.563	0.36454	0.38199	0.81682	0.6007	0.82749
cg21906414	8	8559209	8559260	R	8	8559665	8561616	CLDN23	0.38641	0.42164	0.42324	0.52731	0.53902	0.19609	0.45972	0.4106	0.42654	0.13161	0.29112	0.05197	0.31055	0.46653	0.24641	0.21962	0.31055	0.19557	0.2116	0.42665	0.10575	0.04125	0.5233	0.08739	0.23473	0.30526	0.41116	0.28291	0.5229	0.12395	0.03276	0.03411	0.18747	0.04853	0.41851	0.3326	0.08796	0.57628	0.44989	0.02502	0.22985
cg04765857	16	877021	877072	R	16	855442	863860	PRR25	0.84093	0.48522	0.60948	0.87112	0.78798	0.50047	0.66172	0.84269	0.22479	0.15333	0.77472	0.40969	0.58215	0.26673	0.77677	0.5498	0.35712	0.27069	0.39843	0.72829	0.5197	0.73624	0.49629	0.27389	0.40856	0.70989	0.30216	0.27063	0.58649	0.20375	0.8749	0.63051	0.4845	0.75058	0.31529	0.48974	0.8787	0.30643	0.48176	0.20431	0.32581
cg12549600	1	113287033	113287084	F	1	113263188	113269854	FAM19A3	0.48857	0.33336	0.17645	0.20481	0.33118	0.64494	0.63321	0.09983	0.27989	0.33697	0.66214	0.03599	0.04788	0.25062	0.57771	0.08558	0.06116	0.5298	0.41058	0.28717	0.12227	0.0794	0.57676	0.41878	0.48578	0.42993	0.5056	0.42743	0.53413	0.03542	0.07894	0.54753	0.4902	0.12684	0.33812	0.11451	0.05384	0.31985	0.61956	0.27083	0.39748
cg00761330	16	1132015	1132065	F	16	1122755	1131454	SSTR5	0.93801	0.6711	0.67535	0.71048	0.44658	0.64229	0.72827	0.65794	0.94449	0.56774	0.70123	0.9608	0.64281	0.57656	0.7174	0.9494	0.3666	0.60164	0.95971	0.62177	0.61841	0.63411	0.9407	0.677	0.65986	0.95279	0.72202	0.95413	0.59147	0.36009	0.70574	0.92949	0.4632	0.62177	0.93151	0.3567	0.65271	0.33202	0.96917	0.96432	0.61146
cg15421137	5	153372474	153372524	R	5	153371270	153418497	FAM114A2	0.05608	0.27163	0.0512	0.29065	0.46557	0.26644	0.48405	0.06782	0.02746	0.27651	0.23858	0.04758	0.2847	0.48812	0.31306	0.2829	0.22682	0.07107	0.28073	0.27175	0.25411	0.31212	0.26199	0.25251	0.4531	0.03735	0.06093	0.26422	0.04249	0.27171	0.2701	0.29657	0.28625	0.27276	0.26968	0.08343	0.27773	0.28792	0.06248	0.05495	0.05552
cg22276800	2	75059013	75059063	F	2	75059781	75120474	HK2	0.02181	0.36198	0.02158	0.05702	0.36094	0.03639	0.35777	0.01934	0.33205	0.36528	0.59818	0.33502	0.3488	0.03635	0.59897	0.30934	0.5591	0.35124	0.54236	0.31406	0.53843	0.04582	0.33117	0.49455	0.05541	0.55764	0.4981	0.02754	0.52771	0.51595	0.34679	0.34075	0.58339	0.11882	0.051	0.34294	0.31129	0.27909	0.34241	0.04032	0.03623
cg16706502	14	31927974	31928024	F	14	31915243	31926680	C14orf126	0.37571	0.57335	0.35625	0.62523	0.05233	0.37614	0.33863	0.04458	0.37464	0.04397	0.38123	0.38683	0.39258	0.06749	0.44109	0.35506	0.69222	0.06166	0.06402	0.36266	0.32972	0.60907	0.37521	0.60387	0.6306	0.57427	0.34791	0.36841	0.05089	0.62247	0.3997	0.52595	0.09054	0.06504	0.35917	0.37956	0.36562	0.52389	0.56276	0.36772	0.4028
cg01594260	2	8118072	8118122	R	2	8062557	8116945	LOC339788	0.01809	0.39791	0.25215	0.23602	0.25779	0.28555	0.02101	0.03363	0.39595	0.50723	0.2801	0.26645	0.04121	0.49077	0.03406	0.02429	0.26961	0.53626	0.04284	0.23754	0.34055	0.03378	0.21651	0.28259	0.37706	0.29533	0.21304	0.28723	0.02815	0.04689	0.5049	0.22349	0.4053	0.39377	0.04499	0.0377	0.0221	0.37789	0.03621	0.24222	0.26974
cg04944784	2	26401820	26401870	F	2	26395959	26412531	FAM59B	0.05029	0.05413	0.55117	0.47154	0.02655	0.45634	0.04432	0.02936	0.05619	0.51292	0.46435	0.24612	0.38569	0.37522	0.1368	0.32841	0.07158	0.4747	0.47037	0.0727	0.37003	0.42567	0.40758	0.45387	0.39084	0.05799	0.08964	0.06047	0.4553	0.07148	0.44823	0.07811	0.06159	0.36947	0.39849	0.42051	0.07897	0.05186	0.05347	0.2744	0.42352
cg26567385	11	5384517	5384567	F	11	5372737	5373675	OR51B6	0.59552	0.41224	0.40572	0.04523	0.54041	0.31567	0.49143	0.57552	0.3512	0.16897	0.02662	0.25146	0.06484	0.21229	0.36956	0.26191	0.35809	0.35383	0.70576	0.23615	0.45464	0.73653	0.40733	0.37149	0.53663	0.41566	0.28795	0.33169	0.45516	0.47668	0.37273	0.67044	0.33196	0.07313	0.36425	0.62508	0.47968	0.58175	0.02162	0.41915	0.26372
cg08238375	5	112483099	112483149	R	5	112357796	112824527	MCC	0.46857	0.42973	0.73396	0.47724	0.04252	0.33509	0.49322	0.38827	0.45134	0.02858	0.039	0.71214	0.05093	0.07204	0.04819	0.36384	0.8029	0.33947	0.52661	0.56557	0.803	0.74594	0.4714	0.60495	0.36344	0.64192	0.43097	0.0406	0.508	0.03704	0.6898	0.70281	0.46194	0.46087	0.40328	0.07033	0.06796	0.50736	0.82442	0.45395	0.03921
cg09136878	1	236135584	236135634	F	1	236139140	236228481	NID1	0.43445	0.40523	0.10003	0.62021	0.44307	0.63037	0.39233	0.62276	0.63182	0.44069	0.4604	0.61038	0.53075	0.65506	0.64755	0.36828	0.61765	0.42633	0.67061	0.63192	0.0953	0.47354	0.44546	0.40669	0.12734	0.46529	0.62803	0.45035	0.62784	0.44481	0.09954	0.11468	0.62945	0.57652	0.3814	0.42339	0.61731	0.70343	0.68792	0.68477	0.70076
cg20464246	1	216774347	216774398	R	1	216676595	217311097	ESRRG	0.05609	0.19364	0.4714	0.55093	0.47731	0.63219	0.04841	0.08756	0.05917	0.10938	0.51254	0.36475	0.07347	0.21079	0.10203	0.25483	0.08127	0.0805	0.37181	0.50247	0.47632	0.30179	0.08901	0.43929	0.43816	0.11039	0.56561	0.40065	0.47523	0.41785	0.35554	0.3444	0.43865	0.20315	0.11616	0.10884	0.49126	0.51555	0.09642	0.08198	0.06888
cg26576353	10	126135126	126135176	R	10	126135998	126138550	NKX1-2	0.49567	0.68598	0.21951	0.27382	0.47403	0.50595	0.48348	0.75864	0.4953	0.49048	0.77051	0.43921	0.53883	0.43602	0.75272	0.23196	0.89014	0.40669	0.5098	0.72102	0.52314	0.73409	0.4816	0.46037	0.46059	0.49516	0.4948	0.45814	0.7091	0.72785	0.48699	0.71526	0.67037	0.46989	0.39846	0.45395	0.68675	0.69527	0.44642	0.72457	0.44479
cg04926385	8	2122339	2122389	F	8	1993157	2093379	MYOM2	0.78986	0.87324	0.09771	0.84733	0.06485	0.53579	0.80998	0.76638	0.12061	0.33396	0.843	0.84267	0.85918	0.83728	0.83448	0.85376	0.54675	0.62212	0.2633	0.77816	0.8829	0.81182	0.37787	0.76329	0.70102	0.26646	0.32795	0.83896	0.20575	0.7596	0.58572	0.7332	0.80262	0.76196	0.43244	0.53778	0.35305	0.23377	0.32206	0.8054	0.79575
cg08210706	14	95046686	95046736	F	14	95047730	95059457	SERPINA5	0.64967	0.72712	0.50464	0.01022	0.53694	0.85175	0.48902	0.40954	0.47227	0.43955	0.02212	0.82777	0.36849	0.48635	0.76011	0.47847	0.92387	0.72269	0.02306	0.81596	0.56627	0.62744	0.21805	0.81966	0.55745	0.38371	0.53819	0.46031	0.81824	0.02815	0.48772	0.59326	0.50513	0.84498	0.6102	0.64902	0.57806	0.3616	0.65618	0.7806	0.8243
cg23786747	10	64320150	64320200	F	10	64133915	64431771	ZNF365	0.4865	0.22042	0.45836	0.27133	0.20596	0.19798	0.26288	0.22147	0.89196	0.48531	0.18277	0.48238	0.3098	0.26057	0.92707	0.49571	0.47813	0.50932	0.20875	0.48245	0.50798	0.47301	0.9202	0.22145	0.4708	0.2405	0.26877	0.4724	0.46325	0.20454	0.2158	0.24999	0.24432	0.28583	0.46707	0.24671	0.26681	0.469	0.49367	0.44934	0.5027
cg23901063	10	62704069	62704120	F	10	62629199	62760736	RHOBTB1	0.14668	0.37844	0.53577	0.19508	0.20169	0.49413	0.01919	0.05531	0.33117	0.11633	0.45705	0.20507	0.15451	0.4032	0.11985	0.44311	0.30023	0.48206	0.35911	0.36244	0.02796	0.26119	0.43188	0.28053	0.50469	0.44076	0.62783	0.50065	0.43966	0.16116	0.48551	0.33733	0.34093	0.21139	0.52275	0.12528	0.26191	0.08214	0.70403	0.38108	0.04809
cg16131766	15	23810230	23810280	R	15	23810453	23813164	MKRN3	0.47083	0.49259	0.28694	0.18013	0.45182	0.16715	0.19004	0.30269	0.43303	0.37244	0.08329	0.54429	0.60768	0.11405	0.51852	0.32908	0.59386	0.32118	0.5411	0.22676	0.06492	0.10414	0.20389	0.21654	0.54117	0.54973	0.3733	0.24084	0.14522	0.52554	0.36782	0.41483	0.48197	0.21739	0.48222	0.1693	0.43784	0.17835	0.09549	0.36753	0.2754
cg11784298	6	32610921	32610971	R	6	32605182	32611428	HLA-DQA1	0.56866	0.04808	0.36854	0.04524	0.51277	0.40556	0.05813	0.06073	0.54214	0.69906	0.49433	0.05177	0.72378	0.44648	0.46289	0.53417	0.16227	0.50068	0.38155	0.29266	0.46646	0.05589	0.23456	0.52049	0.07519	0.49558	0.61979	0.04627	0.30102	0.67733	0.54596	0.0686	0.64299	0.51464	0.45919	0.58826	0.29361	0.61466	0.44689	0.48187	0.417
cg26124596	12	132970851	132970901	F	12	132680917	132905905	GALNT9	0.49922	0.67828	0.51581	0.0922	0.71849	0.68911	0.11708	0.49117	0.34819	0.15192	0.72268	0.54097	0.51474	0.65832	0.16828	0.45016	0.75542	0.54757	0.48752	0.67981	0.54105	0.41347	0.15785	0.65497	0.5216	0.62264	0.49497	0.49024	0.46371	0.52819	0.44935	0.43001	0.15927	0.59154	0.50153	0.50067	0.55239	0.51253	0.17509	0.16383	0.42178
cg09714852	7	157628090	157628140	R	7	157331750	158380482	PTPRN2	0.87957	0.87068	0.64253	0.83629	0.90062	0.80192	0.89109	0.79059	0.6122	0.84939	0.82891	0.86487	0.48465	0.50502	0.80446	0.61949	0.8968	0.61345	0.85451	0.83346	0.83494	0.6687	0.254	0.73514	0.52551	0.7019	0.83544	0.63698	0.85979	0.64887	0.58722	0.77273	0.8111	0.47325	0.79636	0.84346	0.25407	0.8724	0.4534	0.46063	0.73598
cg18937827	10	27547654	27547704	R	10	27534781	27541235	LOC387646	0.65859	0.12792	0.08633	0.20392	0.16183	0.69907	0.08581	0.62465	0.46198	0.56865	0.68152	0.20633	0.18297	0.48574	0.61056	0.19171	0.43977	0.15766	0.36301	0.24997	0.69589	0.62834	0.15629	0.35805	0.64819	0.41435	0.72673	0.2492	0.38923	0.11262	0.14436	0.39772	0.29044	0.46859	0.35472	0.17444	0.12119	0.6104	0.58164	0.70005	0.24999
cg22098780	17	7613714	7613764	R	17	7608519	7614691	EFNB3	0.37869	0.34655	0.64615	0.03673	0.0597	0.34977	0.35359	0.36634	0.32608	0.31093	0.64393	0.31162	0.53652	0.05038	0.61389	0.34452	0.2751	0.58279	0.05329	0.3582	0.73887	0.04139	0.35995	0.36676	0.58136	0.3475	0.32334	0.36662	0.04669	0.04352	0.36424	0.5244	0.38797	0.3314	0.06876	0.36086	0.35747	0.35304	0.35003	0.55993	0.04602
cg09088988	5	146614248	146614299	R	5	146614578	146763768	STK32A	0.60434	0.01923	0.02347	0.04018	0.36478	0.08969	0.13211	0.38845	0.18968	0.30223	0.24844	0.16848	0.56645	0.18528	0.36165	0.42613	0.49254	0.15425	0.54668	0.51661	0.47834	0.09502	0.1892	0.24334	0.33258	0.40247	0.12722	0.14226	0.53916	0.1639	0.24223	0.41178	0.29356	0.33651	0.2656	0.61531	0.04303	0.69783	0.36208	0.2337	0.06654
cg09730672	8	86157788	86157839	R	8	86157715	86196302	CA13	0.02678	0.37921	0.36814	0.39236	0.31457	0	0.29916	0.22753	0.00103	0.33562	0.3523	0.20852	0.33673	0.32098	0.35977	0.1805	0.31688	0.05903	0.31817	0.35919	0.08244	0.33519	0.00265	0.42059	0.00517	0.34743	0.2122	0.1943	0.31555	0.25359	0.04963	0.36686	0.34389	0.33384	0.00954	0.39275	0.42666	0.2084	0.05264	0.00808	0.30269
cg15778745	13	88324520	88324571	R	13	88324869	88331868	SLITRK5	0.60703	0.03654	0.11903	0.09021	0.20122	0.57448	0.28827	0.24023	0.15763	0.25882	0.05033	0.47061	0.08851	0.58444	0.65412	0.26682	0.60215	0.44819	0.31985	0.3517	0.66221	0.63906	0.14545	0.37876	0.37157	0.51739	0.29379	0.1854	0.48581	0.12738	0.46993	0.3398	0.14594	0.18773	0.30706	0.39824	0.03974	0.19924	0.3814	0.41307	0.09126
cg25638870	11	89224717	89224767	F	11	89057523	89322779	NOX4	0.22824	0.17226	0.53368	0.22595	0.23173	0.41571	0.78798	0.24334	0.64113	0.59407	0.22754	0.51859	0.63212	0.23274	0.66005	0.60775	0.4193	0.35529	0.28646	0.20617	0.51645	0.4597	0.21228	0.58594	0.60195	0.63665	0.22473	0.23371	0.77537	0.27381	0.2737	0.27137	0.29066	0.48418	0.2722	0.52268	0.31084	0.63772	0.22634	0.21645	0.272
cg04517722	19	17905539	17905590	R	19	17905918	17924385	B3GNT3	0.02905	0.01571	0.44704	0.42847	0.45955	0.3334	0.02886	0.38379	0.04861	0.03089	0.45635	0.26016	0.44348	0.07697	0.03394	0.40261	0.03238	0.03426	0.02725	0.02133	0.45213	0.02385	0.02565	0.03391	0.05412	0.0313	0.47681	0.0173	0.01194	0.02541	0.04108	0.04729	0.04534	0.4902	0.38584	0.06002	0.39861	0.50596	0.48242	0.03533	0.44651
cg18698799	6	32301463	32301513	R	6	32260476	32339656	C6orf10	0.45068	0.37788	0.45268	0.00653	0.33123	0.57835	0.04408	0.55025	0.68589	0.8336	0.39162	0.03472	0.71005	0.03606	0.3246	0.36244	0.41139	0.34162	0.69144	0.67609	0.3231	0.44379	0.60049	0.50696	0.66156	0.78993	0.03946	0.02909	0.50456	0.29881	0.82156	0.35843	0.64388	0.7558	0.3393	0.44337	0.05853	0.67403	0.56125	0.45443	0.04784
cg12046254	11	43902265	43902316	R	11	43902356	43941825	ALKBH3	0.49544	0.31424	0.15198	0.1907	0.31833	0.33388	0.02208	0.03977	0.36539	0.01514	0.61691	0.26005	0.03863	0.34933	0.48313	0.08202	0.03174	0.01996	0.35172	0.43054	0.36917	0.05272	0.07018	0.23951	0.32128	0.51216	0.31234	0.26735	0.33091	0.12857	0.14452	0.48298	0.08416	0.07316	0.27103	0.34614	0.05942	0.02728	0.3725	0.0304	0.12045
cg16744531	19	17905625	17905676	F	19	17905918	17924385	B3GNT3	0.10226	0.02221	0.57513	0.50662	0.55684	0.44166	0.03167	0.47389	0.12744	0.0376	0.5215	0.30252	0.54817	0.02836	0.09591	0.52053	0.03756	0.05571	0.06739	0.0484	0.56398	0.04271	0.06973	0.0913	0.06191	0.11685	0.62054	0.04111	0.03222	0.04552	0.08693	0.06315	0.0737	0.57983	0.49362	0.0451	0.53107	0.59374	0.54435	0.05647	0.59026
cg04852989	22	19974635	19974686	R	22	19957420	20004309	ARVCF	0.49238	0.47622	0.35954	0.27338	0.34392	0.46053	0.24905	0	0.00274	0.22196	0.03352	0.12628	0.42384	0.31127	0.25805	0.14962	0.34861	0.09109	0.5115	0.14325	0.00797	0.00375	0.03752	0.31	0.01485	0.04164	0.24409	0.36022	0.47235	0.12143	0.00133	0.05532	0.26705	0.01202	0.36212	0.0963	0.36175	0.28581	0.00951	0	0.02913
cg22535849	7	4118533	4118583	R	7	3341079	4308629	SDK1	0.48305	0.85494	0.81961	0.80792	0.04929	0.40453	0.42228	0.74749	0.45601	0.40791	0.43599	0.81599	0.44405	0.4495	0.71641	0.76783	0.55534	0.65096	0.81648	0.66904	0.84876	0.63257	0.72562	0.45187	0.4222	0.4242	0.46996	0.78502	0.44905	0.77915	0.44866	0.70242	0.80829	0.78088	0.6567	0.64903	0.84495	0.8303	0.43161	0.80042	0.39777
cg17042243	17	77136784	77136834	R	17	77085427	77478563	HRNBP3	0.8294	0.35243	0.71508	0.0844	0.74206	0.26275	0.80401	0.26855	0.12277	0.21391	0.28922	0.7509	0.20435	0.1972	0.80158	0.28492	0.49855	0.19744	0.24423	0.45191	0.2524	0.16593	0.72701	0.20377	0.43496	0.22901	0.23379	0.25068	0.42725	0.22298	0.26965	0.74755	0.29082	0.31397	0.23011	0.72428	0.36337	0.41816	0.27943	0.2499	0.29208
cg19883384	8	25905428	25905479	R	8	25701572	25902392	EBF2	0.11575	0.37807	0.33112	0.33899	0.01723	0.29679	0.02265	0.18499	0.0132	0.45064	0.43116	0.29021	0.31571	0.2381	0.4758	0.17383	0.05134	0.32694	0.33219	0.33598	0.212	0.34518	0.2739	0.35144	0.03711	0.2475	0.38388	0.02274	0.06252	0.34397	0.23717	0.13106	0.26098	0.21996	0.05964	0.41997	0.47999	0.0154	0.0191	0.02954	0.30641
cg21484985	14	70690524	70690575	F	14	70712470	70714518	ADAM21P1	0.12428	0.51363	0.12109	0.43692	0.7607	0.63441	0.1203	0.13202	0.21626	0.289	0.12798	0.06717	0.46233	0.15405	0.39795	0.49018	0.57329	0.50441	0.36457	0.37604	0.39619	0.34432	0.41643	0.06106	0.0859	0.18199	0.05215	0.3569	0.6031	0.0847	0.65659	0.65412	0.58428	0.24619	0.47929	0.13106	0.4398	0.59512	0.30173	0.41222	0.23733
cg18466674	6	31783495	31783546	R	6	31783290	31785717	HSPA1A	0.19505	0.03582	0.00382	0.02002	0.10211	0.0978	0.01783	0.02616	0.3187	0.42245	0.51935	0.02179	0.42995	0.0421	0.41975	0.27034	0.28157	0.35136	0.49327	0.42156	0.35256	0.11563	0.14334	0.33184	0.11011	0.26995	0.28518	0.11735	0.03039	0.22653	0.11388	0.42903	0.05134	0.13774	0.37324	0.08044	0.0445	0.03294	0.23139	0.18504	0.43797
cg16836675	17	52981853	52981903	F	17	52978051	53039328	TOM1L1	0.48961	0.55782	0.0338	0.57786	0.92855	0.53145	0.86271	0.91356	0.82875	0.96506	0.54816	0.89598	0.54029	0.73594	0.85081	0.54645	0.49099	0.51148	0.06827	0.88045	0.42532	0.82538	0.85243	0.07401	0.60575	0.54882	0.62796	0.52786	0.51983	0.8754	0.9193	0.82523	0.92254	0.59672	0.83206	0.8128	0.85268	0.57055	0.53756	0.90555	0.52494
cg00332745	16	67208197	67208247	R	16	67207869	67209624	NOL3	0.12034	0.05234	0.42317	0.04942	0.04835	0.50496	0.07422	0.13511	0.4582	0.05594	0.04265	0.28785	0.07413	0.21438	0.46569	0.2554	0.3783	0.36377	0.54133	0.42317	0.36058	0.57387	0.05835	0.39549	0.31992	0.10034	0.25024	0.28817	0.16364	0.07235	0.25851	0.41643	0.33143	0.23514	0.09104	0.10453	0.06549	0.05353	0.37777	0.51242	0.05775
cg18433519	6	24646494	24646544	F	6	24544331	24646383	KIAA0319	0.3744	0.084	0.53667	0.10003	0.39004	0.15974	0.11452	0.50202	0.46702	0.40629	0.09091	0.23466	0.0999	0.34046	0.42424	0.05462	0.29782	0.37297	0.11497	0.41093	0.17895	0.08672	0.39077	0.08507	0.50746	0.35835	0.36021	0.07248	0.05739	0.06455	0.08415	0.31374	0.08099	0.07413	0.6634	0.45444	0.42068	0.56479	0.06374	0.34306	0.07097
cg19080354	11	287971	288021	R	11	289137	295687	ATHL1	0.04568	0.01913	0.42967	0.33063	0.03541	0.31131	0.04567	0.30209	0.73881	0.40996	0.38213	0.01215	0.03866	0.31639	0.01582	0.4371	0.31336	0.37002	0.67603	0.67999	0.04158	0.53643	0.03336	0.42477	0.40751	0.4045	0.03623	0.02885	0.65193	0.00887	0.52696	0.05814	0.03015	0.4397	0.37102	0.30515	0.56054	0.52114	0.50923	0.03998	0.02502
cg02772171	5	171054592	171054642	R	5	170846666	170884162	FGF18	0.06394	0.49579	0.48922	0.07675	0.76487	0.75583	0.51765	0.35222	0.74893	0.51791	0.81603	0.06849	0.49098	0.1006	0.52359	0.42458	0.1273	0.50416	0.82031	0.1062	0.4862	0.49217	0.78439	0.47303	0.7122	0.50245	0.7939	0.51298	0.74723	0.85944	0.78991	0.83584	0.51321	0.81023	0.77508	0.7495	0.4693	0.48573	0.46613	0.07107	0.07891
cg08102564	17	19620213	19620263	R	17	19581628	19620043	SLC47A2	0.81481	0.45726	0.07472	0.06764	0.44364	0.08679	0.83741	0.46469	0.81829	0.77538	0.82367	0.43361	0.41001	0.73851	0.45672	0.09704	0.35304	0.41277	0.4267	0.38428	0.74064	0.39736	0.74233	0.75014	0.74421	0.40123	0.40688	0.40829	0.75305	0.76182	0.75364	0.3883	0.74195	0.72	0.39343	0.41741	0.76567	0.78303	0.42079	0.79739	0.77599
cg10006614	14	95877286	95877336	R	14	95873605	95876427	C14orf139	0.02431	0.39094	0.46223	0.0331	0.41981	0.39546	0.58424	0.51587	0.42904	0.50402	0.55576	0.39315	0.54093	0.06932	0.45066	0.43171	0.07927	0.05112	0.49948	0.67352	0.20104	0.05159	0.05602	0.056	0.625	0.39515	0.38276	0.4285	0.73452	0.04969	0.07397	0.52823	0.49424	0.38499	0.07146	0.07511	0.75385	0.66842	0.05256	0.46671	0.0303
cg18161100	4	24473976	24474027	F	4	24521814	24521913	MIR573	0.49004	0.11408	0.50231	0.46268	0.26554	0.10103	0.4938	0.42274	0.42488	0.11774	0.23052	0.52442	0.41766	0.54552	0.10466	0.0702	0.12075	0.46883	0.52113	0.57733	0.58166	0.48744	0.35043	0.37921	0.35	0.44245	0.35513	0.06902	0.41587	0.44138	0.17626	0.5221	0.53816	0.06579	0.44149	0.46856	0.29047	0.51091	0.09324	0.14478	0.06674
cg20733436	5	114937783	114937834	F	5	114914339	114938109	TICAM2	0.24798	0.07786	0.07948	0.08594	0.07455	0.73556	0.06118	0.54204	0.2288	0.5873	0.12164	0.56252	0.50888	0.60873	0.62384	0.08949	0.1035	0.15507	0.60732	0.16389	0.48024	0.53605	0.52805	0.14435	0.59701	0.24445	0.10895	0.12563	0.60153	0.13472	0.13151	0.11061	0.16689	0.49038	0.14914	0.54786	0.1469	0.10284	0.45693	0.11303	0.12539
cg03326410	6	64151689	64151739	R	6	63985856	64029882	LGSN	0.6718	0.61259	0.7907	0.56758	0.86681	0.52574	0.30721	0.1423	0.23448	0.85371	0.60185	0.81412	0.39048	0.76691	0.80331	0.78876	0.34999	0.8131	0.69942	0.34231	0.33355	0.30872	0.52246	0.53663	0.36063	0.56685	0.5669	0.22236	0.81138	0.52832	0.49715	0.53385	0.39912	0.34793	0.64659	0.51523	0.48533	0.80682	0.86897	0.80672	0.53836
cg13617795	7	105137683	105137733	F	7	105096961	105162685	PUS7	0.64638	0.87731	0.54216	0.84484	0.63439	0.44813	0.89404	0.84727	0.70456	0.6694	0.68644	0.79988	0.90961	0.69176	0.71256	0.83919	0.79418	0.66981	0.89249	0.50571	0.57557	0.90188	0.68848	0.61929	0.43232	0.86024	0.85578	0.84574	0.74735	0.65896	0.69106	0.76936	0.86399	0.82181	0.50002	0.89316	0.8557	0.88765	0.50413	0.90665	0.93383
cg22920501	2	26401590	26401641	R	2	26395959	26412531	FAM59B	0.20414	0.18565	0.60434	0.51912	0.25694	0.55499	0.27229	0.15793	0.12852	0.69729	0.52474	0.4333	0.48441	0.46796	0.24722	0.46155	0.10897	0.56314	0.54342	0.14878	0.52467	0.5217	0.59063	0.6133	0.47353	0.1603	0.21395	0.14021	0.64144	0.2159	0.52756	0.22523	0.17015	0.48198	0.51328	0.52634	0.22142	0.17799	0.17412	0.48898	0.5315
cg10786572	10	54632272	54632322	R	10	54525140	54531460	MBL2	0.5707	0.00235	0.52001	0.78315	0.8525	0.4776	0.78614	0.51633	0.80371	0.51076	0.5339	0.7761	0.08158	0.44559	0.56399	0.80941	0.10833	0.56109	0.57002	0.49036	0.7344	0.78874	0.86708	0.85578	0.87727	0.60182	0.57088	0.87488	0.70652	0.58815	0.88502	0.57446	0.5441	0.82709	0.50007	0.53534	0.76184	0.04022	0.02827	0.56383	0.80754
cg27084028	7	6836386	6836436	R	7	6793739	6838396	RSPH10B	0.03265	0.03862	0.03651	0.36144	0.03634	0.52371	0.31288	0.27959	0.48279	0.04037	0.55685	0.33593	0.59284	0.45377	0.05435	0.04185	0.2719	0.63186	0.39583	0.04097	0.28653	0.04074	0.40513	0.05066	0.479	0.03316	0.42104	0.29211	0.54121	0.26292	0.03635	0.48388	0.47473	0.35552	0.34429	0.30403	0.32512	0.03045	0.3274	0.44563	0.04034
cg19518539	7	21301673	21301723	R	7	21467688	21554149	SP4	0.01675	0.01451	0.42908	0.33069	0.03737	0.304	0.04629	0.02911	0.03709	0.64435	0.4148	0.25079	0.0319	0.23758	0.05103	0.17041	0.30456	0.35717	0.05433	0.2385	0.08202	0.03936	0.05253	0.02716	0.03044	0.08984	0.05398	0.49933	0.03229	0.38325	0.41952	0.44643	0.29863	0.39786	0.04997	0.3065	0.45168	0.04008	0.19971	0.04106	0.16717
cg16702660	14	22361282	22361332	F	14	22133296	22134236	OR4E2	0.58762	0.38037	0.13701	0.15283	0.38046	0.06085	0.38319	0.4201	0.03987	0.41517	0.42887	0.37126	0.48423	0.27686	0.30465	0.06952	0.39076	0.04961	0.31285	0.46756	0.07418	0.19229	0.05879	0.27067	0.43152	0.53505	0.39704	0.05453	0.38448	0.26393	0.34097	0.37904	0.45012	0.52072	0.13428	0.09332	0.24166	0.16188	0.05942	0.2166	0.0359
cg16329197	12	53359506	53359556	F	12	53342842	53346684	KRT18	0.67155	0.71151	0.07072	0.48042	0.70957	0.42033	0.67329	0.47265	0.4464	0.44731	0.75099	0.41395	0.60618	0.68823	0.06689	0.56183	0.42892	0.47262	0.69099	0.42386	0.37917	0.43516	0.457	0.44993	0.66216	0.6512	0.65063	0.69192	0.39919	0.67919	0.39119	0.41857	0.63892	0.60843	0.62004	0.4353	0.62265	0.7288	0.72789	0.47395	0.67548
cg08707078	7	23720242	23720292	R	7	23719748	23742268	C7orf46	0.42677	0.0787	0.14667	0.52074	0.58941	0.32964	0.62298	0.45811	0.06732	0.06925	0.04664	0.57427	0.09877	0.63849	0.07524	0.29925	0.22372	0.31177	0.13215	0.42983	0.05271	0.35359	0.36992	0.05337	0.59581	0.07169	0.34155	0.55402	0.1457	0.34392	0.46091	0.51198	0.08119	0.22179	0.45769	0.46239	0.16045	0.13929	0.06985	0.2229	0.36873
cg06374325	4	85414485	85414536	F	4	85414435	85419387	NKX6-1	0.4947	0.35517	0.47619	0.05274	0.05569	0.47824	0.5103	0.06403	0.43666	0.24618	0.51335	0.49601	0.49109	0.53884	0.52872	0.45947	0.39038	0.31557	0.48361	0.16011	0.1505	0.49303	0.3351	0.36724	0.11393	0.11276	0.55406	0.08493	0.58623	0.08417	0.33033	0.13439	0.1145	0.46169	0.52177	0.1274	0.11891	0.54288	0.10392	0.43363	0.41553
cg20419542	6	116726537	116726587	R	6	116692109	116759440	DSE	0.37589	0.64549	0.39782	0.61165	0.0532	0.39337	0.6248	0.04413	0.09089	0.63454	0.66294	0.06443	0.3518	0.71557	0.6338	0.51276	0.15618	0.43993	0.40885	0.43585	0.46503	0.40869	0.3743	0.36217	0.36939	0.36683	0.31616	0.40191	0.31686	0.41328	0.64333	0.38225	0.37024	0.37977	0.40213	0.3809	0.37937	0.68446	0.41061	0.66027	0.05491
cg02764429	15	101098346	101098397	F	15	101109435	101142404	LINS1	0.69842	0.26557	0.11668	0.48728	0.35573	0.59275	0.12591	0.50833	0.01407	0.40949	0.67168	0.63958	0.43152	0.11447	0.6405	0.35597	0.43671	0.36696	0.30069	0.65499	0.51949	0.29535	0.05142	0.33748	0.28912	0.09604	0.72404	0.3829	0.53094	0.21324	0.55316	0.63264	0.66672	0.05055	0.26016	0.64682	0.59537	0.36461	0.48847	0.64557	0.69282
cg19178853	4	174450407	174450458	F	4	174447651	174451378	HAND2	0.64405	0.01596	0.06062	0.09699	0.16197	0.59937	0.28544	0.52506	0.21989	0.16908	0.46463	0.42263	0.08878	0.28254	0.58724	0.25193	0.45576	0.11772	0.39624	0.5164	0.43644	0.6966	0.75274	0.34003	0.40335	0.46396	0.38208	0.35934	0.65881	0.05961	0.39128	0.22568	0.27096	0.07941	0.53497	0.10342	0.05463	0.52276	0.25808	0.21894	0.05023
cg15689036	3	55743535	55743585	F	3	55542335	56502391	ERC2	0.91042	0.9305	0.71173	0.71927	0.43078	0.72422	0.6964	0.72838	0.92114	0.50141	0.94115	0.67695	0.51514	0.52902	0.70543	0.74348	0.94627	0.52081	0.67558	0.68377	0.46941	0.66952	0.66767	0.49043	0.48772	0.73443	0.50716	0.67377	0.89293	0.9162	0.4985	0.66067	0.89156	0.70341	0.85633	0.4179	0.48254	0.92858	0.69622	0.6757	0.89227
cg19783435	22	19974632	19974683	R	22	19957420	20004309	ARVCF	0.52283	0.52813	0.38042	0.30239	0.33609	0.50014	0.25985	0.01394	0.02004	0.22156	0.01363	0.1299	0.4386	0.31936	0.22935	0.08716	0.34018	0.0853	0.57696	0.10864	0.01503	0.01952	0.02828	0.3	0.02535	0.03879	0.19643	0.37912	0.53352	0.08549	0.01168	0.05003	0.21976	0.02157	0.35324	0.08088	0.3577	0.26462	0.01314	0.01906	0.03601
cg25458175	19	59025520	59025571	R	19	59024898	59030921	ZBTB45	0.68252	0.74501	0.37456	0.30946	0.38616	0.65123	0.14812	0.28417	0.37178	0.5045	0.75793	0.33733	0.62626	0.45467	0.71331	0.40421	0.51087	0.47788	0.68767	0.43303	0.53615	0.59712	0.24746	0.54163	0.65878	0.30902	0.63065	0.67714	0.46217	0.31444	0.61967	0.60142	0.64221	0.58274	0.60141	0.64075	0.45286	0.35087	0.65037	0.17214	0.66353
cg18905461	14	52534595	52534646	F	14	52471520	52535946	NID2	0.42405	0.02791	0.18084	0.48963	0.05742	0.24454	0.08275	0.52934	0.12525	0.06001	0.35734	0.40582	0.38345	0.45241	0.2432	0.42938	0.23425	0.49686	0.21877	0.48499	0.28711	0.43551	0.33837	0.47078	0.13542	0.16218	0.33306	0.3916	0.22711	0.45027	0.12851	0.42987	0.33503	0.3965	0.04461	0.40601	0.04962	0.26549	0.4399	0.465	0.05077
cg07755390	3	124931686	124931737	R	3	124801481	124931609	SLC12A8	0.51965	0.18078	0.50766	0.4073	0.39112	0.6662	0.04702	0.3984	0.30669	0.45611	0.08881	0.09638	0.08355	0.58976	0.48036	0.44149	0.23288	0.14686	0.46918	0.48639	0.34558	0.45093	0.1099	0.24537	0.4557	0.11312	0.25243	0.39752	0.53199	0.19407	0.17791	0.39668	0.51725	0.18867	0.43458	0.34692	0.15613	0.49201	0.57049	0.49256	0.14179
cg19776515	8	57232345	57232396	R	8	57212569	57233241	SDR16C5	0.68853	0.23757	0.19342	0.24768	0.07962	0.41916	0.01702	0.32052	0.56924	0.50303	0.50149	0.17391	0.07339	0.37837	0.48178	0.38614	0.38618	0.11516	0.62224	0.28111	0.1771	0.17219	0.43443	0.38573	0.3825	0.14104	0.65585	0.2214	0.50807	0.04747	0.51112	0.42401	0.51186	0.06077	0.04793	0.0354	0.12123	0.5048	0.17169	0.17966	0.02454
cg06706813	3	194826411	194826461	F	3	194789014	194991895	C3orf21	0.40871	0.37485	0.77307	0.58787	0.36052	0.29639	0.39062	0.62626	0.54618	0.55229	0.82135	0.36799	0.55425	0.78257	0.78848	0.58278	0.86212	0.57168	0.55658	0.50145	0.6316	0.49351	0.32112	0.64161	0.3588	0.52014	0.58551	0.32591	0.60436	0.32343	0.84885	0.72249	0.35226	0.38087	0.4958	0.52642	0.39995	0.8065	0.54501	0.29468	0.31394
cg15842317	1	159824537	159824588	F	1	159824106	159832447	VSIG8	0.48622	0	0.25166	0.0744	0.21346	0.33221	0.45528	0.41138	0.27099	0.41267	0.40888	0.27264	0.03144	0.22875	0.44423	0.04775	0.02169	0.11594	0.26132	0.45152	0.36073	0.35699	0.43618	0.25831	0.43585	0.38686	0.32351	0.04872	0.40282	0.04358	0.3864	0.40177	0.33542	0.18813	0.43221	0.0953	0.05057	0.45062	0.42023	0.41501	0.03495
cg05982399	3	43020796	43020846	R	3	43020758	43099205	FAM198A	0.02893	0.02956	0.47302	0.49436	0.03689	0.47665	0.48408	0.03285	0.28154	0.05933	0.42101	0.04375	0.04963	0.05113	0.05191	0.36085	0.2358	0.05396	0.45742	0.42524	0.17735	0.0439	0.38704	0.29297	0.38583	0.04536	0.03422	0.33104	0.03299	0.03543	0.21032	0.0573	0.38236	0.05631	0.38626	0.09982	0.05192	0.42945	0.39508	0.36279	0.3757
cg17560327	19	58427707	58427757	R	19	58417142	58427978	ZNF417	0.04949	0.04316	0.08612	0.54594	0.55825	0.49927	0.61749	0.55553	0.06978	0.07356	0.04634	0.49597	0.49866	0.07451	0.53438	0.47685	0.34777	0.08184	0.53081	0.12487	0.08	0.50954	0.46747	0.07133	0.07611	0.40653	0.49847	0.43149	0.49109	0.42428	0.48664	0.46828	0.40474	0.45302	0.08818	0.48181	0.11563	0.53918	0.0663	0.0589	0.45612
cg26739327	6	29906927	29906977	R	6	29910308	29913660	HLA-A	0.73606	0.67138	0.6606	0.68351	0.22885	0.33036	0.42155	0.58953	0.592	0.55498	0.40252	0.03808	0.71554	0.53315	0.05749	0.61329	0.58989	0.75074	0.34909	0.40672	0.3945	0.65863	0.67903	0.43695	0.07087	0.49706	0.44658	0.34945	0.04545	0.59671	0.68646	0.44817	0.34402	0.06897	0.6855	0.60232	0.69981	0.45159	0.55202	0.43658	0.64773
cg01269620	6	166074141	166074191	R	6	165740778	166075584	PDE10A	0.60062	0.05431	0.3397	0.05984	0.26684	0.34373	0.03239	0.31493	0.16151	0.06643	0.52561	0.31919	0.08452	0.38337	0.54881	0.17292	0.40275	0.0912	0.4255	0.2862	0.48257	0.43368	0.40004	0.16425	0.39107	0.4846	0.49781	0.16673	0.36256	0.06927	0.4768	0.39302	0.42791	0.07756	0.23035	0.22823	0.07939	0.08249	0.55717	0.35964	0.11247
cg00684116	15	101094461	101094511	F	15	100940600	101084925	LASS3	0.94959	0.61819	0.63604	0.69488	0.54334	0.88787	0.94604	0.78828	0.47728	0.59108	0.67759	0.93483	0.70849	0.52789	0.92553	0.72344	0.65371	0.54588	0.48326	0.66793	0.83629	0.33821	0.90347	0.57391	0.68793	0.39274	0.93644	0.91943	0.94671	0.93947	0.90021	0.89292	0.93063	0.48183	0.81522	0.91022	0.88981	0.76493	0.93114	0.93449	0.92971
cg10482512	6	167524188	167524238	R	6	167525294	167552627	CCR6	0.06879	0.33424	0.45072	0.0695	0.08923	0.10397	0.06689	0.07182	0.35978	0.21509	0.58712	0.4119	0.08898	0.55995	0.05442	0.39709	0.17824	0.49754	0.67996	0.0944	0.56647	0.07367	0.74722	0.4002	0.57103	0.10481	0.03899	0.59695	0.65336	0.06293	0.06549	0.07069	0.07309	0.36086	0.60274	0.41218	0.40698	0.33979	0.65567	0.48005	0.50704
cg21400015	18	55102460	55102511	F	18	55102916	55158529	ONECUT2	0.01006	0.08618	0.37643	0.00552	0.28708	0.25619	0.33272	0.34843	0.29598	0.0178	0.38694	0.39154	0.39116	0.46173	0.36665	0.04272	0.37226	0.35304	0.47139	0.01425	0.11374	0.37563	0.02978	0.3806	0.02745	0.22854	0.40835	0.0493	0.19366	0.02624	0.02766	0.15103	0.02675	0.44442	0.04874	0.26226	0.23975	0.44649	0.43655	0.03556	0.02784
cg02956194	6	153455943	153455993	R	6	153332040	153452389	RGS17	0.45206	0.59351	0.60247	0.06519	0.75398	0.42796	0.05502	0.47039	0.45856	0.3911	0.38198	0.69078	0.07488	0.61029	0.73649	0.6714	0.7302	0.81197	0.72495	0.70025	0.05987	0.03489	0.71039	0.71073	0.73105	0.74268	0.45426	0.40617	0.73062	0.39498	0.44201	0.07638	0.06446	0.41333	0.37771	0.63478	0.37202	0.75	0.75091	0.04901	0.67682
cg19577958	6	2888162	2888212	R	6	2887505	2903545	SERPINB9	0.57266	0.06262	0.39735	0.35477	0.0537	0.08657	0.33005	0.33907	0.5414	0.41538	0.5368	0.5397	0.58615	0.39582	0.09006	0.10147	0.67758	0.58721	0.39402	0.36891	0.4651	0.11232	0.37639	0.51696	0.59114	0.42129	0.53737	0.09273	0.35913	0.12615	0.70876	0.09893	0.6023	0.40097	0.60634	0.15833	0.3633	0.42078	0.42746	0.37774	0.44442
cg19495614	15	76016006	76016056	R	15	76016318	76020027	ODF3L1	0.0536	0.64549	0.39016	0.45636	0.07331	0.60262	0.41458	0.42547	0.3873	0.54583	0.40327	0.35784	0.57577	0.30248	0.63617	0.3716	0.35901	0.09623	0.63826	0.57943	0.58238	0.3984	0.59518	0.6124	0.60245	0.59642	0.55471	0.37553	0.58366	0.39904	0.09075	0.58993	0.61203	0.5686	0.1013	0.39614	0.58823	0.38921	0.41145	0.36021	0.38153
cg08072101	16	7855273	7855324	F	16	6069131	7763340	A2BP1	0.48263	0.0933	0.30694	0.53712	0.3554	0.41148	0.50308	0.5295	0.02181	0.39718	0.44729	0.58169	0.15009	0.25686	0.57082	0.59221	0.42696	0.42268	0.09724	0.70311	0.33885	0.15054	0.24576	0.38469	0	0.28763	0.37333	0.48227	0.48556	0.67527	0.13201	0.55565	0.49881	0.45827	0.5726	0.17076	0.27447	0.6926	0.35042	0.69241	0.51607
cg25805709	3	44596720	44596771	R	3	44596712	44613649	ZNF167	0.54601	0.12355	0.03965	0.25515	0.01657	0.42561	0.04577	0.47862	0.50918	0.04083	0.03449	0.11614	0.23666	0.45128	0.61208	0.28239	0.46602	0.04531	0.56256	0.2657	0.44515	0.39345	0.07956	0.2549	0.42256	0.32713	0.44315	0.165	0.23345	0.08196	0.46973	0.37102	0.41832	0.13826	0.2676	0.10934	0.0806	0.01659	0.42111	0.61721	0.12155
cg00456086	3	197283061	197283112	R	3	197236654	197300194	BDH1	0.21547	0.19621	0.51338	0.2179	0.31588	0.46482	0.202	0.16878	0.50203	0.22947	0.61299	0.30483	0.11293	0.52306	0.47946	0.34453	0.48832	0.1419	0.37169	0.57785	0.58851	0.44032	0.2571	0.13009	0.39148	0.48802	0.62529	0.26212	0.51036	0.09775	0.34145	0.56454	0.25882	0.11514	0.27752	0.47646	0.15651	0.13142	0.30255	0.61307	0.24976
cg15454726	1	241587559	241587610	R	1	240938816	241520478	RGS7	0.13256	0.01079	0.04104	0.50862	0.04271	0.44839	0.03576	0.02942	0.0601	0.02639	0.57499	0.02376	0.57069	0.03567	0.04397	0.04061	0.54851	0.05611	0.59772	0.07773	0.45527	0.37655	0.02745	0.48844	0.5263	0.04468	0.54994	0.52977	0.04322	0.32543	0.03142	0.53212	0.5842	0.25226	0.51845	0.52311	0.08166	0.0511	0.03356	0.15448	0.04674
cg04467639	11	14495049	14495099	F	11	14479048	14521404	COPB1	0.54926	0.55429	0.92228	0.55868	0.85487	0.57066	0.85888	0.88212	0.87002	0.79578	0.62398	0.871	0.56299	0.07895	0.84687	0.60406	0.3488	0.83661	0.6196	0.65977	0.69055	0.56664	0.89597	0.83786	0.83527	0.53788	0.59708	0.58155	0.86031	0.85136	0.59094	0.55499	0.5874	0.51274	0.57081	0.82203	0.84495	0.8451	0.54741	0.04605	0.55958
cg16371648	5	344168	344219	R	5	304290	438403	AHRR	0.75735	0.04183	0.07803	0.16581	0.06593	0.11971	0.85787	0.15648	0.0351	0.04687	0.19077	0.59024	0.27465	0.7112	0.84241	0.20568	0.65607	0.40179	0.86749	0.09208	0.61661	0.06734	0.4672	0.36817	0.15112	0.73491	0.78074	0.04232	0.07834	0.21498	0.80898	0.1008	0.82761	0.10347	0.21611	0.06881	0.66963	0.02414	0.77813	0.21107	0.20228
cg15392147	11	59209727	59209777	R	11	59210641	59211589	OR5A1	0.09593	0.55045	0.10279	0.09985	0.15106	0.13484	0.15236	0.13553	0.18814	0.31513	0.1283	0.52266	0.51271	0.62368	0.20178	0.50355	0.28945	0.19275	0.49957	0.41547	0.50035	0.42667	0.22537	0.1587	0.54382	0.1388	0.15927	0.14991	0.39351	0.20685	0.31932	0.34951	0.33092	0.19146	0.31805	0.48324	0.5551	0.19822	0.18922	0.27044	0.46422
cg17323488	22	24256308	24256359	R	22	24236564	24237409	MIF	0.33935	0.34992	0.37426	0.33432	0.36443	0.36857	0.36474	0.31019	0.10846	0.55899	0.40514	0.05036	0.51629	0.36536	0.18907	0.39797	0.15102	0.47125	0.47865	0.09242	0.37744	0.55983	0.04199	0.1996	0.68662	0.50329	0.61776	0.48248	0.14341	0.29806	0.44774	0.34654	0.49745	0.03069	0.6468	0.13403	0.4747	0.07502	0.39987	0.49243	0.0343
cg00436969	2	220197716	220197766	F	2	220192131	220197899	RESP18	0.36789	0.3124	0.16795	0.69292	0.09489	0.08862	0.31125	0.22449	0.31035	0.46536	0.27495	0.68789	0.69871	0.64737	0.51305	0.49784	0.63452	0.60155	0.71761	0.11042	0.37425	0.52123	0.16299	0.38382	0.40911	0.55372	0.66197	0.57688	0.60315	0.36898	0.64074	0.56776	0.29875	0.43043	0.17081	0.53496	0.12927	0.51284	0.21567	0.31682	0.16915
cg05729118	22	24989053	24989104	F	22	24979717	25024972	GGT1	0.53847	0.57152	0.58271	0.0225	0.03378	0.55217	0.20356	0.2208	0.04764	0.34955	0.51343	0.38872	0.56733	0.48458	0.50344	0.0489	0.54365	0.48646	0.02413	0.39331	0.38089	0.42252	0.4523	0.02776	0.58781	0.44763	0.54792	0.03138	0.5327	0.03145	0.45256	0.52084	0.60354	0.49356	0.51046	0.56307	0.06855	0.62904	0.03248	0.04304	0.03859
cg01802772	1	55014160	55014210	F	1	55013900	55076000	ACOT11	0.01932	0.20027	0.02919	0.04846	0.03166	0.03198	0.02679	0.24262	0.39014	0.20191	0.03253	0.03885	0.25306	0.16141	0.043	0.23696	0.03671	0.23518	0.24953	0.23477	0.30774	0.04434	0.23181	0.37564	0.22976	0.28402	0.03417	0.23074	0.21936	0.22364	0.23362	0.38359	0.26178	0.03842	0.05192	0.22641	0.0418	0.20131	0.25166	0.02695	0.24675
cg18024928	3	115718474	115718524	R	3	115521210	116164385	LSAMP	0.93345	0.23382	0.56766	0.66417	0.97185	0.43102	0.46951	0.41018	0.78647	0.67287	0.44009	0.82375	0.57428	0.90814	0.67465	0.75254	0.70978	0.34143	0.29671	0.90875	0.88186	0.59187	0.61659	0.95987	0.95239	0.75734	0.72258	0.95291	0.56243	0.68526	0.69909	0.72739	0.84804	0.73798	0.3154	0.9438	0.65287	0.24176	0.64432	0.73338	0.61561
cg09052185	6	32610735	32610785	F	6	32605182	32611428	HLA-DQA1	0.614	0.42716	0.64241	0.42885	0.6209	0.55669	0.37433	0.47573	0.4949	0.59074	0.7217	0.24607	0.616	0.48953	0.48799	0.73164	0.67553	0.42287	0.54164	0.33359	0.39444	0.23784	0.34606	0.67547	0.31502	0.42538	0.62353	0.1793	0.82226	0.68136	0.7259	0.43409	0.51057	0.74368	0.49441	0.48532	0.46936	0.76207	0.59785	0.69935	0.56512
cg15165122	2	71206290	71206341	F	2	71205574	71212628	ANKRD53	0.53625	0.23073	0.59417	0.05818	0.15713	0.21147	0.03677	0.3631	0.73289	0.385	0.59557	0.60708	0.15257	0.26223	0.55637	0.39789	0.33319	0.0646	0.36424	0.1267	0.43332	0.69834	0.66565	0.3782	0.34253	0.39854	0.49859	0.13286	0.53179	0.16308	0.53213	0.48885	0.53269	0.37771	0.15572	0.43879	0.12714	0.55503	0.63908	0.28045	0.51896
cg12267948	1	2986516	2986567	R	1	2985741	3355183	PRDM16	0.52783	0.07933	0.30898	0.03103	0.08339	0.62681	0.15918	0.54823	0.3716	0.47822	0.56982	0.16115	0.50375	0.4179	0.62774	0.42811	0.43714	0.14569	0.44146	0.47782	0.26107	0.40532	0.70506	0.42043	0.23826	0.43313	0.17313	0.2191	0.01782	0.02055	0.63266	0.43827	0.53932	0.1377	0.08735	0.349	0.01307	0.57886	0.49171	0.66705	0.05876
cg10662047	11	123472496	123472546	R	11	123396527	123493518	GRAMD1B	0.69787	0.90666	0	0.70601	0.90713	0.61374	0.66835	0.03349	0.96045	0.88807	0.02445	0.9793	0.89037	0.87951	0.90657	0.59123	0.16987	0.7464	0.67	0.84798	0.63849	0.92104	0.87515	0.88435	0.93841	0.90876	0.68251	0.89674	0.6958	0.91297	0.94522	0.92427	0.89681	0.59635	0.68307	0.84968	0.86582	0.92727	0.68238	0.90114	0.91263
cg06840243	17	74442338	74442388	F	17	74385613	74449288	UBE2O	0.71809	0.59505	0.58597	0.6181	0.31582	0.53404	0.5592	0.55078	0.38249	0.34384	0.58464	0.72563	0.55631	0.77446	0.34588	0.55936	0.29961	0.58955	0.65174	0.2864	0.80365	0.57837	0.80193	0.56642	0.31479	0.55691	0.3722	0.33214	0.52008	0.30775	0.62781	0.59848	0.29985	0.56744	0.54118	0.53853	0.35456	0.25487	0.55034	0.74956	0.34669
cg08132931	2	70994962	70995012	F	2	70902222	70995329	ADD2	0.13524	0.04639	0.44943	0.05043	0.14637	0.27738	0.54399	0.3968	0.06156	0.39327	0.48445	0.07115	0.36911	0.3885	0.39033	0.09737	0.16743	0.06095	0.10316	0.29717	0.21309	0.1994	0.0761	0.10272	0.19198	0.30807	0.09506	0.07348	0.06246	0.09809	0.13424	0.36676	0.40165	0.35053	0.07869	0.39294	0.07647	0.42648	0.16009	0.28695	0.39057
cg05809586	21	31709640	31709690	R	21	31709330	31710012	KRTAP27-1	0.79663	0.76996	0.90573	0.77323	0.38477	0.43676	0.5068	0.79227	0.67166	0.77315	0.85656	0.50859	0.04317	0.04855	0.45456	0.45447	0.6249	0.39103	0.88131	0.54119	0.85525	0.40167	0.45555	0.67616	0.83071	0.72432	0.47717	0.45122	0.0307	0.43271	0.4536	0.40574	0.78002	0.76469	0.78688	0.51234	0.28963	0.04012	0.82985	0.38692	0.43174
cg03633114	21	27945841	27945891	F	21	27838528	27945581	CYYR1	0.51473	0.68257	0.41038	0.42715	0.7959	0.78206	0.29028	0.73654	0.78582	0.48638	0.35458	0.70719	0.75909	0.4912	0.58421	0.58285	0.78666	0.4519	0.49374	0.72939	0.97725	0.70312	0.44213	0.738	0.76958	0.54619	0.43278	0.38837	0.46805	0.34342	0.95643	0.3748	0.38821	0.449	0.72551	0.42157	0.70558	0.50733	0.49339	0.38269	0.35683
cg22111694	2	91758369	91758419	F	2	91824708	91847975	LOC654342	0.31188	0.28513	0.28232	0.77218	0.67644	0.30693	0.28942	0.25162	0.83077	0.24678	0.74779	0.24987	0.34069	0.25684	0.29971	0.32643	0.24271	0.34177	0.28327	0.65687	0.58647	0.72518	0.3115	0.7566	0.38612	0.27191	0.32428	0.27444	0.68535	0.30385	0.7014	0.70649	0.27604	0.76027	0.34908	0.29475	0.35451	0.24333	0.26558	0.33094	0.27369
cg20567847	7	155166988	155167039	R	7	155089485	155101942	INSIG1	0.72649	0.01641	0.1975	0.04673	0.04902	0.49793	0.34564	0.32556	0.19012	0.35917	0.28837	0.33137	0.34724	0.43597	0.59094	0.3253	0.44207	0.04034	0.59102	0.23964	0.45116	0.49278	0.12761	0.31644	0.3487	0.50448	0.50409	0.28276	0.21586	0.04416	0.52293	0.52785	0.34348	0.14584	0.31633	0.10897	0.05895	0.12313	0.33557	0.30751	0.07286
cg20678442	1	244893502	244893553	F	1	244816351	244872332	PPPDE1	0.69819	0.03292	0.41714	0.21156	0.29955	0.50247	0.01525	0.4298	0.1608	0.33466	0.52478	0.28363	0.39188	0.41627	0.51682	0.49315	0.1146	0.57488	0.53535	0.36041	0.4368	0.30597	0.43055	0.43017	0.36196	0.50937	0.09054	0.09743	0.58817	0.09756	0.37468	0.49757	0.31365	0.3462	0.58631	0.4139	0.04637	0.56056	0.5638	0.41644	0.19438
cg02218394	12	53694018	53694068	F	12	53693469	53700964	C12orf10	0.38316	0.03089	0.03547	0.04383	0.38327	0.40754	0.04629	0.02176	0.34069	0.06566	0.47869	0.3952	0.33242	0.6103	0.49784	0.05019	0.31621	0.06778	0.06836	0.03078	0.38901	0.38532	0.24616	0.39912	0.35932	0.36832	0.37038	0.03748	0.4162	0.3769	0.04842	0.05821	0.05311	0.04687	0.06332	0.43646	0.07482	0.06673	0.42078	0.05085	0.37545
cg09351263	16	85863997	85864047	R	16	85833195	85840605	COX4I1	0.31911	0.03263	0.34045	0.04008	0.34662	0.04353	0.32819	0.03761	0.06063	0.06818	0.3235	0.44869	0.04704	0.27782	0.32264	0.04942	0.04548	0.05109	0.05719	0.30212	0.54427	0.26822	0.42878	0.38544	0.33832	0.36157	0.56061	0.33045	0.04027	0.05039	0.04785	0.05894	0.06046	0.36142	0.2352	0.2978	0.07385	0.03793	0.04164	0.341	0.4278
cg18791121	11	7694813	7694864	F	11	7686326	7694821	CYB5R2	0.26775	0.35272	0.54909	0.2538	0.55632	0.452	0.32851	0.50151	0.37931	0.34304	0.63187	0.35551	0.37189	0.40253	0.24476	0.17939	0.49992	0.33099	0.54989	0.64379	0.15808	0.25914	0.07827	0.25699	0.51862	0.33368	0.3021	0.5055	0.58538	0.47065	0.01296	0.19471	0.52296	0.37889	0.62129	0.27544	0.45074	0.17553	0.59276	0.21522	0.29024
cg10040162	8	11519181	11519232	F	8	11561716	11617509	GATA4	0.76812	0.54718	0.31409	0.45083	0.53503	0.04203	0.25564	0.49068	0.63197	0.47736	0.74066	0.78727	0.68308	0.5395	0.75974	0.4293	0.56787	0.03331	0.69084	0.60939	0.19775	0.81959	0.6533	0.44652	0.86944	0.06501	0.59729	0.56618	0.68484	0.40704	0.78187	0.73855	0.81399	0.68231	0.46254	0.73347	0.61802	0.73527	0.82383	0.42058	0.47651
cg08234308	1	65991175	65991226	F	1	65886247	66103176	LEPR	0.6123	0.00555	0.13941	0.08064	0.2692	0.61457	0.04445	0.07444	0.58781	0.03097	0.51411	0.18878	0.03145	0.56145	0.57681	0.11605	0.2136	0.03688	0.56576	0.62917	0.31704	0.71244	0.41564	0.09893	0.51221	0.26868	0.05722	0.13351	0.0421	0.03198	0.49364	0.46188	0.14875	0.06519	0.17685	0.05127	0.04384	0.0389	0.6102	0.05778	0.04712
cg02401352	15	89354288	89354338	R	15	89346673	89418585	ACAN	0.40261	0.39431	0.39663	0.39	0.3375	0.65902	0.39777	0.03108	0.65	0.36795	0.41834	0.03441	0.41176	0.37433	0.0533	0.052	0.63919	0.72289	0.71148	0.45437	0.8168	0.68393	0.37138	0.42073	0.71833	0.65256	0.4042	0.70328	0.34341	0.33931	0.66167	0.37015	0.04919	0.70109	0.63408	0.09218	0.65863	0.6844	0.39687	0.38673	0.70915
cg21878369	19	53194645	53194695	R	19	53115619	53193886	ZNF83	0.8122	0.46978	0.84285	0.79659	0.77232	0.41692	0.77075	0.76191	0.81087	0.74478	0.3722	0.38223	0.4707	0.74367	0.69868	0.69892	0.46512	0.51237	0.51823	0.48664	0.2082	0.86812	0.73454	0.70134	0.80529	0.45591	0.41381	0.85357	0.46931	0.77921	0.79969	0.57413	0.56386	0.09354	0.7388	0.51653	0.49296	0.78559	0.75555	0.71	0.75472
cg03987818	2	186988903	186988953	R	2	187350884	187374085	ZC3H15	0.71435	0.79395	0.74322	0.41835	0.81133	0.74042	0.70292	0.42716	0.77127	0.4163	0.42852	0.79726	0.80378	0.67043	0.4708	0.49896	0.85635	0.40977	0.49771	0.757	0.8248	0.77723	0.05687	0.40359	0.74646	0.66322	0.80607	0.79093	0.51742	0.4785	0.0529	0.7612	0.79312	0.76917	0.76011	0.70563	0.77654	0.7694	0.72746	0.86418	0.80668
cg19308497	1	160147392	160147443	R	1	160147200	160156766	ATP1A4	0.91983	0.31597	0.39437	0.6023	0.27001	0.63774	0.31534	0.29403	0.57764	0.65384	0.36894	0.65928	0.57573	0.59133	0.36386	0.3705	0.61662	0.55163	0.35619	0.30964	0.1967	0.5953	0.6245	0.55888	0.89512	0.53604	0.38718	0.56912	0.31102	0.69357	0.63652	0.29276	0.27027	0.57058	0.27996	0.61438	0.27337	0.21384	0.44208	0.57685	0.87862
cg06296184	6	33096083	33096133	R	6	33080292	33096890	HLA-DPB2	0.6204	0.9556	0.95748	0.67046	0.95323	0.66563	0.63078	0.72096	0.41398	0.74087	0.72773	0.31195	0.73189	0.76832	0.60111	0.95919	0.60877	0.97736	0.964	0.29408	0.82034	0.26817	0.6067	0.38955	0.3952	0.36049	0.66029	0.65828	0.71888	0.32599	0.69456	0.58813	0.69705	0.45054	0.92991	0.94254	0.58898	0.35389	0.33351	0.48221	0.6101
cg11680055	1	110230202	110230253	R	1	110230417	110236366	GSTM1	0.78365	0.75682	0.93923	0.94784	0.53267	0.83826	0.82753	0.90145	0.41018	0.40211	0.50466	0.44417	0.46784	0.54919	0.61478	0.5246	0.4462	0.67977	0.55206	0.93361	0.42243	0.81989	0.49994	0.53599	0.44444	0.48232	0.5404	0.93904	0.90234	0.47721	0.57105	0.48056	0.8889	0.49078	0.8359	0.80731	0.48442	0.92807	0.88533	0.53657	0.49102
cg12444390	22	24989210	24989261	R	22	24979717	25024972	GGT1	0.36583	0.38985	0.46618	0.02031	0.02395	0.42685	0.07462	0.11182	0.0209	0.21073	0.41059	0.18911	0.35617	0.23172	0.32775	0.041	0.33148	0.30774	0.0413	0.31969	0.21615	0.22065	0.23032	0.05229	0.45172	0.26737	0.35946	0.03117	0.36685	0.03225	0.27348	0.29367	0.43345	0.31039	0.39419	0.38766	0.05142	0.4109	0.03957	0.02317	0.04453
cg26076233	12	120929995	120930045	R	12	120907659	120936297	DYNLL1	0.93292	0.56645	0.93224	0.07353	0.89685	0.53272	0.83103	0.88349	0.86976	0.76818	0.81414	0.84469	0.90926	0.84224	0.84298	0.58321	0.21955	0.85	0.91774	0.55769	0.5106	0.56796	0.59919	0.82861	0.60185	0.62076	0.02889	0.57818	0.06604	0.83609	0.90556	0.85854	0.55354	0.86804	0.93245	0.59368	0.83603	0.86605	0.06882	0.03834	0.57926
cg18514595	22	49579918	49579968	R	22	48972117	49147742	FAM19A5	0.70718	0.31886	0.04605	0.03576	0.40687	0.40375	0.03649	0.45596	0.04891	0.30213	0.37177	0.36671	0.39972	0.06704	0.4334	0.40921	0.07432	0.06394	0.76807	0.49239	0.63119	0.05775	0.30745	0.39665	0.32883	0.37026	0.05151	0.39922	0.05456	0.32056	0.46082	0.06368	0.38767	0.38831	0.07404	0.08986	0.32692	0.05064	0.05559	0.42857	0.4885
cg20798066	6	32414383	32414433	R	6	32407646	32412821	HLA-DRA	0.78736	0.77543	0.78972	0.35053	0.4706	0.6349	0.1129	0.84091	0.70503	0.78993	0.8061	0.25387	0.79245	0.8833	0.88047	0.78306	0.30364	0.50125	0.87893	0.51828	0.77493	0.24859	0.79851	0.68567	0.62322	0.79675	0.68511	0	0.58787	0.77767	0.85447	0.28291	0.44162	0.69677	0.62053	0.61532	0.86721	0.81579	0.44213	0.61153	0.74812
cg24534774	1	101106483	101106533	R	1	101185296	101204599	VCAM1	0.75448	0.33297	0.03218	0.03087	0.0326	0.26235	0.76369	0.63668	0.80099	0.26894	0.03491	0.02711	0.52057	0.07747	0.0374	0.49313	0.06745	0.51598	0.31382	0.29529	0.74988	0.03094	0.65029	0.04603	0.6528	0.45312	0.49564	0.03683	0.0398	0.6427	0.02955	0.49326	0.47191	0.67702	0.04315	0.26175	0.83006	0.52335	0.32869	0.54626	0.31312
cg24508426	10	124578159	124578210	R	10	124591674	124605691	CUZD1	0.75603	0.20775	0.38484	0.20925	0.6231	0.63136	0.12647	0.562	0.60668	0.3454	0.39519	0.20483	0.26848	0.10517	0.57638	0.45166	0.23625	0.55443	0.40822	0.23386	0.5205	0.30681	0.48404	0.6096	0.67909	0.28156	0.41515	0.60815	0.5306	0.25566	0.34734	0.53893	0.49267	0.55438	0.36875	0.53524	0.25158	0.66335	0.48435	0.46919	0.19003
cg03584891	4	156680256	156680306	F	4	156680125	156728782	GUCY1B3	0.65904	0.31817	0.11237	0.06983	0.18764	0.42651	0.04928	0.33669	0.43181	0.07285	0.5517	0.07183	0.11812	0.33654	0.53286	0.3243	0.45542	0.12586	0.4985	0.23644	0.57495	0.61862	0.19893	0.28368	0.40193	0.46529	0.39924	0.06816	0.50588	0.12719	0.44444	0.51334	0.31048	0.1367	0.44741	0.09242	0.09379	0.08755	0.54338	0.35675	0.18141
cg14115431	4	41314428	41314479	F	4	41258897	41270445	UCHL1	0.58418	0.80417	0.61725	0.82462	0.80027	0.10101	0.56583	0.58321	0.77691	0.52417	0.54845	0.51085	0.78003	0.08704	0.52957	0.77604	0.65239	0.538	0.54802	0.79301	0.51142	0.77431	0.72489	0.71045	0.74709	0.09825	0.54109	0.07972	0.73242	0.73732	0.7649	0.75104	0.73666	0.73422	0.70496	0.72735	0.52611	0.77306	0.76812	0.77081	0.52144
cg19405842	1	2038611	2038661	R	1	2036154	2116832	PRKCZ	0.42397	0.58416	0.43716	0.03841	0.04527	0.39149	0.61385	0.69283	0.41686	0.043	0.34933	0.36754	0.35653	0.37265	0.40297	0.70138	0.32435	0.40653	0.63644	0.36153	0.04425	0.05906	0.04996	0.37847	0.40263	0.70575	0.37111	0.51441	0.32894	0.05392	0.04596	0.32559	0.38946	0.39101	0.33692	0.10664	0.05859	0.37363	0.34877	0.39875	0.04817
cg02700891	3	129693585	129693636	F	3	129693113	129696776	TRH	0.50912	0.64751	0.4721	0.1878	0.14793	0.43297	0.16828	0.56805	0.55921	0.17673	0.23516	0.59374	0.18011	0.26321	0.42513	0.287	0.39473	0.60944	0.53518	0.34282	0.59148	0.56847	0.5298	0.29638	0.28862	0.43179	0.31577	0.61533	0.23968	0.14851	0.47049	0.59646	0.48196	0.21362	0.17615	0.56901	0.23903	0.15866	0.38896	0.4063	0.40038
cg01369511	2	70528041	70528091	R	2	70523108	70529220	FAM136A	0.65582	0.69981	0.85146	0.87361	0.67607	0.84278	0.84964	0.66578	0.54572	0.84943	0.8866	0.49809	0.83857	0.82886	0.85295	0.6123	0.6525	0.82652	0.84452	0.66842	0.57752	0.50599	0.82244	0.79138	0.83159	0.79864	0.849	0.48666	0.85287	0.83523	0.42985	0.58876	0.82812	0.57526	0.76904	0.79157	0.79844	0.84907	0.84184	0.85124	0.80033
cg00713939	8	144660540	144660591	R	8	144656955	144660513	NAPRT1	0.72237	0.41283	0.49519	0.0806	0.12753	0.09619	0.56588	0.14788	0.51146	0.11035	0.1069	0.59322	0.33786	0.07259	0.65512	0.1028	0.42792	0.521	0.10204	0.51349	0.37947	0.41291	0.36313	0.12534	0.51117	0.51583	0.44977	0.63028	0.02151	0.51594	0.52781	0.76114	0.55986	0.07777	0.30913	0.12561	0.35876	0.11551	0.50165	0.0321	0.51525
cg00474373	2	1625218	1625268	R	2	1635659	1748291	PXDN	0.62066	0.36037	0.34472	0.389	0.37057	0.57717	0.42474	0.38945	0.05115	0.37137	0.57899	0.04786	0.6115	0.32684	0.38435	0.36603	0.44986	0.40206	0.66515	0.38777	0.09165	0.38623	0.03976	0.54344	0.34633	0.37038	0.53329	0.40143	0.32598	0.34786	0.36759	0.3622	0.43111	0.37369	0.49039	0.59246	0.29932	0.5693	0.54318	0.34605	0.5414
cg22786333	7	801161	801211	R	7	766337	826116	HEATR2	0.2376	0.59191	0.05188	0.81492	0.89868	0.13455	0.77936	0.36137	0.81953	0.58305	0.92177	0.80807	0.82688	0.79549	0.83171	0.85467	0.70166	0.80404	0.51375	0.82654	0.35768	0.23591	0.29654	0.43515	0.83129	0.4749	0.88793	0.80918	0.83765	0.80121	0.33754	0.52461	0.8003	0.80043	0.79342	0.42156	0.80872	0.79804	0.87268	0.4436	0.39195
cg12046867	14	103022055	103022106	R	14	103059232	103196912	RCOR1	0.04843	0.49761	0.32373	0.34483	0.05202	0.06553	0.33448	0.02456	0.05128	0.06589	0.03206	0.44622	0.02349	0.27556	0.32161	0.04328	0.05439	0.2523	0.07962	0.56383	0.33786	0.09495	0.40768	0.24791	0.08922	0.24867	0.03797	0.32595	0.06326	0.03427	0.04175	0.31782	0.51382	0.07034	0.2971	0.06357	0.30171	0.06045	0.57551	0.52172	0.04529
cg01872988	13	19692694	19692744	R	13	19620292	19692423	DKFZp686A1627	0.41083	0.03975	0.24913	0.05014	0.06086	0.05191	0.40943	0.35963	0.06147	0.06386	0.05172	0.32768	0.09805	0.11103	0.30099	0.10705	0.41202	0.37416	0.07553	0.2896	0.2865	0.35067	0.35257	0.41781	0.41531	0.23923	0.48808	0.23385	0.07837	0.06837	0.23061	0.339	0.09137	0.37884	0.11502	0.11455	0.10194	0.22702	0.10273	0.56006	0.42698
cg18565762	3	39321867	39321917	F	3	39304985	39321930	CX3CR1	0.62294	0.62253	0.40784	0.67718	0.3931	0.35605	0.62907	0.64441	0.71008	0.35826	0.44595	0.03421	0.34344	0.69003	0.41419	0.02726	0.27792	0.64145	0.69036	0.65578	0.3636	0.37735	0.68864	0.63381	0.6178	0.35185	0.59773	0.6906	0.56852	0.03179	0.63977	0.03298	0.65991	0.58034	0.3517	0.03992	0.62081	0.68023	0.41143	0.39015	0.36701
cg13913990	5	172970	173020	F	5	140372	190087	PLEKHG4B	0.60928	0.11801	0.60568	0.81746	0.14197	0.22975	0.80105	0.02077	0.52702	0.54237	0.22515	0.58085	0.54786	0.61516	0.55446	0.17279	0.51403	0.25806	0.45026	0.7891	0.39264	0.40242	0.82639	0.13107	0.57302	0.67445	0.4976	0.79276	0.13633	0.24651	0.59797	0.48627	0.54194	0.09373	0.05736	0.5406	0.52958	0.32582	0.7985	0.75383	0.82377
cg12810313	8	10192474	10192525	F	8	9911829	10286399	MSRA	0.01662	0.52202	0.21698	0.52932	0.38392	0.06246	0.10395	0.31899	0.06959	0.50993	0.50787	0.37664	0.34381	0.13444	0.44572	0.38974	0.42412	0.41269	0.09225	0.47263	0.23886	0.04467	0.46343	0.19557	0.45704	0.03505	0.17349	0.49573	0.27343	0.37156	0.0875	0.3846	0.16134	0.4128	0.23592	0.13161	0.49234	0.51911	0.23769	0.05436	0.33799
cg20713092	7	100946061	100946111	R	7	100956648	100965093	RABL5	0.65506	0.27623	0.54538	0.2758	0.15733	0.34529	0.11041	0.42547	0.45885	0.12231	0.23026	0.08509	0.13468	0.10082	0.53592	0.1385	0.25694	0.29827	0.46164	0.1285	0.39891	0.3818	0.47233	0.15274	0.51557	0.19398	0.52546	0.28354	0.45589	0.12091	0.38114	0.42423	0.16884	0.27422	0.48182	0.62913	0.19841	0.12932	0.56049	0.31147	0.14511
cg04132418	6	131148686	131148736	R	6	131148323	131156430	LOC285733	0.65114	0.76808	0.50189	0.80586	0.7073	0.42628	0.45948	0.04719	0.44784	0.87171	0.5868	0.76302	0.75676	0.71367	0.04664	0.6554	0.71976	0.67232	0.66034	0.77693	0.39016	0.4226	0.42371	0.03978	0.67045	0.04186	0.7064	0.04366	0.76261	0.7177	0.44931	0.06766	0.4781	0.46654	0.55061	0.07899	0.45238	0.04561	0.36274	0.47819	0.60365
cg11144986	12	132935715	132935766	R	12	132680917	132905905	GALNT9	0.96254	0.96828	0.68015	0.63136	0.95092	0.96706	0.82893	0.62588	0.92308	0.74345	0.97147	0.94737	0.56332	0.64059	0.85914	0.91258	0.8152	0.64619	0.9379	0.62515	0.89756	0.57345	0.93998	0.92992	0.62102	0.60617	0.59965	0.52831	0.9405	0.65032	0.55271	0.59396	0.52678	0.57626	0.79148	0.62102	0.81962	0.51492	0.59933	0.6003	0.5637
cg19653246	14	101505848	101505898	R	14	101506026	101506092	MIR376C	0.80099	0.8031	0.45446	0.76631	0.43573	0.81613	0.49279	0.76775	0.38953	0.49908	0.42155	0.41822	0.51746	0.86017	0.79633	0.44384	0.83636	0.69919	0.76962	0.06436	0.49578	0.73113	0.41478	0.70279	0.77428	0.71491	0.82052	0.67297	0.83602	0.64438	0.48321	0.43779	0.74309	0.42881	0.74667	0.48547	0.48764	0.84483	0.79402	0.79004	0.43075
cg14175932	14	23018757	23018807	R	14	23033806	23058143	DAD1	0.04297	0.83183	0.48398	0.84138	0.81929	0.47782	0.78538	0.8188	0.85799	0.85948	0.8475	0.77185	0.45916	0.82273	0.05346	0.45461	0.46208	0.46566	0.81201	0.51637	0.57815	0.81497	0.8099	0.81368	0.85373	0.80529	0.45066	0.44261	0.03415	0.47426	0.85471	0.75598	0.485	0.48101	0.74432	0.0745	0.75501	0.809	0.80394	0.80498	0.79938
cg11220663	2	70994813	70994864	R	2	70889264	70995329	ADD2	0.17763	0.04384	0.55456	0.05551	0.16128	0.48354	0.51209	0.54404	0.0781	0.54167	0.57286	0.08813	0.5058	0.50799	0.52666	0.17502	0.29451	0.1087	0.21064	0.54079	0.2662	0.11085	0.1663	0.237	0.11469	0.5247	0.11045	0.11533	0.11433	0.10084	0.31863	0.46984	0.54821	0.40656	0.10685	0.51476	0.13382	0.5346	0.1752	0.5488	0.50778
cg04998327	11	103453960	103454010	F	11	102980159	103350591	DYNC2H1	0.40144	0.84259	0.79556	0.43146	0.42249	0.84225	0.42123	0.43902	0.03262	0.82233	0.80982	0.40264	0.8274	0.44399	0.41746	0.81338	0.04091	0.03921	0.81345	0.41983	0.89301	0.42451	0.84505	0.78491	0.80873	0.44405	0.03023	0.40684	0.44073	0.40447	0.80367	0.38121	0.03743	0.83518	0.42165	0.40114	0.4186	0.76759	0.40997	0.4324	0.82691
cg10349065	7	116963962	116964013	R	7	116916687	116963343	WNT2	0.59332	0.03663	0.46261	0.07399	0.05236	0.46567	0.46993	0.34377	0.29102	0.23471	0.55005	0.60553	0.36885	0.59695	0.51721	0.45369	0.51458	0.55912	0.48356	0.4543	0.63979	0.62949	0.27466	0.51557	0.31084	0.54817	0.13402	0.22737	0.23831	0.55	0.57171	0.37074	0.20792	0.36297	0.41174	0.58626	0.36273	0.56427	0.6716	0.20949	0.05853
cg02176678	2	219576489	219576539	R	2	219575567	219620136	TTLL4	0.57158	0.5109	0.3009	0.54596	0.57947	0.29457	0.50345	0.26664	0.11643	0.65577	0.62227	0.49674	0.29606	0.06992	0.63047	0.09602	0.19888	0.64553	0.30389	0.71001	0.34647	0.57082	0.30207	0.5671	0.32119	0.33222	0.25018	0.64287	0.50638	0.07655	0.34605	0.59951	0.30001	0.3317	0.30178	0.64379	0.29557	0.33156	0.32223	0.58356	0.27478
cg02772880	16	71260651	71260701	F	16	71061012	71264569	HYDIN	0.41201	0.65554	0.00559	0.59101	0.4448	0.43017	0.49951	0.56005	0.3736	0.62746	0.21358	0.4707	0.72203	0.109	0.46394	0.34643	0.40801	0.47504	0.37616	0.10765	0.12165	0.05323	0.46851	0.02589	0.69915	0.37905	0.73257	0.69897	0.32612	0.66528	0.45743	0.10307	0.45467	0.62661	0.68441	0.26779	0.45364	0.66953	0.48363	0.47223	0.43416
cg24699914	1	53878600	53878650	R	1	53904043	53905693	FLJ40434	0.87302	0.85543	0.86678	0.83393	0.53997	0.86897	0.03575	0.80988	0.5028	0.89046	0.5359	0.7649	0.0473	0.81019	0.47731	0.83617	0.50037	0.8075	0.86427	0.04693	0.55106	0.75595	0.82599	0.06054	0.47332	0.75795	0.79634	0.85219	0.76881	0.05367	0.50037	0.77824	0.80395	0.81196	0.7914	0.74579	0.76966	0.47921	0.79422	0.84388	0.84288
cg01502466	6	29898751	29898801	F	6	29892368	29893428	HCG4P6	0.63208	0.3452	0.55369	0.58037	0.31442	0.46594	0.03223	0.3123	0.45397	0.65491	0.59411	0.06075	0.27626	0.60385	0.48154	0.60207	0.73538	0.54371	0.72149	0.57619	0.73808	0.49355	0.6501	0.74093	0.06203	0.57016	0.32282	0.49882	0.04533	0.38109	0.66393	0.63473	0.54632	0.03447	0.2483	0.55847	0.34507	0.05664	0.49799	0.65341	0.33926
cg02702614	3	197282641	197282691	R	3	197236654	197282858	BDH1	0.07399	0.05129	0.47344	0.13085	0.08082	0.43405	0.07545	0.05089	0.43056	0.12292	0.50702	0.23723	0.07023	0.38279	0.44503	0.3519	0.26501	0.07285	0.22477	0.45618	0.4184	0.31698	0.21279	0.09116	0.3526	0.43732	0.48162	0.22575	0.27539	0.05639	0.26358	0.47317	0.13625	0.08591	0.19663	0.42006	0.10054	0.08424	0.15409	0.45137	0.23288
cg04699104	2	12858862	12858913	R	2	12856997	12882856	TRIB2	0.56531	0.03788	0.37441	0.29319	0.36875	0.55118	0.21068	0.28844	0.53937	0.33156	0.63748	0.51397	0.17121	0.51405	0.69694	0.24225	0.43062	0.43313	0.69129	0.51308	0.35323	0.49984	0.4829	0.43363	0.39334	0.63429	0.51688	0.14727	0.46281	0.0666	0.68702	0.39865	0.20584	0.25567	0.51311	0.37627	0.09383	0.30358	0.68383	0.21286	0.08322
cg07506599	7	157449167	157449218	R	7	157331750	158380482	PTPRN2	0.71135	0.87133	0.87099	0.61929	0.9439	0.53587	0.68118	0.73977	0.29305	0.6146	0.56207	0.6581	0.91343	0.39709	0.62823	0.73701	0.63645	0.37547	0.88042	0.4504	0.31853	0.24228	0.83431	0.62918	0.6637	0.60003	0.38781	0.64145	0.61946	0.45232	0.45187	0.46923	0.68823	0.37937	0.56706	0.44826	0.53128	0.31003	0.92351	0.50825	0.2971
cg12012426	4	1366413	1366463	R	4	1341103	1381836	KIAA1530	0.35042	0.20075	0.91499	0.91994	0.23241	0.8735	0.22243	0.28879	0.38541	0.91897	0.37149	0.23442	0.28211	0.46134	0.31281	0.88313	0.45138	0.38904	0.47101	0.85192	0.85216	0.21689	0.89437	0.29582	0.87344	0.87538	0.30495	0.89004	0.8514	0.3147	0.85417	0.25573	0.87467	0.31455	0.22861	0.44415	0.86648	0.90039	0.90945	0.22835	0.891
cg10076068	8	142139137	142139187	R	8	142138719	142205898	DENND3	0.42932	0.36396	0.50505	0.30082	0.65056	0.12356	0.17185	0.1182	0.10202	0.07924	0.26925	0.07535	0.28638	0.3116	0.58178	0.40934	0.44885	0.37074	0.34196	0.33837	0.37375	0.0792	0.07492	0.08135	0.41689	0.399	0.1674	0.07238	0.33226	0.49289	0.31709	0.07797	0.35636	0.33033	0.113	0.35136	0.27506	0.30061	0.40143	0.38424	0.34754
cg13872627	6	31237986	31238036	R	6	31236529	31239855	HLA-C	0.7911	0.84436	0.12871	0.60947	0.84264	0.83245	0.83147	0.8444	0.81227	0.76551	0.85732	0.44894	0.78421	0.73816	0.5397	0.77041	0.76891	0.65417	0.81408	0.77715	0.49012	0.76839	0.77424	0.59143	0.61762	0.37379	0.46515	0.57982	0.5387	0.79165	0.73616	0.31718	0.17413	0.64052	0.73072	0.7568	0.45484	0.77996	0.48825	0.80441	0.53293
cg13794530	7	158937493	158937544	F	7	158820866	158937649	VIPR2	0.68491	0.01567	0.02546	0.01929	0.51698	0.68332	0.0584	0.30057	0.42099	0.15715	0.61844	0.39166	0.14347	0.52616	0.57782	0.52778	0.51334	0.42139	0.67134	0.53709	0.48921	0.61731	0.46528	0.20313	0.27131	0.61572	0.56405	0.12361	0.43451	0.03974	0.57148	0.34308	0.23915	0.13471	0.58825	0.12015	0.06649	0.0721	0.62956	0.5961	0.44887
cg05519582	22	47027856	47027906	R	22	47022657	47075687	GRAMD4	0.14653	0.5466	0.56844	0.86596	0.58226	0.90455	0.58148	0.89864	0.11355	0.76901	0.88972	0.82708	0.5953	0.85948	0.60502	0.56373	0.61243	0.59164	0.54997	0.58081	0.27451	0.23402	0.57818	0.83171	0.56153	0.85647	0.8959	0.57405	0.56155	0.89165	0.33246	0.56134	0.56024	0.59725	0.8682	0.85824	0.56195	0.8782	0.88005	0.58422	0.55135
cg19359218	6	30181886	30181936	R	6	30152233	30181153	TRIM26	0.34567	0.34884	0.0762	0.21732	0.52533	0.51379	0.05335	0.29979	0.37227	0.36918	0.38558	0.05024	0.31159	0.07705	0.44868	0.06239	0.19568	0.43235	0.39237	0.14044	0.45452	0.09156	0.09822	0.32337	0.20155	0.48334	0.40281	0.10514	0.53732	0.05649	0.21501	0.58175	0.08303	0.07745	0.40297	0.09601	0.09029	0.49052	0.05643	0.45498	0.05107
cg23813394	2	238252222	238252272	R	2	238232654	238322850	COL6A3	0.26471	0.46176	0.81491	0.21174	0.25876	0.76355	0.52409	0.44005	0.50059	0.82281	0.04379	0.32174	0.63197	0.37091	0.58392	0.26477	0.17986	0.45265	0.05074	0.42308	0.39491	0.76438	0.38889	0.05701	0.71042	0.65737	0.74704	0.79036	0.05485	0.42365	0.77228	0.71212	0.0573	0.56029	0.39119	0.08457	0.04565	0.2275	0.19695	0.32083	0.77903
cg17635970	8	133117552	133117602	R	8	133073732	133117512	HHLA1	0.4711	0.74575	0.4461	0.76595	0.44422	0.40788	0.78864	0.82644	0.54885	0.06014	0.80033	0.49577	0.44936	0.71249	0.73653	0.55553	0.45913	0.73239	0.79394	0.79058	0.83143	0.76369	0.45809	0.42363	0.31222	0.58224	0.04159	0.47273	0.83448	0.43525	0.63159	0.45238	0.05968	0.69987	0.64302	0.75424	0.44142	0.79225	0.42271	0.35176	0.65993
cg05593887	7	77827329	77827379	R	7	77646374	79082890	MAGI2	0.89522	0.02251	0.48283	0.87702	0.87211	0.4427	0.02207	0.02784	0.87695	0.9221	0.50233	0.03866	0.47213	0.03296	0.52377	0.47751	0.44863	0.88117	0.53046	0.56983	0.51819	0.85723	0.86009	0.44349	0.84336	0.49819	0.8691	0.87884	0.46457	0.46962	0.86896	0.05729	0.46419	0.84178	0.04485	0.47458	0.46482	0.87418	0.47781	0.47338	0.86613
cg21634283	7	57071626	57071677	R	7	57187327	57207571	ZNF479	0.77589	0.25538	0.78567	0.38749	0.74057	0.76443	0.22115	0.22297	0.3807	0.4495	0.80832	0.73687	0.31719	0.76128	0.28872	0.76468	0.69087	0.61104	0.76331	0.34297	0.67032	0.2581	0.80845	0.69514	0.42233	0.48633	0.80082	0.73924	0.31995	0.73661	0.45836	0.28604	0.37845	0.66717	0.72189	0.76078	0.68339	0.39214	0.73637	0.40461	0.77917
cg22953510	3	114089570	114089620	F	3	114056946	114102489	ZBTB20	0.03038	0.68866	0.73386	0.64278	0.37244	0.43352	0.45281	0.39967	0.40595	0.4375	0.36655	0.80291	0.37405	0.41457	0.39198	0.39114	0.77956	0.02764	0.61283	0.42842	0.69142	0.62711	0.46777	0.42803	0.36728	0.04082	0.6301	0.7163	0.36961	0.63874	0.36136	0.6939	0.4617	0.4113	0.03342	0.49178	0.39191	0.47102	0.69141	0.77339	0.45025
cg23363182	2	181467137	181467187	R	2	181845111	181928150	UBE2E3	0.2818	0.1346	0.24309	0.72017	0.48021	0.38581	0.39106	0.45996	0.41342	0.43131	0.67202	0.28839	0.77223	0.48275	0.1957	0.78533	0.35264	0.5024	0.31963	0.53409	0.29643	0.30028	0.53027	0.30706	0.2217	0.47945	0.28118	0.59607	0.36986	0.31427	0.26593	0.25962	0.21674	0.5623	0.21381	0.18805	0.48855	0.46738	0.43872	0.48638	0.45395
cg01111358	18	55102577	55102628	R	18	55102916	55158529	ONECUT2	0	0.34729	0.53738	0.01862	0.4643	0.36916	0.42275	0.78044	0.46896	0.02617	0.45789	0.50692	0.48081	0.51245	0.52307	0.04211	0.42863	0.53398	0.57432	0.05935	0.45458	0.51565	0.04509	0.50751	0.039	0.50848	0.51569	0.04911	0.53513	0.03363	0.03041	0.51947	0.05243	0.504	0.06713	0.51277	0.41903	0.40987	0.51132	0.03541	0.02919
cg20223237	6	33048685	33048736	R	6	33043759	33054976	HLA-DPB1	0.64809	0.24361	0.12367	0.27636	0.16175	0.54791	0.08305	0.4335	0.54641	0.20208	0.58924	0.08517	0.25476	0.62806	0.76001	0.54942	0.47055	0.16279	0.40582	0.23194	0.31328	0.20672	0.25478	0.45175	0.42728	0.67498	0.60432	0.18133	0.46192	0.09541	0.66394	0.40195	0.28016	0.26589	0.1403	0.56764	0.32235	0.20696	0.56391	0.65996	0.22728
cg14829155	15	31115870	31115921	F	15	31196054	31203991	MTMR15	0.53867	0.64018	0.704	0.13216	0.09302	0.56933	0.11583	0.32306	0.26209	0.62841	0.17257	0.58899	0.34325	0.54906	0.6416	0.83392	0.74645	0.1198	0.20368	0.3745	0.74658	0.42008	0.41296	0.2345	0.28293	0.70412	0.17728	0.29721	0.07575	0.28001	0.33966	0.52002	0.52353	0.49273	0.59501	0.19356	0.40359	0.25852	0.49259	0.56088	0.3272
cg25520068	1	110254629	110254679	R	1	110254863	110260888	GSTM5	0.73338	0.49467	0.68643	0.55587	0.58058	0.66627	0.41443	0.76503	0.43477	0.48852	0.65965	0.15305	0.22445	0.62317	0.66441	0.54345	0.26824	0.59203	0.6175	0.73023	0.50014	0.74226	0.20317	0.52905	0.22659	0.22024	0.50586	0.75836	0.85997	0.18022	0.5964	0.57536	0.6725	0.46017	0.64527	0.60488	0.48602	0.6402	0.72728	0.54089	0.1971
cg11093548	7	28450001	28450051	F	7	28338939	28865509	CREB5	0.53069	0.04381	0.05238	0.05108	0.14533	0.4268	0.37928	0.34329	0.13489	0.05387	0.04879	0.33156	0.45559	0.09275	0.35317	0.41014	0.13372	0.11755	0.11158	0.485	0.43236	0.14131	0.29978	0.47755	0.07083	0.44445	0.46851	0.40338	0.09909	0.47251	0.38881	0.06218	0.48466	0.41896	0.2065	0.49169	0.08895	0.25819	0.50352	0.47141	0.04602
cg16511983	1	121138719	121138770	F	1	121260909	121313686	LOC647121	0.46713	0.13223	0.48884	0.48782	0.59551	0.23818	0.50895	0.49044	0.50769	0.53816	0.25297	0.17555	0.45442	0.22522	0.20135	0.45628	0.26605	0.11474	0.21576	0.55915	0.37585	0.17987	0.44862	0.46419	0.45795	0.52827	0.50123	0.52513	0.56607	0.47949	0.14557	0.45124	0.18895	0.25308	0.19016	0.20523	0.16043	0.10142	0.2532	0.33788	0.39573
cg10993865	13	111293796	111293846	R	13	111293756	111358480	CARS2	0.84522	0.85858	0.85805	0.48303	0.46801	0.86542	0.48204	0.82147	0.89612	0.87581	0.89962	0.45871	0.4736	0.46214	0.46107	0.79683	0.50101	0.42938	0.48059	0.84207	0.58914	0.80044	0.04444	0.45705	0.56426	0.47384	0.76077	0.43646	0.42982	0.82812	0.83964	0.44057	0.7821	0.80096	0.4489	0.77993	0.7796	0.81331	0.03689	0.7965	0.83474
cg18204675	5	148960954	148961005	R	5	148961134	149014527	FLJ41603	0.49913	0.0095	0.0073	0.00749	0.02723	0.66766	0.01167	0.42279	0.62931	0.58789	0.52469	0.44981	0.35374	0.20748	0.56645	0.4144	0.25993	0.46575	0.31156	0.15387	0.47196	0.70117	0.49716	0.37203	0.32538	0.50687	0.66488	0.09503	0.67594	0.20224	0.51388	0.40136	0.11871	0.03948	0.47247	0.19986	0.42177	0.53032	0.55322	0.49139	0
cg07234876	8	600038	600089	F	8	614200	681226	ERICH1	0.97682	0.93501	0.52044	0.83576	0.57434	0.98428	0.65426	0.57903	0.54094	0.75127	0.94858	0.86015	0.76507	0.57996	0.56154	0.75178	0.53561	0.95782	0.95642	0.56334	0.53328	0.96351	0.56684	0.56674	0.52857	0.70923	0.91126	0.87046	0.7931	0.66105	0.73047	0.60217	0.93768	0.53152	0.84196	0.9503	0.86939	0.92384	0.73202	0.8599	0.95242
cg01082199	11	89224713	89224764	F	11	89057523	89322779	NOX4	0.2667	0.28196	0.56975	0.25881	0.22234	0.4213	0.72483	0.19676	0.57226	0.61131	0.24758	0.54484	0.64236	0.29898	0.72809	0.55465	0.41119	0.43365	0.40759	0.34227	0.55065	0.48541	0.38531	0.6086	0.61844	0.65268	0.22362	0.32159	0.75521	0.30511	0.31589	0.31351	0.33325	0.4872	0.31518	0.59573	0.39886	0.70796	0.30107	0.37234	0.29704
cg07229186	16	56666574	56666625	F	16	56666533	56667897	MT1M	0.57662	0.29307	0.23721	0.4142	0.31131	0.54442	0.0135	0.24576	0.17104	0.02145	0.50881	0.0147	0.11439	0.04679	0.53517	0.34633	0.09944	0.10579	0.20607	0.13587	0.21079	0.57815	0.58556	0.39504	0.39544	0.61211	0.42566	0.05731	0.0697	0.37791	0.59838	0.17121	0.48069	0.33655	0.22164	0.53768	0.35269	0.49407	0.44222	0.44981	0.09253
cg23007425	14	105600994	105601044	F	14	105608076	105635161	JAG2	0.45692	0.8548	0.86937	0.00651	0.09757	0.10156	0.17822	0	0	0.75426	0.01954	0.22988	0.10586	0.60232	0.16993	0.01946	0.76837	0.22725	0.26739	0.78002	0.6925	0.14539	0.15571	0.77289	0.11238	0.15013	0.14899	0.87428	0.15248	0.20991	0.17361	0.87031	0.8731	0.83551	0.72992	0.82786	0.78926	0.26943	0.82459	0.4634	0.15064
cg02050694	9	14346393	14346443	F	9	14081847	14313945	NFIB	0.69102	0	0.40607	0.18606	0.40066	0.48266	0.25042	0.64259	0.69144	0.26723	0.34933	0.76683	0.12143	0.50607	0.53238	0.28856	0.63209	0.18338	0.54472	0.70145	0.4906	0.7055	0.14794	0.08545	0.36268	0.40314	0.45653	0.05398	0.4062	0.35413	0.01143	0.11552	0.63248	0.21064	0.34984	0.36836	0.38681	0.18738	0.39167	0.46703	0.60244
cg06737308	4	185021464	185021514	R	4	185009859	185139114	ENPP6	0.65983	0.47779	0.63213	0.66523	0.58808	0.43753	0.66839	0.64042	0.38201	0.64745	0.67606	0.41576	0.84086	0.58349	0.82629	0.41008	0.73238	0.40562	0.6801	0.44157	0.31138	0.42323	0.57986	0.41986	0.4379	0.59691	0.8128	0.6306	0.56544	0.60845	0.3739	0.45136	0.78892	0.61481	0.5786	0.57985	0.61391	0.62397	0.61989	0.3929	0.44202
cg07855575	5	25393844	25393894	R	5	24487209	24644911	CDH10	0.52754	0.2618	0.48899	0.49395	0.27782	0.43684	0.1975	0.29698	0.75898	0.18872	0.58567	0.6536	0.16904	0.63849	0.74977	0.72492	0.55808	0.51877	0.57147	0.18748	0.56661	0.64413	0.80397	0.58565	0.6189	0.18155	0.25436	0.15917	0.18807	0.42439	0.59324	0.47812	0.61271	0.77474	0.33285	0.50477	0.41229	0.51395	0.4531	0.4079	0.69597
cg11888470	6	32525971	32526021	R	6	32520489	32527779	HLA-DRB6	0.64611	0.27189	0.63084	0.72853	0.514	0.76435	0.55976	0.33549	0.13996	0.80217	0.71943	0.60861	0.49429	0.48114	0.7296	0.57063	0.45613	0.78666	0.73387	0.4444	0.80687	0.44957	0.66254	0.58123	0.68656	0.66958	0.51631	0.37721	0.37232	0.35378	0.6448	0.71888	0.27164	0.52076	0.21443	0.6158	0.61843	0.81017	0.46661	0.84154	0.6227
cg26146732	14	70690404	70690454	R	14	70712470	70714518	ADAM21P1	0.10779	0.46676	0.06235	0.36635	0.59726	0.50418	0.11347	0.10775	0.16263	0.16479	0.06044	0.09282	0.39599	0.05471	0.43713	0.41904	0.39559	0.40509	0.31721	0.39929	0.4525	0.40445	0.42737	0.08778	0.08025	0.17278	0.07658	0.32917	0.4654	0.10835	0.61918	0.52608	0.53032	0.22126	0.30507	0.1549	0.3768	0.5429	0.29388	0.38187	0.21285
cg15892115	18	55102921	55102972	F	18	55102916	55158529	ONECUT2	0.03745	0.53156	0.59206	0.03866	0.55903	0.53597	0.58004	0.57743	0.50797	0.0462	0.6475	0.53254	0.50105	0.57534	0.55056	0.06304	0.43426	0.59299	0.57871	0.06602	0.42743	0.55568	0.05672	0.55268	0.04714	0.48948	0.52627	0.04928	0.55496	0.0391	0.13768	0.42611	0.06993	0.49261	0.05589	0.57659	0.57119	0.31978	0.56092	0.03976	0.05461
cg22700015	1	228743081	228743132	R	1	228780656	228788159	DUSP5P	0.70842	0.53627	0.1678	0.43052	0.20618	0.49879	0.35315	0.37786	0.52216	0.39907	0.52975	0.58673	0.2267	0.12422	0.65033	0.26524	0.30898	0.08669	0.42952	0.78725	0.58423	0.47666	0.15682	0.46049	0.54596	0.21164	0.21003	0.30936	0.12793	0.26607	0.26686	0.16669	0.35549	0.38258	0.14043	0.52612	0.12951	0.32986	0.51393	0.41483	0.2662
cg26422458	1	79472451	79472502	F	1	79355450	79472495	ELTD1	0.33191	0.27507	0.18675	0.14807	0.07918	0.40462	0.09179	0.19248	0.0972	0.46949	0.14453	0.06368	0.20055	0.04469	0.42717	0.45292	0.21158	0.0504	0.36088	0.48018	0.14682	0.61292	0.05977	0.23898	0.34773	0.38599	0.49263	0.10627	0.03829	0.0437	0.44235	0.50092	0.26633	0.08939	0.06433	0.08409	0.04606	0.04867	0.34761	0.41033	0.11711
cg06463589	16	56659652	56659702	F	16	56659584	56661022	MT1E	0.40196	0.05396	0.47898	0.34826	0.34737	0.44589	0.15219	0.43055	0.3561	0.02532	0.05263	0.07797	0.36245	0.06696	0.43122	0.3165	0.22217	0.06128	0.10119	0.28354	0.21104	0.39324	0.46258	0.2855	0.20446	0.0406	0.36067	0.20271	0.52059	0.14333	0.12816	0.48119	0.38386	0.21358	0.34267	0.42722	0.3201	0.41116	0.06378	0.39409	0.22348
cg17713488	19	10077885	10077936	R	19	10070236	10121147	COL5A3	0.51314	0.40806	0.30671	0.42295	0.30906	0.44578	0.05275	0.09165	0.07153	0.3451	0.43935	0.33626	0.14037	0.09804	0.4344	0.40777	0.56855	0.39758	0.14365	0.35941	0.14539	0.35893	0.28138	0.38517	0.08767	0.09816	0.44866	0.35039	0.06718	0.07865	0.08899	0.38181	0.39299	0.38879	0.31378	0.0874	0.10277	0.1844	0.06503	0.35089	0.0903
cg05783455	1	121138732	121138783	F	1	121260909	121313686	LOC647121	0.43199	0.18758	0.58753	0.54986	0.61802	0.1948	0.53262	0.57135	0.54939	0.42457	0.33218	0.24577	0.48245	0.21446	0.29752	0.45259	0.24751	0.29981	0.31319	0.57888	0.42617	0.23097	0.41742	0.43233	0.40411	0.49919	0.52246	0.52721	0.54295	0.44749	0.14754	0.49408	0.2197	0.16973	0.23666	0.23078	0.17888	0.17657	0.28514	0.39655	0.41336
cg21126344	17	70119119	70119170	F	17	70117160	70122552	SOX9	0.63546	0.09067	0.18665	0.24836	0.05319	0.5107	0.4633	0.43261	0.07853	0.38412	0.58468	0.69318	0.51104	0.28392	0.5972	0.29165	0.24505	0.04448	0.63519	0.51061	0.19088	0.66734	0.48703	0.36708	0.50213	0.56233	0.15526	0.35744	0.25831	0.06429	0.51438	0.38199	0.39842	0.13681	0.04171	0.54571	0.10255	0.4964	0.4399	0.67221	0.10282
cg20086657	17	33734614	33734664	R	17	33738082	33759543	SLFN12	0.31326	0.35927	0.03888	0.56079	0.36989	0.32447	0.34664	0.24205	0.32005	0.03339	0.02902	0.04621	0.29594	0.04314	0.4641	0.24596	0.06266	0.27769	0.0458	0.05643	0.432	0.04929	0.03706	0.43462	0.20458	0.21595	0.37045	0.04448	0.03822	0.24619	0.45793	0.32895	0.3283	0.05003	0.34903	0.06024	0.48164	0.04297	0.20424	0.28145	0.05659
cg22455667	6	29895036	29895087	F	6	29892368	29893428	HCG4P6	0.40431	0.24797	0.04447	0.36401	0.39634	0.02867	0.42018	0.46766	0.40128	0.20607	0.0236	0.37577	0.31508	0.19034	0.21987	0.20151	0.25026	0.04832	0.40982	0.52919	0.06691	0.39644	0.0955	0.05615	0.29228	0.49785	0.38595	0.1149	0.41717	0.1796	0.20001	0.49434	0.26154	0.30601	0.14676	0.07329	0.12231	0.65541	0.35898	0.12287	0.14384
cg03538480	2	8785261	8785312	F	2	8822112	8824581	ID2	0.34436	0.34397	0.7815	0.78062	0.82957	0.75789	0.52058	0.26611	0.81969	0.52774	0.58509	0.51442	0.71311	0.79606	0.51829	0.45727	0.51215	0.68309	0.6161	0.5272	0.8549	0.48853	0.49107	0.55141	0.62523	0.31216	0.77273	0.52511	0.35397	0.76051	0.75537	0.7813	0.56713	0.52446	0.52814	0.72808	0.5157	0.5536	0.53147	0.7853	0.77956
cg15304699	10	134600625	134600676	R	10	134598319	134599537	NKX6-2	0.55293	0.0546	0.14754	0.04532	0.07754	0.31736	0.08671	0.49546	0.21586	0.12926	0.56627	0.36251	0.10642	0.2446	0.67311	0.4517	0.44665	0.06774	0.48847	0.41295	0.48968	0.65051	0.28187	0.39999	0.27142	0.47072	0.49381	0.3512	0.02077	0.07693	0.61224	0.52414	0.463	0.27594	0.46633	0.11853	0.14452	0.52463	0.42905	0.39105	0.0531
cg05096415	10	85985331	85985381	F	10	85980250	85985284	LRIT2	0.40013	0.57073	0.63309	0.42661	0.14577	0.49638	0.24093	0.04047	0.02795	0.65201	0.45797	0.69805	0.60951	0.32043	0.4845	0.53757	0.69127	0.30268	0.82032	0.19082	0.1963	0.05574	0.06632	0.30301	0.28925	0.45658	0.59011	0.4546	0.15767	0.23683	0.42464	0.39511	0.17879	0.63286	0.39047	0.51228	0.61126	0.55392	0.39109	0.2502	0.19275
cg18025438	1	228756739	228756790	R	1	228780656	228788159	DUSP5P	0.88182	0.48066	0.81752	0.8139	0.55777	0.85329	0.89028	0.65585	0.61243	0.5651	0.49416	0.33052	0.60317	0.74677	0.84398	0.54504	0.67157	0.67712	0.73999	0.85979	0.48373	0.4145	0.39061	0.49101	0.46702	0.83513	0.53224	0.76389	0.87297	0.41673	0.45163	0.37254	0.81731	0.44512	0.48679	0.483	0.65644	0.83651	0.48711	0.82864	0.42969
cg17997207	4	17711021	17711072	F	4	17633710	17783135	FAM184B	0.57533	0.28862	0.53519	0.64697	0.77808	0.19611	0.49165	0.36639	0.21873	0.21474	0.72137	0.20695	0.43931	0.67224	0.33677	0.34278	0.47496	0.4103	0.48352	0.13621	0.38724	0.30803	0.75686	0.2292	0.2898	0.34632	0.23194	0.19393	0.22997	0.43443	0.30791	0.25876	0.46725	0.53644	0.17232	0.23293	0.51733	0.18448	0.42311	0.50301	0.40589
cg24849373	8	143376371	143376421	F	8	143293441	143484543	TSNARE1	0.83845	0.70902	0.46202	0.80633	0.70037	0.67575	0.46107	0.74265	0.75043	0.41616	0.4998	0.05653	0.677	0.29374	0.74959	0.40404	0.69953	0.79493	0.42533	0.67077	0.2276	0.0702	0.74619	0.44484	0.39653	0.65654	0.67241	0.59189	0.57461	0.63329	0.41356	0.40567	0.8162	0.63738	0.36423	0.61483	0.791	0.75421	0.69844	0.42651	0.60201
cg05836951	8	77594833	77594884	F	8	77523114	77595510	LOC100192378	0.30233	0.03136	0.48932	0.04513	0.2186	0.53019	0.27303	0.39108	0.04751	0.05592	0.33441	0.44699	0.20697	0.42133	0.45917	0.43673	0.44984	0.51083	0.57935	0.40601	0.484	0.48779	0.43457	0.20661	0.15609	0.16248	0.1193	0.2084	0.16905	0.09635	0.22803	0.24258	0.35291	0.09657	0.28876	0.52496	0.08746	0.06277	0.1822	0.26804	0.03658
cg26912251	6	168970774	168970824	R	6	168841830	169068673	SMOC2	0.19669	0.50379	0.56647	0.72792	0.69143	0.75877	0.4413	0.4344	0.3289	0.81284	0.7584	0.74288	0.73274	0.52973	0.66748	0.68124	0.49844	0.77406	0.79903	0.44166	0.22958	0.13518	0.81804	0.83231	0.44936	0.47703	0.71919	0.7994	0.5791	0.78524	0.83222	0.41086	0.47571	0.50834	0.39344	0.78684	0.73884	0.36218	0.77712	0.46976	0.80913
cg21103668	6	29859054	29859104	F	6	29855382	29858856	HLA-H	0.74351	0.67438	0.94495	0.54342	0.62553	0.94121	0.711	0.49416	0.72747	0.64225	0.96038	0.47648	0.65549	0.54261	0.79409	0.74641	0.94892	0.92367	0.56336	0.40596	0.75391	0.71517	0.45185	0.94674	0.60704	0.49695	0.52969	0.90462	0.80277	0.64245	0.68414	0.48835	0.55955	0.50855	0.72601	0.89292	0.65887	0.68551	0.69408	0.71591	0.51056
cg08430329	2	73430324	73430375	R	2	73429385	73438339	NOTO	0.50486	0.53939	0.43388	0.14069	0.45136	0.51932	0.44912	0.47128	0.48203	0.06812	0.16259	0.17357	0.38497	0.09776	0.26013	0.41049	0.03472	0.1047	0.24693	0.2341	0.36245	0.43963	0.46791	0.39043	0.41409	0.40231	0.24963	0.1952	0.08229	0.42317	0.46774	0.25242	0.26868	0.47237	0.10626	0.13994	0.10787	0.49847	0.32406	0.5921	0.08743
cg11371748	2	42328739	42328790	F	2	42275160	42285666	PKDCC	0.23644	0.23582	0.60083	0.26655	0.61008	0.41293	0.42637	0.29322	0.22304	0.63605	0.60114	0.48567	0.13931	0.37747	0.56966	0.11799	0.10735	0.61289	0.49252	0.21312	0.2244	0.24289	0.29813	0.39594	0.48487	0.20659	0.34594	0.49465	0.34877	0.20758	0.14193	0.17136	0.30905	0.19776	0.56317	0.53737	0.43642	0.54806	0.26146	0.22283	0.40304
cg05513908	22	24989198	24989249	R	22	24979717	25024972	GGT1	0.32071	0.40033	0.39772	0.00079	0.00666	0.38507	0.07048	0.11954	0.01192	0.21401	0.34443	0.22344	0.35441	0.25533	0.33883	0.01922	0.35132	0.32885	0.01817	0.33528	0.17565	0.26834	0.26075	0.02457	0.4162	0.2709	0.34382	0.01589	0.3603	0.01901	0.29984	0.32756	0.43666	0.35137	0.40224	0.39766	0.03773	0.42523	0.02085	0.02748	0.02779
cg08174387	15	22449460	22449510	R	15	22413461	22414393	OR4N3P	0.42096	0.63044	0.33393	0.60354	0.05811	0.07533	0.30007	0.39733	0.32793	0.33417	0.55199	0.49309	0.48797	0.06524	0.55778	0.41104	0.56239	0.39181	0.59602	0.85373	0.30557	0.53062	0.36107	0.29624	0.31877	0.47484	0.0607	0.57391	0.28325	0.3322	0.2631	0.75936	0.49177	0.70345	0.36472	0.42792	0.40467	0.0621	0.46958	0.51905	0.60187
cg15574437	7	2019824	2019875	R	7	1855427	2272583	MAD1L1	0.74151	0.70429	0.50477	0.08642	0.49599	0.48678	0.70577	0.49995	0.69999	0.67433	0.47007	0.47319	0.50033	0.47935	0.49094	0.49555	0.64798	0.48348	0.71154	0.67644	0.72743	0.65695	0.70692	0.50572	0.49841	0.70394	0.05272	0.69039	0.05237	0.48794	0.69954	0.09181	0.67369	0.50099	0.63131	0.48992	0.49008	0.49476	0.05184	0.50821	0.67266
cg24087071	14	94750241	94750291	R	14	94749651	94759361	SERPINA10	0.39447	0.34702	0.47648	0.77274	0.59116	0.03852	0.62446	0.56517	0.01925	0.67472	0.39731	0.38495	0.72579	0.45447	0.65381	0.49986	0.52861	0.61003	0.34249	0.47425	0.73176	0.59592	0.44837	0.40686	0.37934	0.41648	0.31164	0.03265	0.6621	0.54614	0.34099	0.37848	0.69638	0.76029	0.32198	0.35327	0.48901	0.68379	0.50606	0.74055	0.31191
cg12662091	3	124931534	124931585	F	3	124801481	124931609	SLC12A8	0.53746	0.12007	0.48686	0.37089	0.37506	0.70124	0.04246	0.433	0.18568	0.2865	0.03825	0.10053	0.07182	0.45872	0.46033	0.35603	0.21012	0.12344	0.45916	0.46328	0.34276	0.39778	0.1067	0.22841	0.42214	0.08253	0.19561	0.33201	0.53829	0.15965	0.12756	0.39143	0.51747	0.13977	0.49544	0.31655	0.15289	0.52227	0.59	0.50505	0.14034
cg13183651	17	39151857	39151907	F	17	39149681	39150385	KRTAP3-3	0.41334	0.68504	0.69406	0.3637	0.67167	0.68194	0.61254	0.65796	0.04645	0.34453	0.74898	0.38405	0.64433	0.7127	0.69007	0.37822	0.33332	0.7151	0.70762	0.40175	0.68871	0.42432	0.42304	0.40311	0.42206	0.71302	0.67796	0.72691	0.56666	0.67415	0.74137	0.64153	0.69698	0.43017	0.67403	0.71202	0.64048	0.726	0.72366	0.42602	0.047
cg25267072	19	23299839	23299890	R	19	23540498	23578269	ZNF91	0.20556	0.41792	0.02181	0.02538	0.40015	0.02926	0.24533	0.02187	0.03562	0.1763	0.35263	0.17636	0.20001	0.40574	0.02834	0.26357	0.21897	0.03094	0.41458	0.37453	0.03056	0.2282	0.03151	0.38339	0.03084	0.33897	0.03548	0.35935	0.40542	0.35497	0.0208	0.27183	0.23897	0.31604	0.41806	0.05172	0.41749	0.43948	0.31783	0.3198	0.02578
cg02636041	10	43698008	43698058	F	10	43689983	43762367	RASGEF1A	0.27205	0.39351	0.01389	0.18259	0.28804	0.37563	0.43191	0.29945	0.02979	0.04852	0.39307	0.38879	0.0536	0.258	0.07034	0.29505	0.37797	0.36955	0.42874	0.30627	0.41294	0.02992	0.1915	0.28762	0.33556	0.16652	0.35744	0.32855	0.37081	0.26346	0.03975	0.05944	0.27889	0.06795	0.2627	0.36822	0.22253	0.44869	0.37793	0.06607	0.28504
cg12466610	1	220950155	220950205	R	1	220921675	220957594	MOSC2	0.49896	0.46214	0.48295	0.06176	0.49522	0.49424	0.47026	0.48021	0.03187	0.03232	0.03852	0.49581	0.49438	0.50184	0.52025	0.46401	0.49168	0.48928	0.04655	0.02922	0.03486	0.98994	0.45077	0.49551	0.49662	0.03722	0.03835	0.49346	0.47931	0.97093	0.05448	0.46614	0.05014	0.1151	0.05563	0.50485	0.49815	0.03671	0.52702	0.4748	0.49324
cg16987305	1	65991546	65991597	R	1	65886247	66096093	LEPR	0.51367	0.00841	0.04984	0.05202	0.05798	0.54994	0.01753	0.02893	0.48982	0.06798	0.50306	0.05961	0.00822	0.47895	0.45744	0.21649	0.15782	0.05439	0.37123	0.597	0.17136	0.66053	0.42682	0.08041	0.44141	0.12529	0.01748	0.03973	0.00345	0.03045	0.44907	0.40624	0.10426	0.03171	0.07056	0.01381	0	0.09401	0.56244	0.013	0.0056
cg20550012	7	157370436	157370487	R	7	157331750	158380482	PTPRN2	0.06671	0.56752	0.06533	0.09488	0.47258	0.58385	0.80785	0.78038	0.54265	0.47397	0.60885	0.82952	0.0774	0.76855	0.08151	0.48879	0.72615	0.56784	0.53983	0.60678	0.594	0.06805	0.5922	0.54423	0.81451	0.50026	0.55355	0.52013	0.93132	0.84142	0.54705	0.51721	0.59918	0.80659	0.37756	0.49931	0.56771	0.40196	0.06989	0.58365	0.51367
cg03214697	22	30901532	30901582	F	22	30884897	30901698	SEC14L4	0.59735	0.54085	0.44959	0.5928	0.10121	0.46328	0.08049	0.13385	0.32472	0.51136	0.42667	0.09844	0.35565	0.14759	0.48618	0.42147	0.07614	0.48065	0.51102	0.1089	0.41707	0.38227	0.39512	0.429	0.50777	0.15308	0.49181	0.12541	0.38989	0.40303	0.2133	0.40384	0.16005	0.41353	0.42634	0.15918	0.11546	0.12889	0.49793	0.10151	0.38855
cg23438516	14	106892175	106892225	F	14	106938454	106951529	LOC100133469	0.42462	0.2033	0.04388	0.03415	0.40769	0.57089	0.2219	0.44068	0.03914	0.35168	0.51825	0.24533	0.39057	0.34272	0.39654	0.27069	0.26642	0.45737	0.06738	0.04646	0.05177	0.04459	0.04275	0.35856	0.34003	0.05428	0.44574	0.41652	0.17497	0.42716	0.17616	0.318	0.43025	0.12835	0.36177	0.32522	0.07938	0.41415	0.23609	0.1949	0.3837
cg24045574	5	148961311	148961361	F	5	148961134	149014527	FLJ41603	0.44593	0.06142	0.06516	0.07061	0.09242	0.61042	0.06747	0.16681	0.62802	0.35425	0.73092	0.12373	0.35736	0.24888	0.45429	0.33384	0.23068	0.45343	0.23357	0.10418	0.26294	0.55943	0.15875	0.38256	0.34841	0.36409	0.58982	0.11784	0.53957	0.18437	0.55733	0.33518	0.1721	0.13473	0.34078	0.29183	0.34548	0.13731	0.43869	0.38968	0.06673
cg20992708	4	5637894	5637944	F	4	5564146	5710294	EVC2	0.78798	0.38601	0.36242	0.888	0.60572	0.62486	0.86268	0.74232	0.85171	0.71175	0.42453	0.66455	0.77121	0.39969	0.45316	0.45205	0.48563	0.41593	0.68681	0.54534	0.68756	0.35303	0.33209	0.45998	0.79622	0.55669	0.60702	0.70561	0.37318	0.85489	0.34445	0.40841	0.87415	0.40414	0.71145	0.42383	0.85357	0.60918	0.68679	0.79741	0.7391
cg04138112	1	167090568	167090619	R	1	167064086	167098402	DUSP27	0.65615	0.31528	0.4812	0.43449	0.14351	0.66651	0.15007	0.5211	0.63199	0.07356	0.14886	0.3565	0.34956	0.61566	0.67923	0.2421	0.22328	0.48917	0.57691	0.56351	0.54758	0.5629	0.45658	0.22001	0.50883	0.58422	0.71935	0.31703	0.72916	0.18605	0.50906	0.64815	0.65052	0.37447	0.43218	0.14488	0.25185	0.49723	0.76224	0.40329	0.53604
cg06653898	16	80966068	80966119	R	16	81009700	81040502	C16orf61	0.5478	0.1631	0.06902	0.05628	0.06328	0.60806	0.0513	0.42016	0.46388	0.38376	0.50889	0.397	0.08356	0.53615	0.60598	0.34247	0.46322	0.11565	0.42008	0.43893	0.44004	0.451	0.59428	0.17297	0.47428	0.62992	0.24157	0.16654	0.61116	0.21141	0.50012	0.53313	0.12699	0.33072	0.41488	0.12351	0.07557	0.11171	0.68846	0.21793	0.35809
cg25593510	1	110254612	110254662	R	1	110254863	110260888	GSTM5	0.79359	0.79866	0.88264	0.89215	0.55277	0.85728	0.82738	0.87074	0.36866	0.37253	0.53893	0.48854	0.48882	0.45362	0.54912	0.43802	0.47415	0.72404	0.54417	0.85445	0.36464	0.80534	0.5005	0.48932	0.49896	0.36893	0.38881	0.88072	0.86588	0.50487	0.47703	0.49033	0.83801	0.41536	0.83271	0.82223	0.46958	0.88335	0.87554	0.52994	0.48534
cg26089705	20	43371500	43371550	R	20	43374487	43379666	KCNK15	0.65142	0.41934	0.55857	0.73516	0.0351	0.39549	0.02319	0.02287	0.57958	0.51967	0.64904	0.62963	0.54825	0.32279	0.53475	0.57379	0.34347	0.55379	0.35895	0.41151	0.60696	0.36828	0.67073	0.331	0.59798	0.36908	0.62931	0.39026	0.66214	0.5526	0.71075	0.06394	0.65621	0.42705	0.37504	0.35708	0.38108	0.64408	0.36176	0.53277	0.34883
cg09849871	14	90794949	90794999	F	14	90744397	90798279	C14orf102	0.47941	0.53646	0	0.73225	0.47528	0.47008	0.4637	0.41309	0.47121	0.38455	0.51484	0.48924	0.48197	0.66225	0.79036	0.51096	0	0.5549	0.50176	0.76456	0.61873	0.04391	0.82018	0.43722	0.73398	0.77286	0.69965	0.59316	0.79651	0.55034	0.43817	0.13454	0.76455	0.09289	0.73782	0.51021	0.09813	0.86199	0.4478	0.41434	0.06262
cg07216619	15	27035245	27035295	F	15	26788694	27018927	GABRB3	0.43817	0.76679	0.10515	0.58007	0.47739	0.58433	0.07728	0.32446	0.68209	0.62227	0.29992	0.65534	0.14814	0.40796	0.36417	0.39415	0.48519	0.4861	0.43901	0.70223	0.55722	0.5675	0.723	0.12453	0.40479	0.64426	0.34754	0.49713	0.24716	0.73601	0.16368	0.41591	0.48227	0.55612	0.62893	0.15924	0.12842	0.68782	0.13132	0.46576	0.10454
cg22848598	8	38964976	38965027	R	8	38965049	39142435	ADAM32	0.42055	0.12577	0.57361	0.20819	0.18874	0.30551	0.40396	0.58993	0.21072	0.56572	0.34282	0.302	0.16595	0.6808	0.2647	0.2209	0.21236	0.20677	0.66231	0.62608	0.33857	0.17837	0.14682	0.49154	0.23519	0.19189	0.07781	0.19897	0.52115	0.13084	0.28441	0.41272	0.30942	0.14576	0.47614	0.15638	0.31136	0.79081	0.7389	0.43447	0.20152
cg24037897	10	16562576	16562627	R	10	16555741	16564004	C1QL3	0.52703	0.09766	0.03893	0.00046	0.01465	0.21682	0.10865	0.32325	0.33922	0.02709	0.67646	0.22146	0.0298	0.17606	0.53223	0.20431	0.15832	0.3216	0.55151	0.43364	0.14834	0.44927	0.56608	0.28377	0.40351	0.40223	0.23975	0.21923	0.50233	0.09831	0.43579	0.28383	0.20756	0.03568	0.03568	0.2144	0.00974	0.55421	0.35117	0.46105	0.01353
cg17611045	3	192289195	192289246	R	3	191859683	192445388	FGF12	0.54146	0.19718	0.10396	0.30752	0.52168	0.07664	0.52463	0.06826	0.23683	0.09861	0.1199	0.40918	0.42758	0.36337	0.27401	0.01887	0.20915	0.47046	0.1781	0.08302	0.37507	0.37338	0.15414	0.48368	0.09999	0.36611	0.41817	0.2394	0.3133	0.0865	0.16451	0.40008	0.45982	0.40341	0.04488	0.45437	0.0834	0.42011	0.0272	0.33483	0.43073
cg09086151	6	32550067	32550117	F	6	32546548	32557562	HLA-DRB1	0.71724	0.6145	0.91529	0.75884	0.14918	0.58911	0.67709	0.42942	0.62728	0.8745	0.74876	0.41361	0.80426	0.76589	0.69641	0.31206	0.71876	0.43352	0.59731	0.36259	0.64924	0.39692	0.44094	0.8129	0.83904	0.44122	0.45098	0.27978	0.82089	0.75122	0.58616	0.5358	0.80452	0.61009	0.66707	0.62946	0.78248	0.79384	0.38814	0.71475	0.73095
cg09510698	6	33092080	33092130	R	6	33080292	33096890	HLA-DPB2	0.44577	0.56106	0.46158	0.64754	0.36541	0.74245	0.70226	0.73455	0.6959	0.51696	0.76418	0.72875	0.4882	0.52356	0.65963	0.35884	0.86043	0.50236	0.04348	0.83425	0.47274	0.65519	0.46698	0.69794	0.68275	0.78779	0.7011	0.33958	0.45368	0.66191	0.43354	0.47147	0.69347	0.72072	0.4365	0.47706	0.47773	0.71457	0.79821	0.69889	0.74765
cg24114708	6	168983447	168983497	F	6	168841830	169068673	SMOC2	0.55286	0.6189	0.72877	0.8863	0.75227	0.88614	0.74379	0.68706	0.48185	0.87367	0.91831	0.89116	0.81832	0.4151	0.75358	0.77059	0.51901	0.88053	0.88264	0.5476	0.48302	0.42351	0.89406	0.88341	0.56468	0.64112	0.85772	0.89893	0.53571	0.86389	0.88286	0.57003	0.61876	0.53757	0.46578	0.84081	0.85446	0.48253	0.77434	0.62656	0.86713
cg19079513	17	14936180	14936230	R	17	14934291	14935273	CDRT7	0.55817	0.80411	0.67614	0.56924	0.55437	0.5088	0.75225	0.85533	0.81416	0.82223	0.77082	0.77252	0.81145	0.87614	0.77688	0.59806	0.73496	0.72261	0.89336	0.80203	0.64598	0.87402	0.53352	0.50404	0.30537	0.76143	0.48601	0.48667	0.70751	0.7933	0.43926	0.43056	0.77251	0.50035	0.35931	0.5533	0.48338	0.3858	0.04232	0.64998	0.7954
cg04903451	8	23145654	23145705	R	8	23145611	23153791	R3HCC1	0.33897	0.0169	0.42161	0.22575	0.29384	0.01157	0.31359	0.31362	0.00657	0.3698	0.13152	0.0029	0.31682	0.10749	0.29447	0.30479	0.21873	0.3308	0.48262	0.01706	0.0909	0.27352	0.46087	0.46558	0.33375	0.23645	0.39225	0.25162	0.38256	0.15622	0	0.03016	0.37076	0.26368	0.07234	0.02456	0.05404	0.47687	0.34659	0.16735	0.05515
cg09667753	11	50239550	50239600	F	11	50238999	50257633	LOC441601	0.59838	0.54508	0.88061	0.76911	0.3924	0.46045	0.6128	0.57989	0.51195	0.78463	0.33972	0.73211	0.73042	0.29074	0.73071	0.72072	0.57542	0.78213	0.80672	0.45818	0.71443	0.78778	0.87249	0.75618	0.60921	0.28371	0.83338	0.75753	0.52575	0.79643	0.58906	0.82697	0.41503	0.66114	0.72238	0.57018	0.65662	0.86966	0.79661	0.84605	0.56953
cg00154902	8	1245653	1245704	R	8	1449568	1656640	DLGAP2	0.58027	0.8916	0.52522	0.52121	0.91602	0.54449	0.5343	0.85406	0.40474	0.23489	0.85053	0.75523	0.52157	0.58176	0.49551	0.29829	0.66803	0.2348	0.64173	0.74068	0.22633	0.71387	0.42193	0.42603	0.39377	0.75389	0.42966	0.30289	0.29479	0.2904	0.81167	0.74115	0.77828	0.74754	0.40089	0.25611	0.3685	0.77305	0.32684	0.31649	0.22387
cg20555674	17	37321581	37321631	R	17	37313147	37322414	ARL5C	0.18293	0.43903	0.34918	0.15882	0.39532	0.36209	0.16285	0.36512	0.37079	0.18733	0.19603	0.18472	0.41232	0.16872	0.19546	0.20703	0.21089	0.4137	0.43573	0.39152	0.27842	0.16968	0.38163	0.78817	0.1906	0.34556	0.16106	0.3852	0.1831	0.19474	0.35121	0.20016	0.20805	0.23674	0.20438	0.17836	0.22892	0.16576	0.1823	0.35639	0.35503
cg24867790	1	179545618	179545668	R	1	179519676	179545084	NPHS2	0.647	0.66277	0.36801	0.3881	0.59886	0.7257	0.64976	0.02122	0.74217	0.45502	0.63932	0.64969	0.375	0.77295	0.42108	0.54202	0.57883	0.43923	0.66267	0.43688	0.39839	0.38748	0.40905	0.68592	0.63842	0.68079	0.40931	0.40093	0.31649	0.40073	0.43239	0.67159	0.69019	0.61419	0.40755	0.65199	0.06391	0.71736	0.77539	0.44005	0.46581
cg21144063	7	64035529	64035579	F	7	64042987	64044127	LOC641746	0.61795	0.07721	0.60231	0.15067	0.1974	0.57851	0.66719	0.44103	0.23159	0.18442	0.16567	0.58948	0.35589	0.35091	0.5269	0.33718	0.07179	0.19712	0.11819	0.13717	0.07507	0.10641	0.06071	0.28274	0.0902	0.11479	0.18929	0.27231	0.17909	0.10433	0.07641	0.49953	0.49887	0.09789	0.30446	0.58896	0.52746	0.56967	0.26882	0.54204	0.53014
cg19986202	3	169379504	169379555	R	3	168801286	169381563	MECOM	0.01844	0.5437	0.49608	0.44898	0.31547	0.43284	0.00878	0.49194	0.01672	0.05751	0.35945	0.43358	0.31348	0.31766	0.16176	0.32878	0.01456	0.40062	0.04926	0.45707	0.05424	0.24507	0.28845	0.41701	0.36838	0.01321	0.40897	0.46581	0.41694	0.03323	0.38047	0.42145	0.47596	0.34595	0.01623	0.39152	0.11369	0.27791	0.40868	0.02847	0.30108
cg16601494	1	1475687	1475738	R	1	1470158	1475740	C1orf70	0.56484	0.19786	0.62437	0.11239	0.10225	0.67708	0.13015	0.14357	0.68324	0.11101	0.23509	0.20535	0.24299	0.14879	0.71497	0.28974	0.39101	0.48202	0.20288	0.3573	0.55904	0.60246	0.47442	0.37572	0.70811	0.67218	0.31001	0.46245	0.45006	0.2294	0.58036	0.55859	0.18618	0.38849	0.13654	0.32333	0.1453	0.65083	0.68247	0.52992	0.49436
cg05581880	7	224631	224681	R	7	192968	300711	FAM20C	0.46333	0.8382	0.88918	0.80952	0.47379	0.86259	0.48543	0.7854	0.40493	0.85737	0.71647	0.80996	0.77103	0.62913	0.40355	0.76511	0.46335	0.83498	0.62877	0.44752	0.64499	0.36737	0.84015	0.39932	0.78154	0.81745	0.55951	0.62313	0.76387	0.48878	0.78599	0.47834	0.4405	0.41211	0.3465	0.69567	0.77779	0.38218	0.44361	0.76331	0.64596
cg04168675	2	225809605	225809656	R	2	225629806	225907330	DOCK10	0.58802	0.47012	0.26124	0.31606	0.70459	0.17655	0.20748	0.56368	0.35281	0.19793	0.56867	0.52139	0.57113	0.1384	0.26968	0.49575	0.31232	0.21526	0.29048	0.42152	0.62487	0.3545	0.33138	0.34814	0.53918	0.35266	0.34798	0.52326	0.58133	0.52674	0.16247	0.13659	0.63677	0.43309	0.43982	0.247	0.19463	0.20857	0.05756	0.48706	0.33193
cg05142765	14	95234772	95234822	R	14	95234560	95236499	GSC	0.09264	0.07563	0.15467	0.15034	0.11995	0.47511	0.09249	0.487	0.05084	0.36622	0.43161	0.48401	0.50469	0.11181	0.40756	0.33242	0.14986	0.46006	0.3068	0.09085	0.07707	0.10776	0.16678	0.25016	0.11073	0.45794	0.54329	0.07838	0.23619	0.2674	0.46619	0.48881	0.47275	0.11113	0.23025	0.26658	0.08788	0.09016	0.33215	0.07631	0.07238
cg13824456	7	13837775	13837825	F	7	13930857	14029642	ETV1	0.56088	0.92688	0.94904	0.92197	0.5988	0.91494	0.92332	0.90593	0.67988	0.84704	0.95783	0.04632	0.56652	0.55445	0.90356	0.90093	0.83393	0.60338	0.61336	0.84893	0.51826	0.89929	0.56543	0.53827	0.06306	0.79678	0.55191	0.93889	0.57183	0.91457	0.05063	0.90758	0.06032	0.57541	0.53463	0.56543	0.89538	0.57577	0.58577	0.93544	0.06183
cg26850117	6	170189711	170189761	R	6	170188885	170198921	C6orf122	0.61576	0.40475	0.57624	0.35418	0.35435	0.56884	0.55497	0.54506	0.36971	0.60125	0.35914	0.53686	0.5279	0.30894	0.07568	0.51473	0.26048	0.55747	0.56324	0.33712	0.47397	0.32318	0.54981	0.5619	0.06059	0.04883	0.30395	0.34113	0.51211	0.34513	0.56369	0.35372	0.33473	0.3567	0.50167	0.09067	0.54952	0.38636	0.58165	0.5126	0.34286
cg11047442	8	142852218	142852269	F	8	142443928	142517330	FLJ43860	0.59243	0.69213	0.58715	0.07453	0.41171	0.61394	0.07377	0.65205	0.60258	0.74377	0.14667	0.5027	0.09687	0.13324	0.10228	0.60595	0.5338	0.654	0.10791	0.11343	0.66792	0.72072	0.76614	0.75214	0.78059	0.7288	0.54971	0.10806	0.53256	0.09427	0.61363	0.52697	0.52522	0.70639	0.1243	0.69167	0.50642	0.53778	0.31904	0.61623	0.05638
cg24816460	6	4775153	4775204	R	6	4706392	4955777	CDYL	0.64176	0.14492	0.20667	0.27814	0.148	0.51439	0.2646	0.25507	0.0612	0.50804	0.76813	0.28526	0.32954	0.39621	0.59136	0.4419	0.48838	0.12243	0.57315	0.30956	0.59665	0.41229	0.2552	0.30793	0.73582	0.31587	0.39369	0.34284	0.07929	0.27103	0.53502	0.41176	0.53663	0.33767	0.7639	0.18706	0.24969	0.21512	0.14475	0.75409	0.07209
cg14270348	11	19735275	19735326	F	11	19372270	20143146	NAV2	0.36318	0.39919	0.0156	0.08578	0.24036	0.53401	0.34745	0.35578	0.11131	0.10736	0.08513	0.46109	0.15169	0.39374	0.31178	0.48161	0.07796	0.3223	0.34311	0.16942	0.51182	0.28888	0.27023	0.28225	0.22791	0.39324	0.32684	0.14399	0.22647	0.1964	0.42847	0.26378	0.39343	0.44047	0.19969	0.535	0.06752	0.02631	0.36549	0.15763	0.0434
cg00455178	11	14913931	14913982	R	11	14899557	14913751	CYP2R1	0.61171	0.0039	0.09438	0.02126	0.14364	0.09331	0.26565	0.20154	0.03329	0.25041	0.25487	0.33675	0.07859	0.02949	0.45629	0.30879	0.28013	0.01643	0.37264	0.10079	0.30452	0.57491	0.27299	0.12031	0.13781	0.42132	0.09486	0.02654	0.39119	0.01334	0.35305	0.09208	0.34662	0.0133	0.09878	0.09768	0.00548	0.06943	0.26084	0.41204	0.00509
cg10374797	11	7114330	7114380	F	11	7110164	7112379	RBMXL2	0.69628	0.52586	0.76018	0.31506	0.85809	0.63653	0.60404	0.66802	0.76665	0.75405	0.93419	0.38733	0.60696	0.38987	0.60161	0.68411	0.44439	0.57617	0.77225	0.63874	0.75085	0.64031	0.62914	0.57888	0.57161	0.79605	0.62356	0.74015	0.54398	0.66209	0.88998	0.3927	0.4953	0.36403	0.54395	0.86878	0.206	0.18342	0.33256	0.626	0.6086
cg20844851	6	117591826	117591877	F	6	117586736	117594724	VGLL2	0.69576	0.47284	0.28277	0.19221	0.0688	0.65762	0.57337	0.60294	0.59738	0.38381	0.60658	0.41316	0.22258	0.52332	0.66817	0.4887	0.53451	0.04821	0.64039	0.35716	0.4973	0.45669	0.48366	0.46818	0.23658	0.58644	0.54243	0.34267	0.49147	0.17694	0.64201	0.52742	0.40572	0.31937	0.22899	0.45095	0.07467	0.57307	0.60186	0.48676	0.09456
cg17967577	13	88324710	88324761	F	13	88324869	88331868	SLITRK5	0.53598	0.10878	0.36852	0.08644	0.2857	0.59306	0.39767	0.3838	0.28213	0.34254	0.08993	0.26562	0.1096	0.57822	0.68189	0.51664	0.31756	0.25541	0.5352	0.69535	0.43682	0.67643	0.3372	0.37214	0.38248	0.41701	0.21116	0.39941	0.46756	0.25734	0.45698	0.45154	0.10337	0.4838	0.34574	0.21667	0.11652	0.37407	0.49274	0.42257	0.13551
cg15958422	2	150845309	150845359	F	2	150426149	150444330	MMADHC	0.79718	0.73045	0.84982	0.43611	0.49928	0.64207	0.7913	0.81483	0.69211	0.83432	0.03503	0.50868	0.46571	0.32367	0.05029	0.77286	0.90284	0.47145	0.04335	0.64227	0.51612	0.60541	0.71021	0.42115	0.43057	0.64013	0.33477	0.48787	0.03063	0.71107	0.72985	0.7838	0.71303	0.61037	0.4487	0.72845	0.46717	0.60987	0.38493	0.04233	0.68142
cg11784887	8	8729769	8729819	R	8	8641998	8751131	MFHAS1	0.40707	0.62367	0.61629	0.09296	0.0818	0.39041	0.32707	0.32538	0.63415	0.42785	0.41868	0.46605	0.33963	0.46007	0.61688	0.45279	0.48526	0.60731	0.64353	0.65198	0.5046	0.11729	0.58401	0.58076	0.59151	0.5635	0.34962	0.09513	0.35699	0.63769	0.09463	0.39126	0.1161	0.51017	0.1742	0.11151	0.36154	0.38479	0.08655	0.62126	0.3546
cg08301572	19	23300243	23300293	F	19	23540498	23578269	ZNF91	0.2875	0.47424	0.02903	0.04479	0.49551	0.05189	0.34478	0.03858	0.04926	0.16878	0.455	0.17502	0.21123	0.3223	0.06141	0.2691	0.32002	0.06299	0.40423	0.35584	0.06057	0.23462	0.03262	0.40678	0.06276	0.31778	0.04932	0.37493	0.46265	0.35901	0.04482	0.28331	0.27786	0.2903	0.4012	0.0813	0.46121	0.5191	0.38848	0.34601	0.04647
cg17259183	10	134599934	134599985	R	10	134598319	134599537	NKX6-2	0.6989	0.18793	0.5165	0.1617	0.18096	0.54775	0.34078	0.48252	0.15209	0.20048	0.70732	0.37102	0.23249	0.35943	0.76561	0.43239	0.45407	0.21416	0.51831	0.49191	0.64841	0.68809	0.5344	0.42745	0.24962	0.43398	0.62728	0.52459	0.12112	0.14275	0.69381	0.55088	0.34022	0.2603	0.3629	0.22915	0.03277	0.51582	0.63691	0.55969	0.14221
cg08177731	10	3446969	3447019	R	10	3179919	3215003	PITRM1	0.60212	0.31628	0.77471	0.36621	0.33545	0.53071	0.59759	0.32361	0.79296	0.81409	0.3355	0.55083	0.77493	0.85922	0.39237	0.44815	0.41389	0.84508	0.6406	0.58361	0.52928	0.75379	0.78638	0.53946	0.53435	0.7639	0.82331	0.28455	0.54895	0.59713	0.58046	0.49664	0.56558	0.62241	0.49678	0.29343	0.32739	0.58812	0.28925	0.29593	0.29047
cg04944812	2	242888630	242888681	F	2	242811885	242815482	C2orf85	0.46271	0.36682	0.20016	0.44967	0.44746	0.51071	0.62482	0.39688	0.41462	0.24347	0.77307	0.40203	0.48732	0.68051	0.58572	0.59719	0.17792	0.32622	0.62062	0.59724	0.75641	0.66553	0.78428	0.57472	0.45871	0.60441	0.69542	0.51821	0.3576	0.32836	0.6774	0.46582	0.02824	0.42688	0.36036	0.43204	0.29354	0.56335	0.741	0.76574	0.25947
cg15892964	6	151646490	151646541	R	6	151561133	151679692	AKAP12	0.61357	0.26812	0.25579	0.40483	0.18534	0.47807	0.64505	0.42548	0.55319	0.22386	0.7165	0.13547	0.1862	0.16568	0.47513	0.34609	0.23149	0.11686	0.22053	0.37063	0.58624	0.4904	0.1763	0.54708	0.33144	0.29182	0.55587	0.07035	0.04879	0.13264	0.16708	0.36413	0.41847	0.1424	0.30028	0.46131	0.07297	0.53418	0.53518	0.80078	0.13741
cg21492127	6	1101557	1101607	R	6	961241	1101567	LOC285768	0.70475	0.82627	0.62185	0.85255	0.52207	0.63335	0.86234	0.80513	0.60201	0.62245	0.66578	0.44665	0.75311	0.65232	0.7099	0.67147	0.78143	0.46231	0.66885	0.42049	0.796	0.34382	0.3908	0.41691	0.6282	0.37856	0.5999	0.58114	0.61376	0.37987	0.71887	0.53348	0.80034	0.62175	0.54009	0.68197	0.58062	0.57141	0.54751	0.85949	0.60144
cg24941469	13	79694063	79694113	F	13	79894099	79979923	RBM26	0.30064	0.44174	0.01432	0.03577	0.18646	0.52626	0.1558	0.29511	0.3949	0.23315	0.43616	0.33596	0.24333	0.42176	0.37616	0.04769	0.33557	0.47837	0.03697	0.4921	0.26943	0.03028	0.3668	0.53225	0.29484	0.31871	0.02608	0.30668	0.37899	0.29519	0.51685	0.48461	0.03552	0.32566	0.30197	0.23031	0.30722	0.03526	0.2899	0.03799	0.29076
cg04663790	2	121199816	121199867	F	2	121221910	121223925	LOC84931	0.36673	0.14364	0.00519	0.15308	0.02847	0.38	0.00229	0.36394	0.0726	0.01262	0.27646	0.03715	0.28385	0.23819	0.39537	0.42498	0.17207	0.39414	0.52678	0.12428	0.23944	0.45793	0.03905	0.03476	0.17888	0.3708	0.23613	0.16949	0.46921	0.06839	0.42603	0.36634	0.20363	0.27507	0.12277	0.24554	0.30975	0.4785	0.3847	0.22307	0.29063
cg24162965	2	14647407	14647458	F	2	14772809	14780166	FAM84A	0.59667	0.73576	0.66623	0.83283	0.94138	0.7358	0.47805	0.88354	0.49074	0.92033	0.8326	0.66671	0.9438	0.86618	0.75113	0.89192	0.56243	0.91913	0.8666	0.37816	0.71024	0.24368	0.37619	0.4633	0.87752	0.60362	0.75744	0.85752	0.5616	0.69031	0.53369	0.42707	0.8147	0.91625	0.82413	0.77161	0.52324	0.78456	0.74582	0.48289	0.89435
cg05114178	11	56185687	56185737	R	11	56143099	56508560	OR8U8	0.64658	0.33778	0.43213	0.64001	0.51709	0.38103	0.30445	0.39503	0.41638	0.36276	0.64474	0.34959	0.71977	0.1849	0.58797	0.6568	0.42308	0.58413	0.38689	0.7599	0.29327	0.28943	0.25007	0.31632	0.43024	0.54605	0.60915	0.22779	0.73277	0.4632	0.61651	0.57893	0.47135	0.47296	0.22819	0.20823	0.31565	0.5298	0.64077	0.52624	0.5961
cg11205696	8	144870534	144870585	F	8	144873089	144897549	SCRIB	0.59927	0.59258	0.60326	0.60924	0.80637	0.59746	0.78122	0.61228	0.64534	0.77976	0.88097	0.49907	0.45929	0.67162	0.51154	0.12871	0.46214	0.76541	0.54405	0.51184	0.793	0.52134	0.53015	0.51681	0.12488	0.76832	0.74238	0.55343	0.49106	0.78919	0.76917	0.11622	0.73991	0.52488	0.50212	0.73615	0.52472	0.48315	0.51809	0.78005	0.54074
cg09411910	6	32607174	32607224	R	6	32605182	32611428	HLA-DQA1	0.40324	0.0655	0.25604	0.01811	0.27148	0.45756	0.02159	0.04481	0.41743	0.51379	0.2663	0.1421	0.2704	0.06547	0.1981	0.32575	0.11257	0.43383	0.66677	0.3568	0.46874	0.13968	0.29141	0.33299	0.5386	0.21488	0.53485	0.14208	0.03779	0.19367	0.48538	0.07179	0.48911	0.36912	0.2694	0.23196	0.22807	0.22027	0.21806	0.53001	0.2007
cg13585749	2	875436	875487	F	2	946553	1371382	SNTG2	0.64072	0.67908	0.15932	0.50839	0.73711	0.62371	0.66912	0.72156	0.55163	0.4643	0.59029	0.6557	0.72912	0.4603	0.52404	0.7183	0.42253	0.43578	0.80994	0.67545	0.6733	0.33986	0.29388	0.1866	0.76685	0.80976	0.84107	0.72027	0.53285	0.40806	0.56469	0.41115	0.73542	0.58964	0.71669	0.37637	0.35298	0.57363	0.34831	0.3599	0.27807
cg13067553	1	147782451	147782502	F	1	147906021	147931980	FLJ39739	0.0997	0.08857	0.29943	0.20321	0.59268	0.4152	0.17959	0.0804	0.45591	0.09703	0.69255	0.1038	0.14754	0.47353	0.64652	0.14421	0.0555	0.14352	0.19749	0.51538	0.44641	0.6345	0.12622	0.33145	0.2697	0.47354	0.34865	0.10943	0.39498	0.07975	0.08883	0.3075	0.51903	0.17965	0.25187	0.20802	0.39323	0.10789	0.49865	0.11133	0.1065
cg26337497	3	31935279	31935329	F	3	31702317	32023342	OSBPL10	0.56016	0.5424	0.3582	0.55573	0.52829	0.37469	0.29696	0.51366	0	0.45214	0.32828	0.50777	0.34165	0.46712	0.38772	0.45807	0.3136	0.36603	0.581	0.57172	0.30598	0.55164	0.56564	0.27981	0.49064	0.51761	0.52903	0.62032	0.49389	0.5798	0.34022	0.33182	0.57462	0.56165	0.5843	0.34863	0.52784	0.62599	0.61637	0.34281	0.64131
cg26579556	14	103673400	103673451	R	14	103592663	103603776	TNFAIP2	0.04283	0.01902	0.14972	0.02406	0.36297	0.41993	0.05054	0.33581	0.34401	0.50908	0.60657	0.21823	0.27233	0.45078	0.56953	0.25023	0.15349	0.09188	0.30265	0.29383	0.41655	0.6195	0.12013	0.24954	0.39727	0.52336	0.39078	0.06549	0.36923	0.09208	0.43516	0.31628	0.16663	0.19508	0.05386	0.08635	0.05599	0.0574	0.11963	0.33551	0.32403
cg10541864	4	174450721	174450772	F	4	174447651	174451378	HAND2	0.68343	0.14433	0.07921	0.11675	0.5555	0.77852	0.63747	0.72263	0.43577	0.30353	0.82909	0.68461	0.33806	0.37158	0.77263	0.56637	0.6365	0.33346	0.58405	0.65717	0.58498	0.73595	0.77228	0.39274	0.55074	0.67	0.47454	0.41016	0.4812	0.1625	0.61947	0.31628	0.4651	0.25904	0.55236	0.44473	0.17115	0.67937	0.64888	0.48794	0.15106
cg01276475	6	72596176	72596226	F	6	72596649	73112845	RIMS1	0.53387	0.0714	0.16966	0.07845	0.42345	0.41381	0.50531	0.16355	0.08571	0.34223	0.27061	0.40635	0.07872	0.06108	0.14286	0.3347	0.0985	0.40915	0.51179	0.10487	0.31811	0.36822	0.27135	0.31429	0.38994	0.3474	0.20527	0.41927	0.39628	0.35231	0.19674	0.41112	0.21111	0.10575	0.39486	0.10745	0.17278	0.4394	0.08669	0.24342	0.07991
cg19980648	2	219219072	219219122	F	2	219221578	219232816	C2orf62	0.30909	0.50328	0.77256	0.56471	0.68262	0.67909	0.7316	0.71534	0.50262	0.32668	0.69972	0.47807	0.47214	0.43616	0.66411	0.66889	0.66797	0.57674	0.51506	0.49412	0.48035	0.44647	0.47313	0.44558	0.46882	0.45883	0.6496	0.6385	0.65167	0.30134	0.47509	0.67178	0.50573	0.47634	0.32146	0.59104	0.45833	0.46418	0.42632	0.49354	0.30756
cg23048481	1	39044146	39044197	R	1	39305014	39325340	RRAGC	0.53821	0.32989	0.04921	0.0328	0.01645	0.13357	0.01047	0.17493	0.43565	0.0426	0.45209	0.36718	0.24923	0.39837	0.47656	0.34976	0.14945	0.26563	0.49097	0.33781	0.08449	0.34051	0.02718	0.42452	0.0605	0.20188	0.43831	0.07404	0.11739	0.02141	0.1658	0.42434	0.21621	0.3993	0.32694	0.45359	0.03772	0.49878	0.29334	0.05994	0.0327
cg20607169	4	169750834	169750884	F	4	169418216	169849607	PALLD	0.86043	0.88018	0.63929	0.44883	0.42026	0.86878	0.42958	0.65795	0.59062	0.62254	0.89137	0.63077	0.67116	0.56982	0.61742	0.84303	0.58159	0.43978	0.43733	0.58871	0.37798	0.58415	0.3438	0.41287	0.58392	0.61632	0.88294	0.37219	0.63628	0.61153	0.38303	0.47923	0.41723	0.46743	0.58437	0.53763	0.8202	0.55926	0.56385	0.63413	0.84692
cg22935921	15	78556833	78556884	F	15	78556486	78574536	DNAJA4	0.17433	0.00155	0.41577	0.04665	0.02234	0.40187	0	0.39756	0.32182	0.52866	0.63345	0.02067	0.03839	0.15405	0.44817	0.08465	0.2234	0.02293	0.434	0.51791	0.38121	0.0514	0.0209	0.37312	0.24578	0.44716	0.45435	0.2001	0.45547	0.01596	0.46564	0.27396	0.26115	0.19293	0.33317	0.03966	0.01952	0.05745	0.40241	0.26384	0.13541
cg03357803	15	28272344	28272395	F	15	28000024	28344458	OCA2	0.90445	0.88383	0.68343	0.86498	0.50024	0.89871	0.57637	0.70026	0.91587	0.34293	0.98071	0.59974	0.96413	0.16889	0.83056	0.69766	0.91492	0.84226	0.95643	0.73265	0.81141	0.92194	0.58303	0.83218	0.89645	0.97989	0.79848	0.30063	0.62139	0.52412	0.94899	0.95459	0.5409	0.79846	0.48284	0.54147	0.34546	0.98411	0.58727	0.94581	0.29065
cg17772793	6	168901152	168901203	R	6	168841830	169068673	SMOC2	0.47308	0.68103	0.67285	0.92775	0.82063	0.93823	0.60084	0.59377	0.42721	0.87923	0.96129	0.92288	0.85505	0.58721	0.77372	0.78016	0.71382	0.91388	0.95701	0.69938	0.40571	0.3928	0.90965	0.94634	0.60158	0.60347	0.89921	0.93778	0.57951	0.87722	0.94673	0.51339	0.74623	0.63584	0.54288	0.915	0.89532	0.50166	0.79883	0.56757	0.93055
cg09690326	7	23720499	23720550	R	7	23719748	23742268	C7orf46	0.2815	0.02214	0.02878	0.44394	0.40461	0.12995	0.55899	0.27229	0.04757	0.0158	0.01525	0.44571	0.03635	0.63736	0.02664	0.19715	0.10298	0.15296	0.06385	0.38136	0.04585	0.21073	0.20354	0.05395	0.50798	0.04388	0.26308	0.45941	0.05992	0.23187	0.40048	0.43026	0.04325	0.12993	0.29854	0.33754	0.09633	0.04125	0.03887	0.10398	0.2441
cg08470875	2	26401668	26401718	R	2	26395959	26412531	FAM59B	0.02807	0	0.72274	0.41509	0	0.63515	0.03359	0.0368	0.06638	0.73393	0.71512	0.3305	0.51446	0.61707	0.0867	0.42317	0.01456	0.65184	0.54805	0.03403	0.75602	0.6006	0.5232	0.63969	0.45896	0.02126	0.04069	0.05999	0.60676	0.08357	0.66956	0.0757	0.08039	0.49025	0.56433	0.66198	0.07812	0.05715	0.05074	0.35653	0.66868
cg08704934	3	194826535	194826586	R	3	194789014	194991895	C3orf21	0.33244	0.28308	0.67025	0.47227	0.29463	0.25153	0.28182	0.50511	0.41633	0.40794	0.74152	0.28418	0.46267	0.65219	0.67048	0.46852	0.67316	0.41462	0.467	0.35052	0.4146	0.41874	0.30587	0.52832	0.30288	0.44628	0.4925	0.29039	0.52709	0.24712	0.74473	0.59969	0.30666	0.35298	0.44223	0.44652	0.32266	0.62254	0.44429	0.27198	0.29144
cg04575395	4	5892071	5892122	F	4	5822491	5894785	CRMP1	0.25406	0.06374	0.4131	0.01394	0.4112	0.25763	0.07798	0.34472	0.05813	0.26559	0.57212	0.33619	0.07398	0.31531	0.4843	0.31855	0.39613	0.08134	0.40774	0.11092	0.44499	0.46358	0.38742	0.26806	0.09721	0.2205	0.40448	0.05426	0.40173	0.01814	0.49468	0.45238	0.04932	0.31948	0.05655	0.63906	0.03815	0.53348	0.15712	0.57829	0.07758
cg00093544	22	30901639	30901690	F	22	30884897	30901698	SEC14L4	0.29617	0.41416	0.37426	0.45973	0.01518	0.29869	0.02552	0.01155	0.16067	0.46156	0.2531	0.035	0.38835	0.10212	0.42007	0.25503	0.04763	0.5169	0.44875	0.06717	0.51992	0.32668	0.21081	0.37428	0.46584	0.08116	0.37208	0.06477	0.44367	0.2903	0.26456	0.36933	0.08129	0.41313	0.34149	0.04724	0.05223	0.04299	0.41737	0.04925	0.39805
cg14117320	11	17032433	17032483	R	11	16809211	17035963	PLEKHA7	0	0.07602	0.55453	0	0.60993	0	0.12489	0.13655	0.49602	0.55647	0.55288	0	0.56657	0.61004	0.4182	0.37181	0.12643	0.3999	0.59015	0.39626	0.68837	0.26535	0.29902	0.28349	0.59733	0.19489	0.5766	0.52778	0.59718	0.20394	0.59187	0.64915	0.56245	0.58426	0.32026	0.26229	0.5502	0.56489	0.56317	0.16464	0.17783
cg14558428	5	142784932	142784983	R	5	142657496	142815077	NR3C1	0.66265	0.30514	0.02727	0.00863	0.06547	0.34421	0.0199	0.22838	0.2937	0.10559	0.20086	0.25544	0.02351	0.36501	0.50587	0.28348	0.08115	0.01048	0.08848	0.3677	0.11825	0.16208	0.06569	0.2234	0.1955	0.20946	0.13994	0.01166	0.09006	0.02194	0.37185	0.45749	0.38698	0.02677	0.02197	0.03221	0.02176	0.03278	0.19667	0.26334	0.09915
cg03040740	13	99084681	99084732	F	13	98795433	99102016	FARP1	0.52204	0.53001	0.53865	0.73025	0.75404	0.62862	0.38302	0.00594	0.34289	0.33953	0.49759	0.00484	0.41185	0.65397	0.03426	0.45615	0.06955	0.69593	0.05465	0.56217	0.50994	0.75563	0.71578	0.51335	0.74099	0.68801	0.01979	0.4153	0.59649	0.0207	0.57301	0.69159	0.68022	0.54523	0.68926	0.62239	0.49874	0.69137	0.02051	0.65495	0.03954
cg06032337	6	29648468	29648518	F	6	29640170	29644931	ZFP57	0.44114	0.2282	0.4366	0.36064	0.03475	0.22447	0.03694	0.22501	0.03951	0.3254	0.03217	0.04184	0.0496	0.29339	0.05048	0.20869	0.27328	0.27047	0.41006	0.31688	0.18567	0.35105	0.17	0.04236	0.04766	0.1654	0.16899	0.03716	0.03923	0.27817	0.16	0.04697	0.23075	0.05278	0.21855	0.06272	0.34065	0.03531	0.43538	0.14021	0.1977
cg18772127	3	32443446	32443497	R	3	32433162	32496333	CMTM7	0.2089	0.33761	0.33259	0.2444	0.35684	0.18592	0.06857	0.60135	0.59371	0.38401	0.68732	0.41427	0.34673	0.71529	0.38607	0.32226	0.01252	0.15025	0.61944	0.25311	0.24309	0.17124	0.1348	0.28225	0.55042	0.58103	0.51436	0.46104	0.47236	0.35776	0.24362	0.15821	0.42649	0.45394	0.32245	0.13164	0.56259	0.61165	0.73132	0.28534	0.40439
cg20276377	3	99595025	99595076	F	3	99273152	99717059	MIR548G	0.64445	0	0.54957	0.6034	0	0.02588	0.00336	0	0.00038	0	0.00426	0.01593	0.54788	0.52763	0.61098	0.00741	0.01492	0.50743	0.61695	0.02286	0.45687	0.01045	0.58369	0.24401	0.57483	0.01674	0.01046	0.01179	0.00674	0.01032	0.00606	0.57685	0.0147	0.56302	0.02079	0.55995	0.08452	0.58362	0.4234	0.01387	0.56397
cg02622885	11	14913423	14913474	F	11	14899557	14913751	CYP2R1	0.6084	0.04799	0.18592	0.12688	0.36663	0.46831	0.53055	0.53259	0.05128	0.34448	0.65619	0.41481	0.17873	0.17003	0.51819	0.42737	0.07539	0.09513	0.45535	0.23202	0.42823	0.56754	0.49712	0.31723	0.2445	0.41593	0.16472	0.19058	0.49498	0.07883	0.41711	0.37888	0.23289	0.1107	0.21206	0.18598	0.08959	0.23895	0.30303	0.26857	0.08752
cg06821199	4	779229	779280	F	4	778745	819945	CPLX1	0.71555	0.39425	0.77083	0.22953	0.48997	0.35449	0.46917	0.58864	0.57738	0.44438	0.48392	0.41259	0.42006	0.41798	0.737	0.25984	0.40988	0.338	0.16408	0.62551	0.31005	0.77199	0.5842	0.7083	0.50749	0.3181	0.45215	0.68546	0.23568	0.34148	0.4748	0.66944	0.19373	0.23858	0.64506	0.19297	0.55699	0.62576	0.18824	0.35925	0.18905
cg21483539	4	128987067	128987117	R	4	128982502	129132287	LARP1B	0.88992	0.70045	0.41251	0.47969	0.7029	0.71186	0.74835	0.6922	0.60499	0.6918	0.73511	0.47766	0.57229	0.64864	0.70529	0.69395	0.53556	0.47362	0.87916	0.39628	0.67469	0.65128	0.6793	0.66894	0.46911	0.69965	0.49646	0.70873	0.53649	0.47126	0.46664	0.48774	0.64925	0.6892	0.6905	0.67686	0.48575	0.6345	0.66292	0.44095	0.4084
cg06032479	6	32552025	32552076	F	6	32546548	32557562	HLA-DRB1	0.38251	0.41668	0.08956	0.18131	0.47463	0.32241	0.51493	0.37864	0.22395	0.13556	0.16931	0.33481	0.36279	0.47092	0.28784	0.4529	0.54458	0.12534	0.27474	0.28981	0.2784	0.31752	0.12968	0.13667	0.13897	0.30512	0.18769	0.35025	0.18311	0.43804	0.58438	0.30214	0.14024	0.51682	0.12416	0.40727	0.15744	0.51633	0.50415	0.34993	0.12415
cg13101087	2	154729009	154729060	R	2	154728425	155310488	GALNT13	0.61708	0.22942	0.0431	0.07695	0.10561	0.22074	0.60692	0.42233	0.33618	0.12785	0.04708	0.07466	0.24573	0.17306	0.40269	0.22855	0.27781	0.23131	0.11803	0.24342	0.54665	0.321	0.58552	0.16679	0.39387	0.46163	0.13017	0.1663	0.57848	0.06689	0.3875	0.42134	0.2055	0.0751	0.42667	0.0691	0.03433	0.07118	0.44857	0.32943	0.15733
cg17225604	17	22193895	22193945	F	17	21904061	21913070	FLJ36000	0.65581	0.77919	0.61767	0.70885	0.57122	0.64844	0.61095	0.68856	0.697	0.7485	0.79879	0.06713	0.51335	0.45118	0.51038	0.68661	0.07849	0.40767	0.33076	0.50206	0.31321	0.68306	0.59178	0.69319	0.64403	0.78702	0.64085	0.36177	0.43514	0.65917	0.44833	0.08442	0.43247	0.62019	0.57369	0.69576	0.47308	0.75848	0.47604	0.82997	0.40974
cg17128947	4	779430	779481	R	4	778745	819945	CPLX1	0.81831	0.59881	0.83515	0.1707	0.54407	0.54649	0.59222	0.76871	0.79726	0.50492	0.58979	0.52475	0.49926	0.47304	0.79804	0.40663	0.66801	0.52907	0.20848	0.80005	0.6971	0.83291	0.77886	0.78379	0.73296	0.56027	0.53298	0.85036	0.29472	0.57131	0.5716	0.77965	0.21143	0.18557	0.73034	0.15092	0.78043	0.81151	0.42919	0.54883	0.20326
cg08967936	10	42864633	42864683	F	10	42827314	42863493	LOC441666	0.94173	0.91856	0.38469	0.6224	0.62693	0.68195	0.72402	0.72159	0.58367	0.82205	0.44766	0.95822	0.69717	0.71748	0.77588	0.9074	0.6663	0.81046	0.76099	0.59608	0.96549	0.38692	0.65935	0.78384	0.91433	0.90078	0.96255	0.7939	0.70731	0.91346	0.70682	0.7579	0.56757	0.70443	0.38022	0.87323	0.87438	0.46	0.3731	0.51949	0.65244
cg00178359	16	56659410	56659460	R	16	56659584	56661022	MT1E	0.49335	0.15036	0.55544	0.46131	0.4724	0.55086	0.2408	0.5401	0.46233	0.14877	0.13356	0.17691	0.4128	0.211	0.53268	0.38828	0.43446	0.16728	0.22204	0.32478	0.35776	0.47818	0.53333	0.3779	0.25594	0.15198	0.42607	0.29667	0.55361	0.22251	0.23925	0.5467	0.47054	0.25721	0.40869	0.48541	0.38115	0.5052	0.17211	0.47043	0.25283
cg12559208	19	54668230	54668280	F	19	54663835	54676944	TMC4	0.54104	0.06519	0.48228	0.12177	0.38744	0.18672	0.37341	0.2578	0.12565	0.14991	0.28636	0.27645	0.17689	0.32262	0.51893	0.13772	0.48238	0.27469	0.57193	0.36549	0.2407	0.27493	0.4627	0.28515	0.34596	0.44362	0.49123	0.35378	0.4589	0.1697	0.25763	0.22451	0.14364	0.30385	0.27396	0.45808	0.41228	0.53856	0.56031	0.1969	0.40539
cg19162470	15	31192891	31192941	F	15	31196054	31203991	MTMR15	0.53508	0.56173	0.3307	0.86643	0.89053	0.39112	0.88315	0.70907	0.68123	0.41323	0.91611	0.48046	0.83508	0.30785	0.50913	0.4915	0.58598	0.88232	0.90024	0.71545	0.35137	0.64131	0.62065	0.79676	0.81125	0.44114	0.87931	0.86574	0.93295	0.74163	0.82005	0.50369	0.6565	0.61172	0.4974	0.85446	0.619	0.85417	0.77357	0.54175	0.76875
cg24538642	8	216403	216454	R	8	182199	197332	ZNF596	0.73235	0.47561	0.40185	0.50107	0.23523	0.64711	0.40804	0.22353	0.17584	0.5724	0.47676	0.35645	0.56259	0.35501	0.58011	0.31232	0.30772	0.31603	0.69736	0.73347	0.37024	0.56109	0.49018	0.50114	0.46025	0.60757	0.3754	0.33598	0.40483	0.19181	0.44854	0.39941	0.6799	0.62531	0.21469	0.45808	0.10879	0.60003	0.25193	0.39855	0.49573
cg26295057	5	37839828	37839879	F	5	37815753	37839782	GDNF	0.66277	0.04626	0.03313	0.02858	0.06286	0.38556	0.06032	0.58293	0.19016	0.14031	0.35399	0.09794	0.05143	0.15235	0.56842	0.40742	0.25226	0.11446	0.55365	0.48235	0.53244	0.43992	0.49637	0.49921	0.44584	0.26065	0.4489	0.23731	0.16931	0.06153	0.54009	0.46348	0.12752	0.13066	0.36276	0.17094	0.06526	0.31229	0.42379	0.1342	0.09993
cg15060599	3	13974417	13974468	R	3	13978806	14107479	TPRXL	0.51094	0.08236	0.01365	0.02924	0.16038	0.35757	0.02301	0.47302	0.27141	0.12392	0.44926	0.02776	0.33386	0.07067	0.38085	0.46958	0.0465	0.14942	0.42195	0.43092	0.4361	0.52234	0.05581	0.53133	0.09497	0.45957	0.22198	0.01606	0.48962	0.10993	0.18014	0.2035	0.21978	0.08246	0.09769	0.05773	0.04815	0.50315	0.42436	0.26535	0.2109
cg14799809	6	32608045	32608095	R	6	32605182	32611428	HLA-DQA1	0.72958	0	0.51506	0.18821	0.57649	0.74477	0.13904	0.29727	0.61185	0.61182	0.58744	0.46766	0.7666	0.639	0.57676	0.77955	0.21394	0.48048	0.73149	0.6692	0.65673	0.35081	0.71872	0.71331	0.41981	0.52141	0.57717	0.49855	0.71396	0.472	0.62791	0.37248	0.61594	0.68818	0.67137	0.63985	0.72725	0.69683	0.5465	0.58216	0.45179
cg25211403	21	46975897	46975947	F	21	46934628	46962351	SLC19A1	0.35201	0.21948	0.32715	0.27224	0.03056	0.23801	0.01806	0.02252	0.26612	0.03156	0.25356	0.03788	0.18556	0.0391	0.38012	0.02726	0.34837	0.24949	0.02699	0.17832	0.22128	0.10891	0.03599	0.03489	0.37625	0.26122	0.02971	0.03001	0.02866	0.03692	0.03585	0.27275	0.29354	0.27572	0.04597	0.24547	0.25455	0.02878	0.40431	0.27075	0.24424
cg12034383	7	155250249	155250299	R	7	155250823	155257520	EN2	0.13904	0.07676	0.0732	0.08012	0.12839	0.57795	0.14069	0.17004	0.10678	0.17801	0.32519	0.12742	0.39268	0.20988	0.45557	0.53744	0.38671	0.27298	0.25728	0.45651	0.51614	0.23281	0.25026	0.21385	0.17861	0.19869	0.37825	0.39583	0.22839	0.05964	0.42767	0.46157	0.16409	0.13793	0.13365	0.09561	0.08495	0.06208	0.43735	0.52931	0.07141
cg00814218	14	37445440	37445490	F	14	37147125	37641865	SLC25A21	0.01599	0.31776	0.16888	0.40597	0.41801	0.51007	0.48426	0.28811	0.24016	0.36947	0.51796	0.28515	0.30606	0.43914	0.31563	0.51796	0.1564	0.20134	0.59357	0.45589	0.04962	0.01883	0.3429	0.355	0.41101	0.17977	0.56712	0.43938	0.52298	0.23511	0.02439	0.50775	0.57036	0.58051	0.36236	0.41901	0.26239	0.286	0.13342	0.44818	0.33244
cg06833823	10	42863068	42863118	F	10	42827314	42863493	LOC441666	0.08451	0.06774	0.45677	0.3346	0.3937	0.17833	0.16856	0.31313	0.43201	0.06334	0.51375	0.06204	0.41588	0.46803	0.34881	0.16358	0.47573	0.24572	0.58861	0.48542	0.09617	0.49936	0.24038	0.29633	0.10997	0.22538	0.15078	0.29371	0.37973	0.1013	0.58845	0.29942	0.56765	0.42608	0.41104	0.25165	0.14769	0.49421	0.48874	0.6221	0.26654
cg19791271	17	77906685	77906735	R	17	77913820	78009647	TBC1D16	0.47882	0.73679	0.78098	0.76008	0.0319	0.43206	0.47673	0.03065	0.7803	0.82376	0.49157	0.43899	0.75006	0.80643	0.46478	0.69759	0.3989	0.75127	0.73377	0.64236	0.6665	0.78588	0.43913	0.79376	0.7831	0.47011	0.04511	0.77736	0.37989	0.47638	0.78295	0.4495	0.77503	0.45143	0.71743	0.75399	0.4112	0.42919	0.73275	0.03707	0.7755
cg02511231	5	170738224	170738275	R	5	170736287	170739137	TLX3	0.40332	0.55119	0.45575	0.3182	0.05594	0.10627	0.26402	0.40534	0.50278	0.42155	0.51217	0.07392	0.25065	0.32921	0.20988	0.02709	0.02208	0.4358	0.13931	0.38479	0.20673	0.1149	0.22903	0.19604	0.35749	0.33878	0.13367	0.06886	0.65575	0.27644	0.01573	0.22543	0.36056	0.09751	0.36067	0.62014	0.47151	0.68089	0.56296	0.5655	0.15629
cg13683939	9	136152547	136152597	F	9	136130562	136150630	ABO	0.86399	0.33979	0.73339	0.7763	0.4662	0.40793	0.71454	0.68466	0.73357	0.81318	0.80742	0.7443	0.735	0.36584	0.79402	0.7423	0.3357	0.78715	0.53029	0.38773	0.7442	0.77688	0.81674	0.31407	0.33347	0.50289	0.05378	0.63257	0.71839	0.34785	0.44945	0.59072	0.53193	0.75872	0.45493	0.35389	0.53571	0.37747	0.58559	0.78506	0.31518
cg24795958	15	35087566	35087616	R	15	35080296	35087927	ACTC1	0.47386	0.03616	0.04129	0.26374	0.1931	0.5924	0.0374	0.62143	0.26072	0.40447	0.29306	0.35676	0.06886	0.26528	0.50056	0.29568	0.37926	0.06637	0.25851	0.03734	0.19005	0.05758	0.45605	0.31134	0.37961	0.43682	0.28442	0.13281	0.40614	0.07121	0.17272	0.43962	0.46497	0.09846	0.42575	0.08845	0.08064	0.318	0.41743	0.5376	0.18581
cg08570118	7	155025533	155025583	F	7	155089485	155101942	INSIG1	0.54209	0.74845	0.30635	0.70716	0.54009	0.46786	0.52548	0.53501	0.6922	0.38375	0.73481	0.46847	0.40727	0.59078	0.32746	0.72846	0.17029	0.68735	0.51787	0.26374	0.65534	0.68506	0.31415	0.32736	0.67459	0.4408	0.6287	0.47009	0.22448	0.28194	0.71225	0.31707	0.49349	0.31347	0.61774	0.31286	0.29004	0.71004	0.64257	0.27909	0.31925
cg21493951	6	32632288	32632339	R	6	32627656	32634466	HLA-DQB1	0.61887	0.12709	0.52483	0.2813	0.32562	0.66511	0.20795	0.40899	0.4775	0.79756	0.6899	0.18762	0.1308	0.55451	0.51833	0.47534	0.23223	0.42395	0.77677	0.40349	0.71376	0.29296	0.35232	0.69098	0.35491	0.45442	0.46764	0.10582	0.86441	0.39466	0.56594	0.1766	0.3183	0.58946	0.41221	0.48126	0.34182	0.4007	0.36183	0.69298	0.34459
cg27567580	1	78602941	78602991	F	1	78511588	78603111	GIPC2	0.49845	0.4824	0.46659	0.79216	0.75358	0.8433	0.78007	0.7827	0.74685	0.74581	0.52411	0.46619	0.47559	0.72779	0.06305	0.74912	0.46163	0.77369	0.52737	0.79141	0.09897	0.79165	0.44737	0.75285	0.51117	0.09215	0.45624	0.47965	0.47465	0.53454	0.80411	0.78677	0.80602	0.79982	0.84367	0.80396	0.43785	0.83031	0.47137	0.82981	0.50934
cg02343823	5	150284418	150284469	F	5	150273953	150284545	ZNF300	0.57412	0.76404	0.21854	0.61114	0.50389	0.49098	0.57536	0.15076	0.54055	0.50228	0.2605	0.37901	0.53698	0.49827	0.77754	0.14567	0.08834	0.4902	0.10482	0.56937	0.12644	0.74028	0.77641	0.38464	0.69779	0.54998	0.53758	0.57023	0.04669	0.54391	0.78309	0.5645	0.72787	0.09067	0.49634	0.64926	0.10463	0.55852	0.68779	0.3763	0.59485
cg22321089	13	21649672	21649723	R	13	21547177	21635722	LATS2	0.5193	0	0.16651	0.22024	0.07889	0.46432	0.01116	0.29805	0.23578	0.0581	0.69723	0.20078	0.01472	0.57566	0.31972	0.0551	0.2367	0.0341	0.26893	0.06633	0.16449	0.53953	0.02005	0.05994	0.43962	0.27091	0.26446	0.16429	0.42002	0.33344	0.38187	0.26018	0.04504	0.07192	0.35045	0.04307	0.0266	0.55017	0.51553	0.4599	0.00826
cg01253711	4	157898799	157898849	F	4	157682763	157892546	PDGFC	0	0	0.63367	0.12738	0.02193	0	0.61218	0	0	0.58061	0.12694	0	0.16595	0.69327	0.11578	0.07409	0.09576	0.72499	0.1033	0.04998	0.25386	0.61388	0.07385	0.06365	0.65899	0.24359	0.77409	0.61733	0.73226	0.6501	0.01378	0.22503	0.67666	0.66321	0.25101	0.59941	0.6453	0.6494	0.67309	0.19269	0.18595
cg15018282	6	30181827	30181878	R	6	30152233	30181153	TRIM26	0.33958	0.34941	0.0602	0.17322	0.56784	0.58813	0.03109	0.26029	0.36886	0.39219	0.33454	0.04495	0.27949	0.0234	0.31288	0.04063	0.19129	0.41715	0.39524	0.09738	0.50256	0.05132	0.06334	0.31593	0.1576	0.48654	0.4286	0.05779	0.61754	0.04672	0.1948	0.64254	0.06473	0.05535	0.41908	0.06052	0.03963	0.52102	0.04431	0.4505	0.04585
cg17386240	5	135384030	135384080	R	5	135364583	135399506	TGFBI	0.6688	0.69178	0.73892	0.43277	0.04429	0.66982	0.04461	0.41531	0.39588	0.70499	0.6477	0.69601	0.65857	0.06083	0.65659	0.60985	0.80951	0.42386	0.37445	0.39913	0.4877	0.3696	0.04609	0.65372	0.40308	0.65801	0.3776	0.68918	0.04297	0.63422	0.43762	0.43779	0.05627	0.66651	0.5518	0.62856	0.57275	0.66703	0.67216	0.65539	0.68075
cg07498088	10	134672747	134672797	R	10	134742690	134756089	C10orf93	0.78786	0.72886	0.78756	0.75933	0.64246	0.76046	0.03821	0.71847	0.71774	0.3548	0.76148	0.41591	0.65062	0.48044	0.04811	0.63486	0.43048	0.35054	0.43769	0.40484	0.53222	0.40722	0.69529	0.62907	0.74369	0.44378	0.68016	0.37274	0.02958	0.34911	0.40128	0.04408	0.68471	0.37869	0.5291	0.61083	0.73271	0.47083	0.04684	0.04168	0.42402
cg14327951	19	58428118	58428168	R	19	58417142	58427978	ZNF417	0.02687	0.03235	0.03513	0.37891	0.40172	0.34507	0.45805	0.39527	0.04508	0.03992	0.02602	0.34518	0.31036	0.04837	0.446	0.29383	0.20632	0.05611	0.42581	0.05261	0.05298	0.35016	0.36335	0.04962	0.05178	0.2305	0.3252	0.25715	0.308	0.23041	0.32466	0.35032	0.19831	0.32397	0.06442	0.38412	0.05361	0.43599	0.04444	0.04534	0.2745
cg04579183	15	88119784	88119834	R	15	88120159	88122917	NCRNA00052	0.77396	0.79045	0.62426	0.70311	0.6139	0.50355	0.52269	0.48236	0.03945	0.73351	0.29576	0.70035	0.63287	0.8207	0.62554	0.4297	0.85994	0.45101	0.35848	0.62247	0.81748	0.38153	0.48858	0.62616	0.38331	0.74223	0.44837	0.69063	0.48309	0.72647	0.72441	0.68344	0.0421	0.6374	0.51658	0.76278	0.07771	0.74145	0.71296	0.57608	0.58474
cg22512438	3	129693488	129693539	F	3	129693113	129696776	TRH	0.20451	0.53402	0.32836	0.04426	0	0.08375	0.06709	0.45124	0.48018	0.07663	0.05901	0.5225	0.04854	0.04492	0.12088	0.08833	0.32074	0.49185	0.15308	0.15144	0.47406	0.39107	0.09212	0.09729	0.22438	0.12092	0.24462	0.48541	0.03184	0.01128	0.13421	0.51671	0.18937	0.06144	0.00707	0.41323	0.03054	0.02486	0.46259	0.04689	0.04775
cg15170605	2	70995458	70995509	F	2	70889264	70995329	ADD2	0.0355	0	0.6417	0.02038	0.02141	0.53946	0.63463	0.3726	0.01497	0.5422	0.76113	0.02545	0.55755	0.60487	0.61392	0.0051	0.01959	0.02978	0.0204	0.64797	0.05435	0.02352	0.0023	0.03653	0.02339	0.48466	0.01778	0.03263	0.00968	0.00768	0	0.57291	0.61934	0.48379	0.01718	0.54573	0.03063	0.58711	0.02246	0.64266	0.53135
cg16863522	2	116601613	116601663	F	2	115199898	116601936	DPP10	0.61717	0.16333	0.59515	0.67857	0.24886	0.38957	0.11167	0.53611	0.63223	0.16022	0.45717	0.55121	0.24401	0.15802	0.54029	0.46776	0.5245	0.14394	0.22007	0.17618	0.27532	0.49975	0.65643	0.47558	0.27845	0.35287	0.42024	0.49099	0.61602	0.28413	0.47937	0.38589	0.3535	0.6066	0.24323	0.64419	0.68922	0.39725	0.15184	0.55631	0.65287
cg12142354	12	108733225	108733276	R	12	108681821	108733094	CMKLR1	0.25579	0.57442	0.69547	0.6128	0.46507	0.23542	0.36653	0.38561	0.63564	0.0422	0.4015	0.43131	0.26809	0.04339	0.39117	0.411	0.4919	0.4811	0.11361	0.50688	0.27774	0.21499	0.60666	0.48916	0.51044	0.42318	0.12181	0.40234	0.25602	0.11016	0.19788	0.36229	0.65436	0.23979	0.35626	0.31388	0.56354	0.03372	0.172	0.45844	0.20462
cg26378179	14	87477299	87477349	R	14	88399359	88459907	GALC	0.59814	0.48523	0.25215	0.77755	0.6753	0.33214	0.20876	0.62135	0.6757	0.45465	0.82652	0.46585	0.47079	0.52556	0.56013	0.37971	0.48618	0.2585	0.6212	0.29797	0.43241	0.47059	0.53164	0.44758	0.33658	0.61049	0.7477	0.44385	0.17799	0.61277	0.55322	0.35282	0.35765	0.73735	0.66826	0.66214	0.72024	0.16074	0.20598	0.77938	0.4844
cg22505202	1	95088560	95088610	F	1	94994731	95007371	F3	0.40296	0.4108	0.67465	0.74904	0.41577	0.06541	0.77473	0.05686	0.67318	0.05565	0.41228	0.69818	0.42983	0.43816	0.42683	0.54277	0.63831	0.42021	0.43201	0.37181	0.42123	0.71696	0.64786	0.62915	0.40998	0.54688	0.06353	0.41347	0.06119	0.71702	0.61417	0.66128	0.63492	0.55337	0.42387	0.64477	0.41658	0.73548	0.40576	0.42406	0.38499
cg17945447	1	42384002	42384052	F	1	41975684	42384496	HIVEP3	0.36733	0.03401	0.30715	0.18299	0.03739	0.2414	0.35681	0.30804	0.24975	0.441	0.4231	0.31316	0.36074	0.05587	0.38725	0.20943	0.18787	0.05988	0.35897	0.18418	0.04707	0.26474	0.03646	0.3483	0.06042	0.25116	0.30755	0.03398	0.02926	0.25353	0.28067	0.28723	0.0562	0.13961	0.05008	0.25993	0.06528	0.03484	0.04797	0.03559	0.26079
cg11955727	2	84105546	84105596	F	2	84517805	84519324	FUNDC2P2	0.83866	0.61555	0.61721	0.61653	0.90146	0.83881	0.64633	0.82395	0.58472	0.84148	0.85578	0.52951	0.84156	0.78811	0.55491	0.81702	0.84656	0.86186	0.85187	0.79803	0.80758	0.51689	0.48299	0.79094	0.51927	0.53878	0.53248	0.53854	0.78348	0.82399	0.54097	0.53314	0.54779	0.78746	0.75201	0.78564	0.53802	0.53892	0.75915	0.54121	0.51669
cg03548384	16	84403813	84403863	R	16	84402132	84497792	ATP2C2	0.55065	0.78818	0.23191	0.81647	0.8049	0.81591	0.57401	0.74441	0.77559	0.73108	0.76658	0.56017	0.5667	0.83619	0.31348	0.77086	0.56464	0.68227	0.52891	0.55791	0.684	0.47496	0.51642	0.77945	0.2305	0.52202	0.50674	0.75252	0.68553	0.53448	0.55968	0.47768	0.53979	0.74943	0.66433	0.48595	0.77444	0.78556	0.80296	0.49803	0.82789
cg05383619	6	32553870	32553920	R	6	32546548	32557562	HLA-DRB1	0.89307	0.27756	0.90404	0.24593	0.01838	0.77825	0.53825	0.08134	0.27101	0.90334	0.84844	0.5645	0.51511	0.21559	0.76858	0.35829	0.45416	0.42274	0.8866	0.78668	0.88201	0.44294	0.37737	0.60202	0.24888	0.33793	0.46397	0.27806	0.27838	0.36033	0.86936	0.42338	0.64003	0.80207	0.39455	0.76538	0.37761	0.85703	0.37561	0.90135	0.28291
cg23252815	20	44420226	44420276	R	20	44402846	44420547	WFDC3	0.71764	0.45012	0.47131	0.44379	0.67026	0.47158	0.68623	0.69543	0.66912	0.57723	0.48354	0.60629	0.58578	0.13871	0.46249	0.56424	0.42183	0.46226	0.45014	0.42081	0.5905	0.40952	0.39311	0.61588	0.64985	0.41273	0.41411	0.42391	0.17496	0.64677	0.42506	0.19772	0.41996	0.58517	0.41044	0.43327	0.41016	0.17831	0.45751	0.62162	0.19344
cg17348244	7	786861	786911	F	7	766337	826116	HEATR2	0.27339	0.07117	0.29519	0.86237	0.89173	0.08618	0.9112	0.3379	0.86976	0.207	0.89407	0.18483	0.86033	0.26651	0.90334	0.23111	0.12198	0.83954	0.18464	0.85845	0.15705	0.13809	0.16425	0.14819	0.85032	0.57325	0.89618	0.87414	0.08043	0.17514	0.22224	0.14751	0.17991	0.85418	0.81038	0.40148	0.84781	0.86629	0.87232	0.22653	0.23274
cg02919082	6	32605694	32605744	F	6	32605182	32611428	HLA-DQA1	0.51172	0.20086	0.52989	0.09783	0.37192	0.33805	0.11468	0.17248	0.34231	0.43766	0.38537	0.27018	0.47791	0.30327	0.53941	0.32636	0.22322	0.32106	0.45383	0.36448	0.24896	0.21709	0.29708	0.47834	0.20784	0.51311	0.50792	0.22345	0.60771	0.29926	0.51991	0.20009	0.65131	0.55324	0.40287	0.3622	0.57183	0.39883	0.43713	0.41206	0.38375
cg02008651	14	29247098	29247148	R	14	29241909	29263999	C14orf23	0.25844	0.45305	0.06688	0.13397	0.12672	0.20043	0.13533	0.08021	0.5059	0.03512	0.43731	0.67154	0.53878	0.28104	0.55337	0.1511	0.40967	0.35647	0.42424	0.34006	0.22911	0.68169	0.52363	0.19188	0.55836	0.13816	0.27931	0.23045	0.10381	0.1327	0.42406	0.35382	0.19532	0.1711	0.50631	0.2472	0.32046	0.26008	0.43069	0.43654	0.57934
cg25097074	1	6508953	6509004	F	1	6484847	6521003	ESPN	0.16772	0.35115	0.05243	0.23015	0.10922	0.04588	0	0.1623	0.02572	0	0.46407	0.42843	0.29638	0.00981	0.2888	0.35622	0.31327	0.12693	0.48691	0.29825	0.02093	0.01433	0.00995	0.2765	0.16623	0.00672	0.45207	0.49428	0.4114	0.05364	0.00595	0.00586	0.01132	0.01598	0.01281	0.40616	0.02902	0.01522	0.01327	0.04038	0.24976
cg22324618	19	58361139	58361190	F	19	58361268	58376486	ZNF587	0.04465	0.00816	0.08112	0.33057	0.33104	0.2706	0.37426	0.2831	0.01613	0.02322	0.01669	0.30587	0.28051	0.01749	0.35635	0.27058	0.28811	0.03469	0.39445	0.08752	0.01729	0.31856	0.28557	0.02136	0.03052	0.24652	0.31708	0.29271	0.36907	0.23724	0.32034	0.31229	0.19388	0.31877	0.0195	0.35296	0.09907	0.40119	0.0339	0.01682	0.29967
cg23592392	12	130434411	130434462	F	12	129556270	130388212	TMEM132D	0.70398	0.37832	0.72773	0.61268	0.39936	0.6843	0.44007	0.49293	0.64909	0.90185	0.82118	0.78008	0.83552	0.46676	0.59413	0.84894	0.56167	0.62867	0.44048	0.31923	0.65436	0.64361	0.55861	0.66976	0.4976	0.69349	0.66452	0.46582	0.45239	0.21698	0.74398	0.38725	0.79022	0.33081	0.39949	0.22619	0.32086	0.34624	0.46803	0.53788	0.56639
cg08322580	14	70690538	70690588	F	14	70712470	70714518	ADAM21P1	0.1409	0.49223	0.08998	0.39788	0.56632	0.58086	0.1321	0.14885	0.18657	0.2129	0.08901	0.12539	0.42463	0.13121	0.36945	0.34877	0.47746	0.47044	0.3643	0.29999	0.30595	0.30663	0.44017	0.09719	0.08986	0.19736	0.11169	0.33067	0.54473	0.12032	0.58607	0.54381	0.52126	0.26331	0.32221	0.20346	0.42399	0.47552	0.29819	0.44976	0.26717
cg03440757	1	220921362	220921412	R	1	220921675	220957594	MOSC2	0.07038	0.05467	0.02867	0.03925	0.0435	0.31591	0.03315	0.24363	0.40783	0.02476	0.28891	0.35361	0.04852	0.22484	0.39237	0.10765	0.32362	0.07565	0.10469	0.04471	0.47828	0.58165	0.0504	0.0976	0.47843	0.06353	0.09408	0.0418	0.03934	0.0449	0.06481	0.45887	0.06957	0.04755	0.298	0.38128	0.06279	0.03921	0.40662	0.36275	0.06426
cg03188948	7	1209494	1209545	F	7	1192543	1199855	ZFAND2A	0.35185	0.49044	0.13586	0.11019	0.08614	0.39535	0.08523	0.13237	0.31917	0.02143	0.40961	0.28673	0.2312	0.48792	0.27069	0.38023	0.47802	0.03172	0.41476	0.07072	0.02499	0.49093	0.0723	0.23177	0.42561	0.22132	0.42334	0.17463	0.27112	0.05679	0.09858	0.24995	0.33263	0.05053	0.20015	0.5063	0.12466	0.30953	0.13016	0.30383	0.48868
cg08790676	17	15686388	15686439	R	17	15690163	15693017	MEIS3P1	0.73703	0.73802	0.41188	0.49212	0.16538	0.77838	0.42043	0.3297	0.4516	0.57358	0.40907	0.10082	0.24262	0.81067	0.55623	0.12772	0.31745	0.13796	0.17641	0.05392	0.51772	0.34492	0.31288	0.39604	0.63495	0.3845	0.58564	0.41031	0.69215	0.35892	0.4754	0.43516	0.3789	0.37682	0.6414	0.55782	0.17768	0.6914	0.60724	0.36863	0.26958
cg27524988	6	24583427	24583477	R	6	24544331	24646249	KIAA0319	0.64825	0.56757	0.81071	0.30597	0.33715	0.27557	0.56226	0.67056	0.30432	0.41325	0.51474	0.7009	0.75304	0.6111	0.70512	0.54999	0.53654	0.50068	0.62146	0.57163	0.4976	0.71406	0.57253	0.77794	0.6373	0.6347	0.3095	0.37023	0.30396	0.38976	0.78379	0.71014	0.42862	0.42614	0.33974	0.58266	0.41823	0.39896	0.3399	0.79768	0.29332
cg23162598	7	157345696	157345746	R	7	157331750	158380482	PTPRN2	0.58483	0.66043	0.67492	0.55905	0.36475	0.32785	0.07308	0.08462	0.25996	0.29716	0.40687	0.08039	0.58087	0.10374	0.55881	0.43656	0.47313	0.66931	0.43711	0.46003	0.78643	0.54564	0.66212	0.06794	0.38422	0.60343	0.38202	0.42599	0.06356	0.06933	0.44679	0.3529	0.45799	0.51737	0.42587	0.53961	0.37352	0.60317	0.23708	0.65731	0.21082
cg23302740	8	22561893	22561943	F	8	22570764	22785421	PEBP4	0.41572	0.0163	0.01506	0.39458	0.33843	0.59966	0.44607	0.63398	0.33956	0.28692	0.36522	0.37964	0.38533	0.53845	0.39303	0.3656	0.09708	0.05943	0.31382	0.6182	0.07245	0.62465	0.55805	0.38155	0.04479	0.3795	0.63715	0.54891	0.04496	0.32301	0.0512	0.33993	0.05674	0.55509	0.25952	0.38635	0.40825	0.6075	0.44227	0.40212	0.60603
cg08817483	17	20744546	20744597	F	17	20766709	20799453	CCDC144NL	0.75037	0.2989	0.26548	0.63179	0.25426	0.3052	0.37648	0.25094	0.51333	0.17437	0.36616	0.32236	0.13597	0.62829	0.54818	0.36349	0.18387	0.17982	0.21741	0.24251	0.3853	0.32814	0.30126	0.29641	0.67902	0.43738	0.37432	0.20328	0.34265	0.22011	0.3112	0.27931	0.4742	0.3605	0.1615	0.35305	0.61032	0.38441	0.45705	0.24273	0.31283
cg22541735	2	176988153	176988204	R	2	176987412	176989644	HOXD9	0.43784	0.12306	0.20357	0.02955	0.16991	0.16223	0.10698	0.29032	0.48642	0.3342	0.45039	0.33619	0.08129	0.29326	0.50674	0.30965	0.32159	0.19049	0.58147	0.15033	0.41455	0.53512	0.25568	0.32885	0.39325	0.41392	0.32953	0.22548	0.07019	0.01824	0.34456	0.41232	0.43723	0.27092	0.27442	0.16938	0.06823	0.2937	0.24862	0.21783	0.05206
cg01915516	1	3568242	3568293	F	1	3569128	3650467	TP73	0.48399	0.36733	0.20604	0.40155	0.13792	0.42293	0.0561	0.1657	0.5035	0.19016	0.29317	0.10858	0.38185	0.17836	0.48307	0.40032	0.05395	0.1352	0.53716	0.35193	0.51251	0.60376	0.4854	0.24092	0.47538	0.4083	0.41616	0.1565	0.12789	0.11306	0.34226	0.44567	0.32872	0.18293	0.08715	0.24901	0.11361	0.20531	0.48529	0.49586	0.15968
cg17041937	8	86157786	86157836	R	8	86157715	86196302	CA13	0.07217	0.4032	0.39572	0.4079	0.31663	0.05382	0.34913	0.31861	0.04354	0.31812	0.33493	0.26006	0.33446	0.33687	0.32904	0.2383	0.30517	0.09313	0.33506	0.32352	0.0862	0.32234	0.03709	0.37603	0.04683	0.34622	0.24158	0.20619	0.3156	0.24776	0.09294	0.3538	0.36935	0.31566	0.06589	0.34545	0.37785	0.23325	0.12056	0.04263	0.31443
cg06076724	2	73511211	73511261	R	2	73518057	73520829	EGR4	0.34014	0.59913	0.44057	0.27718	0.58413	0.27007	0.5982	0.39919	0.3984	0.07881	0.35463	0.39601	0.30323	0.17441	0.46348	0.44016	0.36622	0.31288	0.48067	0.29706	0.3504	0.19137	0.1794	0.0797	0.51467	0.40488	0.45018	0.5541	0.08841	0.254	0.09045	0.38065	0.09499	0.23987	0.37309	0.11164	0.38138	0.15601	0.53354	0.32088	0.29925
cg19711783	17	8926705	8926756	R	17	8924858	9147316	NTN1	0.56241	0.0624	0.20011	0.07803	0.08049	0.63898	0.08685	0.3407	0.47092	0.15117	0.64243	0.19194	0.14998	0.28425	0.67597	0.23065	0.39631	0.11887	0.39375	0.51217	0.43287	0.55036	0.37714	0.3166	0.33897	0.39195	0.31561	0.21264	0.47715	0.08304	0.43422	0.52457	0.31917	0.27091	0.29039	0.29632	0.12033	0.27964	0.32476	0.43347	0.08136
cg11347582	6	168502340	168502391	F	6	168456464	168479839	FRMD1	0.7084	0.25075	0.50919	0.29735	0.19326	0.66263	0.24577	0.42491	0.2221	0.44611	0.5442	0.20893	0.05794	0.39631	0.67095	0.41615	0.43013	0.10436	0.3015	0.62359	0.54669	0.508	0.62799	0.35972	0.66233	0.67564	0.40989	0.32058	0.6599	0.15109	0.40057	0.62473	0.59551	0.24837	0.29156	0.28362	0.11163	0.13443	0.4242	0.57829	0.18228
cg23403836	7	1616179	1616229	R	7	1609708	1629259	KIAA1908	0.75142	0.21902	0.74589	0.1329	0.28889	0.19058	0.30767	0.26279	0.66842	0.44992	0.19346	0.69884	0.30522	0.40159	0.35905	0.27049	0.77453	0.67541	0.4601	0.32392	0.2262	0.31672	0.60165	0.39118	0.71386	0.58308	0.65319	0.29888	0.31226	0.7224	0.26763	0.4209	0.67365	0.33881	0.3039	0.65031	0.68181	0.35011	0.65032	0.25339	0.69057
cg13912117	8	132054505	132054556	R	8	131792547	132052835	ADCY8	0.35048	0.0675	0.23376	0.02907	0.22092	0.39288	0.46212	0.41654	0.43364	0.13372	0.21704	0.3783	0.06776	0.08563	0.55143	0.08818	0.41419	0.03121	0.39716	0.08165	0.27466	0.4238	0.22736	0.35718	0.29359	0.50098	0.05962	0.18018	0.0055	0.00325	0.43514	0.35467	0.33727	0.05663	0.48839	0.27563	0.05735	0.38125	0.35363	0.21856	0.0417
cg01565320	4	42399850	42399901	F	4	42399855	42404503	SHISA3	0.55242	0.02872	0.08759	0.01761	0.31079	0.41503	0.0278	0.53881	0.38334	0.5138	0.33181	0.05378	0.2996	0.49412	0.57903	0.43932	0.5428	0.548	0.708	0.62273	0.49219	0.2685	0.49737	0.25141	0.35028	0.49085	0.60085	0.33108	0.56867	0.05174	0.58594	0.46408	0.33243	0.18215	0.57685	0.21025	0.0323	0.03952	0.37711	0.47714	0.10462
cg09369381	1	159824816	159824867	R	1	159804263	159825137	C1orf204	0.59481	0.00202	0.32714	0.1356	0.30903	0.50517	0.51535	0.51596	0.42342	0.4764	0.54771	0.37847	0.00764	0.3076	0.47467	0.07085	0.0262	0.08741	0.33182	0.50352	0.49742	0.46745	0.5161	0.37301	0.47823	0.49077	0.44971	0.05334	0.47002	0.03961	0.47174	0.49062	0.40201	0.23859	0.47362	0.06494	0.00847	0.50286	0.51903	0.48719	0.01531
cg07825433	4	1215049	1215100	R	4	1205227	1242908	CTBP1	0.85645	0.65499	0.68625	0.62832	0.69793	0.71118	0.89709	0.82277	0.85094	0.60799	0.64438	0.98178	0.56253	0.60168	0.96068	0.58848	0.80417	0.6589	0.60371	0.60064	0.8714	0.56275	0.63422	0.63346	0.65235	0.82474	0.60457	0.58259	0.61588	0.62658	0.84673	0.81182	0.60225	0.58643	0.98555	0.81997	0.6612	0.61157	0.84058	0.84801	0.60206
cg03315469	1	4008001	4008052	R	1	3816967	3832009	LOC100133612	0.80204	0.80633	0.66678	0.28724	0.62558	0.68198	0.66078	0.55779	0.51105	0.7329	0.55213	0.55858	0.68391	0.75062	0.69866	0.56915	0.86513	0.54658	0.78174	0.6303	0.30169	0.70767	0.24968	0.71456	0.56761	0.75084	0.83319	0.17296	0.61232	0.16233	0.7005	0.60955	0.60694	0.54251	0.7138	0.56699	0.46077	0.68647	0.17624	0.64723	0.57177
cg06766860	12	132863933	132863984	R	12	132680917	132905905	GALNT9	0.50614	0.16595	0.30927	0.42901	0.38305	0.16358	0.53213	0.40594	0.33079	0.44665	0.1074	0.173	0.32392	0.39445	0.13579	0.35745	0.35997	0.24864	0.36267	0.37914	0.18757	0.34716	0.27444	0.2912	0.15556	0.4667	0.51609	0.37806	0.57581	0.14041	0.43276	0.44922	0.35481	0.34122	0.30976	0.36582	0.14553	0.28285	0.27721	0.4613	0.3762
cg02072400	12	127630549	127630600	F	12	126927026	126957330	LOC100128554	0.37911	0.21073	0.24221	0.07419	0.48126	0.63995	0.55447	0.35782	0.51229	0.1742	0.52984	0.46056	0.41199	0.64828	0.53619	0.20051	0.50377	0.18258	0.52061	0.42121	0.49283	0.60533	0.4762	0.16641	0.26158	0.36431	0.2294	0.41207	0.65266	0.06586	0.37038	0.54002	0.13206	0.21129	0.25925	0.51464	0.40528	0.41002	0.31449	0.41433	0.11328
cg13065507	6	3023676	3023726	F	6	3000066	3019994	NQO2	0.44422	0.36312	0.38488	0.42083	0.13968	0.36799	0.05406	0.05223	0.52986	0.11809	0.37203	0.47842	0.07717	0.38836	0.50244	0.50756	0.54414	0.37339	0.44878	0.61574	0.50281	0.4845	0.74974	0.35003	0.53296	0.28351	0.41619	0.05399	0.33653	0.09061	0.48128	0.35576	0.09086	0.26339	0.18417	0.40001	0.08538	0.65661	0.46375	0.32671	0.06369
cg04360793	1	79472311	79472362	R	1	79355450	79472495	ELTD1	0.30393	0.35415	0.16068	0.03607	0.05158	0.50455	0.02867	0.14001	0.24335	0.30265	0.16974	0.0317	0.13283	0.03461	0.40755	0.42169	0.02398	0.04251	0.33836	0.51325	0.04406	0.61592	0.02254	0.18376	0.29794	0.38678	0.52278	0.1149	0.02001	0.02475	0.4646	0.43748	0.23246	0.04475	0.02884	0.03822	0.03244	0.0711	0.35007	0.2354	0.19669
cg15145296	3	125709690	125709740	R	3	125688027	125702294	ROPN1B	0.08865	0.39439	0.06421	0.37635	0.11223	0.29667	0.50757	0.41125	0.05191	0.41008	0.05871	0.3551	0.29253	0.07462	0.18777	0.28082	0.0686	0.42512	0.09178	0.03826	0.3691	0.33528	0.0439	0.4454	0.10747	0.24288	0.3067	0.34233	0.31913	0.05968	0.19392	0.35639	0.07193	0.0696	0.49614	0.3402	0.36167	0.29414	0.04886	0.25759	0.30717
cg12475092	5	84934387	84934438	R	5	85578261	85593362	NBPF22P	0.17668	0.21262	0.18023	0.60683	0.53053	0.12502	0.06729	0.12151	0.14913	0.61963	0.17716	0.49014	0.56621	0.10305	0.56379	0.35072	0.11204	0.22106	0.67475	0.12907	0.12525	0.48947	0.10005	0.12937	0.16335	0.19402	0.09085	0.10611	0.11521	0.51088	0.01336	0.08154	0.3076	0.18101	0.50587	0.54253	0.18537	0.5671	0.02801	0.13612	0.20835
cg07685180	8	600379	600429	R	8	614200	681226	ERICH1	0.86492	0.74055	0.43968	0.77318	0.52989	0.87044	0.64064	0.56236	0.54655	0.73685	0.80174	0.70818	0.76865	0.53636	0.49423	0.72386	0.57779	0.80946	0.80945	0.56913	0.54813	0.77165	0.48425	0.48255	0.40871	0.70665	0.76836	0.80036	0.70847	0.60201	0.71304	0.52622	0.79743	0.48188	0.63821	0.75762	0.74916	0.81545	0.71096	0.75092	0.74318
cg01673068	13	113425098	113425148	F	13	113344642	113541480	ATP11A	0.95286	0.95427	0.71673	0.77689	0.94331	0.55434	0.94481	0.64262	0.66669	0.93477	0.83071	0.95755	0.58372	0.93613	0.93744	0.68015	0.76228	0.53996	0.75574	0.94935	0.67969	0.58581	0.91769	0.93508	0.65272	0.93878	0.95486	0.80513	0.80437	0.94089	0.78327	0.67754	0.91476	0.58843	0.91578	0.67697	0.78141	0.45359	0.71315	0.71974	0.69057
cg07651906	17	15848828	15848878	F	17	15848230	15879210	ADORA2B	0.56176	0.1216	0.56575	0.1132	0.40663	0.12798	0.15348	0.39739	0.28884	0.13129	0.5654	0.14126	0.24664	0.17021	0.33349	0.32724	0.27899	0.22541	0.48476	0.49204	0.35467	0.5188	0.44947	0.13991	0.38857	0.46424	0.21494	0.14561	0.1799	0.1605	0.45763	0.29527	0.47552	0.4109	0.15972	0.17382	0.34143	0.1762	0.32065	0.23026	0.29301
cg21242448	9	120510244	120510294	R	9	120466459	120479764	TLR4	0.26338	0.55166	0.33747	0.32779	0.44254	0.8086	0.46769	0.03742	0.45398	0.58119	0.44881	0.25786	0.42317	0.51449	0.50644	0.07763	0.2783	0.24219	0.45347	0.40506	0.43059	0.38645	0.41761	0.39146	0.26544	0.31614	0.53059	0.05493	0.42903	0.38544	0.06696	0.58249	0.0772	0.55382	0.22738	0.31074	0.37577	0.07126	0.40989	0.39468	0.60854
cg24426391	11	20384886	20384936	F	11	20385230	20405329	HTATIP2	0.3891	0.39346	0.12593	0.12126	0.11419	0.37225	0.4126	0.10808	0.35928	0.11994	0.3855	0.55758	0.55538	0.13809	0.13285	0.35799	0.44247	0.5218	0.58109	0.32313	0.47227	0.36104	0.3306	0.14626	0.53316	0.13611	0.12259	0.56228	0.11943	0.13353	0.53109	0.53119	0.35362	0.34293	0.33943	0.5463	0.5398	0.35621	0.13095	0.35351	0.12516
cg07495363	2	198651026	198651077	R	2	198591602	198650938	BOLL	0.34055	0.07621	0.33522	0.30502	0.08077	0.4516	0.22602	0.19928	0.45694	0.41603	0.43039	0.31715	0.09557	0.43324	0.55835	0.21399	0.33983	0.04551	0.35954	0.3371	0.61494	0.37897	0.18185	0.14041	0.20419	0.33828	0.5031	0.16717	0.18945	0.08125	0.37062	0.42769	0.069	0.14577	0.09543	0.03345	0.00192	0.13923	0.30042	0.36718	0.02421
cg01722963	16	88263211	88263262	R	16	87985037	88110923	BANP	0.4814	0.16855	0.7033	0.8149	0.58029	0.70453	0.63886	0.64279	0.4722	0.377	0.51439	0.76574	0.46375	0.31434	0.61256	0.44713	0.53594	0.11552	0.78159	0.46431	0.29887	0.68005	0.20365	0.56841	0.53673	0.22838	0.25177	0.48636	0.58454	0.22437	0.36918	0.7442	0.63652	0.30325	0.29036	0.74797	0.54893	0.71761	0.30568	0.33618	0.59038
cg02329935	5	76506442	76506493	R	5	76506705	76723226	PDE8B	0.5776	0.07424	0.27727	0.34169	0.0836	0.37111	0.05124	0.39785	0.394	0.29855	0.44579	0.54094	0.0268	0.50352	0.68367	0.12956	0.31832	0.02717	0.23741	0.32882	0.21111	0.64515	0.35601	0.2485	0.38446	0.46301	0.19748	0.1368	0.27349	0.01565	0.27947	0.47719	0.41234	0.15477	0.53847	0.18652	0.0344	0.3435	0.35587	0.32853	0.07581
cg26560222	1	50888825	50888876	F	1	50883228	50889141	DMRTA2	0.5128	0.05373	0.21129	0.0742	0.05758	0.61524	0.21644	0.18471	0.54389	0.03738	0.20294	0.05745	0.05371	0.09284	0.52351	0.29521	0.44961	0.06317	0.44006	0.17572	0.266	0.22143	0.52223	0.09595	0.41333	0.46097	0.49643	0.2408	0.0477	0.02845	0.35431	0.38492	0.39769	0.3983	0.24786	0.10394	0.06163	0.06815	0.43084	0.33111	0.03235
cg03466083	5	139088763	139088813	R	5	139028300	139062680	CXXC5	0.22774	0.71345	0.66689	0.15802	0.20401	0.19499	0.10956	0.60386	0.58091	0.47382	0.66173	0.54815	0.4689	0.56223	0.2915	0.33167	0.25268	0.34398	0.2167	0.346	0.46379	0.60567	0.67049	0.56189	0.16843	0.28588	0.54816	0.18092	0.53072	0.14598	0.57946	0.52962	0.22639	0.56472	0.57808	0.40173	0.34621	0.28842	0.40661	0.25523	0.19133
cg09988752	8	156426	156477	R	8	158346	182318	RPL23AP53	0.60907	0.30106	0.56937	0.61466	0.42097	0.26446	0.33008	0.5357	0.39685	0.59392	0.26487	0.21549	0.28118	0.46871	0.4576	0.38646	0.48667	0.36174	0.53448	0.28395	0.41664	0.51652	0.53874	0.19952	0.18642	0.60722	0.19958	0.23609	0.79805	0.17936	0.63402	0.23397	0.47783	0.32356	0.13018	0.23439	0.56154	0.56531	0.67312	0.19998	0.29826
cg17982178	6	29895215	29895265	F	6	29892368	29893428	HCG4P6	0.42245	0.05342	0.15878	0.50805	0.51331	0.05981	0.04727	0.33634	0.0506	0.50151	0.03954	0.66176	0.1644	0.20199	0.32716	0.28325	0.07698	0.20138	0.6306	0.21149	0.07031	0.07347	0.2162	0.08798	0.44592	0.51162	0.57747	0.28464	0.65267	0.05949	0.19528	0.0651	0.30078	0.38814	0.08704	0.3209	0.09515	0.19544	0.37403	0.40081	0.07032
cg00295572	1	3568235	3568286	F	1	3569128	3650467	TP73	0.40876	0.22954	0.13012	0.28307	0.08018	0.34753	0.05158	0.11972	0.43886	0.23422	0.2441	0.09456	0.32625	0.08686	0.46227	0.36179	0.06801	0.14848	0.5229	0.35387	0.50728	0.5746	0.44633	0.20867	0.45279	0.43335	0.38661	0.1361	0.20752	0.14181	0.33545	0.43399	0.32592	0.17169	0.09288	0.19754	0.11083	0.17112	0.45094	0.48448	0.19544
cg05393861	3	52828628	52828678	F	3	52828783	52843025	ITIH3	0.02763	0.65869	0.6532	0.66715	0.65456	0.03032	0.65848	0.63919	0.60268	0.32441	0.67799	0.3471	0.58991	0.57716	0.36855	0.62348	0.28639	0.34755	0.38993	0.6013	0.68111	0.5876	0.60865	0.56841	0.60078	0.32867	0.34086	0.3689	0.28412	0.36312	0.61587	0.34181	0.38892	0.38243	0.32881	0.05335	0.56537	0.64303	0.3516	0.36714	0.33955
cg14577716	3	95402225	95402275	F	3	94657106	94710168	LOC255025	0.62756	0.48453	0.60907	0.69581	0.3867	0.25127	0.60326	0.58406	0.36663	0.25373	0.85842	0.24363	0.64172	0.61698	0.41926	0.42988	0.43375	0.63726	0.59436	0.35727	0.59536	0.27468	0.65686	0.76726	0.69703	0.37071	0.61862	0.60561	0.63481	0.24767	0.25063	0.40325	0.60626	0.77833	0.71985	0.51044	0.35126	0.59086	0.5866	0.67414	0.26998
cg00929855	6	31783314	31783364	R	6	31783290	31785717	HSPA1A	0.10771	0.02033	0.03193	0.02992	0.09145	0.08832	0.02997	0.02168	0.33813	0.34162	0.53576	0.03332	0.41124	0.05467	0.34454	0.27639	0.19334	0.29825	0.44062	0.37109	0.28261	0.10268	0.0884	0.2699	0.0734	0.23003	0.24433	0.10929	0.03218	0.1815	0.08663	0.43659	0.05973	0.10808	0.32866	0.06222	0.05475	0.04789	0.21445	0.15894	0.34894
cg16423285	20	60520624	60520674	F	20	60528601	60528718	MIR1257	0.72838	0.18164	0.6891	0.33836	0.19234	0.18802	0.74082	0.76934	0.61994	0.70111	0.26776	0.70883	0.33085	0.4462	0.33863	0.29179	0.18673	0.66905	0.2938	0.24346	0.39257	0.65621	0.67766	0.23588	0.28068	0.51935	0.28062	0.29343	0.7056	0.65552	0.75548	0.55505	0.39919	0.2664	0.27248	0.39616	0.28491	0.29849	0.35077	0.65663	0.2832
cg03616722	13	112602414	112602465	F	13	112721912	112726020	SOX1	0.68847	0.34028	0.71757	0.39241	0.47559	0.4095	0.5479	0.64148	0.69194	0.58466	0.88365	0.5877	0.61991	0.8946	0.77921	0.81489	0.64527	0.74507	0.65531	0.6754	0.85577	0.795	0.89741	0.79188	0.45715	0.86861	0.52253	0.46323	0.78975	0.61312	0.86744	0.81394	0.65178	0.66386	0.68542	0.45427	0.3805	0.79307	0.41926	0.39829	0.29122
cg10804656	10	22623459	22623510	F	10	22610005	22620417	BMI1	0.08071	0.06406	0.29353	0.36293	0.05758	0.23946	0.03295	0.48074	0.36677	0.0998	0.38435	0.07361	0.07004	0.27177	0.3148	0.08867	0.14076	0.15987	0.49506	0.54886	0.51752	0.56232	0.06818	0.25143	0.54425	0.51213	0.19855	0.13606	0.08856	0.37759	0.38501	0.48535	0.33142	0.28734	0.22515	0.49954	0.11943	0.21597	0.42652	0.23498	0.1623
cg16316162	8	144660107	144660158	R	8	144656955	144660513	NAPRT1	0.80364	0.49126	0.67912	0.0138	0.18139	0.07733	0.71119	0.11942	0.60228	0.13683	0.08873	0.60428	0.5007	0.05783	0.69832	0.06196	0.52906	0.61975	0.11821	0.63842	0.59742	0.51388	0.55863	0.18795	0.66477	0.69979	0.58633	0.77312	0.0242	0.5942	0.59129	0.86131	0.61291	0.05556	0.52273	0.10772	0.49842	0.11851	0.6332	0.05108	0.60917
cg07892785	3	39851787	39851838	F	3	39851302	40301804	MYRIP	0.33038	0.02837	0.12039	0.40579	0.20185	0.14452	0.03628	0.4597	0.16432	0.4116	0.59911	0.06162	0.30651	0.58955	0.59628	0.18622	0.35253	0.41103	0.50369	0.58861	0.14056	0.2536	0.25945	0.25173	0.546	0.48739	0.42269	0.10511	0.38853	0.26004	0.52491	0.35084	0.48549	0.09163	0.12302	0.41952	0.25476	0.50086	0.38776	0.15731	0.08793
cg14866200	4	42399842	42399893	F	4	42399855	42404503	SHISA3	0.52199	0.01325	0.116	0.02169	0.38064	0.48643	0.03909	0.56685	0.47174	0.56442	0.3047	0.05541	0.32684	0.53451	0.66283	0.46175	0.59086	0.51309	0.74809	0.64103	0.52066	0.3103	0.43173	0.32135	0.43956	0.51629	0.64301	0.306	0.51878	0.04515	0.58162	0.5706	0.42567	0.17524	0.49253	0.19571	0.03829	0.04694	0.44986	0.60113	0.1059
cg13657446	21	47394030	47394080	R	21	47401662	47424963	COL6A1	0.5063	0.07805	0.38262	0.42952	0.44204	0.33644	0.0809	0.10754	0.11564	0.40546	0.46158	0.39975	0.34808	0.37876	0.11546	0.14263	0.15551	0.11518	0.40861	0.10869	0.27611	0.07707	0.37387	0.32249	0.21448	0.35515	0.38167	0.18425	0.07122	0.07711	0.17147	0.33817	0.14777	0.29126	0.12557	0.16034	0.08613	0.08596	0.16173	0.20605	0.23865
cg12508693	11	27657575	27657625	R	11	27528398	27719716	BDNFOS	0.51264	0.68664	0.7147	0.68257	0.26911	0.28657	0.27633	0.53917	0.6831	0.61006	0.5271	0.50783	0.66507	0.44586	0.51957	0.66681	0.27195	0.56259	0.49534	0.18508	0.38854	0.49534	0.47832	0.49143	0.28314	0.26507	0.7185	0.48035	0.62298	0.59986	0.27268	0.6769	0.50175	0.64096	0.39357	0.21718	0.51467	0.61189	0.67735	0.46581	0.41667
cg03686593	18	11149469	11149520	F	18	10670243	11148761	FAM38B	0.65767	0.15609	0.20626	0.121	0.39612	0.72015	0.10359	0.40455	0.52535	0.28277	0.80628	0.34296	0.15833	0.69917	0.67975	0.51538	0.36889	0.09928	0.50994	0.61768	0.27318	0.66915	0.33115	0.30502	0.30061	0.43713	0.38714	0.46012	0.64931	0.3287	0.6372	0.58112	0.36643	0.19677	0.2925	0.26552	0.11836	0.76157	0.73159	0.29556	0.13196
cg22973226	1	46705859	46705909	R	1	46713366	46744145	RAD54L	0.42603	0.3256	0.66622	0.40696	0.68181	0.65366	0.35085	0.67294	0.28631	0.30524	0.5162	0.7108	0.4796	0.40858	0.61513	0.5122	0.43403	0.32872	0.56241	0.45186	0.28417	0.24234	0.88615	0.5075	0.59743	0.79411	0.66812	0.4611	0.54489	0.33809	0.34085	0.58558	0.28611	0.56339	0.3686	0.63426	0.91771	0.34754	0.65345	0.58885	0.23683
cg16599974	15	31179050	31179100	R	15	31196054	31203991	MTMR15	0.6074	0.48015	0.47351	0.89177	0.87757	0.41889	0.88702	0.74885	0.81323	0.4904	0.92104	0.45198	0.75637	0.64327	0.53362	0.32216	0.40351	0.91163	0.81843	0.74674	0.41087	0.61368	0.61697	0.76602	0.75425	0.43174	0.86387	0.7449	0.89919	0.76588	0.73637	0.55344	0.58155	0.60426	0.46154	0.79089	0.58002	0.78741	0.57836	0.51841	0.65793
cg21792493	14	104652866	104652917	F	14	104605059	104647234	KIF26A	0.05074	0.28249	0.31959	0.37094	0.42545	0.23917	0.29422	0.04117	0.44308	0.09241	0.063	0.07478	0.32043	0.12453	0.12856	0.33879	0.12835	0.09643	0.08542	0.30021	0.26713	0.38151	0.24561	0.48542	0.39743	0.49406	0.0907	0.29843	0.30528	0.28925	0.30518	0.28702	0.09958	0.40811	0.14117	0.25135	0.30113	0.22992	0.25903	0.10116	0.11001
cg17240725	7	73149356	73149406	F	7	73149398	73150330	WBSCR26	0.54812	0.34734	0.36524	0.34031	0.29877	0.13851	0.62173	0.1548	0.16444	0.19436	0.11588	0.35963	0.19365	0.34266	0.36993	0.38446	0.16503	0.18185	0.5376	0.43052	0.49947	0.33279	0.52538	0.33265	0.34469	0.28313	0.52615	0.51864	0.53793	0.14489	0.49779	0.35253	0.3644	0.52534	0.34728	0.429	0.19074	0.34182	0.36185	0.3636	0.48457
cg04828158	5	31796637	31796688	R	5	31799030	32111037	PDZD2	0.66952	0.64911	0.44637	0.30463	0.33773	0.59952	0.2902	0.44946	0.26449	0.30792	0.73308	0.60708	0.68494	0.60613	0.64858	0.62145	0.72783	0.43988	0.73653	0.85088	0.54798	0.81984	0.25794	0.66298	0.35363	0.58785	0.79434	0.43604	0.52614	0.32498	0.47337	0.93874	0.55372	0.29444	0.29125	0.75781	0.23309	0.9693	0.3308	0.33791	0.28956
cg00787780	6	64151695	64151745	R	6	63985856	64029882	LGSN	0.65948	0.62913	0.79045	0.57818	0.79326	0.52958	0.31304	0.51485	0.21388	0.78113	0.61197	0.76795	0.3492	0.7481	0.76492	0.78798	0.33725	0.81462	0.70693	0.31835	0.34399	0.27844	0.53638	0.51568	0.36467	0.53724	0.57132	0.19718	0.74555	0.58741	0.52259	0.49496	0.40298	0.31421	0.62359	0.51444	0.49222	0.78314	0.86939	0.73335	0.50984
cg22504140	1	176318588	176318638	F	1	176432306	176660341	PAPPA2	0.73233	0.47664	0.52393	0.66337	0.19339	0.82175	0.86139	0.39287	0.4839	0.83178	0.74703	0.79296	0.72787	0.51507	0.8235	0.49068	0.84447	0.36816	0.39181	0.86882	0.57955	0.52343	0.85736	0.47392	0.52956	0.69489	0.52376	0.50608	0.903	0.33179	0.90698	0.87194	0.65652	0.83562	0.48132	0.58344	0.83937	0.54541	0.38314	0.85858	0.57292
cg05133179	11	116451126	116451177	R	11	116618887	116643714	BUD13	0.58806	0.28148	0.56264	0.17876	0.27006	0.63446	0.16492	0.58875	0.31452	0.28957	0.45997	0.20183	0.49787	0.34571	0.40026	0.22358	0.16644	0.58074	0.51859	0.42765	0.60023	0.44129	0.2561	0.58856	0.37585	0.33752	0.57933	0.32081	0.17425	0.4475	0.56874	0.43699	0.42396	0.49954	0.57741	0.53999	0.5789	0.52989	0.50751	0.27309	0.5589
cg17339617	5	146608293	146608344	F	5	146614578	146763768	STK32A	0.68083	0.60137	0.29988	0.47318	0.22097	0.32988	0.35135	0.65224	0.34924	0.605	0.51734	0.60688	0.32022	0.62396	0.60367	0.28192	0.73813	0.63111	0.3789	0.66387	0.36084	0.55696	0.2477	0.29967	0.46252	0.37133	0.30075	0.20507	0.40913	0.31458	0.294	0.42111	0.39357	0.61943	0.36061	0.58281	0.5676	0.47571	0.26982	0.39814	0.50232
cg17470837	4	6201380	6201431	R	4	6027925	6202318	JAKMIP1	0.53913	0.03914	0.21193	0.21197	0.12007	0.64828	0.07443	0.40183	0.35885	0.41906	0.35265	0.0268	0.23709	0.45222	0.45335	0.39027	0.3925	0.38124	0.38283	0.3698	0.53115	0.31498	0.59489	0.28318	0.40745	0.35844	0.31098	0.14927	0.15291	0.06705	0.55308	0.3112	0.39577	0.18556	0.21187	0.1609	0.00897	0.62482	0.42949	0.57621	0.1036
cg07746943	3	238614	238665	F	3	238649	451095	CHL1	0.08202	0.14975	0.07824	0.1733	0.03467	0.12722	0.3389	0.3228	0.1893	0.16347	0.03464	0.50317	0.02764	0.37805	0.42482	0.35485	0.12936	0.04654	0.34104	0.31313	0.51713	0.18281	0.36797	0.28392	0.09338	0.54512	0.14667	0.12533	0.57211	0.0708	0.10165	0.34155	0.14001	0.18123	0.13726	0.33175	0.04369	0.17184	0.06217	0.44103	0.04474
cg26163234	15	99789572	99789622	R	15	99676528	99789815	TTC23	0.39802	0.05367	0.32865	0.09512	0.12017	0.24886	0.03923	0.121	0.04899	0.04774	0.19301	0.04452	0.05534	0.09242	0.2718	0.38079	0.58872	0.3404	0.5777	0.66632	0.2778	0.4199	0.15418	0.20417	0.03887	0.27361	0.41805	0.06938	0.03494	0.375	0.09615	0.04503	0.16841	0.25509	0.13252	0.37237	0.31523	0.03739	0.19345	0.21475	0.06945
cg08605899	7	105969861	105969911	R	7	105888733	105925638	NAMPT	0.02757	0.19948	0.2394	0.42906	0.39533	0.0188	0.02655	0.22595	0.19086	0.30097	0.03108	0.21386	0.43241	0.39315	0.0331	0.04818	0.10969	0.2673	0.24556	0.02387	0.25989	0.25686	0.05051	0.2375	0.34783	0.00825	0.22517	0.04501	0.02531	0.27831	0.22166	0.06213	0.03991	0.06412	0.44824	0.05455	0.25344	0.22525	0.25843	0.03802	0.03882
cg23725321	10	102279689	102279740	F	10	102246402	102279595	SEC31B	0.59796	0.45033	0.46902	0.10089	0.01771	0.41876	0.00988	0.27357	0.35217	0.32059	0.44259	0.21862	0.23911	0.01613	0.44102	0.09058	0.01515	0.01532	0.24049	0.01719	0.29249	0.05817	0.00872	0.24384	0.30746	0.26054	0.20475	0.05783	0.40246	0.20891	0.45181	0.32889	0.42229	0.04293	0.16556	0.03852	0.01943	0.03351	0.43918	0.02543	0.07871
cg27395922	11	50257632	50257683	F	11	50238999	50257633	LOC441601	0.50109	0.43484	0.08157	0.14349	0.34312	0.24811	0.50292	0.48283	0.45179	0.23891	0.55777	0.26728	0.2056	0.31461	0.25536	0.17281	0.20157	0.1266	0.29398	0.46819	0.02937	0.14028	0.08118	0.12818	0.40666	0.44223	0.21087	0.17298	0.17419	0.1592	0.42913	0.20294	0.42222	0.43123	0.20612	0.4631	0.25729	0.06601	0.08387	0.16999	0.16435
cg04688368	10	79397296	79397346	R	10	78644635	79397577	KCNMA1	0.42022	0.10332	0.40772	0.17303	0.14151	0.3569	0.31186	0.47833	0.29221	0.37173	0.53734	0.47269	0.43916	0.3716	0.41732	0.43049	0.2441	0.12526	0.35272	0.30023	0.40064	0.25594	0.4334	0.23071	0.45841	0.44262	0.56995	0.14628	0.3388	0.46001	0.44383	0.48261	0.40809	0.38655	0.21109	0.48085	0.12993	0.15	0.2471	0.20548	0.44143
cg24638356	3	14755220	14755270	F	3	14716653	14814540	C3orf20	0.39749	0.39289	0.00898	0.35656	0.488	0.2879	0.72554	0.63271	0.57855	0.58576	0.03195	0.66534	0.42364	0.6658	0.81407	0.03496	0.51776	0.04883	0.73172	0.82343	0.68734	0.74834	0.4126	0.43035	0.27059	0.6554	0.25195	0.70891	0.63395	0.27425	0.72958	0.32992	0.70216	0.39657	0.3202	0.37282	0.65871	0.03131	0.53884	0.66993	0.62196
cg15400655	4	107945	107996	R	4	53276	156488	ZNF718	0.16365	0.45022	0.30384	0.25813	0.35753	0.42718	0.11919	0.44064	0.13031	0.35224	0.19219	0.37357	0.10845	0.45775	0.5821	0.18298	0.39231	0.10892	0.34583	0.2532	0.17074	0.54643	0.46087	0.31501	0.39323	0.4361	0.37969	0.50748	0.60305	0.19041	0.48528	0.46699	0.45294	0.21227	0.6275	0.5446	0.16622	0.13456	0.4968	0.46745	0.13045
cg11281641	2	171674854	171674905	F	2	171673199	171717657	GAD1	0.53004	0.08774	0.17045	0.12467	0.18293	0.5269	0.10736	0.58685	0.35372	0.24987	0.58351	0.47558	0.23967	0.49044	0.51749	0.12695	0.51143	0.28959	0.3719	0.40001	0.33699	0.38608	0.52827	0.24756	0.46824	0.4	0.16685	0.19925	0.06384	0.03847	0.46762	0.38978	0.1258	0.25936	0.16332	0.20433	0.1399	0.15123	0.19125	0.49101	0.39617
cg16769152	11	77734156	77734207	R	11	77726761	77734320	KCTD14	0.33163	0.19101	0.42247	0.10038	0.08758	0.1644	0.08691	0.1552	0.34845	0.13241	0.19682	0.04031	0.04418	0.32747	0.44005	0.06814	0.29507	0.07116	0.37437	0.51556	0.41939	0.65014	0.48496	0.34573	0.28083	0.44767	0.24787	0.14939	0.05991	0.1684	0.47241	0.39428	0.53826	0.33318	0.57613	0.09066	0.08197	0.46372	0.64616	0.45866	0.06775
cg02750262	18	72916775	72916826	F	18	72909278	72921281	ZADH2	0.58239	0.0602	0.11647	0.067	0.06411	0.15941	0.02727	0.21628	0.22104	0.35737	0.33831	0.42957	0.04427	0.21724	0.50393	0.39309	0.44861	0.10709	0.53248	0.34299	0.34009	0.49592	0.246	0.27218	0.44638	0.41457	0.39485	0.12461	0.19905	0.03528	0.487	0.27511	0.48241	0.39	0.27469	0.09253	0.08746	0.49839	0.24787	0.52138	0.18885
cg17297775	6	168983411	168983461	F	6	168841830	169068673	SMOC2	0.60509	0.65207	0.65914	0.82991	0.72239	0.89674	0.76692	0.77688	0.57546	0.86645	0.88308	0.8664	0.86049	0.3768	0.75387	0.73421	0.48353	0.87557	0.879	0.54422	0.49375	0.50486	0.84549	0.90164	0.56009	0.59957	0.81925	0.84671	0.45433	0.85046	0.84908	0.55901	0.60655	0.56409	0.46745	0.8372	0.77185	0.62277	0.76561	0.73243	0.86752
cg18333092	19	54210518	54210568	F	19	54210706	54210792	MIR520C	0.79136	0.65553	0.72452	0.53955	0.72475	0.71844	0.18387	0.55273	0.61671	0.63348	0.51086	0.68199	0.11169	0.63427	0.19171	0.51427	0.42225	0.18341	0.16896	0.57504	0.49708	0.66432	0.62231	0.488	0.62471	0.72822	0.14154	0.69511	0.46264	0.66167	0.50818	0.68169	0.71918	0.14594	0.15718	0.48464	0.13724	0.70206	0.69493	0.55961	0.14627
cg14114910	9	124924045	124924095	F	9	124922189	124962367	MORN5	0.65825	0.65493	0.78493	0.45411	0.37877	0.03025	0.67063	0.40273	0.52816	0.03509	0.46708	0.02943	0.39397	0.61809	0.67454	0.77616	0.76941	0.33239	0.66006	0.26682	0.71754	0.04047	0.57023	0.64089	0.71204	0.42656	0.02586	0.32721	0.46731	0.58049	0.34596	0.66683	0.69795	0.64984	0.43899	0.45442	0.60118	0.4565	0.44849	0.746	0.03413
cg04297246	4	146653945	146653995	R	4	146601355	146653946	C4orf51	0.05419	0.04617	0.36529	0.36215	0.37703	0.34605	0.43763	0.35945	0.14822	0.0687	0.39527	0.31333	0.06755	0.17953	0.28979	0.28303	0.28985	0.09815	0.36541	0.30811	0.18188	0.05975	0.08058	0.37383	0.08359	0.05302	0.10246	0.25135	0.3178	0.36197	0.07496	0.24017	0.07724	0.31833	0.31079	0.34206	0.11743	0.43631	0.4349	0.08668	0.29243
cg02737384	10	45470149	45470200	R	10	45455218	45490170	RASSF4	0.42254	0.48445	0.10551	0.41422	0.35907	0.44626	0.28848	0.3452	0.37814	0.10182	0.326	0.10563	0.26547	0.34544	0.11905	0.10613	0.3656	0.44968	0.44094	0.31957	0.30814	0.13537	0.36609	0.41285	0.46571	0.13147	0.33554	0.39038	0.10303	0.10892	0.11807	0.17113	0.10046	0.16114	0.31148	0.15435	0.13912	0.48261	0.47175	0.10037	0.11405
cg13431688	9	101869227	101869277	R	9	101867411	101916471	TGFBR1	0.75422	0.77988	0.44838	0.44274	0.38986	0.3985	0.48127	0.6712	0.71891	0.44067	0.7366	0.78704	0.43306	0.81558	0.76504	0.66006	0.6952	0.45682	0.4358	0.6221	0.71728	0.03983	0.38439	0.04744	0.03332	0.34412	0.72035	0.68025	0.68856	0.3856	0.3367	0.40786	0.67965	0.70569	0.40086	0.66886	0.78419	0.74596	0.66032	0.47125	0.03632
cg16652920	1	7432564	7432614	R	1	6845383	7829763	CAMTA1	0.02045	0.49993	0.0197	0.67726	0.31489	0.76725	0.49854	0.76	0.73066	0.72542	0.83536	0.47911	0.5108	0.87002	0.49017	0.65948	0.84799	0.5317	0.60085	0.25602	0.49897	0.38018	0.42118	0.62243	0.7214	0.44239	0.88152	0.72697	0.47536	0.45386	0.53204	0.45542	0.44818	0.46975	0.36816	0.23482	0.465	0.58878	0.65167	0.45674	0.58768
cg16842485	6	31628638	31628689	F	6	31626074	31628549	C6orf47	0.25647	0	0.20369	0.13767	0.39771	0.24329	0.42706	0.25446	0.00438	0.02757	0.3097	0.04808	0.2284	0.28412	0.10244	0.24434	0.24538	0.26863	0.38349	0.00798	0.14563	0.00965	0.04438	0.28614	0.32662	0.12157	0.27108	0.41116	0.00081	0.32099	0.01096	0.19772	0.00917	0.16278	0.00674	0.01803	0.40029	0.3902	0.01065	0.02541	0.16679
cg08870042	5	114938148	114938198	F	5	114914339	114961876	TMED7-TICAM2	0.26667	0.10518	0.1265	0.134	0.10741	0.76766	0.06407	0.64463	0.18197	0.68481	0.17343	0.68968	0.52979	0.71998	0.77624	0.13603	0.12786	0.15168	0.70678	0.12087	0.39111	0.56957	0.5854	0.11563	0.67667	0.21696	0.12121	0.10222	0.72412	0.10712	0.10404	0.08604	0.14339	0.54656	0.11789	0.64459	0.13743	0.12868	0.47438	0.10846	0.12453
cg22645355	10	52002497	52002547	R	10	51947001	52008370	ASAH2	0.7162	0.81063	0.89359	0.63181	0.89392	0.83027	0.71156	0.64203	0.46683	0.87515	0.45147	0.874	0.34993	0.42355	0.63859	0.71687	0.763	0.67516	0.86931	0.36284	0.92137	0.61711	0.66552	0.70173	0.73704	0.426	0.45684	0.70896	0.72793	0.62534	0.74971	0.4008	0.77631	0.67196	0.89642	0.63341	0.83432	0.49821	0.83993	0.763	0.66035
cg07070692	16	88263213	88263264	R	16	88003623	88110923	BANP	0.58436	0.34384	0.66238	0.90968	0.55891	0.89595	0.73395	0.64334	0.46397	0.30938	0.79341	0.78727	0.50438	0.40748	0.608	0.5351	0.39372	0.2457	0.84723	0.47928	0.52247	0.80833	0.25029	0.56718	0.49107	0.28242	0.38339	0.34796	0.55191	0.21695	0.48544	0.57743	0.59197	0.32442	0.18673	0.72687	0.53864	0.68472	0.31993	0.3173	0.59706
cg23853165	10	42864862	42864912	R	10	42827314	42863493	LOC441666	0.86902	0.83691	0.38283	0.5024	0.53956	0.67578	0.65951	0.67638	0.50097	0.83642	0.36902	0.86016	0.48416	0.71056	0.60205	0.84071	0.59064	0.63744	0.60303	0.35525	0.86175	0.35313	0.55235	0.6625	0.84397	0.71652	0.84421	0.62183	0.52242	0.83291	0.51423	0.64293	0.33604	0.65545	0.31827	0.80447	0.76409	0.25724	0.27846	0.44456	0.53934
cg00362569	4	5723955	5724005	R	4	5712923	5816031	EVC	0.74012	0.40573	0.40591	0.87479	0.61548	0.51634	0.87959	0.73652	0.87238	0.59909	0.45461	0.63883	0.77901	0.37837	0.48899	0.49098	0.71237	0.41044	0.69011	0.61498	0.44726	0.35811	0.32918	0.47632	0.7534	0.59804	0.57912	0.73269	0.43092	0.87234	0.43287	0.39472	0.86996	0.44453	0.58354	0.39809	0.83361	0.607	0.60622	0.72777	0.70047
cg01188578	2	26464008	26464058	R	2	26413504	26467594	HADHA	0.29286	0.03335	0.25705	0.05659	0.0383	0.21598	0.04311	0.24506	0.23949	0.19661	0.2708	0.38506	0.29301	0.32001	0.41315	0.05526	0.28941	0.27094	0.07285	0.05877	0.40215	0.26155	0.38967	0.06391	0.27355	0.06042	0.0471	0.04671	0.24253	0.05707	0.36704	0.26383	0.07302	0.31153	0.24683	0.4008	0.08758	0.05146	0.05915	0.44078	0.31342
cg24921799	3	197237680	197237730	F	3	197236654	197282858	BDH1	0.57953	0.85137	0.36846	0.77944	0.59291	0.26078	0.56326	0.6239	0.49334	0.79634	0.69804	0.35699	0.9066	0.59577	0.43377	0.52721	0.46702	0.45986	0.79614	0.6523	0.33084	0.36438	0.88748	0.76599	0.54497	0.36531	0.53304	0.90153	0.38728	0.71638	0.47256	0.68592	0.60564	0.56336	0.65892	0.37945	0.64952	0.81388	0.67853	0.36152	0.40413
cg09682426	6	168901166	168901217	F	6	168841830	169068673	SMOC2	0.51064	0.73341	0.72957	0.91149	0.85849	0.92095	0.69263	0.59609	0.61745	0.92355	0.95603	0.92954	0.90967	0.58847	0.81255	0.83351	0.75773	0.89186	0.94285	0.60592	0.30733	0.49269	0.91036	0.93292	0.59425	0.56452	0.88093	0.92046	0.60576	0.90695	0.90009	0.55636	0.78065	0.67375	0.55878	0.84041	0.79568	0.50538	0.84613	0.66397	0.90224
cg04226110	21	45246114	45246164	R	21	45225640	45232448	LOC284837	0.80105	0.78458	0.46633	0.50352	0.62211	0.65081	0.8037	0.735	0.35803	0.46457	0.78446	0.61991	0.73587	0.62153	0.4278	0.70754	0.31869	0.60078	0.38371	0.5978	0.68313	0.40642	0.05895	0.38466	0.33257	0.70227	0.06518	0.55309	0.70171	0.31103	0.66644	0.38726	0.41546	0.63964	0.59287	0.66877	0.60534	0.60554	0.67231	0.40537	0.62155
cg25542007	11	89323282	89323332	F	11	89057523	89322779	NOX4	0.01895	0.47513	0.52207	0.29926	0.51357	0.27682	0.55459	0.29227	0.2002	0.43149	0.2796	0.494	0.48786	0.41128	0.32426	0.32318	0.28946	0.5398	0.04672	0.38705	0.53608	0.51934	0.51293	0.29047	0.30462	0.46154	0.31091	0.33002	0.28273	0.03141	0.21308	0.31177	0.04227	0.48956	0.03146	0.28754	0.05372	0.53046	0.3335	0.52468	0.25855
cg22142142	15	90891564	90891614	R	15	90889764	90892679	GABARAPL3	0.43521	0.80117	0.40567	0.0238	0.80622	0.82086	0.44867	0.40867	0.80527	0.86248	0.40951	0.4421	0.42833	0.79729	0.79159	0.41508	0.58988	0.81784	0.86082	0.86338	0.55218	0.75708	0.03462	0.43786	0.40781	0.79043	0.40497	0.81195	0.7955	0.81135	0.45555	0.44058	0.41931	0.78599	0.80482	0.72779	0.74658	0.79601	0.39608	0.81916	0.7858
cg02524346	8	600232	600283	F	8	614200	681226	ERICH1	0.98529	0.97463	0.63682	0.92791	0.71136	0.98379	0.77306	0.72212	0.65045	0.88618	0.96412	0.93432	0.88846	0.69918	0.70293	0.88581	0.67237	0.9772	0.96428	0.68832	0.67903	0.97628	0.67361	0.66473	0.62806	0.84057	0.95447	0.94594	0.85754	0.76688	0.86829	0.75585	0.96651	0.63613	0.84704	0.95675	0.94719	0.96774	0.84804	0.93671	0.96568
cg18672939	10	118032829	118032880	R	10	117816443	118033126	GFRA1	0.62998	0.04773	0.0112	0.04207	0.12033	0.43803	0.04827	0.49011	0.55398	0.28152	0.54499	0.45288	0.0428	0.48869	0.59769	0.31243	0.33447	0.35784	0.58631	0.42926	0.71061	0.61735	0.24669	0.17794	0.20098	0.40414	0.56324	0.31404	0.4373	0.06504	0.50728	0.4493	0.49858	0.09563	0.4946	0.30607	0.08106	0.41536	0.64271	0.36364	0.28732
cg05743734	16	56659659	56659709	F	16	56659584	56661022	MT1E	0.42604	0.10779	0.56514	0.37421	0.40483	0.45071	0.25939	0.48324	0.36681	0.06692	0.10783	0.14812	0.42175	0.12714	0.45116	0.3365	0.23232	0.10878	0.15577	0.33281	0.41076	0.4097	0.5277	0.32846	0.248	0.09461	0.40595	0.28237	0.52902	0.19945	0.15881	0.52589	0.40874	0.28919	0.40395	0.42177	0.4252	0.44449	0.12446	0.41864	0.29907
cg15243617	8	86158163	86158213	F	8	86157715	86196302	CA13	0.20994	0.3957	0.41633	0.46485	0.4511	0.07013	0.46751	0.36164	0.05289	0.29818	0.39192	0.40789	0.35451	0.35481	0.428	0.33841	0.20165	0.07492	0.43512	0.30297	0.09506	0.32185	0.05819	0.32221	0.07158	0.31927	0.38992	0.18636	0.3498	0.34803	0.1546	0.37017	0.40008	0.36366	0.08138	0.36535	0.37875	0.42578	0.3926	0.05534	0.3468
cg04613734	8	116663871	116663921	R	8	116420724	116681228	TRPS1	0.32443	0.48861	0.74715	0.39074	0.41704	0.31596	0.57124	0.54342	0.51152	0.732	0.61843	0.59484	0.33477	0.51653	0.28732	0.63736	0.61127	0.32254	0.6565	0.41572	0.58553	0.23536	0.45627	0.33628	0.46463	0.30431	0.35484	0.37899	0.56397	0.66945	0.65549	0.5402	0.41817	0.42366	0.0746	0.32885	0.52393	0.26215	0.31808	0.43846	0.04267
cg06872272	10	37414767	37414818	F	10	37414784	37521495	ANKRD30A	0.81373	0.6227	0.21044	0.22136	0.74533	0.30263	0.54627	0.42119	0.57671	0.47016	0.76771	0.69327	0.57602	0.82238	0.83245	0.79876	0.54614	0.51079	0.87838	0.90796	0.75148	0.8819	0.45718	0.45288	0.44635	0.33653	0.7619	0.688	0.70742	0.42578	0.653	0.84856	0.46134	0.67731	0.55356	0.68152	0.61928	0.8746	0.89603	0.48295	0.59563
cg15552206	6	25710534	25710585	F	6	25652428	25702006	SCGN	0.75972	0.71735	0.69904	0.89398	0.70723	0.77119	0.81784	0.3229	0.44365	0.66729	0.6319	0.75109	0.62911	0.66563	0.83911	0.87773	0.72923	0.6385	0.64668	0.76923	0.58346	0.86355	0.51664	0.62234	0.59281	0.67638	0.5327	0.65385	0.82888	0.41666	0.53696	0.81408	0.4061	0.3805	0.56505	0.81679	0.73208	0.81331	0.49178	0.89764	0.59877
cg00009523	2	1165351	1165401	F	2	946553	1371382	SNTG2	0.66111	0.55526	0.0484	0.43379	0.42022	0.49608	0.4489	0.36326	0.59219	0.63201	0.29046	0.05943	0.67071	0.33009	0.4091	0.69683	0.34089	0.52709	0.40148	0.38196	0.06756	0.05466	0.04669	0.3315	0.67101	0.64219	0.62779	0.46979	0.38899	0.46927	0.63218	0.40289	0.54485	0.47843	0.6256	0.07874	0.42795	0.34136	0.25917	0.05939	0.61897
cg02574894	12	53693775	53693826	R	12	53693469	53700964	C12orf10	0.44734	0.01408	0.00594	0.00312	0.46768	0.46567	0.0156	0.01632	0.44564	0.0176	0.4977	0.43019	0.46391	0.49073	0.50379	0.0336	0.40398	0.06057	0.03408	0.03837	0.45425	0.45598	0.36677	0.46935	0.47461	0.467	0.47203	0.02496	0.46701	0.48953	0.02387	0.0298	0.03154	0.04031	0.04158	0.48434	0.0662	0.02468	0.45334	0.02067	0.45809
cg04450797	8	337367	337417	F	8	356807	419873	FBXO25	0.05407	0.60106	0.23403	0.4257	0.34043	0.05911	0.04447	0.62307	0.4495	0.62475	0.39688	0.046	0.6409	0.29082	0.57542	0.37605	0.73261	0.33347	0.35443	0.51418	0.50494	0.38553	0.47524	0.05587	0.63968	0.34535	0.27627	0.34046	0.04224	0.41579	0.05268	0.62963	0.06999	0.40465	0.06125	0.0596	0.65193	0.44314	0.39855	0.66186	0.05505
cg15015119	5	41587895	41587946	F	5	41307047	41510730	PLCXD3	0.5955	0.21386	0.85279	0.5338	0.23599	0.48076	0.36671	0.49278	0.34867	0.59753	0.48871	0.42018	0.30753	0.63183	0.33212	0.4117	0.55248	0.61859	0.29747	0.38624	0.77263	0.29899	0.79488	0.62499	0.398	0.48887	0.50365	0.29681	0.87059	0.27066	0.56512	0.57587	0.71737	0.39202	0.37051	0.48395	0.32769	0.86673	0.38693	0.82033	0.20717
cg07121021	10	37414547	37414597	R	10	37414784	37521495	ANKRD30A	0.68025	0.50575	0.087	0.16786	0.5951	0.26045	0.57993	0.39872	0.42234	0.49403	0.65769	0.50185	0.38586	0.70513	0.68576	0.62567	0.48073	0.4165	0.7131	0.76081	0.11581	0.73016	0.32895	0.32661	0.29315	0.21986	0.64417	0.4615	0.63779	0.20734	0.56267	0.68717	0.30885	0.49478	0.42222	0.43017	0.45496	0.71599	0.79184	0.2787	0.45005
cg14271023	2	238410017	238410067	R	2	238395877	238463960	MLPH	0.68452	0.68615	0.31636	0.69386	0.71009	0.55346	0.33045	0.62569	0.44105	0.50767	0.68728	0.6351	0.18798	0.5658	0.61332	0.59922	0.56918	0.13857	0.67405	0.06174	0.46758	0.44623	0.68121	0.37371	0.61714	0.34537	0.63661	0.65277	0.54556	0.6719	0.32765	0.39619	0.62452	0.37267	0.4727	0.34497	0.57853	0.6826	0.57683	0.62743	0.29411
cg14716792	11	55134268	55134318	F	11	55135359	55136393	OR4A15	0.55182	0.24902	0.18849	0.30639	0.35779	0.30905	0.40621	0.58648	0.28302	0.70023	0.79745	0.65885	0.52664	0.78853	0.29091	0.27449	0.4456	0.28735	0.37361	0.5937	0.57267	0.19146	0.49702	0.61427	0.65069	0.67247	0.33311	0.22083	0.37431	0.27887	0.45882	0.34304	0.34415	0.54476	0.40546	0.3478	0.51207	0.53477	0.59016	0.20379	0.2723
cg01760475	8	145104358	145104409	F	8	145106166	145115584	OPLAH	0.50089	0.47149	0.47785	0.11003	0.10468	0.6049	0.26112	0.52615	0.62608	0.60299	0.56621	0.22933	0.22682	0.64706	0.4697	0.44492	0.41042	0.32508	0.58129	0.63858	0.36228	0.21205	0.60551	0.39847	0.61064	0.55787	0.5426	0.40738	0.41631	0.61097	0.47527	0.57436	0.27609	0.23207	0.58212	0.56816	0.49823	0.79627	0.65959	0.3713	0.6501
cg25638443	12	22435425	22435475	R	12	22346325	22487648	ST8SIA1	0.33713	0.38386	0.64814	0.49533	0.62248	0.85604	0.61046	0.58819	0.89815	0.43998	0.68528	0.61827	0.4232	0.93054	0.403	0.70855	0.40267	0.508	0.86087	0.51949	0.62438	0.48256	0.57993	0.53831	0.56265	0.51321	0.57627	0.61074	0.48503	0.86851	0.60168	0.38038	0.85652	0.57952	0.4321	0.559	0.82265	0.44296	0.57147	0.60163	0.43516
cg17519949	19	15292390	15292441	R	19	15270444	15311792	NOTCH3	0.76679	0.29597	0.72678	0.38774	0.36441	0.31347	0.6067	0.74683	0.65651	0.36547	0.3458	0.34922	0.42444	0.4304	0.37362	0.47581	0.65971	0.71742	0.435	0.56608	0.63109	0.32837	0.33132	0.45534	0.62547	0.62741	0.41093	0.38263	0.76025	0.34762	0.40053	0.4237	0.36899	0.47439	0.3232	0.37041	0.30515	0.26009	0.28034	0.64198	0.59864
cg18531635	8	23145963	23146014	F	8	23145611	23153791	R3HCC1	0.42904	0.10338	0.44759	0.29154	0.38721	0.03346	0.37201	0.41619	0.02213	0.34015	0.37004	0.04279	0.42883	0.22849	0.40407	0.11766	0.32837	0.3019	0.48411	0.06585	0.05225	0.39323	0.47589	0.50826	0.38195	0.31076	0.44058	0.38398	0.48631	0.39152	0.03064	0.12075	0.47339	0.40017	0.24733	0.06421	0.09667	0.51774	0.46208	0.2001	0.12801
cg18823007	14	103745431	103745482	F	14	103800492	103811359	EIF5	0.78212	0.12422	0.70299	0.38145	0.49307	0.64973	0.04689	0.66027	0.64022	0.60576	0.61593	0.49895	0.28391	0.652	0.68903	0.08455	0.53294	0.12764	0.23995	0.58255	0.53197	0.78894	0.64926	0.39045	0.60234	0.69605	0.58495	0.24341	0.73309	0.09943	0.44522	0.59618	0.3737	0.24024	0.43665	0.29189	0.06454	0.37434	0.5899	0.63158	0.08704
cg12367833	4	42764044	42764094	R	4	42410391	42659122	ATP8A1	0.6502	0.19116	0.45086	0.44986	0.44827	0.24079	0.39672	0.33085	0.24511	0.60495	0.24318	0.40102	0.17818	0.49398	0.52877	0.48005	0.33217	0.36962	0.45196	0.63448	0.69226	0.23873	0.36288	0.15716	0.16959	0.22191	0.19835	0.40048	0.5624	0.3768	0.37223	0.34641	0.5076	0.52381	0.2159	0.22219	0.49922	0.72751	0.82593	0.22292	0.40922
cg13849454	9	14348843	14348894	F	9	14081847	14313945	NFIB	0.74152	0.15805	0.68769	0.15112	0.17417	0.53998	0.15857	0.31565	0.34499	0.14991	0.3899	0.50923	0.44047	0.62771	0.73075	0.42757	0.26296	0.20347	0.5871	0.40351	0.44505	0.64552	0.57884	0.40747	0.3195	0.45083	0.56138	0.08983	0.24096	0.20357	0.30144	0.5802	0.17956	0.21693	0.25791	0.51376	0.08123	0.3268	0.43841	0.53109	0.0871
cg00385769	6	31628390	31628441	R	6	31626074	31628549	C6orf47	0.3493	0.03562	0.27973	0.18579	0.40518	0.30068	0.43979	0.33654	0.05076	0.07502	0.32255	0.11596	0.28243	0.33055	0.08564	0.30325	0.24655	0.30551	0.4003	0.04188	0.1944	0.04984	0.07272	0.3418	0.36373	0.19909	0.29192	0.42107	0.04644	0.36592	0.04606	0.18991	0.05931	0.20729	0.04461	0.05526	0.39792	0.41113	0.03602	0.04089	0.17436
cg15050473	5	31796596	31796646	R	5	31799030	32111037	PDZD2	0.70355	0.67172	0.55667	0.35224	0.38882	0.59776	0.42144	0.55249	0.32332	0.35807	0.71869	0.61593	0.73387	0.60498	0.6974	0.64376	0.86897	0.5152	0.71746	0.79362	0.5702	0.76862	0.27192	0.62351	0.31109	0.57523	0.79988	0.43443	0.63087	0.3867	0.51906	0.90374	0.52746	0.36738	0.29908	0.72287	0.20158	0.9468	0.33162	0.37603	0.30405
cg01394884	4	186961192	186961242	F	4	186990308	187006250	TLR3	0.44815	0.36675	0.34503	0.47857	0.3784	0.40441	0.23336	0.54453	0.11987	0.26878	0.14841	0.43794	0.61961	0.59349	0.59763	0.43159	0.28175	0.55684	0.58349	0.40699	0.26335	0.44713	0.35547	0.44305	0.45393	0.48923	0.66691	0.52183	0.4039	0.50219	0.18039	0.34204	0.42093	0.46877	0.27848	0.52524	0.42307	0.3775	0.7092	0.52707	0.69834
cg05536692	11	41328019	41328069	R	11	40135752	40315664	LRRC4C	0.72871	0.66225	0.73256	0.76288	0.67089	0.93477	0.66494	0.55074	0.64191	0.76624	0.38397	0.62964	0.91068	0.84736	0.59231	0.7427	0.68233	0.68471	0.91364	0.38056	0.80234	0.33798	0.89503	0.5336	0.60778	0.9372	0.48978	0.59924	0.74921	0.70006	0.86444	0.52496	0.67201	0.90116	0.44091	0.36781	0.60603	0.30654	0.86764	0.87723	0.73161
cg10147666	2	219646431	219646482	R	2	219646471	219680015	CYP27A1	0.44827	0.13393	0.05983	0.06114	0.09123	0.30628	0.06513	0.26779	0.38696	0.0771	0.45952	0.09089	0.24037	0.16424	0.34313	0.38017	0.2339	0.05504	0.38649	0.13874	0.56943	0.31289	0.0841	0.26712	0.40751	0.46183	0.47376	0.10261	0.05581	0.08236	0.20182	0.28874	0.50213	0.1345	0.42847	0.09388	0.08504	0.05894	0.48426	0.57865	0.35044
cg26951705	19	56612647	56612698	R	19	56598731	56632649	ZNF787	0.91222	0.41273	0.909	0.41354	0.44691	0.66918	0.4038	0.44618	0.55044	0.55914	0.15586	0.90334	0.38023	0.39595	0.62143	0.38179	0.87052	0.41368	0.49907	0.97089	0.39738	0.63384	0.42213	0.47386	0.47533	0.39975	0.3745	0.15931	0.37164	0.45655	0.89314	0.85965	0.16797	0.07779	0.38933	0.82902	0.47474	0.16657	0.40931	0.84402	0.83499
cg20618441	19	53039394	53039444	R	19	53030908	53059302	ZNF808	0.39377	0.19551	0.1984	0.39558	0.27017	0.39046	0.51618	0.11309	0.04988	0.2967	0.07016	0.14897	0.10539	0.40006	0.34832	0.07996	0.23341	0.15389	0.15049	0.35282	0.11026	0.04896	0.07406	0.23121	0.13478	0.3344	0.34743	0.23983	0.3836	0.19772	0.10141	0.07159	0.09453	0.07114	0.32674	0.17173	0.41006	0.38367	0.39573	0.05503	0.30154
cg13160627	7	211931	211982	F	7	192968	300711	FAM20C	0.78705	0.89189	0.79883	0.89646	0.73851	0.89828	0.84986	0.89995	0.58808	0.79764	0.65959	0.565	0.82998	0.66692	0.83224	0.54868	0.58463	0.60078	0.58723	0.71116	0.72255	0.78736	0.90565	0.81648	0.84915	0.85491	0.04441	0.67872	0.58698	0.74423	0.92597	0.71567	0.74359	0.6565	0.67466	0.59086	0.79662	0.75154	0.45996	0.80531	0.57159
cg21960279	19	17905606	17905656	F	19	17905918	17924385	B3GNT3	0.09721	0.09134	0.33962	0.44087	0.42091	0.32703	0.07201	0.36423	0.13404	0.04991	0.48748	0.25399	0.41071	0.05714	0.1243	0.38542	0.08473	0.07617	0.08162	0.05828	0.47657	0.0794	0.1466	0.12776	0.09412	0.12227	0.45732	0.10805	0.05963	0.06822	0.09069	0.09755	0.13862	0.34892	0.27903	0.09824	0.31795	0.46961	0.43385	0.07992	0.34087
cg20716080	15	68522777	68522827	F	15	68499330	68522080	CLN6	0.3902	0.20851	0.61629	0.41365	0.38205	0.35693	0.1946	0.37997	0.18016	0.36059	0.61419	0.38969	0.53662	0.36017	0.41707	0.39866	0.46442	0.57326	0.38752	0.40897	0.28387	0.53153	0.18281	0.22176	0.1971	0.21591	0.23143	0.18727	0.49534	0.32502	0.2314	0.38397	0.54904	0.40836	0.33961	0.35453	0.39508	0.36271	0.37081	0.58089	0.55032
cg14449180	6	29894618	29894669	F	6	29892368	29893428	HCG4P6	0.56519	0.45383	0.10224	0.58836	0.55696	0.07603	0.09676	0.63593	0.4888	0.59266	0.05308	0.52908	0.36728	0.48424	0.55295	0.47255	0.46605	0.04122	0.77418	0.71373	0.41242	0.43315	0.51583	0.06269	0.49873	0.67092	0.66909	0.01539	0.65442	0.08456	0.38199	0.63572	0.46044	0.48278	0.09157	0.03713	0.15375	0.75297	0.58077	0.50222	0.28461
cg08963013	2	77235168	77235218	R	2	76974857	77749502	LRRTM4	0.44366	0.03717	0.26755	0.47983	0.56588	0.17968	0.04188	0.54529	0.47418	0.51078	0.24843	0.23292	0.05457	0.06489	0.36412	0.52501	0.42638	0.36982	0.41242	0.07451	0.56499	0.2425	0.18717	0.27664	0.67194	0.69742	0.41185	0.40467	0.24799	0.04344	0.6673	0.40011	0.24009	0.47359	0.05757	0.10105	0.05785	0.18397	0.33131	0.0296	0.67079
cg02174092	10	43846538	43846589	F	10	43867091	43871783	FXYD4	0.6537	0.36757	0.18537	0.40051	0.15166	0.34083	0.46201	0.43047	0.12967	0.55511	0.50755	0.38314	0.23882	0.64389	0.44077	0.08119	0.21888	0.08756	0.55285	0.52707	0.19251	0.39439	0.28481	0.16441	0.35551	0.11136	0.22889	0.28608	0.60945	0.03283	0.14639	0.077	0.4948	0.05891	0.33593	0.43611	0.12006	0.55103	0.38579	0.34211	0.27374
cg02647878	4	154681196	154681247	F	4	154631312	154681387	RNF175	0.51122	0.12864	0.11377	0.06317	0.08518	0.39447	0.03256	0.58627	0.52794	0.22401	0.30666	0.06996	0.15165	0.36739	0.45229	0.29155	0.46005	0.07312	0.4607	0.35249	0.33486	0.44943	0.21143	0.23749	0.34431	0.38088	0.35935	0.16554	0.18491	0.03907	0.5463	0.32775	0.41633	0.15882	0.09753	0.24808	0.05801	0.15413	0.5555	0.23389	0.12215
cg22117893	13	114212028	114212078	R	13	114145307	114204542	TMCO3	0.56903	0.53345	0.70096	0.68914	0.08634	0.65647	0.06978	0.66927	0.60627	0.57007	0.59446	0.32764	0.61949	0.48927	0.11126	0.68074	0.45497	0.48988	0.58145	0.08225	0.51901	0.57401	0.05821	0.51234	0.61402	0.51134	0.67903	0.59555	0.66062	0.68334	0.62744	0.14124	0.64926	0.5213	0.59753	0.67415	0.6838	0.75899	0.61533	0.40094	0.71061
cg13315147	10	135341478	135341528	R	10	135340866	135352620	CYP2E1	0.51004	0.48302	0.09822	0.11428	0.12731	0.3651	0.15169	0.20253	0.15547	0.13154	0.15582	0.20364	0.46394	0.43749	0.30856	0.13422	0.20338	0.25342	0.16757	0.45633	0.46732	0.4149	0.2162	0.16611	0.43076	0.4785	0.47417	0.17307	0.12531	0.13515	0.21122	0.41634	0.48664	0.41005	0.11761	0.45392	0.1759	0.49695	0.26087	0.13192	0.11719
cg18384778	19	57618135	57618186	F	19	57631508	57643291	USP29	0.19962	0.02507	0.0227	0.02898	0.15942	0.04239	0.02141	0.23379	0.31287	0.33751	0.14354	0.32682	0.15411	0.33019	0.37097	0.20879	0.26548	0.03486	0.3267	0.42977	0.53366	0.37347	0.13027	0.31444	0.2577	0.34209	0.32945	0.03584	0.29702	0.02349	0.30912	0.5585	0.2457	0.04312	0.04434	0.10707	0.02775	0.07496	0.21914	0.44765	0.04083
cg25950625	5	41510115	41510166	F	5	41307047	41510730	PLCXD3	0.63001	0.1265	0.3076	0.14724	0.44108	0.56253	0.66169	0.31397	0.411	0.36853	0.60655	0.42044	0.12437	0.20931	0.76683	0.59352	0.74238	0.45597	0.74305	0.41717	0.16565	0.76128	0.46207	0.44758	0.54185	0.35918	0.54997	0.38076	0.12714	0.17148	0.59896	0.65151	0.53012	0.25375	0.40316	0.19256	0.09291	0.34146	0.49363	0.76054	0.52838
cg04946749	17	74865788	74865839	R	17	74864797	74946470	MGAT5B	0.18617	0.25416	0.41743	0.02759	0.16455	0.30468	0.21861	0.18172	0.03204	0.37353	0.27158	0.39584	0.27554	0.36232	0.35685	0.28516	0.23078	0.33063	0.42824	0.40604	0.17151	0.02995	0.04034	0.20907	0.32275	0.1712	0.28541	0.38402	0.45684	0.2772	0.17252	0.04331	0.47316	0.03751	0.36438	0.27379	0.3792	0.45358	0.3559	0.12055	0.27791
cg02018277	15	65116205	65116256	R	15	65107832	65117838	PIF1	0.25981	0.31839	0.56244	0.38156	0.39282	0.44827	0.05598	0.17769	0.54802	0.49257	0.42896	0.06261	0.55701	0.35864	0.29227	0.34624	0.14619	0.24922	0.4783	0.38544	0.32234	0.13374	0.08759	0.22048	0.48919	0.31878	0.62006	0.40312	0.22226	0.13245	0.22106	0.34089	0.42622	0.26931	0.37412	0.37083	0.28825	0.26444	0.41674	0.34587	0.21527
cg14066751	9	37036762	37036813	R	9	36838530	37034476	PAX5	0.59235	0.03962	0.16844	0.02125	0.24516	0.68053	0.02564	0.43777	0.30092	0.11159	0.23366	0.13981	0.22977	0.09632	0.47236	0.07046	0.53737	0.11454	0.38055	0.15966	0.40788	0.15397	0.12323	0.13732	0.43094	0.4746	0.0818	0.04937	0.34755	0.0196	0.29386	0.38762	0.04051	0.0431	0.0548	0.03124	0.03082	0.02198	0.13914	0.53556	0.03887
cg24598948	10	42863539	42863589	F	10	42827314	42863493	LOC441666	0.03883	0.08467	0.69156	0.43246	0.38395	0.36272	0.36338	0.31631	0.42028	0.12896	0.66827	0.03902	0.42319	0.3444	0.41255	0.10935	0.49461	0.40114	0.44711	0.62113	0.07211	0.6027	0.38612	0.31862	0.0618	0.1682	0.05597	0.33307	0.42276	0.08152	0.48361	0.21278	0.53366	0.26904	0.55724	0.19938	0.13999	0.25109	0.52586	0.59282	0.36436
cg17413084	5	31796726	31796776	F	5	31799030	32111037	PDZD2	0.73396	0.78793	0.73245	0.50452	0.50945	0.72109	0.49778	0.64765	0.41808	0.37984	0.721	0.68643	0.79994	0.66655	0.63592	0.76086	0.86063	0.65897	0.80402	0.79133	0.35987	0.90575	0.38645	0.69814	0.26881	0.69665	0.88606	0.58622	0.48382	0.41672	0.60927	0.85959	0.72944	0.45932	0.35421	0.80362	0.51515	0.92731	0.45976	0.43275	0.45238
cg21215550	9	969494	969545	R	9	841689	969088	DMRT1	0.70073	0.27068	0.08933	0.36521	0.20854	0.7224	0.30577	0.43873	0.49364	0.51759	0.62555	0.49744	0.27306	0.29747	0.73327	0.54846	0.83838	0.15208	0.65634	0.34855	0.76754	0.68333	0.58322	0.40544	0.3622	0.59094	0.41698	0.27837	0.75252	0.32292	0.58762	0.63811	0.42453	0.52321	0.68313	0.59036	0.15213	0.51436	0.68541	0.48807	0.20309
cg06183338	5	178004203	178004254	F	5	177664616	178017556	COL23A1	0.8111	0.73384	0.16014	0.69686	0.09989	0.78751	0.8338	0.47073	0.68023	0.16989	0.83888	0.6993	0.65568	0.69419	0.83922	0.30787	0.27736	0.635	0.66642	0.63129	0.46661	0.67136	0.76035	0.62148	0.79892	0.69115	0.59211	0.25352	0.73867	0.11034	0.22247	0.75415	0.22091	0.54854	0.66146	0.62496	0.71951	0.75436	0.6962	0.80059	0.58018
cg12464898	8	73451462	73451512	F	8	73449625	73850582	KCNB2	0.62163	0.53491	0.34655	0.67949	0.31085	0.5667	0.79115	0.72288	0.50937	0.87322	0.69688	0.71764	0.70916	0.57797	0.54598	0.65647	0.50569	0.15243	0.82038	0.6074	0.42764	0.74481	0.19576	0.28513	0.4982	0.48505	0.49125	0.7934	0.68904	0.58951	0.33605	0.28069	0.77978	0.58427	0.48701	0.63583	0.62165	0.31246	0.60596	0.54283	0.57074
cg16699174	6	31782833	31782883	R	6	31777396	31782835	HSPA1L	0.16713	0.09624	0.09349	0.08774	0.13522	0.12967	0.07892	0.087	0.3447	0.31749	0.50723	0.0851	0.39836	0.06579	0.34815	0.30449	0.26788	0.3269	0.42793	0.34457	0.21277	0.13619	0.12652	0.28393	0.11699	0.23828	0.26745	0.12295	0.07472	0.19802	0.09453	0.41887	0.08857	0.14603	0.3392	0.11486	0.11392	0.08862	0.25522	0.20376	0.39169
cg17339484	10	62704157	62704208	R	10	62629199	62761198	RHOBTB1	0.13413	0.30463	0.48864	0.17937	0.21117	0.46037	0.03667	0.05054	0.27252	0.11583	0.4112	0.18636	0.10456	0.41539	0.14565	0.36465	0.31834	0.45138	0.3582	0.35318	0.18401	0.20174	0.37103	0.27229	0.44098	0.38926	0.52657	0.42287	0.35801	0.15668	0.39834	0.29672	0.2991	0.22571	0.46868	0.11378	0.20579	0.08531	0.57832	0.32419	0.08191
cg12516059	12	63545287	63545338	F	12	63540215	63546590	AVPR1A	0.54412	0.11888	0.38296	0.16288	0.30214	0.46241	0.41063	0.56226	0.38706	0.28266	0.53942	0.1703	0.35364	0.20673	0.6748	0.28778	0.29997	0.22601	0.64413	0.55582	0.49878	0.37189	0.56618	0.33479	0.56985	0.24165	0.32651	0.11406	0.46022	0.11079	0.51154	0.38054	0.56039	0.31598	0.26851	0.11834	0.09046	0.62477	0.61707	0.65017	0.10012
cg14421860	1	101004933	101004984	F	1	101003727	101007582	GPR88	0.35853	0.00428	0.37568	0.02454	0.1815	0.50997	0.00449	0.35163	0.25685	0.04872	0.34414	0.5669	0.30475	0.33003	0.48397	0.37806	0.31931	0.07758	0.38291	0.30619	0.54894	0.64495	0.28458	0.2847	0.3658	0.43649	0.42074	0.14697	0.1977	0.02266	0.44031	0.32451	0.56857	0.0961	0.30374	0.41101	0.01986	0.30479	0.41029	0.59825	0.06419
cg25495606	19	40315401	40315451	F	19	40315990	40324841	DYRK1B	0.73152	0.4466	0.81609	0.56358	0.56701	0.80592	0.73779	0.39171	0.73157	0.73179	0.76651	0.60738	0.69218	0.46649	0.76108	0.23854	0.73455	0.66057	0.71178	0.75141	0.49048	0.484	0.22692	0.49461	0.43795	0.51644	0.58416	0.75952	0.52446	0.83578	0.6225	0.63032	0.7176	0.43486	0.52709	0.74153	0.79561	0.8497	0.79307	0.54868	0.62663
cg06562718	8	1789119	1789169	R	8	1772148	1906806	ARHGEF10	0.60259	0.48429	0.35889	0.23299	0.04213	0.9211	0.73388	0.58034	0.19595	0.39454	0.72596	0.57742	0.89213	0.38414	0.40985	0.8875	0.24901	0.87911	0.91316	0.23391	0.57271	0.42571	0.45298	0.63453	0.5294	0.60351	0.58556	0.18296	0.47385	0.59781	0.38603	0.37659	0.3875	0.52421	0.53536	0.6122	0.68739	0.59782	0.60356	0.4342	0.30649
cg04506563	6	140469259	140469310	R	6	139693396	139695785	CITED2	0.5849	0.67364	0.36522	0.58587	0.76725	0.28935	0.33655	0.63305	0.5401	0.28046	0.65263	0.6706	0.58565	0.19585	0.32036	0.54175	0.15353	0.30336	0.61935	0.50981	0.41846	0.35447	0.27492	0.31847	0.2894	0.54159	0.66287	0.66445	0.33676	0.36655	0.36182	0.55487	0.51873	0.34106	0.60928	0.52113	0.65634	0.26701	0.27119	0.529	0.56619
cg15713707	5	169930855	169930906	R	5	169780880	170163634	KCNIP1	0.65893	0.17851	0.17109	0.21333	0.28901	0.55117	0.65712	0.32545	0.45226	0.24227	0.61274	0.29591	0.17491	0.392	0.54334	0.51744	0.56881	0.26621	0.58682	0.26338	0.56069	0.61205	0.5793	0.2245	0.42102	0.48633	0.34834	0.2616	0.57753	0.18965	0.4787	0.58821	0.35074	0.46306	0.22705	0.59407	0.19705	0.58722	0.55891	0.66792	0.24554
cg01156747	7	120609	120659	R	7	192968	300711	FAM20C	0.09295	0.41898	0.67259	0.68876	0.32305	0.5895	0.37129	0.68489	0.34559	0.32575	0.64573	0.32739	0.33646	0.42431	0.37858	0.67398	0.37917	0.62805	0.32892	0.3338	0.37847	0.32863	0.52152	0.67859	0.36145	0.5912	0.32661	0.50591	0.73012	0.55896	0.33638	0.56521	0.648	0.34625	0.51711	0.35184	0.57639	0.35437	0.50787	0.61545	0.25845
cg11082635	6	166856024	166856074	R	6	166822853	167275771	RPS6KA2	0.64865	0.63874	0.64685	0.70511	0.39884	0.73858	0.41076	0.37599	0.25165	0.57004	0.02756	0.36294	0.04175	0.739	0.67319	0.743	0.48769	0.05163	0.74131	0.30916	0.77105	0.53161	0.71881	0.43575	0.39528	0.69454	0.03249	0.30387	0.24982	0.33029	0.75978	0.61319	0.40017	0.42534	0.65119	0.52613	0.33229	0.432	0.32652	0.40112	0.63894
cg06960784	1	216774587	216774638	F	1	216676587	217262976	ESRRG	0.00427	0.0667	0.36372	0.4768	0.36786	0.5371	0.01894	0.0314	0.03392	0.01919	0.39503	0.24929	0.03716	0.22618	0.04233	0.13904	0.02767	0.02748	0.2891	0.5092	0.36765	0.2486	0	0.39317	0.35413	0.03875	0.52408	0.30842	0.41741	0.34141	0.32291	0.2458	0.35178	0.06665	0.01724	0.03638	0.39402	0.45438	0.02783	0.01845	0.00804
cg22233843	6	32632515	32632566	R	6	32627656	32634466	HLA-DQB1	0.24045	0.17095	0.32246	0.08431	0.52893	0.62477	0.1334	0.06228	0.38293	0.58708	0.1972	0.33101	0.31332	0.22379	0.6253	0.3338	0.30695	0.56281	0.60136	0.69788	0.39956	0.42904	0.39559	0.34321	0.3545	0.47265	0.22925	0.00671	0.38045	0.39839	0.51365	0.20979	0.51022	0.40163	0.63388	0.40288	0.14476	0.36854	0.72244	0.72036	0.22322
cg01002381	14	37131279	37131330	R	14	37126772	37147009	PAX9	0.37886	0.42549	0.45938	0	0.41911	0.10979	0.53148	0.16587	0.3253	0.51482	0.0187	0.39281	0.39094	0.05475	0.48767	0.35303	0.27403	0.34813	0.51872	0.07507	0.34485	0.44483	0.06106	0.02175	0.04274	0.33065	0.21927	0.49193	0.41336	0.22104	0.40952	0.02945	0.05362	0.37678	0.04469	0.52186	0.06147	0.49423	0.4721	0.06439	0.25005
cg25872036	7	25889255	25889305	R	7	25989538	25989606	MIR148A	0.35797	0.55734	0.09375	0.39009	0.35004	0.12999	0.58053	0.54207	0.12987	0.56541	0.53735	0.51216	0.49578	0.52881	0.56736	0.30759	0.22384	0.50312	0.36809	0.50188	0.1246	0.35791	0.35574	0.48422	0.37501	0.15839	0.4713	0.11243	0.3208	0.56133	0.35487	0.53197	0.38092	0.39985	0.345	0.36338	0.38923	0.35099	0.35221	0.56216	0.32034
cg00177496	3	197283127	197283177	F	3	197236654	197300194	BDH1	0.09786	0.07808	0.42517	0.10761	0.14888	0.41351	0.07318	0.05865	0.42582	0.1083	0.46602	0.29064	0.08578	0.4187	0.4078	0.32767	0.38472	0.12308	0.30365	0.41049	0.45958	0.38207	0.23065	0.08625	0.3515	0.40355	0.48425	0.22462	0.36846	0.07943	0.2949	0.4906	0.22194	0.13292	0.19981	0.40967	0.11525	0.11017	0.30916	0.482	0.25719
cg17976473	10	124319683	124319733	R	10	124320180	124403252	DMBT1	0.11036	0.07908	0.54406	0	0.01451	0.37993	0.12672	0.10192	0.29017	0.45329	0.50259	0.11475	0.26687	0.495	0.24978	0.2347	0.18591	0.24872	0.2888	0.55381	0.54307	0.1465	0.45271	0.47253	0.47327	0.32877	0.52796	0.30432	0.12202	0.08845	0.41114	0.44591	0.20536	0.46428	0.37326	0.28956	0.47783	0.27351	0.45511	0.25237	0.53558
cg17235415	3	111758000	111758050	R	3	111758464	111800116	TMPRSS7	0.65552	0.64755	0.36209	0.34557	0.35993	0.66199	0.58522	0.60544	0.38771	0.67864	0.43557	0.6433	0.53359	0.70859	0.63189	0.71789	0.77385	0.6117	0.67476	0.6516	0.86049	0.64587	0.60412	0.38847	0.59265	0.36531	0.78765	0.61642	0.85828	0.6145	0.42693	0.43525	0.62066	0.45522	0.64345	0.34256	0.80929	0.64976	0.36909	0.3964	0.40053
cg01477985	13	112727159	112727210	F	13	112721912	112726020	SOX1	0.62614	0.19866	0.12679	0.1606	0.13444	0.71292	0.20666	0.35877	0.29437	0.3507	0.39697	0.57818	0.19341	0.71602	0.63746	0.30248	0.56528	0.30419	0.49585	0.2958	0.52215	0.42995	0.61763	0.33981	0.40227	0.47957	0.71431	0.23227	0.4759	0.15819	0.53224	0.37637	0.29535	0.30359	0.53973	0.65594	0.15973	0.59878	0.33825	0.51389	0.15869
cg17199247	3	3842667	3842718	R	3	3841120	3889386	LRRN1	0.57923	0.07151	0.34023	0.12405	0.30442	0.17721	0.17606	0.32119	0.37646	0.20239	0.55638	0.3961	0.20446	0.07513	0.49961	0.40015	0.24563	0.45592	0.43688	0.39149	0.19695	0.14978	0.20682	0.33532	0.33821	0.44821	0.25043	0.23849	0.19412	0.04412	0.35067	0.48362	0.41315	0.21367	0.3542	0.06479	0.46206	0.0472	0.69387	0.29328	0.13023
cg06275813	18	55102924	55102975	F	18	55102916	55158529	ONECUT2	0.02037	0.38369	0.43057	0.01729	0.42494	0.37378	0.48037	0.43404	0.38854	0.02289	0.51377	0.41663	0.39488	0.463	0.44214	0.02875	0.30914	0.45952	0.49414	0.05195	0.21961	0.42626	0.04325	0.4562	0.02127	0.34987	0.42387	0.02311	0.42424	0.03252	0.11251	0.33993	0.04845	0.40744	0.04175	0.48761	0.4644	0.26762	0.41424	0.02234	0.01952
cg14303972	12	34752639	34752690	F	12	34175215	34181234	ALG10	0.91123	0.12449	0.37905	0.46987	0.28868	0.32722	0.83172	0.61433	0.23632	0.41444	0.80482	0.53277	0.47795	0.2254	0.60229	0.44486	0.16083	0.17923	0.60269	0.22071	0.58205	0.52201	0.70985	0.45116	0.24341	0.479	0.32226	0.35117	0.78702	0.42441	0.58596	0.61901	0.57342	0.238	0.33396	0.74081	0.76973	0.35749	0.4148	0.57628	0.20313
cg25649515	3	177308973	177309023	R	3	176738542	176915048	TBL1XR1	0.45733	0.42108	0.77474	0.82034	0.44967	0.02096	0.77781	0.74866	0.74781	0.70631	0.38109	0.44353	0.48551	0.54498	0.49289	0.79231	0.49751	0.45772	0.05301	0.70168	0.81855	0.71774	0.70015	0.77108	0.64296	0.69522	0.45155	0.40137	0.72364	0.47815	0.83049	0.46148	0.4426	0.43833	0.67283	0.7138	0.67251	0.7251	0.49601	0.77269	0.76253
cg07620573	3	192289293	192289343	F	3	191859683	192445388	FGF12	0.68046	0.29607	0.27678	0.38829	0.64797	0.24674	0.63134	0.35491	0.40701	0.20921	0.31799	0.53751	0.67041	0.50268	0.54107	0.14019	0.47304	0.66558	0.35257	0.26075	0.45142	0.51445	0.3128	0.61539	0.23623	0.46336	0.5647	0.35062	0.39853	0.27108	0.37088	0.46643	0.57712	0.58585	0.16447	0.60003	0.22508	0.55112	0.14728	0.49633	0.54566
cg21524061	4	38825501	38825551	R	4	38825335	38858437	TLR6	0.7992	0.71119	0.36983	0.77135	0.44303	0.73442	0.44632	0.78644	0.69502	0.56975	0.68215	0.38581	0.67484	0.38972	0.45802	0.72787	0.4912	0.59704	0.69531	0.67828	0.48512	0.43732	0.42948	0.63111	0.38797	0.63154	0.6755	0.54447	0.62212	0.67115	0.75566	0.39012	0.75418	0.44275	0.62303	0.5645	0.67795	0.48856	0.7587	0.05175	0.76944
cg19045970	6	29911041	29911091	R	6	29910308	29913660	HLA-A	0.4649	0.04334	0.19488	0.55427	0.58874	0.31296	0.63655	0.62695	0.30756	0.40185	0.33737	0.49294	0.25503	0.56087	0.70952	0.40845	0.051	0.0812	0.55229	0.51033	0.2355	0.28364	0.46564	0.24135	0.64205	0.54501	0.55194	0.44043	0.65253	0.10169	0.61061	0.62672	0.55952	0.55431	0.33838	0.29917	0.0923	0.30281	0.40166	0.55113	0.47507
cg01681863	9	130705070	130705120	R	9	130702860	130712993	FAM102A	0.54166	0	0.17621	0.13561	0.47366	0.40443	0.42983	0.44696	0.43649	0.45123	0.47001	0.1983	0.40786	0.28049	0.15413	0.20386	0.29636	0.17303	0.28881	0.17831	0.30817	0.41078	0.24901	0.49545	0.48155	0.40304	0.35613	0.31305	0.16657	0.18035	0.43875	0.16871	0.2404	0.47896	0.25403	0.41503	0.2428	0.15444	0.47103	0.41691	0.10009
cg03142586	19	58220079	58220130	F	19	58211810	58220579	ZNF154	0.69734	0.70129	0.75156	0.67478	0.51379	0.2302	0.63062	0.39593	0.4381	0.25909	0.70873	0.33369	0.46597	0.40687	0.8024	0.35682	0.46064	0.35194	0.51114	0.34872	0.65136	0.6378	0.54721	0.21966	0.36804	0.48641	0.54829	0.54114	0.65293	0.48393	0.52687	0.65304	0.48475	0.49777	0.62073	0.65628	0.68641	0.77498	0.74335	0.67161	0.52904
cg09641689	16	54965092	54965143	R	16	54965110	54968393	IRX5	0.49797	0.01546	0.03196	0.02462	0.03925	0.25882	0.00558	0.13443	0.07111	0.03866	0.38808	0.33302	0.19932	0.38289	0.41282	0.46493	0.3353	0.07002	0.412	0.21535	0.49406	0.26936	0.13465	0.14484	0.19198	0.09331	0.37108	0.02597	0.27775	0.04542	0.42633	0.35547	0.19746	0.07406	0.05487	0.11927	0.06324	0.30291	0.24139	0.0865	0.02571
cg26254045	19	38886657	38886708	F	19	38880938	38886869	SPRED3	0.45867	0.295	0.33389	0.30518	0.22633	0.69376	0.3141	0.67987	0.51747	0.6654	0.69798	0.64096	0.62595	0.31385	0.77796	0.48203	0.19531	0.30962	0.42848	0.56914	0.31267	0.34317	0.48151	0.3957	0.39617	0.38709	0.25581	0.44869	0.4288	0.26249	0.37519	0.28729	0.45925	0.54393	0.27297	0.34522	0.32378	0.38273	0.40453	0.57741	0.2698
cg05419622	6	6001330	6001380	R	6	5998234	6007633	NRN1	0.01182	0.13112	0	0.30983	0.17041	0.26744	0.02049	0	0.01962	0.25573	0.01474	0.03561	0.13096	0.11407	0.26441	0.22543	0.08887	0.1078	0.02892	0.23159	0.0435	0.07001	0.07012	0.15232	0.21224	0.24824	0.28506	0.23709	0.20203	0.49968	0.09729	0.02528	0.4227	0.11607	0.0334	0.20584	0.25071	0.21861	0.02507	0.02447	0.39213
cg25595442	1	39981352	39981402	F	1	39957317	39995537	BMP8A	0.54478	0	0.58052	0.32122	0.59388	0.57491	0.64108	0	0.21516	0.35443	0.5911	0.28209	0.26188	0.58796	0.20374	0.48453	0.58032	0.32748	0.4638	0.3843	0.41819	0.29472	0.14736	0.25079	0.25357	0.44686	0.57951	0.37129	0.29355	0.4657	0.18831	0.51872	0.5336	0.51621	0.41438	0.47638	0.21381	0.44096	0.36876	0.42592	0.38265
cg01303723	10	134600630	134600681	R	10	134598319	134599537	NKX6-2	0.48348	0.0582	0.09592	0.05203	0.06747	0.33857	0.07136	0.38384	0.22298	0.09481	0.46089	0.21531	0.04751	0.10783	0.57511	0.33679	0.40941	0.06479	0.46657	0.37936	0.21195	0.55425	0.27501	0.3468	0.23526	0.39511	0.38502	0.26019	0.01386	0.05563	0.56152	0.44216	0.42056	0.27956	0.41977	0.11166	0.13323	0.35295	0.25759	0.40318	0.03827
cg02653559	3	147112080	147112131	F	3	147103834	147122071	ZIC4	0.75109	0.42549	0.6172	0.56553	0.17707	0.44937	0.59485	0.5844	0.38971	0.25266	0.65979	0.42895	0.24755	0.46845	0.67739	0.23832	0.22684	0.1404	0.6656	0.52533	0.5768	0.6108	0.69743	0.23758	0.52341	0.39105	0.59639	0.26503	0.38276	0.26916	0.56306	0.35639	0.3983	0.25774	0.31948	0.35919	0.43498	0.51527	0.33938	0.59594	0.38303
cg20953187	3	45837848	45837899	R	3	45796941	45838035	SLC6A20	0.52636	0.00043	0.2888	0.00494	0.0055	0.49839	0.00674	0.29601	0.36981	0.28275	0.56213	0.30649	0.02526	0.2371	0.56548	0.15404	0.46827	0.31269	0.39848	0.38614	0.47441	0.39847	0.2513	0.25869	0.39183	0.50162	0.50523	0.06091	0.45981	0.06922	0.49177	0.27274	0.13935	0.0976	0.38343	0.08034	0.02803	0.3465	0.32335	0.39514	0.29361
cg07040723	14	106941155	106941205	R	14	106938454	106951529	LOC100133469	0.56965	0.48152	0.03674	0.49097	0.47879	0.59115	0.19555	0.35917	0.48065	0.43635	0.45741	0.23877	0.79203	0.311	0.54445	0.2738	0.42409	0.53253	0.09653	0.11432	0.40028	0.48811	0.18739	0.39049	0.33387	0.28011	0.74821	0.35762	0.32363	0.45936	0.21249	0.14818	0.59128	0.39995	0.22009	0.14491	0.35066	0.4082	0.62019	0.6134	0.65046
cg07155478	3	197283150	197283201	F	3	197236654	197300194	BDH1	0.16016	0.15667	0.44325	0.19832	0.22448	0.46524	0.12403	0.12864	0.46599	0.18195	0.51608	0.34246	0.17658	0.52432	0.45539	0.35272	0.45002	0.20895	0.36654	0.55885	0.59054	0.43027	0.32175	0.15929	0.42263	0.46572	0.53707	0.29843	0.45947	0.18017	0.40584	0.53588	0.25038	0.21975	0.27493	0.476	0.21278	0.19266	0.34488	0.53137	0.3155
cg27262412	1	119530702	119530752	F	1	119425665	119532179	TBX15	0.33041	0.05712	0.33216	0.07146	0.14034	0.50371	0.51835	0.45046	0.47834	0.64775	0.55965	0.30195	0.33002	0.54919	0.63623	0.35184	0.4726	0.19462	0.52359	0.4719	0.29041	0.39652	0.48896	0.27699	0.35979	0.61625	0.2012	0.22057	0.42055	0.05579	0.35308	0.47768	0.45485	0.28458	0.36391	0.47507	0.10889	0.6071	0.74411	0.52068	0.22839
cg01972751	6	137814678	137814729	R	6	137813335	137815531	OLIG3	0.60429	0.06708	0.1256	0.11922	0.0345	0.54873	0.55037	0.38155	0.38821	0.14626	0.17767	0.41695	0.13547	0.43614	0.57791	0.37669	0.29555	0.21471	0.54828	0.28124	0.47674	0.49423	0.45494	0.27923	0.40333	0.55147	0.18732	0.35577	0.34769	0.03936	0.49784	0.5516	0.24053	0.10955	0.15722	0.43074	0.05953	0.07179	0.40236	0.37302	0.07822
cg12161959	2	240868336	240868387	F	2	240896789	240964819	NDUFA10	0.82126	0.24149	0.36353	0.28263	0.26645	0.70274	0.31098	0.69269	0.67378	0.40966	0.66661	0.57177	0.66468	0.56538	0.59385	0.70513	0.8442	0.61838	0.43545	0.35609	0.35601	0.52209	0.36438	0.4685	0.37581	0.4952	0.66177	0.29023	0.6419	0.30266	0.61547	0.72916	0.30137	0.33784	0.56673	0.57285	0.30253	0.78985	0.24607	0.26343	0.34946
cg13810101	4	188427965	188428016	F	4	188916924	188926199	ZFP42	0.95769	0.72957	0.9411	0.9452	0.94059	0.98636	0.90232	0.82907	0.80569	0.62799	0.87479	0.59459	0.80384	0.60064	0.75225	0.77977	0.57179	0.7433	0.64573	0.77606	0.78084	0.81224	0.64588	0.76301	0.52435	0.94037	0.78248	0.8673	0.5382	0.56673	0.95357	0.49412	0.74429	0.76275	0.732	0.75125	0.63931	0.63171	0.85818	0.73603	0.78148
cg27057480	10	49659509	49659559	R	10	49654079	49813138	ARHGAP22	0.13783	0.23583	0.12567	0	0.1567	0.81684	0.80122	0.10931	0.25517	0.18505	0.83619	0.37992	0.2497	0.28523	0.81643	0.17715	0.76488	0.1884	0.29519	0.17291	0.25931	0.78891	0.79257	0.17663	0.83337	0.24867	0.23156	0.16038	0.71822	0.19327	0.81669	0.15086	0.29391	0.25212	0.29158	0.23506	0.74914	0.79581	0.81242	0.77364	0.2521
cg08244262	21	42797889	42797940	R	21	42792519	42831140	MX1	0.64843	0.13612	0.06652	0.12552	0.08075	0.51792	0.03298	0.57956	0.55171	0.23549	0.37876	0.07343	0.27694	0.16605	0.5915	0.13408	0.3906	0.10445	0.3794	0.26087	0.55817	0.62602	0.06773	0.29204	0.47268	0.52707	0.14012	0.16075	0.44359	0.05118	0.44001	0.5516	0.12014	0.28594	0.07049	0.23897	0.09507	0.48444	0.49705	0.45886	0.37435
cg17526573	2	50574707	50574758	F	2	50145643	51259674	NRXN1	0.59485	0	0.20008	0.17659	0.02497	0.5304	0	0.24921	0.09954	0.20775	0.37232	0.22257	0.04359	0.10131	0.54973	0.08741	0.52993	0.04732	0.56996	0.57131	0.302	0.59084	0.2664	0.27824	0.19419	0.4445	0.5649	0.19914	0.19954	0.21488	0.41358	0.2609	0.33685	0.13527	0.56383	0.07167	0.05567	0.12112	0.32802	0.4147	0.30759
cg27430369	2	503744	503795	F	2	667974	677439	TMEM18	0.93603	0.28836	0.37977	0.2774	0.168	0.26476	0.67984	0.56437	0.37763	0.26813	0.2172	0.17969	0.51795	0.34776	0.68858	0.72963	0.45734	0.32256	0.50575	0.90021	0.37811	0.81683	0.94732	0.40623	0.65715	0.74417	0.42551	0.24791	0.76756	0.37833	0.56949	0.77513	0.42856	0.51193	0.46608	0.31133	0.41436	0.87437	0.38879	0.33104	0.29052
cg19003390	10	133948440	133948491	F	10	133918312	133998312	JAKMIP3	0.95476	0.83075	0.75978	0.86399	0.66567	0.75495	0.93126	0.94074	0.41796	0.82163	0.813	0.96533	0.72188	0.44281	0.75794	0.71227	0.9616	0.63666	0.90642	0.94022	0.91455	0.8297	0.78835	0.96086	0.90852	0.68514	0.6571	0.63005	0.84579	0.53524	0.68318	0.91221	0.87085	0.5373	0.72828	0.77911	0.72736	0.96996	0.82302	0.78889	0.62475
cg24563691	4	23457587	23457637	R	4	23793644	23891700	PPARGC1A	0.11615	0.36776	0.42364	0.10512	0.58105	0.15067	0.1876	0.48794	0.50485	0.26507	0.13872	0.4784	0.36208	0.50185	0.13129	0.3262	0.52658	0.25388	0.45657	0.50098	0.55684	0.35376	0.1311	0.21222	0.3372	0.21344	0.25542	0.17786	0.26815	0.6322	0.23904	0.51862	0.42361	0.48636	0.45879	0.70196	0.41441	0.24142	0.45328	0.18448	0.63424
cg13601435	9	120507430	120507481	F	9	120466459	120479764	TLR4	0.29135	0.43483	0.18259	0.12634	0.08911	0.29585	0.03811	0.49536	0.17698	0.51671	0.41065	0.13787	0.28997	0.30732	0.61534	0.25347	0.37352	0.4627	0.07997	0.32925	0.44524	0.07112	0.33378	0.22366	0.48009	0.4571	0.31417	0.3644	0.54937	0.07632	0.54544	0.28703	0.26139	0.19911	0.02627	0.49829	0.11275	0.52436	0.2658	0.26724	0.20543
cg20017123	6	2763918	2763969	F	6	2765665	2785978	WRNIP1	0.54207	0.34983	0.67909	0.37139	0.50489	0.47216	0.41234	0.58638	0.30652	0.33849	0.34554	0.35317	0.27388	0.55012	0.53898	0.33361	0.10522	0.38245	0.59362	0.35895	0.48793	0.27796	0.4449	0.53048	0.61687	0.46212	0.12719	0.28802	0.74703	0.11716	0.17312	0.35931	0.30873	0.19506	0.12433	0.53379	0.50032	0.07824	0.39935	0.54061	0.38456
cg10507965	10	102107251	102107301	F	10	102106771	102124587	SCD	0.43598	0.38597	0.40576	0.38115	0.41637	0.12536	0.4172	0.1613	0.1034	0.40536	0.10042	0.73385	0.14073	0.09934	0.19422	0.77859	0.0804	0.35877	0.11231	0.09224	0.27563	0.38531	0.12265	0.14315	0.14676	0.17406	0.74975	0.37703	0.11379	0.3757	0.13487	0.36979	0.41262	0.34237	0.38265	0.16655	0.37841	0.40488	0.15481	0.73942	0.09649
cg05340744	7	158598715	158598766	R	7	158523688	158622319	ESYT2	0.73094	0.57755	0.76137	0.73332	0.77593	0.75136	0.58406	0.56129	0.88454	0.7581	0.58987	0.52283	0.73018	0.89022	0.56486	0.67803	0.86527	0.73366	0.74921	0.47814	0.71539	0.70508	0.6886	0.88501	0.6954	0.59411	0.60446	0.55699	0.91096	0.55424	0.92894	0.70309	0.59473	0.695	0.69005	0.6939	0.68185	0.57319	0.57552	0.53645	0.71085
cg19384241	2	55393977	55394027	F	2	55399686	55459699	C2orf63	0.03658	0.51349	0.51601	0.85238	0.01835	0.48495	0.86995	0.50161	0.87555	0.55938	0.01889	0.51686	0.84488	0.61079	0.53215	0.50003	0.90858	0.02888	0.88411	0.84377	0.11494	0.48534	0.47098	0.52498	0.50492	0.78422	0.02786	0.5099	0.8646	0.8809	0.87157	0.83797	0.5219	0.49608	0.53876	0.77671	0.47751	0.87209	0.47725	0.8673	0.877
cg09813525	13	53420385	53420436	F	13	53418110	53422774	PCDH8	0.52286	0.05229	0.13405	0.04396	0.06787	0.34059	0.68331	0.52072	0.20125	0.08815	0.27809	0.05224	0.31487	0.03869	0.42244	0.44863	0.28447	0.36251	0.36382	0.48203	0.46273	0.45763	0.55828	0.25303	0.43336	0.39454	0.46448	0.20251	0.54109	0.06001	0.1794	0.30635	0.1583	0.31267	0.08933	0.1383	0.08923	0.1907	0.35016	0.42394	0.10405
cg18762036	2	107872061	107872112	F	2	107418057	107503563	ST6GAL2	0.64622	0.51796	0.33083	0.71146	0.6143	0.73846	0.76129	0.70327	0.76289	0.52111	0.76132	0.64382	0.67744	0.83175	0.74752	0.6604	0.748	0.2658	0.77338	0.59747	0.3898	0.41654	0.91933	0.82842	0.61371	0.87258	0.61899	0.67235	0.22832	0.52471	0.57454	0.76236	0.77382	0.65306	0.44174	0.79223	0.71439	0.82627	0.64497	0.78213	0.85339
cg14491820	10	102986758	102986809	R	10	102986733	102988717	LBX1	0.65964	0.01724	0.30202	0.15875	0.1615	0.19456	0.04591	0.2336	0.32925	0.11954	0.51506	0.17489	0.17634	0.33218	0.41488	0.3207	0.61082	0.13612	0.44722	0.16992	0.59698	0.39305	0.53761	0.3458	0.53537	0.41419	0.45459	0.30618	0.07207	0.10551	0.46822	0.51949	0.33608	0.20113	0.3214	0.09368	0.23788	0.43623	0.54719	0.41844	0.18708
cg23234999	15	23811205	23811255	F	15	23810453	23813164	MKRN3	0.52506	0.55509	0.25384	0.23857	0.4718	0.24532	0.24074	0.34116	0.43277	0.27691	0.14521	0.49261	0.53804	0.15122	0.54734	0.34132	0.40003	0.26484	0.50924	0.13092	0.08296	0.16749	0.18302	0.25055	0.48301	0.46346	0.33129	0.25004	0.20413	0.46787	0.2759	0.38039	0.47665	0.24708	0.30905	0.20909	0.28999	0.19669	0.11641	0.29264	0.25354
cg26053864	15	35087585	35087635	R	15	35080296	35087927	ACTC1	0.50332	0.07366	0.09881	0.34873	0.25226	0.58771	0.08322	0.66176	0.35807	0.46106	0.43755	0.43329	0.13435	0.33854	0.54662	0.33617	0.35119	0.16041	0.30364	0.0731	0.15724	0.10098	0.50677	0.41501	0.44468	0.50518	0.35714	0.21646	0.45671	0.11457	0.27497	0.45541	0.47233	0.15123	0.47813	0.11287	0.12238	0.34428	0.49267	0.59221	0.22475
cg24791562	3	40949987	40950038	F	3	41240941	41281939	CTNNB1	0.8696	0.7849	0.66506	0.29839	0.54393	0.84972	0.36884	0.54604	0.43337	0.64978	0.81585	0.48845	0.70773	0.31808	0.4091	0.75837	0.62787	0.2866	0.50009	0.15346	0.53649	0.52726	0.70951	0.54777	0.65557	0.33209	0.74131	0.5212	0.57139	0.27907	0.31663	0.20061	0.44328	0.40993	0.18696	0.69255	0.54797	0.84957	0.63027	0.63342	0.53665
cg07655261	12	7948517	7948567	F	12	7941994	7948655	NANOG	0.60098	0.51975	0.65097	0.76201	0.78003	0.63048	0.77253	0.47305	0.85723	0.79676	0.83625	0.41023	0.59501	0.68536	0.91791	0.76897	0.90308	0.57092	0.66093	0.62081	0.764	0.73816	0.73589	0.73485	0.7682	0.69398	0.92556	0.77301	0.44077	0.45434	0.93061	0.45423	0.5877	0.58315	0.78977	0.89579	0.5666	0.17865	0.55796	0.91797	0.78918
cg14264023	2	3649268	3649318	R	2	3642636	3692045	COLEC11	0.28836	0.53631	0.97608	0.51756	0.45815	0.22232	0.30966	0.483	0.9464	0.6343	0.22485	0.27897	0.90055	0.85963	0.27133	0.48933	0.58387	0.25982	0.20499	0.16875	0.25592	0.47073	0.20451	0.46745	0.2064	0.52264	0.26504	0.21484	0.22173	0.16921	0.24632	0.92628	0.5	0.93091	0.24336	0.481	0.48583	0.1976	0.4501	0.51035	0.95139
cg06468166	5	15936768	15936818	F	5	15500304	15939900	FBXL7	0.88589	0.68565	0.56135	0.79634	0.56367	0.83357	0.93847	0.81855	0.77776	0.65129	0.95062	0.5169	0.91065	0.61677	0.74554	0.90503	0.50619	0.87928	0.90687	0.69383	0.90151	0.87397	0.87107	0.61403	0.84535	0.91592	0.82837	0.60431	0.56751	0.50578	0.83095	0.80991	0.89346	0.64952	0.45669	0.88852	0.55075	0.50076	0.883	0.77538	0.83563
cg07012076	11	55797576	55797626	R	11	55797894	55798867	OR5AS1	0.61511	0.35148	0.24699	0.39578	0.4175	0.67364	0.63904	0.58861	0.59844	0.28733	0.62685	0.37272	0.56104	0.46895	0.4861	0.8437	0.58993	0.7029	0.46656	0.34293	0.90429	0.43557	0.59353	0.49583	0.45515	0.5319	0.34343	0.53677	0.6082	0.65721	0.82695	0.40668	0.62442	0.61321	0.30311	0.28784	0.21712	0.67094	0.21429	0.28652	0.33271
cg07944494	21	44009028	44009079	F	21	43919741	44001549	SLC37A1	0.98716	0.98016	0.61842	0.73112	0.60649	0.9875	0.86406	0.80853	0.70484	0.69498	0.83004	0.98141	0.97668	0.68825	0.97627	0.96849	0.98828	0.93977	0.98899	0.82878	0.86435	0.98734	0.67921	0.90242	0.82859	0.95598	0.80451	0.62377	0.98533	0.86238	0.98889	0.99265	0.96902	0.74043	0.60775	0.5169	0.6468	0.98301	0.96609	0.96038	0.77383
cg14595003	3	129694106	129694156	R	3	129693113	129696776	TRH	0.26147	0.58838	0.14283	0.13667	0.17072	0.16159	0.39433	0.65534	0.61425	0.20805	0.22142	0.54698	0.1403	0.40188	0.38068	0.14194	0.62788	0.47221	0.23232	0.07875	0.46513	0.54042	0.40455	0.21061	0.21128	0.25742	0.2453	0.56631	0.12698	0.12802	0.15703	0.44206	0.2833	0.21767	0.13837	0.50538	0.13556	0.14034	0.34422	0.37198	0.06992
cg00051154	2	237079049	237079099	R	2	237074306	237076652	GBX2	0.40472	0.54283	0.52151	0.28006	0.56528	0.32326	0.23792	0.32506	0.31739	0.23825	0.74141	0.23808	0.64926	0.39464	0.75712	0.62058	0.18561	0.27395	0.62284	0.22737	0.61846	0.68175	0.33686	0.63469	0.42578	0.40494	0.58437	0.25528	0.53113	0.56235	0.49408	0.3133	0.28763	0.33327	0.48885	0.51146	0.54388	0.34404	0.39771	0.58143	0.28024
cg11068946	10	134599101	134599152	R	10	134598319	134599537	NKX6-2	0.55677	0.06771	0.17698	0.04882	0.20168	0.18822	0.16639	0.44182	0.25788	0.20504	0.40122	0.17468	0.04649	0.48436	0.63602	0.32996	0.12744	0.10715	0.46118	0.50554	0.197	0.58614	0.40639	0.42478	0.27112	0.36687	0.54585	0.28571	0.07875	0.14884	0.57047	0.5316	0.36637	0.11998	0.24911	0.14345	0.17198	0.29081	0.56913	0.61853	0.08159
cg24953228	5	3288678	3288729	F	5	3596167	3601516	IRX1	0.9472	0.97202	0.63217	0.95449	0.85444	0.78178	0.9685	0.95759	0.60587	0.85697	0.79216	0.61326	0.84554	0.86567	0.7739	0.58751	0.87789	0.59139	0.93824	0.80685	0.93572	0.80848	0.80617	0.72598	0.59813	0.50839	0.89594	0.93522	0.86598	0.95802	0.70158	0.62553	0.72834	0.93663	0.46851	0.85927	0.57973	0.87557	0.6576	0.89949	0.85778
cg18392016	6	117591683	117591734	F	6	117586720	117594727	VGLL2	0.55471	0.33367	0.12686	0.13847	0.03211	0.37985	0.49499	0.39019	0.53931	0.182	0.54286	0.38702	0.09902	0.4674	0.58647	0.26489	0.34809	0.08647	0.45779	0.21777	0.40699	0.28132	0.42218	0.30135	0.22893	0.39192	0.4345	0.21839	0.40667	0.10761	0.4527	0.36043	0.31442	0.2307	0.17354	0.36641	0.05967	0.47272	0.44347	0.44904	0.07266
cg17213402	2	5813649	5813700	F	2	5832798	5841516	SOX11	0.39416	0.19299	0.10823	0.26071	0.15367	0.29958	0.29843	0.36865	0.4261	0.34891	0.25581	0.29989	0.0834	0.03189	0.56856	0.31749	0.43307	0.08954	0.516	0.55953	0.52855	0.31953	0.24704	0.25603	0.11489	0.36631	0.20923	0.14722	0.07582	0.03727	0.51679	0.38742	0.41406	0.28641	0.27404	0.20937	0.03204	0.27763	0.30511	0.33184	0.1925
cg20215586	19	12476577	12476627	F	19	12460184	12476475	ZNF442	0.38034	0.33966	0.35475	0.37426	0.15824	0.3877	0.46764	0.39215	0.45117	0.33016	0.60798	0.46381	0.42492	0.43979	0.46221	0.41944	0.3897	0.30776	0.54056	0.24159	0.44118	0.49622	0.53306	0.54305	0.35472	0.51522	0.54972	0.13265	0.46324	0.32897	0.53471	0.39523	0.48204	0.30536	0.25567	0.36387	0.55097	0.27896	0.53202	0.36176	0.42529
cg23617583	7	20817246	20817296	R	7	20821894	20826508	SP8	0.32683	0.43515	0.42459	0.02471	0.02959	0.09011	0.05789	0.03824	0.02119	0.01013	0.3863	0.41672	0.3419	0.48115	0.36242	0.20276	0.40759	0.42169	0.34667	0.29242	0.18223	0.21525	0.05632	0.37489	0.3895	0.03219	0.38782	0.31632	0.22466	0.07498	0.04236	0.25587	0.32068	0.03703	0.44449	0.27642	0.25364	0.53507	0.02239	0.05206	0.30927
cg26375284	6	29855400	29855451	F	6	29855382	29858856	HLA-H	0.04822	0.10382	0.29505	0.03028	0.08895	0.3091	0.0464	0.28034	0.17849	0.31892	0.29434	0.11743	0.10737	0.2314	0.36019	0.09215	0.3837	0.13541	0.07053	0.21906	0.26683	0.45714	0.26171	0.11638	0.27749	0.44002	0.21888	0.2254	0.2867	0.20381	0.54431	0.43339	0.21308	0.06026	0.06367	0.46503	0.20795	0.10388	0.23847	0.04586	0.03343
cg14081974	11	1316092	1316143	R	11	1295601	1330839	TOLLIP	0.04355	0.44186	0.41985	0.34473	0.32401	0.05513	0.05174	0.04374	0.32735	0.04813	0.07186	0.58587	0.32184	0.06179	0.44558	0.05624	0.1994	0.06297	0.06908	0.43612	0.23371	0.05837	0.07391	0.06371	0.48937	0.3661	0.4752	0.55233	0.52527	0.06195	0.4605	0.3818	0.41393	0.0619	0.37754	0.3397	0.07848	0.33904	0.04906	0.5336	0.06591
cg07028768	16	1022650	1022700	F	16	903634	1020984	LMF1	0.61663	0.33071	0.60418	0.70447	0.73639	0.75139	0.04351	0.38826	0.70494	0.34166	0.76832	0.69571	0.59355	0.33849	0.39596	0.59618	0.66877	0.5365	0.73854	0.73917	0.51911	0.41564	0.54075	0.56111	0.62443	0.60207	0.5338	0.56152	0.68884	0.06007	0.65144	0.59216	0.37362	0.49532	0.49851	0.37973	0.41314	0.76754	0.59742	0.42947	0.45673
cg21325154	4	141490353	141490404	F	4	141481051	141489959	UCP1	0.5536	0.00558	0.02034	0.01302	0.03656	0.13185	0.00831	0.33145	0.02744	0.05937	0.54719	0.02914	0.04206	0.44554	0.56476	0.2353	0.47171	0.53053	0.50138	0.20015	0.05616	0.0184	0.04233	0.55944	0.29073	0.20051	0.48639	0.05102	0.01396	0.02245	0.28825	0.20733	0.1237	0.09605	0.07403	0.03815	0.05848	0.6644	0.46171	0.58132	0.02012
cg04067139	11	58673117	58673168	R	11	58710721	58724516	GLYATL1	0.38982	0.01145	0.1433	0.07877	0.06213	0.34091	0.02597	0.49208	0.39377	0.28004	0.34328	0.14436	0.07181	0.35047	0.45053	0.20828	0.27674	0.03343	0.33521	0.38575	0.45512	0.45235	0.64621	0.37631	0.40076	0.39936	0.15119	0.13986	0.45337	0.17624	0.48525	0.35674	0.24287	0.15863	0.1222	0.18087	0.03318	0.18367	0.32758	0.24996	0.28117
cg26999501	8	1147083	1147133	R	8	1449568	1656640	DLGAP2	0.78199	0.63922	0.43532	0.5458	0.78066	0.7447	0.83974	0.82316	0.49831	0.74531	0.79164	0.63104	0.83557	0.28483	0.71608	0.56329	0.71054	0.53686	0.53817	0.54137	0.7015	0.69437	0.36411	0.4477	0.65873	0.57827	0.42936	0.58265	0.7687	0.77918	0.76285	0.41866	0.76285	0.4249	0.16793	0.77083	0.39189	0.72854	0.29364	0.55737	0.67164
cg03699182	2	121104186	121104237	F	2	121103718	121109383	INHBB	0.65567	0.11048	0.38421	0.10428	0.31613	0.47743	0.16843	0.37272	0.49783	0.47289	0.54305	0.22156	0.16557	0.33954	0.54468	0.46122	0.38681	0.17839	0.65804	0.34691	0.51341	0.42961	0.27197	0.41564	0.47335	0.48076	0.46693	0.42048	0.0956	0.14008	0.58481	0.53878	0.29728	0.42155	0.31375	0.11267	0.08477	0.16217	0.52997	0.44593	0.08405
cg13323391	7	157579695	157579746	R	7	157331750	158380482	PTPRN2	0.98337	0.70158	0.91726	0.86882	0.95716	0.75399	0.76826	0.88498	0.57864	0.67076	0.92792	0.97446	0.97731	0.63912	0.83496	0.61774	0.88759	0.61346	0.98224	0.88014	0.60744	0.73815	0.65505	0.94436	0.60164	0.69418	0.93282	0.90386	0.98397	0.56775	0.64076	0.62212	0.91053	0.59926	0.77981	0.79322	0.52945	0.817	0.6626	0.82249	0.61826
cg22689833	10	102415941	102415992	R	10	102505467	102589697	PAX2	0.45842	0.09986	0.25988	0.01989	0.0803	0.2929	0.02792	0.28539	0.46644	0.08437	0.37194	0.40373	0.33097	0.30589	0.2478	0.27291	0.32341	0.20095	0.22902	0.25978	0.14252	0.20203	0.36642	0.31015	0.23059	0.43605	0.24202	0.21324	0.12082	0.05454	0.24426	0.38635	0.19808	0.08263	0.38446	0.03041	0.01446	0.11904	0.32563	0.34056	0.07668
cg22071943	5	1225384	1225434	R	5	1225469	1246303	SLC6A18	0	0.07587	0.07809	0.15048	0.36401	0.00638	0.01322	0.447	0.35177	0.41176	0.44943	0.46149	0.17712	0.42661	0.47633	0.39309	0.51553	0.20641	0.45574	0.16128	0.32123	0.08851	0.21768	0.13235	0.46356	0.16038	0.50452	0.36415	0.64294	0.15961	0.13006	0.41704	0.39874	0.50903	0.26879	0.14243	0.38467	0.14619	0.25312	0.46597	0.09052
cg27294678	11	129686210	129686260	F	11	129685740	129729898	TMEM45B	0.22167	0.46965	0.15142	0.16953	0.21262	0.41358	0.13377	0.42171	0.40938	0.55088	0.14692	0.37027	0.32072	0.12682	0.49454	0.46831	0.26601	0.20478	0.26134	0.20488	0.38874	0.42942	0.1965	0.36748	0.47448	0.3581	0.3275	0.27421	0.43533	0.15858	0.43469	0.46119	0.22738	0.16028	0.40699	0.23733	0.17386	0.49222	0.39163	0.47551	0.12421
cg11762513	16	80966229	80966279	R	16	81009700	81040502	C16orf61	0.44732	0.09466	0.05059	0.04753	0.06721	0.53151	0.03675	0.31279	0.38726	0.26569	0.45551	0.27947	0.0563	0.32563	0.51258	0.25399	0.24621	0.07265	0.34137	0.33644	0.42522	0.3639	0.42128	0.15773	0.36339	0.46658	0.16467	0.16038	0.39777	0.16941	0.35119	0.40078	0.09859	0.23381	0.28703	0.08482	0.05603	0.05634	0.52407	0.19314	0.24291
cg00062736	15	100171633	100171683	R	15	100106132	100256627	MEF2A	0.36931	0.33209	0.35305	0.41933	0.64417	0.37992	0.33633	0.06733	0.38119	0.33149	0.36839	0.53544	0.36838	0.43968	0.43345	0.38225	0.52324	0.14367	0.13331	0.48569	0.40055	0.09833	0.06274	0.09708	0.69577	0.59222	0.06548	0.66735	0.31668	0.39312	0.5996	0.56927	0.425	0.55659	0.62989	0.42936	0.38276	0.6021	0.36909	0.64889	0.65415
cg01198033	7	155302292	155302342	R	7	155293952	155326539	CNPY1	0.70809	0.24365	0.72725	0.128	0.49893	0.60758	0.24477	0.42518	0.5661	0.39042	0.81667	0.72724	0.60215	0.18133	0.49362	0.31549	0.29262	0.74363	0.62231	0.5974	0.47758	0.64924	0.65026	0.19945	0.51637	0.69873	0.69645	0.62487	0.27131	0.45942	0.24771	0.67234	0.67365	0.2476	0.52591	0.65273	0.41997	0.70376	0.67409	0.29953	0.22681
cg08624915	16	31538718	31538768	F	16	31539202	31540123	AHSP	0.57274	0.62482	0.33677	0.33101	0.61603	0.45262	0.04837	0.34555	0.52098	0.48504	0.39197	0.49353	0.67884	0.41316	0.5342	0.63477	0.61439	0.35322	0.35328	0.6589	0.04309	0.64665	0.02898	0.37559	0.58252	0.47621	0.38535	0.41116	0.32912	0.57599	0.65452	0.51199	0.39068	0.3832	0.3168	0.41455	0.3385	0.4178	0.38813	0.59424	0.58894
cg00945293	1	2984819	2984870	R	1	2980635	2984289	FLJ42875	0.55467	0.09947	0.12617	0.0419	0.07549	0.4299	0.3582	0.4763	0.271	0.10564	0.4699	0.38135	0.43788	0.24284	0.61272	0.21516	0.57009	0.50398	0.57803	0.253	0.41972	0.51577	0.47358	0.24456	0.31901	0.55894	0.16143	0.10537	0.03389	0.04065	0.57783	0.37593	0.37493	0.2836	0.08659	0.10523	0.06303	0.08792	0.38151	0.40579	0.05364
cg08002427	17	11503458	11503508	R	17	11501747	11873063	DNAH9	0.39152	0.19177	0.5508	0.47458	0.66775	0.37923	0.50946	0.36655	0.50509	0.82194	0.40933	0.4795	0.38469	0.38037	0.54794	0.57002	0.75573	0.29965	0.68978	0.19913	0.65091	0.404	0.62512	0.68575	0.27433	0.36134	0.4969	0.39436	0.28132	0.28451	0.77758	0.64484	0.41366	0.80005	0.22492	0.42636	0.61155	0.43062	0.44647	0.03832	0.03562
cg08749305	6	106441937	106441987	R	6	106534194	106557814	PRDM1	0.36858	0.18456	0.28731	0.13957	0.13796	0.63773	0.05638	0.29931	0.12239	0.18062	0.62382	0.33539	0.29757	0.39647	0.67367	0.38906	0.39723	0.13509	0.6426	0.45248	0.65711	0.57619	0.14207	0.23509	0.1863	0.41201	0.15671	0.29398	0.23486	0.12194	0.4029	0.35466	0.2343	0.1771	0.38877	0.17485	0.10722	0.13836	0.60072	0.28367	0.10466
cg17723206	10	118931110	118931160	R	10	118956999	118969809	KCNK18	0.7057	0.51127	0.50545	0.38842	0.54654	0.68922	0.02217	0.62594	0.72447	0.70207	0.39411	0.40581	0.43006	0.69567	0.68216	0.56439	0.3234	0.28942	0.71584	0.29691	0.4599	0.38	0.71309	0.33083	0.36524	0.37923	0.66683	0.55176	0.36899	0.62194	0.40634	0.30909	0.4127	0.06424	0.53166	0.04974	0.39188	0.20846	0.02436	0.50192	0.38201
cg06688803	19	45457306	45457356	F	19	45458637	45496598	CLPTM1	0.86487	0.80652	0.05436	0.59686	0.58398	0.69802	0.57139	0.08615	0.06795	0.63282	0.69931	0.04609	0.8026	0.59429	0.6012	0.65827	0.63627	0.79261	0.82254	0.7875	0.24312	0.71767	0.57772	0.64425	0.60982	0.63203	0.74567	0.81522	0.54582	0.61439	0.08634	0.56377	0.57697	0.57512	0.74207	0.1253	0.55338	0.80743	0.0635	0.07635	0.56701
cg04306063	5	76249452	76249502	R	5	76248679	76265298	CRHBP	0.63411	0.07747	0.59749	0.5448	0.10177	0.49601	0.15268	0.42903	0.3633	0.08687	0.26513	0.54082	0.56056	0.48011	0.49843	0.41015	0.17546	0.51927	0.36569	0.46132	0.2755	0.50149	0.20846	0.30449	0.4338	0.4532	0.4283	0.16821	0.37822	0.10924	0.41002	0.40926	0.39965	0.148	0.25057	0.18526	0.1293	0.53879	0.38724	0.25205	0.0987
cg12236088	2	105275811	105275862	F	2	105050804	105129214	LOC150568	0.40238	0.06296	0.09981	0.11952	0.16313	0.65883	0.02695	0.24532	0.40823	0.53025	0.36487	0.30607	0.08199	0.13812	0.47944	0.43302	0.27547	0.16545	0.27361	0.16168	0.19844	0.22558	0.39664	0.16208	0.45858	0.39748	0.61548	0.31069	0.4403	0.08614	0.30853	0.53388	0.47781	0.15928	0.53518	0.1359	0.10598	0.31143	0.28599	0.11165	0.0598
cg06146698	1	241587049	241587099	R	1	240938816	241520478	RGS7	0.18489	0.08518	0.12843	0.51145	0.06927	0.26232	0.12528	0.09499	0.0745	0.06859	0.36569	0.06558	0.4875	0.17761	0.10815	0.11046	0.52784	0.0909	0.43709	0.09777	0.36589	0.3444	0.08412	0.39965	0.46825	0.05988	0.45672	0.40471	0.0497	0.27247	0.08322	0.47439	0.53785	0.31197	0.52969	0.38989	0.12707	0.14932	0.10039	0.22014	0.06628
cg22114991	7	68162874	68162924	F	7	69063904	70257473	AUTS2	0.46549	0.24729	0.50144	0.47626	0.20026	0.1887	0.21134	0.21697	0.2574	0.31219	0.46674	0.44356	0.41461	0.17116	0.36617	0.34957	0.57642	0.14378	0.73432	0.49066	0.32037	0.45738	0.46622	0.64086	0.6785	0.16469	0.20524	0.48764	0.40296	0.21211	0.249	0.21996	0.22838	0.45042	0.20272	0.19301	0.23194	0.13112	0.17323	0.22708	0.65459
cg16002799	19	55669872	55669922	F	19	55670030	55678018	C19orf51	0.41904	0.43859	0.69596	0.48153	0.61694	0.64644	0.97008	0.69474	0.74087	0.30354	0.67942	0.37345	0.94016	0.31838	0.37663	0.35658	0.49517	0.36363	0.47652	0.50582	0.62892	0.39597	0.55767	0.63843	0.93753	0.94714	0.39179	0.38343	0.64747	0.60672	0.95667	0.57984	0.43539	0.4512	0.59301	0.40441	0.43152	0.33865	0.64225	0.35272	0.31367
cg18199434	10	131665967	131666017	R	10	131633546	131762091	EBF3	0.88342	0.87422	0.85222	0.86284	0.57214	0.88857	0.62534	0.87759	0.71697	0.88141	0.90435	0.59974	0.89413	0.57511	0.60664	0.58689	0.86741	0.47407	0.88758	0.81174	0.36193	0.84403	0.85318	0.85634	0.7538	0.62874	0.5533	0.55156	0.7269	0.86106	0.5845	0.80723	0.69106	0.49686	0.80084	0.84	0.6742	0.8363	0.49811	0.81045	0.53355
cg22607903	5	111093199	111093249	F	5	111065001	111093399	C5orf13	0.41983	0.0353	0.05425	0.44545	0.05488	0.25965	0.04999	0.43901	0.34176	0.06225	0.41883	0.3493	0.32207	0.40782	0.44262	0.23989	0.10725	0.33796	0.07429	0.36234	0.43423	0.07733	0.0495	0.07237	0.38769	0.31333	0.34097	0.32706	0.32591	0.32673	0.06821	0.33395	0.40114	0.27463	0.09753	0.39149	0.07596	0.37426	0.07257	0.11022	0.07083
cg20976286	15	28054295	28054345	R	15	28000024	28344458	OCA2	0.03489	0.27101	0.02065	0.1649	0.03258	0.12471	0.32094	0.19198	0.42434	0.04908	0.03155	0.03188	0.48643	0.17679	0.26361	0.38192	0.09581	0.04823	0.36378	0.33543	0.04216	0.28022	0.17619	0.2359	0.21041	0.29755	0.40607	0.37547	0.03223	0.25265	0.26646	0.04852	0.27466	0.19702	0.16088	0.3209	0.41981	0.03253	0.40714	0.29763	0.04224
cg04727458	19	54269469	54269519	R	19	54265597	54265683	MIR519A2	0.05858	0.55874	0.62726	0.69613	0.50262	0.70741	0.64631	0.04018	0.72984	0	0.75233	0.12083	0.6963	0.17359	0.10082	0.78525	0.13956	0.15979	0.67549	0.18974	0.70302	0.73243	0.57437	0.54303	0.57499	0.3478	0.60709	0.73145	0.51782	0.59903	0.77083	0.65144	0.72926	0.3355	0.65964	0.61159	0.15003	0.72181	0.09068	0.75256	0.12336
cg16490805	16	10281150	10281200	F	16	9847266	10276611	GRIN2A	0.65793	0.46473	0.47295	0.7027	0.46566	0.05072	0.43471	0.61541	0.74179	0.61584	0.48347	0.60652	0.45198	0.35545	0.4202	0.50216	0.10066	0.43176	0.64516	0.39982	0.89423	0.45069	0.05949	0.48695	0.7623	0.79592	0.6685	0.38294	0.41003	0.64858	0.75374	0.70263	0.42183	0.48976	0.53593	0.37694	0.58762	0.74315	0.2889	0.71839	0.04272
cg08029281	1	67600427	67600478	F	1	67557858	67594220	C1orf141	0.61173	0.45452	0.22337	0.33377	0.07405	0.20808	0.07875	0.28171	0.0837	0.26966	0.15842	0.24293	0.48619	0.19377	0.75374	0.24829	0.12337	0.29377	0.28717	0.3893	0.51233	0.59573	0.29585	0.22156	0.27785	0.06949	0.47557	0.27587	0.2231	0.36876	0.74261	0.46897	0.15153	0.08575	0.10454	0.63463	0.13541	0.60968	0.60569	0.63173	0.06274
cg13885788	6	52454248	52454298	R	6	52362201	52441862	TRAM2	0.34144	0.5855	0.51581	0.33785	0.03535	0.58501	0.54831	0.26712	0.53414	0.36756	0.59116	0.31838	0.33074	0.0662	0.35165	0.29168	0.73961	0.33813	0.57436	0.36206	0.63266	0.31291	0.4933	0.26232	0.48585	0.49464	0.48082	0.32984	0.36835	0.28477	0.5248	0.31702	0.34632	0.3365	0.33647	0.49118	0.33962	0.04814	0.48646	0.33324	0.50884
cg15173134	10	119000588	119000639	R	10	119000715	119037095	SLC18A2	0.19152	0.03033	0.66392	0.03073	0.03308	0.56186	0.67417	0.52735	0.53089	0.65389	0.70279	0.4964	0.4383	0.62582	0.664	0.56038	0.5688	0.16727	0.59042	0.52428	0.41102	0.61969	0.66703	0.60382	0.64842	0.61391	0.64309	0.60207	0.42321	0.63176	0.46921	0.6534	0.63592	0.61195	0.61834	0.17765	0.3096	0.64836	0.6317	0.39676	0.03653
cg16577947	6	168977185	168977235	R	6	168841830	169068673	SMOC2	0.31346	0.60624	0.64722	0.74973	0.68466	0.75727	0.5204	0.53857	0.37885	0.75792	0.82908	0.70299	0.7086	0.46354	0.63265	0.63246	0.43859	0.75309	0.78667	0.51227	0.25243	0.27653	0.7613	0.77555	0.47617	0.46532	0.70074	0.79575	0.49086	0.78321	0.80479	0.44573	0.53389	0.50766	0.45023	0.72151	0.68695	0.44255	0.62507	0.45305	0.75629
cg23421896	14	78757992	78758042	R	14	78870092	80330758	NRXN3	0.82254	0.65043	0.85219	0.47167	0.4726	0.55028	0.61632	0.65669	0.72559	0.54389	0.81023	0.79569	0.7961	0.76248	0.64711	0.83286	0.59559	0.67367	0.60937	0.67523	0.55619	0.81021	0.83831	0.40316	0.59927	0.22657	0.65271	0.7518	0.81423	0.48324	0.31248	0.62478	0.78896	0.63448	0.79577	0.72638	0.4297	0.76868	0.80995	0.80381	0.66148
cg17078988	8	133759803	133759853	R	8	133722193	133772914	TMEM71	0.55182	0.54589	0.32279	0.27159	0.48148	0.28266	0.65103	0.38429	0.2348	0.64041	0.31572	0.49031	0.6935	0.56034	0.61893	0.53445	0.57044	0.60182	0.55736	0.61263	0.73213	0.67065	0.60926	0.68043	0.61901	0.39944	0.43392	0.29584	0.77875	0.73684	0.55907	0.60935	0.63363	0.64449	0.80269	0.3464	0.23314	0.52011	0.73106	0.56205	0.61946
cg27649396	11	111148703	111148753	R	11	111126706	111156970	C11orf53	0.42775	0.69437	0.71174	0.70313	0.60313	0.31943	0.63109	0.60795	0.37199	0.69545	0.41905	0.44254	0.67899	0.61423	0.38284	0.32084	0.38455	0.5676	0.35808	0.67815	0.70827	0.37934	0.40077	0.60153	0.37487	0.38477	0.38496	0.41894	0.58757	0.64372	0.69237	0.35243	0.41863	0.0768	0.08093	0.53663	0.66891	0.6123	0.31625	0.70781	0.41153
cg23561934	2	121199870	121199921	R	2	121221910	121223925	LOC84931	0.34072	0.11061	0.0597	0.24677	0.23669	0.60377	0.04594	0.48939	0.29899	0.06682	0.42702	0.12641	0.27497	0.19136	0.58317	0.41181	0.43549	0.47069	0.66789	0.23342	0.49879	0.47246	0.19353	0.12816	0.29501	0.47904	0.5832	0.27908	0.49263	0.11458	0.56373	0.55319	0.4333	0.37589	0.40596	0.40136	0.22176	0.33912	0.29485	0.37095	0.31616
cg06631775	12	132972806	132972857	F	12	132680917	132905905	GALNT9	0.49136	0.57677	0.48946	0.04225	0.52643	0.57347	0.07939	0.41197	0.2414	0.04907	0.58202	0.42854	0.38786	0.36589	0.11104	0.56041	0.70869	0.36325	0.39361	0.63412	0.25381	0.58937	0.00713	0.48497	0.45511	0.48469	0.5764	0.48369	0.37587	0.30913	0.6711	0.46921	0.05105	0.42237	0.45195	0.2759	0.48388	0.29889	0.04352	0.08268	0.34944
cg18692382	19	40324897	40324948	F	19	40315990	40324841	DYRK1B	0.76396	0.60118	0.76387	0.37451	0.45371	0.38754	0.8078	0.54558	0.09394	0.74239	0.63617	0.41966	0.36062	0.68736	0.60431	0.22732	0.84857	0.31314	0.59463	0.85624	0.31509	0.40189	0.36129	0.26896	0.57489	0.45379	0.30568	0.52976	0.43844	0.45097	0.5155	0.4845	0.47599	0.28361	0.68506	0.62047	0.46537	0.82367	0.50985	0.73857	0.39154
cg27154731	6	169248135	169248185	R	6	168841830	169068673	SMOC2	0.80861	0.69013	0.25839	0.0302	0.31855	0.65332	0.32489	0.57935	0.59739	0.52665	0.4149	0.49972	0.39979	0.2649	0.65803	0.07695	0.71118	0.26549	0.45004	0.57097	0.63231	0.76865	0.47084	0.68905	0.3945	0.52923	0.45844	0.319	0.03855	0.03192	0.76228	0.77663	0.05227	0.51961	0.7735	0.31972	0.50394	0.04047	0.05013	0.4382	0.0503
[truncated: 3,971 more rows]
[truncated: 206 more columns]
