# Supplementary material for: Genetic variants influence on the placenta regulatory landscape
Source: PLoS Genet. 2018 Nov 19;14(11):e1007785. doi: 10.1371/journal.pgen.1007785 (PMC6277118; doi:10.1371/journal.pgen.1007785)
Supplement: S4 Table — This table relates the significant outcome of the gene set enrichment analysis using GOseq and KEGG database for genes and CpG-associated genes classified as high variable across placenta using MAD. (XLSX) [file pgen.1007785.s016.xlsx]

## Sheet: T4_PathwaysMAD
Pathways Analysis for top 500 highly variables genes and CpG associated genes
Expression Data
Pathway ID	P.value	# overlaping genes	# genes in pathway	Pathway name	Gene names
4512	9.21096e-13	19	151	ECM-receptor interaction	COL1A1	COL1A2	COL3A1	COL5A1	COMP	SPP1	LAMB3	COL4A1	COL4A2	COL6A1	FN1	THBS1	HSPG2	LAMA5	LAMC3	COL5A3	COL6A3	COL6A2	LAMA3
5146	3.19839e-09	16	163	Amoebiasis	COL1A1	COL1A2	COL3A1	COL5A1	IL8	LAMB3	CXCL1	COL4A1	COL4A2	FN1	TGFB3	IL1R2	LAMA5	LAMC3	COL5A3	LAMA3
4974	1.17653e-08	14	136	Protein digestion and absorption	COL1A1	COL1A2	COL3A1	COL5A1	COL17A1	COL4A1	COL4A2	COL6A1	COL15A1	COL5A3	COL6A3	COL6A2	COL18A1	ATP1A4
5323	1.7496e-08	14	143	Rheumatoid arthritis	IL8	FLT1	CXCL1	HLA-DPB1	HLA-DQA1	HLA-DQB1	HLA-DRB1	HLA-DRB5	MMP1	CCL3	TGFB3	FOS	HLA-DQA2	HLA-DPA1
5310	2.49191e-08	8	31	Asthma	HLA-DPB1	HLA-DQA1	HLA-DQB1	HLA-DRB1	HLA-DRB5	PRG2	HLA-DQA2	HLA-DPA1
4510	2.31545e-07	21	389	Focal adhesion	COL1A1	COL1A2	COL3A1	COL5A1	COMP	HGF	SPP1	LAMB3	FLT1	COL4A1	COL4A2	COL6A1	FLT4	FN1	THBS1	LAMA5	LAMC3	COL5A3	COL6A3	COL6A2	LAMA3
5320	3.51453e-07	9	60	Autoimmune thyroid disease	CGA	HLA-DPB1	HLA-DQA1	HLA-DQB1	HLA-DRB1	HLA-DRB5	HLA-G	HLA-DQA2	HLA-DPA1
5322	4.01966e-07	13	160	Systemic lupus erythematosus	C7	HLA-DPB1	HLA-DQA1	HLA-DQB1	HLA-DRB1	HLA-DRB5	HIST1H3D	HIST1H3E	HIST1H4E	HLA-DQA2	HIST1H2AD	HIST3H2A	HLA-DPA1
4060	6.29721e-07	20	399	Cytokine-cytokine receptor interaction	LEP	IL8	CSF3R	IL2RB	CCL4L1	HGF	FLT1	CXCL1	CXCL10	FLT4	INHBA	NGFR	CCL3	CCL4	TGFB3	IL1R2	CXCL14	CCL13	CCL8	CCL4L2
5330	1.00353e-06	8	47	Allograft rejection	HLA-DPB1	HLA-DQA1	HLA-DQB1	HLA-DRB1	HLA-DRB5	HLA-G	HLA-DQA2	HLA-DPA1
5332	2.02868e-06	8	53	Graft-versus-host disease	HLA-DPB1	HLA-DQA1	HLA-DQB1	HLA-DRB1	HLA-DRB5	HLA-G	HLA-DQA2	HLA-DPA1
4940	6.8754e-06	8	59	Type I diabetes mellitus	HLA-DPB1	HLA-DQA1	HLA-DQB1	HLA-DRB1	HLA-DRB5	HLA-G	HLA-DQA2	HLA-DPA1
5145	1.48487e-05	13	213	Toxoplasmosis	LAMB3	PLA2G2A	HLA-DPB1	HLA-DQA1	HLA-DQB1	HLA-DRB1	HLA-DRB5	TGFB3	LAMA5	LAMC3	HLA-DQA2	HLA-DPA1	LAMA3
4672	3.10816e-05	7	59	Intestinal immune network for IgA production	HLA-DPB1	HLA-DQA1	HLA-DQB1	HLA-DRB1	HLA-DRB5	HLA-DQA2	HLA-DPA1
5140	3.50066e-05	9	112	Leishmaniasis	HLA-DPB1	HLA-DQA1	HLA-DQB1	HLA-DRB1	HLA-DRB5	TGFB3	FOS	HLA-DQA2	HLA-DPA1
5144	7.27021e-05	7	71	Malaria	COMP	HBB	HBD	IL8	HGF	TGFB3	THBS1
4145	8.76034e-05	13	251	Phagosome	COMP	CLEC4M	HLA-DPB1	HLA-DQA1	HLA-DQB1	HLA-DRB1	HLA-DRB5	HLA-G	TFRC	THBS1	TUBA4A	HLA-DQA2	HLA-DPA1
5416	0.000157746	9	129	Viral myocarditis	MYH11	HLA-DPB1	HLA-DQA1	HLA-DQB1	HLA-DRB1	HLA-DRB5	HLA-G	HLA-DQA2	HLA-DPA1
4514	0.000159484	12	220	Cell adhesion molecules (CAMs)	CADM3	HLA-DPB1	HLA-DQA1	HLA-DQB1	HLA-DRB1	HLA-DRB5	HLA-G	PVRL3	HLA-DQA2	CLDN1	HLA-DPA1	CLDN8
5150	0.000206602	7	85	Staphylococcus aureus infection	HLA-DPB1	HLA-DQA1	HLA-DQB1	HLA-DRB1	HLA-DRB5	HLA-DQA2	HLA-DPA1
4612	0.000298084	8	111	Antigen processing and presentation	HLA-DPB1	HLA-DQA1	HLA-DQB1	HLA-DRB1	HLA-DRB5	HLA-G	HLA-DQA2	HLA-DPA1
4062	0.00340415	11	290	Chemokine signaling pathway	IL8	CCL4L1	CXCL1	CXCL10	CCL3	CCL4	CXCL14	CCL13	CCL8	GNGT1	CCL4L2
5222	0.00879868	7	160	Small cell lung cancer	LAMB3	COL4A1	COL4A2	FN1	LAMA5	LAMC3	LAMA3
4964	0.0122168	3	33	Proximal tubule bicarbonate reclamation	CA4	ATP1A4	AQP1
4623	0.0158151	4	72	Cytosolic DNA-sensing pathway	CCL4L1	CXCL10	CCL4	CCL4L2
4620	0.0204084	6	154	Toll-like receptor signaling pathway	IL8	SPP1	CXCL10	CCL3	CCL4	FOS
790	0.0223225	2	16	Folate biosynthesis	ALPP	ALPPL2
3320	0.0348582	5	129	PPAR signaling pathway	LPL	HMGCS2	FABP4	FABP5	MMP1
260	0.0440606	3	57	Glycine, serine and threonine metabolism	ALAS2	AOC3	PIPOX
Methylation Data
Pathway ID	P.value	# overlaping genes	# genes in pathway	Pathway name	Gene names
4670	0.000335808	10	206	Leukocyte transendothelial migration	CXCL12	MLLT4	CTNNB1	ACTN3	ITGB2	VAV2	ACTG1	ROCK2	CLDN15	CLDN23
5150	0.00107076	6	85	Staphylococcus aureus infection	MBL2	ITGB2	HLA-DQA1	HLA-DQB1	HLA-DRB5	HLA-DPA1
5416	0.00227327	8	129	Viral myocarditis	ITGB2	ACTG1	HLA-DQA1	HLA-DQB1	HLA-DRB5	HLA-G	HLA-DPA1	CCND1
4145	0.00253991	11	251	Phagosome	MBL2	DYNC2H1	ITGB2	ACTG1	HLA-DQA1	HLA-DQB1	HLA-DRB5	HLA-G	THBS2	HLA-DPA1	TUBB8
4672	0.00366474	5	59	Intestinal immune network for IgA production	CXCL12	HLA-DQA1	HLA-DQB1	HLA-DRB5	HLA-DPA1
5322	0.00401307	7	160	Systemic lupus erythematosus	ACTN3	HLA-DQA1	HLA-DQB1	HLA-DRB5	H2AFY2	HIST3H2A	HLA-DPA1
5310	0.00526385	4	31	Asthma	HLA-DQA1	HLA-DQB1	HLA-DRB5	HLA-DPA1
4514	0.00666451	10	220	Cell adhesion molecules (CAMs)	ITGB2	CDH4	HLA-DQA1	HLA-DQB1	HLA-DRB5	HLA-G	CLDN15	HLA-DPA1	CLDN23	PVRL1
5330	0.00728907	5	47	Allograft rejection	HLA-DQA1	HLA-DQB1	HLA-DRB5	HLA-G	HLA-DPA1
4360	0.00806103	10	240	Axon guidance	CXCL12	SEMA5B	ROBO2	EFNB3	ROCK2	PLXNC1	ABLIM3	ARHGEF12	SEMA6A	NTN4
5332	0.00821782	5	53	Graft-versus-host disease	HLA-DQA1	HLA-DQB1	HLA-DRB5	HLA-G	HLA-DPA1
5320	0.00886122	5	60	Autoimmune thyroid disease	HLA-DQA1	HLA-DQB1	HLA-DRB5	HLA-G	HLA-DPA1
5323	0.0131286	6	143	Rheumatoid arthritis	CXCL12	ITGB2	HLA-DQA1	HLA-DQB1	HLA-DRB5	HLA-DPA1
4520	0.0155897	7	171	Adherens junction	MLLT4	CTNNB1	ACTN3	SMAD3	ACTG1	PARD3	PVRL1
5140	0.0202449	5	112	Leishmaniasis	ITGB2	HLA-DQA1	HLA-DQB1	HLA-DRB5	HLA-DPA1
4612	0.021313	6	111	Antigen processing and presentation	HLA-DQA1	HLA-DQB1	HLA-DRB5	HLA-G	HSPA1A	HLA-DPA1
4940	0.0216823	6	59	Type I diabetes mellitus	HLA-DQA1	HLA-DQB1	HLA-DRB5	HLA-G	HLA-DPA1	PTPRN2
4530	0.0230175	8	222	Tight junction	MLLT4	CTNNB1	ACTN3	ACTG1	CLDN15	PARD3	INADL	CLDN23
5145	0.0315016	7	213	Toxoplasmosis	HLA-DQA1	HLA-DQB1	HLA-DRB5	LAMB1	HSPA1A	PPIF	HLA-DPA1
4510	0.0348491	11	389	Focal adhesion	CTNNB1	ACTN3	VAV2	ACTG1	COL4A2	LAMB1	THBS2	ROCK2	TLN2	PDGFA	CCND1
5130	0.0368703	4	84	Pathogenic Escherichia coli infection	CTNNB1	ACTG1	ROCK2	ARPC3	TUBB8
