# Supplementary material for: Genetic variants influence on the placenta regulatory landscape
Source: PLoS Genet. 2018 Nov 19;14(11):e1007785. doi: 10.1371/journal.pgen.1007785 (PMC6277118; doi:10.1371/journal.pgen.1007785)
Supplement: S5 Table — (XLSX) [file pgen.1007785.s017.xlsx]

## Sheet: T5_eQTLs
List of eQTLs after permutation selection
Variant_ID	gene_ID	TSS_dist	MAF	nominal_PV	regression_slope	adj_PV	adj_PV_num	FDR	n_variant_tested	score	gene_name	chr	start	stop	strand	chr_snp	snp_position
GA005630	NM_002123	61	0.2063	2.15e-14	1.8031	0.000999001	1.31e-09	1.8e-07	3906	2.60132	HLA-DQB1	6	32627657	32634466	-	6	32634405
kgp10033097	NM_006155	69069	0.0875	4.26e-10	0.208617	0.000999001	1.65e-06	8.48e-05	1191	0.0187204	SEP2	2	242254723	242293439	+	2	242185654
kgp10033097	NM_004404	69627	0.0875	4.26e-10	0.208617	0.000999001	3.31e-06	0.000151931	1191	0.0187056	SEP2	2	242255281	242293439	+	2	242185654
kgp10033097	NM_001008491	69069	0.0875	4.26e-10	0.208617	0.000999001	3.57e-06	0.000161833	1191	0.018719	SEP2	2	242254723	242293439	+	2	242185654
kgp10033097	NM_001008492	69627	0.0875	4.26e-10	0.208617	0.000999001	6.17e-06	0.000262153	1191	0.0187036	SEP2	2	242255281	242293439	+	2	242185654
kgp10088568	NM_144628	1196	0.1625	2.12e-06	0.128609	0.001998	0.00247453	0.0397741	1326	0.178164	TBC1D20	20	416126	443187	-	20	441991
kgp10105761	NM_017826	-66653	0.225	1.71e-06	0.458008	0.000999001	0.00172278	0.0300292	1109	0.0399967	SOHLH2	13	36742347	36788752	-	13	36855405
kgp10179618	NM_144582	6976	0.1312	6.66e-07	0.143194	0.001998	0.000490795	0.0108357	1229	0.204347	TEX261	2	71213070	71222001	-	2	71215025
kgp10191021	NM_001114620	-49828	0.3438	8.53e-07	0.228891	0.001998	0.00115709	0.0217902	1036	0.0207004	MGAT1	5	180217543	180230902	-	5	180280730
kgp10191021	NM_001114618	-43913	0.3438	8.53e-07	0.228891	0.001998	0.00123341	0.023012	1036	0.0209189	MGAT1	5	180217543	180236817	-	5	180280730
kgp10191021	NM_002406	-50682	0.3438	8.53e-07	0.228891	0.000999001	0.00183979	0.0315549	1036	0.0204616	MGAT1	5	180217543	180230048	-	5	180280730
kgp10191021	NM_152283	7556	0.3438	2.86e-08	0.162145	0.000999001	0.000239153	0.00594284	996	0.232536	ZFP62	5	180274611	180288286	-	5	180280730
kgp10191021	NM_001114617	-43593	0.3438	8.53e-07	0.228891	0.000999001	0.00134212	0.0246895	1036	0.0208973	MGAT1	5	180217543	180237137	-	5	180280730
kgp10191021	NM_001114619	-49828	0.3438	8.53e-07	0.228891	0.000999001	0.00197717	0.0332597	1036	0.0204577	MGAT1	5	180217543	180230902	-	5	180280730
kgp10191021	NM_001172638	7556	0.3438	2.86e-08	0.162145	0.001998	0.00022573	0.00563837	996	0.232607	ZFP62	5	180274611	180288286	-	5	180280730
kgp10303690	NM_001144869	18503	0.08861	6.12e-07	0.32816	0.000999001	0.000791997	0.0160735	787	0.0332132	LIPT2	11	74202924	74204755	-	11	74186252
kgp10331371	NM_001136180	42646	0.2062	8.72e-07	0.213985	0.000999001	0.000964571	0.0188735	711	0.0196934	HSBP1L1	18	77724582	77730820	+	18	77681936
kgp10408501	NM_001083537	901240	0.25	6.63e-07	0.123963	0.001998	0.00182349	0.0314432	1324	0.00876509	FAM86B1	8	12039614	12051624	-	8	11150384
kgp10408501	NR_003494	901240	0.25	6.63e-07	0.123963	0.001998	0.00228304	0.03734	1324	0.00871173	FAM86B1	8	12039614	12051624	-	8	11150384
kgp10437938	NM_133467	1847	0.1813	2.99e-09	0.559597	0.000999001	3.51e-06	0.000159334	960	0.0884187	CITED4	1	41326729	41328018	-	1	41326171
kgp10470881	NM_175883	31869	0.05625	8.12e-12	0.196224	0.000999001	7.58e-06	0.000309311	1090	0.0189174	OR7D2	19	9296270	9299493	+	19	9264401
kgp10564763	NM_001882	31176	0.275	1.56e-08	0.96352	0.000999001	1.31e-05	0.000490509	1368	0.0930708	CRHBP	5	76248680	76265298	+	5	76217504
kgp10584918	NR_003603	155400	0.2438	2.59e-06	0.0832528	0.001998	0.000790017	0.0160446	291	0.00685747	LOC100101266	19	24344995	24346249	-	19	24190849
kgp10592505	NM_014231	-2487	0.4375	2.9e-06	0.185874	0.004995	0.00316093	0.0480289	1305	0.0226285	VAMP1	12	6571406	6579843	-	12	6582330
kgp10597422	NM_194285	-1716	0.4437	4.48e-07	0.0902382	0.000999001	0.000431801	0.00972646	1111	0.0119964	SPTY2D1	11	18627949	18656020	-	11	18657736
kgp10646804	NM_153015	-104481	0.4625	2.33e-11	0.464483	0.000999001	6.88e-08	5.56e-06	679	0.0401912	TMEM74	8	109795346	109799770	-	8	109904251
kgp1069627	NM_152686	-162	0.3187	1.88e-10	0.15934	0.000999001	5.14e-07	3.1e-05	489	0.031243	DNAJC18	5	138747381	138775139	-	5	138775301
kgp10716596	NM_018397	-798510	0.1062	6.41e-07	0.179119	0.001998	0.00101283	0.0196845	1092	0.0129203	CHDH	3	53850388	53880419	-	3	54678929
kgp10721349	NM_001167598	3513	0.3063	3.58e-08	0.231275	0.000999001	5.84e-05	0.00178869	1162	0.333062	AMACR	5	33997309	34008220	-	5	34004707
kgp10721349	NM_203382	3513	0.3063	3.58e-08	0.231275	0.000999001	6.18e-05	0.00188121	1169	0.333032	AMACR	5	33987093	34008220	-	5	34004707
kgp10721349	NM_001167597	3513	0.3063	3.58e-08	0.231275	0.000999001	4.91e-05	0.00154113	1162	0.333145	AMACR	5	33997112	34008220	-	5	34004707
kgp10721349	NM_001167595	3513	0.3063	3.58e-08	0.231275	0.000999001	8.74e-05	0.00252497	1169	0.332817	AMACR	5	33987093	34008220	-	5	34004707
kgp10721349	NM_014324	3513	0.3063	3.58e-08	0.231275	0.000999001	0.000110052	0.0030789	1169	0.332632	AMACR	5	33987093	34008220	-	5	34004707
kgp10721349	NM_001167596	3513	0.3063	3.58e-08	0.231275	0.000999001	5.26e-05	0.00163631	1162	0.333113	AMACR	5	33997112	34008220	-	5	34004707
kgp10826324	NM_001134194	-608928	0.0875	1.87e-06	0.634167	0.002997	0.002684	0.0423404	1177	0.0458972	ACPP	3	132036211	132087144	+	3	132645139
kgp10826324	NM_001099	-608928	0.0875	1.87e-06	0.634167	0.002997	0.00271566	0.0427	1176	0.0458217	ACPP	3	132036211	132077690	+	3	132645139
kgp10838497	NM_001129890	-144453	0.3438	9.88e-07	0.411668	0.000999001	0.000569849	0.0121719	641	0.0397353	LRRC69	8	92114847	92231464	+	8	92259300
kgp10871742	NM_001006605	57305	0.3312	2.75e-06	0.218536	0.002997	0.00186652	0.0318432	591	0.305241	FAM69A	1	93307721	93427079	-	1	93369774
kgp10883157	NM_015473	513	0.3312	2.2e-23	0.496888	0.000999001	5.66e-17	4.3e-14	885	0.716858	HEATR5A	14	31760995	31858181	-	14	31857668
kgp10958906	NM_032802	-151764	0.1937	1.84e-06	0.124135	0.000999001	0.00129195	0.0239649	826	0.0101558	SPPL2A	15	50999739	51057910	-	15	51209674
kgp11005069	NM_152892	3226	0.3812	1.73e-06	0.128912	0.000999001	0.000941672	0.0185257	669	0.0156596	LRWD1	7	102105390	102113610	+	7	102102164
kgp11012722	NM_145249	-17703	0.1938	3.7e-07	0.299286	0.000999001	0.00101397	0.0196934	1627	0.423275	IFI27L1	14	94547639	94569059	+	14	94565342
kgp11012722	NM_206949	-17703	0.1938	3.7e-07	0.299286	0.000999001	0.000753875	0.0154737	1627	0.425097	IFI27L1	14	94547639	94569059	+	14	94565342
kgp11015637	NM_001042472	-91905	0.4937	4.51e-06	0.157981	0.000999001	0.00212266	0.0353166	597	0.0133352	ABHD12	20	25280850	25371477	-	20	25463382
kgp11015637	NM_015600	-91905	0.4937	4.51e-06	0.157981	0.001998	0.00242037	0.0390993	600	0.0132829	ABHD12	20	25275380	25371477	-	20	25463382
kgp11035591	NM_016220	-211	0.4485	1.02e-10	0.219098	0.000999001	1.68e-07	1.2e-05	462	0.316088	ZNF107	7	64126511	64171399	+	7	64126722
kgp11035591	NM_001013746	-211	0.4485	1.02e-10	0.219098	0.000999001	1.42e-07	1.05e-05	462	0.316088	ZNF107	7	64126511	64171399	+	7	64126722
kgp11053561	NR_031707	-20973	0.2625	3.3e-10	1.88483	0.000999001	1.43e-06	7.42e-05	777	0.189395	MIR1307	10	105154010	105154158	-	10	105175131
kgp11095347	NM_181310	163	0.4375	6.61e-09	0.455538	0.000999001	1.02e-05	0.000396951	1051	0.656942	IL22RA2	6	137464958	137494785	-	6	137494622
kgp11095347	NM_052962	163	0.4375	6.61e-09	0.455538	0.000999001	1.51e-05	0.000554777	1051	0.656838	IL22RA2	6	137464958	137494785	-	6	137494622
kgp11095347	NM_181309	163	0.4375	6.61e-09	0.455538	0.000999001	1.08e-05	0.00041922	1051	0.656927	IL22RA2	6	137464958	137494785	-	6	137494622
kgp11097711	NM_024100	-6374	0.4813	1.16e-10	0.229389	0.000999001	4.78e-07	2.91e-05	1351	0.330929	WDR18	19	984328	994569	+	19	990702
kgp11099373	NM_198828	142696	0.4605	6.44e-07	0.203501	0.000999001	0.00082924	0.0167033	1149	0.0168599	MAST4	5	65892176	66282350	+	5	65749480
kgp11099373	NM_001164664	142696	0.4605	6.44e-07	0.203501	0.000999001	0.000883239	0.017616	1267	0.0168443	MAST4	5	65892176	66465422	+	5	65749480
kgp11099373	NM_015183	375124	0.4605	6.44e-07	0.203501	0.000999001	0.000737765	0.015197	1174	0.0156142	MAST4	5	66124604	66465422	+	5	65749480
kgp11189509	NM_001160354	1905	0.4313	2.34e-08	0.520162	0.000999001	6.06e-05	0.00184846	1249	0.0687384	LY6K	8	143781529	143785582	+	8	143779624
kgp11189509	NM_001160355	1905	0.4313	2.34e-08	0.520162	0.000999001	6.64e-05	0.00199362	1249	0.0687284	LY6K	8	143781529	143785582	+	8	143779624
kgp11189509	NM_017527	1905	0.4313	2.34e-08	0.520162	0.000999001	5.94e-05	0.00181494	1249	0.0687407	LY6K	8	143781529	143785582	+	8	143779624
kgp11359854	NM_001100623	11003	0.5	3.62e-15	0.216109	0.000999001	1.27e-11	2.84e-09	387	0.0232223	PLEKHB2	2	131862420	131907424	+	2	131851417
kgp11359854	NM_017958	11003	0.5	3.62e-15	0.216109	0.000999001	7.81e-12	1.78e-09	387	0.0232223	PLEKHB2	2	131862420	131907424	+	2	131851417
kgp11367156	NM_001080479	-42952	0.25	4.45e-07	0.224576	0.000999001	0.000689039	0.0143674	1282	0.31934	RGNEF	5	72921983	73207527	+	5	72964935
kgp11634520	NM_002783	14345	0.1813	2.55e-23	2.93568	0.000999001	6.75e-18	7.8e-15	571	0.409301	PSG7	19	43428286	43441330	-	19	43426985
kgp11637843	NM_000535	-63096	0.1711	1.02e-06	0.237726	0.000999001	0.00140719	0.0255901	952	0.0209585	PMS2	7	6012871	6048737	-	7	6111833
kgp11637843	NR_003085	-63096	0.1711	1.02e-06	0.237726	0.000999001	0.00136371	0.0249596	952	0.0209721	PMS2	7	6012871	6048737	-	7	6111833
kgp116387	NM_012194	156906	0.4188	1.65e-06	0.0500521	0.003996	0.0025335	0.0404074	1123	0.00401471	C11orf41	11	33563877	33695644	+	11	33406971
kgp1170078	NM_212554	30314	0.4437	1.98e-08	0.131958	0.000999001	4.05e-05	0.00131355	1645	0.190125	METTL10	10	126447406	126480439	-	10	126450125
kgp11765865	NM_199129	-15588	0.2375	1.58e-07	0.138526	0.001998	0.000445113	0.00996419	1248	0.0142055	TMEM189	20	48740274	48770335	-	20	48785923
kgp11765865	NM_001162505	-15588	0.2375	1.58e-07	0.138526	0.000999001	0.00040144	0.00914233	1248	0.0142173	TMEM189	20	48740274	48770335	-	20	48785923
kgp11765865	NR_027889	-15588	0.2375	1.58e-07	0.138526	0.000999001	0.000343133	0.00801981	1248	0.0142334	TMEM189	20	48740274	48770335	-	20	48785923
kgp11777521	NM_006059	-31883	0.3937	3.39e-07	0.252802	0.001998	0.000611457	0.0129744	1278	0.359984	LAMC3	9	133884504	133968446	+	9	133916387
kgp11898816	NM_005330	-163226	0.06875	1.78e-07	0.878355	0.001998	0.000894732	0.0178084	1767	0.0718754	HBE1	11	5289580	5291373	-	11	5454599
kgp11964094	NM_018842	-3097	0.1312	4.72e-06	0.298966	0.001998	0.00277025	0.0432992	871	0.0355799	BAIAP2L1	7	97920964	98030427	-	7	98033524
kgp1200923	NM_001130475	-3759	0.1938	1.25e-08	0.177606	0.000999001	1.26e-05	0.00047708	941	0.0215636	THAP5	7	108202673	108210167	-	7	108213926
kgp1200923	NM_182529	-4029	0.1938	1.25e-08	0.177606	0.000999001	1.17e-05	0.000446532	941	0.0213842	THAP5	7	108202673	108209897	-	7	108213926
kgp12032829	NM_181581	566826	0.2312	7.17e-07	0.13363	0.000999001	0.000970076	0.0189555	962	0.00989575	DUS4L	7	107204432	107218966	+	7	106637606
kgp12072350	NM_002218	12179	0.2375	1.51e-08	0.195696	0.000999001	2.08e-05	0.000737952	740	0.282121	ITIH4	3	52847007	52864717	-	3	52852538
kgp12072350	NM_001166449	12179	0.2375	1.51e-08	0.195696	0.000999001	2.18e-05	0.000769046	740	0.282113	ITIH4	3	52847007	52864717	-	3	52852538
kgp12161760	NM_014570	-23421	0.4188	1.03e-17	0.253818	0.000999001	1.15e-13	4.01e-11	1371	0.0252267	ARFGAP3	22	43192532	43253408	-	22	43276829
kgp12161760	NM_001142293	-23421	0.4188	1.03e-17	0.253818	0.000999001	1.53e-13	5.15e-11	1371	0.0252267	ARFGAP3	22	43192532	43253408	-	22	43276829
kgp12210628	NM_033510	-21711	0.09375	8.11e-17	0.380576	0.000999001	1.1e-08	1.14e-06	960	0.0418546	DISP2	15	40650434	40663256	+	15	40672145
kgp12367602	NM_199441	8028	0.225	1.75e-07	0.275429	0.000999001	0.000173511	0.00450941	1197	0.395568	ZNF334	20	45129709	45142194	-	20	45134166
kgp12367602	NM_018102	8028	0.225	1.75e-07	0.275429	0.000999001	0.000196467	0.00502024	1197	0.395365	ZNF334	20	45129709	45142194	-	20	45134166
kgp12454921	NM_203471	-4968	0.35	3.48e-12	0.649487	0.000999001	1.39e-08	1.39e-06	950	0.93701	LGALS14	19	40194946	40200087	+	19	40199914
kgp12454921	NM_020129	-4968	0.35	3.48e-12	0.649487	0.000999001	2.41e-08	2.26e-06	950	0.93701	LGALS14	19	40194946	40200087	+	19	40199914
kgp1250702	NM_177543	1925	0.425	2.32e-10	0.835767	0.000999001	1.35e-06	7.02e-05	946	1.20567	PPAP2C	19	281046	291169	-	19	289244
kgp1250702	NM_003712	2191	0.425	2.32e-10	0.835767	0.000999001	9.4e-07	5.14e-05	946	1.20569	PPAP2C	19	281046	291435	-	19	289244
kgp1250702	NM_177526	2191	0.425	2.32e-10	0.835767	0.000999001	7.99e-07	4.47e-05	946	1.2057	PPAP2C	19	281046	291435	-	19	289244
kgp12532691	NM_001142800	254346	0.05844	1.46e-07	0.268683	0.004995	0.00212646	0.0353594	1387	0.373921	EYS	6	64429876	66417118	-	6	66162772
kgp12532691	NM_001142801	254346	0.05844	1.46e-07	0.268683	0.00599401	0.00235507	0.0382583	1006	0.372798	EYS	6	66039171	66417118	-	6	66162772
kgp12532691	NM_198283	126925	0.05844	1.46e-07	0.268683	0.003996	0.00219508	0.0362917	941	0.37356	EYS	6	66044806	66289697	-	6	66162772
kgp1267258	NM_001040710	-16030	0.3812	7.41e-12	0.344498	0.000999001	1.5e-07	1.09e-05	787	0.497	C2orf84	2	24397972	24414566	+	2	24414002
kgp12689101	NM_206998	-857234	0.05	2.69e-12	0.0706785	0.00599401	0.00249496	0.0399972	826	0.00496664	SCGB1D4	11	62063754	62066536	-	11	62923770
kgp12913256	NM_022122	129536	0.06875	8.67e-11	0.0522005	0.004995	0.00232678	0.0378626	1000	0.00430853	MMP27	11	102562415	102576468	-	11	102446932
kgp1299861	NR_003584	-360	0.3125	1.64e-22	0.640099	0.000999001	1.63e-17	1.47e-14	821	0.923468	SNHG8	4	119199914	119200974	+	4	119200274
kgp13073750	NM_138961	415	0.05	1.2e-07	0.401064	0.000999001	0.000206063	0.00521473	1261	0.575596	ESAM	11	124623021	124632223	-	11	124631808
kgp13227056	NR_027695	39290	0.0875	1.84e-14	0.547488	0.000999001	3.27e-08	2.97e-06	1322	0.0517533	DSCR10	21	39578250	39580736	+	21	39538960
kgp13227056	NM_002243	89704	0.0875	2.43e-10	0.576452	0.000999001	2.37e-06	0.000115629	1306	0.0505411	KCNJ15	21	39628664	39673744	+	21	39538960
kgp13227056	NM_170737	105469	0.0875	2.43e-10	0.576452	0.000999001	1.04e-06	5.55e-05	1302	0.0498366	KCNJ15	21	39644429	39673744	+	21	39538960
kgp13227056	NM_170736	89910	0.0875	2.43e-10	0.576452	0.000999001	1.65e-06	8.48e-05	1306	0.0505325	KCNJ15	21	39628870	39673744	+	21	39538960
kgp1370184	NM_024663	-12713	0.325	4.61e-07	0.12391	0.001998	0.000748419	0.0153726	1558	0.176016	NPEPL1	20	57267862	57290899	+	20	57280575
kgp1371051	NM_003432	42540	0.35	2.71e-06	0.115501	0.000999001	0.00101697	0.0197384	483	0.0106229	ZNF131	5	43121642	43175821	+	5	43079102
kgp1391681	NM_181703	-963	0.45	1.8e-08	0.307144	0.000999001	2.16e-05	0.000763469	489	0.04466	GJA5	1	147228332	147232714	-	1	147233677
kgp1391681	NM_005266	11807	0.45	1.8e-08	0.307144	0.000999001	2.39e-05	0.000832184	490	0.442746	GJA5	1	147228332	147245484	-	1	147233677
kgp13985972	NM_198594	2787	0.06875	6.81e-10	0.463353	0.000999001	1.38e-05	0.000511099	2148	0.0583752	C1QTNF1	17	77020251	77045869	+	17	77017464
kgp13985972	NM_198593	13008	0.06875	6.81e-10	0.463353	0.000999001	7.1e-06	0.000293487	2146	0.0488962	C1QTNF1	17	77030472	77045869	+	17	77017464
kgp13985972	NM_030968	2787	0.06875	6.81e-10	0.463353	0.000999001	8.18e-06	0.000329186	2148	0.0583858	C1QTNF1	17	77020251	77045869	+	17	77017464
kgp13991059	NM_001042697	14988	0.05	7.93e-15	0.630154	0.000999001	2.14e-10	3.45e-08	917	0.90912	ZSWIM7	17	15879877	15903006	-	17	15888018
kgp13991059	NM_001042698	14988	0.05	7.93e-15	0.630154	0.000999001	1.67e-10	2.75e-08	917	0.90912	ZSWIM7	17	15879877	15903006	-	17	15888018
kgp14026853	NM_001113434	10111	0.05625	3.31e-06	0.152828	0.001998	0.00135444	0.0248529	395	0.215005	C17orf51	17	21431572	21454941	-	17	21444830
kgp14101426	NM_002861	676	0.0625	4.3e-09	0.3709	0.000999001	3.11e-05	0.00105468	1159	0.534531	PCYT2	17	79862092	79869294	-	17	79868618
kgp1438356	NM_001004313	16365	0.4873	3.52e-09	0.204268	0.000999001	1.12e-05	0.000432777	1528	0.294569	TMEM220	17	10616640	10633646	-	17	10617281
kgp1501130	NM_001098497	30749	0.3125	6.22e-11	0.459195	0.000999001	1.93e-07	1.35e-05	1108	0.0444361	SGSM1	22	25202136	25322813	+	22	25171387
kgp1501130	NM_133454	30749	0.3125	6.22e-11	0.459195	0.000999001	9.14e-08	7.19e-06	1108	0.0444364	SGSM1	22	25202136	25322813	+	22	25171387
kgp1501130	NM_001098498	30749	0.3125	6.22e-11	0.459195	0.000999001	1.97e-07	1.37e-05	1108	0.0444361	SGSM1	22	25202136	25322813	+	22	25171387
kgp1501130	NM_001039948	30749	0.3125	6.22e-11	0.459195	0.000999001	1.43e-07	1.05e-05	1108	0.0444363	SGSM1	22	25202136	25322813	+	22	25171387
kgp15161806	NM_001080426	-13796	0.3544	2.12e-06	0.143885	0.001998	0.00235806	0.0382775	1155	0.199636	DUSP27	1	167064087	167098402	+	1	167077883
kgp15792554	NM_002021	-947808	0.05	9.07e-07	0.769693	0.001998	0.00059831	0.0127141	1021	0.0553804	FMO1	1	171217663	171255111	+	1	172165471
kgp15830627	NM_001004734	-20316	0.09375	2.37e-12	0.379117	0.000999001	4.36e-06	0.000191889	513	0.0382129	OR14I1	1	248844670	248845605	-	1	248865921
kgp15888548	NM_025150	-428	0.075	4.8e-06	0.183704	0.000999001	0.00192982	0.0326724	438	0.25637	TARS2	1	150459920	150479747	+	1	150460348
kgp1589760	NM_199138	30769	0.1	3.54e-09	0.229527	0.002997	0.00279202	0.0435045	1303	0.0214708	FAM123A	13	25742673	25745857	-	13	25715088
kgp1589760	NM_152704	30769	0.1	3.54e-09	0.229527	0.001998	0.00225519	0.0370125	1303	0.0216166	FAM123A	13	25742673	25745857	-	13	25715088
kgp16309591	NM_020995	-367400	0.05	2.27e-11	0.517682	0.000999001	1.35e-05	0.000502074	728	0.0405017	HPR	16	72097125	72111144	+	16	72464525
kgp1710668	NM_182614	-1175	0.1812	9.98e-10	0.37653	0.000999001	1.65e-06	8.48e-05	932	0.543172	FAM70B	13	114462216	114514895	+	13	114463391
kgp17285247	NM_001173977	-261941	0.05	1.72e-12	0.586116	0.000999001	2.88e-06	0.000136404	2099	0.845471	LRRC16A	6	25279656	25620756	+	6	25541597
kgp17285247	NM_017640	-261941	0.05	1.72e-12	0.586116	0.000999001	1.96e-06	9.87e-05	2099	0.845503	LRRC16A	6	25279656	25620756	+	6	25541597
kgp174094	NM_003080	-6000	0.35	1.67e-08	0.198761	0.000999001	3.34e-05	0.00111763	844	0.0249997	SMPD2	6	109761931	109765121	+	6	109767931
kgp1751831	NM_006435	-22523	0.2313	9.95e-07	0.229973	0.000999001	0.000404067	0.00918768	654	0.022871	IFITM2	11	308107	309409	+	11	330630
kgp1798067	NM_003641	-15905	0.2437	2.98e-06	0.274898	0.001998	0.0020088	0.0336937	657	0.0276974	IFITM1	11	313991	315271	+	11	329896
kgp1803625	NM_006969	-5784	0.1188	1.6e-17	0.75576	0.000999001	6.53e-12	1.55e-09	1620	0.087238	ZNF28	19	53300662	53324885	-	19	53330669
kgp18111379	NM_024727	-696951	0.05	1.78e-09	0.193726	0.001998	0.00105059	0.0202744	937	0.0141067	LRRC31	3	169557029	169587660	-	3	170284611
kgp18216738	NM_017886	115224	0.1188	1.1e-12	0.376494	0.000999001	1.81e-08	1.76e-06	1101	0.543165	ULK4	3	41288091	42003660	-	3	41888436
kgp1857835	NR_003190	-997570	0.3438	1.35e-06	0.51861	0.001998	0.00148428	0.0266764	786	0.0365905	LOC162632	17	16690206	16707819	+	17	17687776
kgp1886290	NM_014015	1324	0.4	8.16e-12	0.160732	0.000999001	3.86e-08	3.42e-06	1577	0.231886	DEXI	16	11022750	11036257	-	16	11034933
kgp19359475	NM_001898	-290028	0.05	3.9e-09	0.493144	0.002997	0.00194065	0.0327879	1051	0.0379221	CST1	20	23728191	23731574	-	20	24021602
kgp1979338	NM_001008226	-779093	0.08125	2e-24	0.878976	0.000999001	3.33e-14	1.23e-11	604	0.0649309	FAM154B	15	82555152	82577265	+	15	83334245
kgp20224212	NM_001164457	-905242	0.05	1.36e-12	0.0589021	0.000999001	4.97e-05	0.00155617	962	0.00428774	ZNF705G	8	7215499	7220490	-	8	8125732
kgp20290595	NM_001137610	558516	0.05	1.21e-08	0.160528	0.001998	0.000555907	0.0119182	1370	0.0120039	FAM86B2	8	12283126	12293852	-	8	11735336
kgp20461719	NM_052963	-1551	0.2063	2.72e-09	0.271261	0.000999001	7.37e-06	0.000302633	987	0.0369054	TOP1MT	8	144391530	144417050	-	8	144418601
kgp2054737	NM_001126115	-716172	0.1519	3.63e-06	0.171755	0.003996	0.00322607	0.0489671	1192	0.012116	TP53	17	7571720	7578811	-	17	8294983
kgp2084279	NM_005717	50536	0.4125	2.74e-09	0.194342	0.000999001	4.13e-06	0.000183785	832	0.0182988	ARPC5	1	183595333	183604985	-	1	183554449
kgp2087890	NM_203458	-174128	0.15	2.54e-16	0.968735	0.000999001	1.87e-13	6.07e-11	124	0.0843415	NOTCH2NL	1	145209111	145285911	+	1	145383239
kgp21056593	NM_201592	65373	0.075	4.96e-08	0.169794	0.00799201	0.00248338	0.039872	1273	0.235194	GPM6A	4	176554089	176923648	-	4	176858275
kgp21056593	NM_201591	-124093	0.075	4.96e-08	0.169794	0.003996	0.00167288	0.0293709	1183	0.0140515	GPM6A	4	176554089	176734182	-	4	176858275
kgp21056593	NM_005277	65373	0.075	4.96e-08	0.169794	0.001998	0.00164868	0.0290476	1273	0.237845	GPM6A	4	176554089	176923648	-	4	176858275
kgp2130067	NM_004231	-5783	0.1062	9.72e-08	0.213523	0.000999001	0.000155045	0.0041033	846	0.0268136	ATP6V1F	7	128502898	128505902	+	7	128508681
kgp21325786	NR_027257	-264	0.07595	1.63e-15	0.205913	0.000999001	4.31e-08	3.71e-06	1316	0.297069	FLJ26850	19	50553937	50570049	+	19	50554201
kgp2140590	NM_001146003	-10853	0.1875	2.75e-06	0.548772	0.002997	0.00218931	0.0362377	1226	0.763021	NEK11	3	130745694	131069308	+	3	130756547
kgp2140590	NM_145910	-10853	0.1875	2.75e-06	0.548772	0.000999001	0.0024433	0.0393597	1139	0.760549	NEK11	3	130745694	130893979	+	3	130756547
kgp2141611	NM_015976	-23399	0.1438	1.81e-09	0.196112	0.000999001	7.42e-06	0.000303925	911	0.282844	SNX7	1	99127236	99226054	+	1	99150635
kgp2141611	NM_152238	-23399	0.1438	1.81e-09	0.196112	0.000999001	3.02e-06	0.000142091	911	0.28289	SNX7	1	99127236	99226054	+	1	99150635
kgp21460308	NM_006149	-183727	0.0625	9.32e-12	0.961679	0.000999001	9.79e-06	0.000385554	981	0.0793079	LGALS4	19	39292312	39303740	-	19	39487467
kgp21490529	NM_001459	-14881	0.1392	6.55e-10	0.562438	0.000999001	3.36e-06	0.00015397	1117	0.0705918	FLT3LG	19	49977486	49989487	+	19	49992367
kgp2180413	NM_178497	14927	0.1688	5.9e-08	0.704804	0.000999001	8.85e-05	0.00254836	938	0.0731457	C4orf26	4	76481258	76489927	+	4	76466331
kgp2212620	NM_014435	30208	0.1188	2.53e-07	0.401138	0.000999001	0.000314105	0.00748362	1040	0.0500392	NAAA	4	76834810	76862166	-	4	76831958
kgp2212620	NM_001042402	30208	0.1188	2.53e-07	0.401138	0.000999001	0.000205451	0.0052038	1040	0.575708	NAAA	4	76831809	76862166	-	4	76831958
kgp22267220	NM_018918	-815551	0.1188	9.39e-07	0.0938575	0.001998	0.00225831	0.0370404	1060	0.00673962	PCDHGA5	5	140743898	140892546	+	5	141559449
kgp22267220	NM_032054	-815551	0.1188	9.39e-07	0.0938575	0.001998	0.0018155	0.0313429	938	0.00668074	PCDHGA5	5	140743898	140746337	+	5	141559449
kgp2233569	NM_005768	-186588	0.05625	2.68e-07	0.31427	0.000999001	0.00051057	0.0111615	1220	0.0256052	LPCAT3	12	7085348	7125842	-	12	7312430
kgp2234296	NR_026680	-16213	0.1437	3.31e-17	0.502039	0.000999001	1.05e-12	2.94e-10	593	0.724289	MGC57346	17	43697712	43715327	+	17	43713925
kgp2234296	NR_027295	-15944	0.1437	3.31e-17	0.502039	0.000999001	7.92e-13	2.24e-10	592	0.724289	MGC57346	17	43697981	43715327	+	17	43713925
kgp2256396	NM_019023	-48985	0.4103	1.12e-06	0.104644	0.001998	0.000780454	0.0158839	489	0.0129919	PRMT7	16	68344945	68391162	+	16	68393930
kgp2263974	NR_028501	-7712	0.09375	7.69e-08	0.761315	0.000999001	0.000243924	0.00602943	1056	0.0845428	ECEL1P2	2	233250461	233251754	-	2	233259466
kgp22750449	NM_004668	666053	0.05	8.91e-07	0.227051	0.000999001	0.00166795	0.029321	957	0.0164361	MGAM	7	141695679	141806546	+	7	141029626
kgp22770718	NR_026997	43316	0.4688	9.88e-24	0.457293	0.000999001	1.95e-17	1.66e-14	1949	0.0531892	C22orf34	22	50013290	50051190	-	22	50007874
kgp22827734	NM_001123225	9541	0.1375	7.47e-08	0.410348	0.000999001	0.000155338	0.00410729	623	0.589575	C22orf41	22	50989542	51001328	-	22	50991787
kgp22829600	NM_001004128	15751	0.1625	4.32e-08	0.674963	0.000999001	5.66e-05	0.00174301	903	0.0697156	QSOX1	1	180123968	180167167	+	1	180108217
kgp22829600	NM_002826	15751	0.1625	4.32e-08	0.674963	0.000999001	5.57e-05	0.00171966	903	0.0697172	QSOX1	1	180123968	180167167	+	1	180108217
kgp2370563	NM_024617	66706	0.2308	1.06e-10	0.233422	0.000999001	4.16e-07	2.58e-05	1024	0.336748	ZCCHC6	9	88902650	88969369	-	9	88902663
kgp2408488	NM_016085	39172	0.2	5.49e-09	0.130119	0.000999001	6.61e-06	0.000277446	640	0.0123001	C2orf28	2	27435219	27440044	+	2	27396047
kgp2408488	NM_080592	38852	0.2	5.49e-09	0.130119	0.000999001	9.6e-06	0.000379037	640	0.0123084	C2orf28	2	27434899	27440044	+	2	27396047
kgp2408488	NM_001170795	39172	0.2	5.49e-09	0.130119	0.000999001	9.08e-06	0.000360381	640	0.0122991	C2orf28	2	27435219	27440044	+	2	27396047
kgp2474030	NM_001017402	-5928	0.5	1.2e-06	0.503296	0.001998	0.0015024	0.0269184	1164	0.0563721	LAMB3	1	209788220	209824679	-	1	209830607
kgp2474030	NM_000228	-4787	0.5	1.2e-06	0.503296	0.003996	0.00183071	0.0315113	1166	0.0575209	LAMB3	1	209788220	209825820	-	1	209830607
kgp2474030	NM_001127641	-4933	0.5	1.2e-06	0.503296	0.000999001	0.00146786	0.0264142	1166	0.0576194	LAMB3	1	209788220	209825674	-	1	209830607
kgp2483354	NM_001355	66723	0.475	2.08e-15	0.383401	0.000999001	7.89e-11	1.46e-08	1061	0.0349414	DDT	22	24313555	24322019	-	22	24255296
kgp2483354	NM_001084392	61384	0.475	2.08e-15	0.383401	0.000999001	1.82e-10	2.98e-08	1056	0.0349414	DDT	22	24313555	24316680	-	22	24255296
kgp2483354	NM_001084393	53730	0.475	3.89e-07	0.264849	0.000999001	0.000356177	0.00827453	1054	0.0241152	DDTL	22	24309026	24314747	+	22	24255296
kgp2498912	NM_001015887	-70030	0.1	3.17e-09	0.153829	0.000999001	3.1e-05	0.00105245	1058	0.0137735	IGSF11	3	118619481	118753676	-	3	118823706
kgp2498912	NM_152538	41192	0.1	3.17e-09	0.153829	0.000999001	3.4e-05	0.00113396	1090	0.221677	IGSF11	3	118619481	118864898	-	3	118823706
kgp2578997	NM_001005911	22745	0.2562	5.87e-09	0.141599	0.000999001	7.4e-06	0.000303443	375	0.204222	IP6K2	3	48730886	48754706	-	3	48731961
kgp2578997	NR_027437	22745	0.2562	5.87e-09	0.141599	0.000999001	1.24e-05	0.000469432	375	0.204188	IP6K2	3	48730886	48754706	-	3	48731961
kgp2578997	NR_027438	22745	0.2562	5.87e-09	0.141599	0.000999001	1.07e-05	0.000416424	375	0.204199	IP6K2	3	48730886	48754706	-	3	48731961
kgp2578997	NM_001005910	22745	0.2562	5.87e-09	0.141599	0.000999001	1.2e-05	0.000456898	375	0.204191	IP6K2	3	48730886	48754706	-	3	48731961
kgp2578997	NM_001005909	22745	0.2562	5.87e-09	0.141599	0.000999001	5.12e-06	0.000222968	375	0.204239	IP6K2	3	48725437	48754706	-	3	48731961
kgp2578997	NM_001146178	22745	0.2562	5.87e-09	0.141599	0.000999001	4.67e-06	0.000204677	375	0.204242	IP6K2	3	48730886	48754706	-	3	48731961
kgp2578997	NM_016291	22745	0.2562	5.87e-09	0.141599	0.000999001	1.14e-05	0.000437729	375	0.204195	IP6K2	3	48725437	48754706	-	3	48731961
kgp2578997	NM_001146179	22745	0.2562	5.87e-09	0.141599	0.000999001	6.9e-06	0.00028647	375	0.204226	IP6K2	3	48730886	48754706	-	3	48731961
kgp2599864	NM_139280	-38826	0.3938	5.09e-07	0.158769	0.000999001	0.000296014	0.00713495	723	0.0149179	ORMDL3	17	38077296	38083854	-	17	38122680
kgp2607665	NR_027430	-15582	0.1188	6.8e-11	0.307924	0.000999001	2.88e-07	1.89e-05	1158	0.0318954	LOC219347	10	81805991	81838949	-	10	81854531
kgp2607665	NR_027428	-15582	0.1188	6.8e-11	0.307924	0.000999001	3.3e-07	2.11e-05	1158	0.0318953	LOC219347	10	81805991	81838949	-	10	81854531
kgp2607665	NR_027429	-15582	0.1188	6.8e-11	0.307924	0.000999001	3e-07	1.96e-05	1158	0.0318954	LOC219347	10	81805991	81838949	-	10	81854531
kgp2607665	NR_027431	-15582	0.1188	6.8e-11	0.307924	0.000999001	7.41e-07	4.2e-05	1158	0.0318947	LOC219347	10	81805991	81838949	-	10	81854531
kgp2607665	NR_027432	-15582	0.1188	6.8e-11	0.307924	0.000999001	4.72e-07	2.88e-05	1158	0.0318951	LOC219347	10	81805991	81838949	-	10	81854531
kgp2614073	NM_003281	15503	0.5	3.82e-08	0.0608586	0.000999001	4.88e-05	0.0015359	1358	0.0876655	TNNI1	1	201372895	201390874	-	1	201375371
kgp2656752	NM_001080513	-3949	0.06875	1.17e-11	0.20667	0.000999001	2.03e-05	0.000724317	1795	0.0249369	CPN2	3	194060495	194072057	-	3	194076006
kgp2676930	NM_001033047	349928	0.05	5.8e-07	0.936928	0.003996	0.0019485	0.0328923	729	0.0709812	NPNT	4	106816605	106892827	+	4	106466677
kgp2685370	NM_022896	47	0.475	1.27e-10	0.205305	0.000999001	8.96e-07	4.93e-05	1033	0.0527503	LPIN3	20	39969560	39989221	+	20	39969513
kgp2715093	NM_022842	-22298	0.3875	2.63e-09	0.392368	0.000999001	1.39e-05	0.000513294	918	0.0391683	CDCP1	3	45123770	45187914	-	3	45210212
kgp2715093	NM_178181	-22298	0.3875	2.63e-09	0.392368	0.000999001	6.48e-06	0.000273196	898	0.0391777	CDCP1	3	45151733	45187914	-	3	45210212
kgp2732878	NM_002507	46908	0.1938	1.3e-06	0.465572	0.001998	0.00145867	0.0263201	1133	0.0421457	NGFR	17	47572655	47592365	+	17	47525747
kgp2753905	NM_001159322	48626	0.15	1.1e-06	0.323218	0.001998	0.00172664	0.0300783	1156	0.452279	PLA2G4C	19	48551101	48614109	-	19	48565483
kgp2753905	NM_003706	48626	0.15	1.1e-06	0.323218	0.00799201	0.00258832	0.0411455	1156	0.447119	PLA2G4C	19	48551101	48614109	-	19	48565483
kgp2753905	NM_001159323	48626	0.15	1.1e-06	0.323218	0.004995	0.00174668	0.0303908	1156	0.452134	PLA2G4C	19	48551101	48614109	-	19	48565483
kgp2776549	NM_021995	-41959	0.15	2.32e-13	0.664673	0.000999001	9.31e-09	9.86e-07	1106	0.0624428	UTS2	1	7907673	7913551	-	1	7955510
kgp2776549	NM_006786	-42406	0.15	2.32e-13	0.664673	0.000999001	9.19e-09	9.76e-07	1106	0.0623807	UTS2	1	7907673	7913104	-	1	7955510
kgp280659	NM_175888	-11548	0.5	4.05e-06	0.130827	0.004995	0.00224926	0.0369549	800	0.181768	ZNF620	3	40547530	40559197	+	3	40559078
kgp280659	NR_024114	-11548	0.5	4.05e-06	0.130827	0.004995	0.00227361	0.0372069	800	0.181721	ZNF620	3	40547530	40559197	+	3	40559078
kgp2817314	NM_194255	4348	0.4667	1.74e-07	0.308524	0.000999001	0.000370669	0.00854253	1457	0.441304	SLC19A1	21	46934629	46962351	-	21	46958003
kgp2861072	NM_006250	1142814	0.0875	1.22e-07	0.654784	0.000999001	0.000439517	0.00986183	1388	0.0474772	PRH1	12	11033560	11324210	-	12	10181396
kgp2876115	NM_207437	-154075	0.0625	1.05e-10	0.160863	0.000999001	0.000363041	0.00839922	1180	0.230127	DNAH10	12	124247042	124420265	+	12	124401117
kgp2891249	NM_016134	-401547	0.1603	2.21e-06	0.177052	0.001998	0.00279242	0.0435045	1278	0.24432	PGCP	8	97657499	98155721	+	8	98059046
kgp2894775	NM_006857	-24360	0.35	6.45e-07	0.107384	0.001998	0.000684194	0.0142767	1112	0.0111649	SNRNP27	2	70121090	70132348	+	2	70145450
kgp2896628	NM_015994	-25580	0.1709	6.82e-09	0.127976	0.000999001	7.73e-06	0.000314208	572	0.012605	ATP6V1D	14	67804590	67826591	-	14	67852171
kgp2920905	NR_027486	750409	0.1188	2.86e-07	0.0935643	0.000999001	0.00153345	0.0273391	701	0.00673438	TBC1D3P2	17	60342069	60353016	-	17	59602607
kgp2928404	NM_018465	61265	0.2125	4.57e-08	0.16302	0.000999001	0.000177326	0.00458793	1297	0.234109	C9orf46	9	5357973	5437860	-	9	5376595
kgp2935740	NM_014861	-1428	0.3117	8.71e-18	1.41599	0.000999001	1.65e-13	5.47e-11	2965	2.04284	ATP2C2	16	84402133	84497792	+	16	84403561
kgp2952693	NM_130830	4304	0.125	3.88e-17	1.22965	0.000999001	7.92e-11	1.46e-08	1788	1.77401	LRRC15	3	194075977	194090472	-	3	194086168
kgp2952693	NM_001135057	4304	0.125	3.88e-17	1.22965	0.000999001	2.38e-10	3.76e-08	1788	1.77401	LRRC15	3	194075977	194090472	-	3	194086168
kgp2966085	NM_020747	695149	0.45	3.93e-06	0.124483	0.001998	0.00326266	0.0492924	1337	0.00890985	ZNF608	5	123972610	124080805	-	5	123385656
kgp3197732	NM_031207	-545698	0.06875	6.41e-07	0.460727	0.000999001	0.000764093	0.0156169	808	0.0343329	HYI	1	43916824	43919660	-	1	44465358
kgp3197732	NM_001174052	-545698	0.06875	6.41e-07	0.460727	0.000999001	0.000568964	0.012162	808	0.0344534	HYI	1	43916824	43919660	-	1	44465358
kgp3197855	NM_019059	4230	0.4875	2.29e-11	0.157017	0.000999001	3.08e-08	2.82e-06	1271	0.226527	TOMM7	7	22852254	22862421	-	7	22858191
kgp3233512	NM_004897	11760	0.05	1.09e-07	0.759063	0.000999001	0.000159128	0.00419216	809	0.0806477	MINPP1	10	89264223	89313168	+	10	89252463
kgp3376166	NM_025139	294271	0.4313	1.81e-06	0.197087	0.000999001	0.00224402	0.0368897	1168	0.0150741	ARMC9	2	232063342	232209912	+	2	231769071
kgp3439935	NM_194071	-625276	0.4813	2.59e-07	0.17776	0.001998	0.000393372	0.00899403	1293	0.0131996	CREB3L2	7	137559727	137686846	-	7	138312122
kgp3503100	NM_147173	5336	0.25	1.94e-15	0.3939	0.000999001	2.57e-11	5.42e-09	677	0.0458951	NUDT2	9	34329504	34343695	+	9	34324168
kgp3503100	NM_147172	5336	0.25	1.94e-15	0.3939	0.000999001	1.16e-10	2e-08	677	0.0458951	NUDT2	9	34329504	34343695	+	9	34324168
kgp3503100	NM_001161	5336	0.25	1.94e-15	0.3939	0.000999001	4.55e-12	1.14e-09	677	0.0458951	NUDT2	9	34329504	34343695	+	9	34324168
kgp3507684	NM_198850	3878	0.2562	3.31e-09	0.342297	0.000999001	5.42e-06	0.000233789	772	0.493715	PHLDB3	19	43979256	44008985	-	19	44005107
kgp3507767	NM_138436	-60732	0.2875	1.27e-12	0.253979	0.000999001	3.45e-09	4.16e-07	590	0.0235036	C8orf40	8	42396718	42408139	+	8	42457450
kgp3507767	NM_001135675	-60511	0.2875	1.27e-12	0.253979	0.000999001	9.17e-09	9.76e-07	590	0.0235036	C8orf40	8	42396939	42408139	+	8	42457450
kgp3507767	NM_001135676	-61152	0.2875	1.27e-12	0.253979	0.000999001	8.1e-09	8.74e-07	590	0.0235036	C8orf40	8	42396298	42408139	+	8	42457450
kgp3507767	NM_001135674	-60685	0.2875	1.27e-12	0.253979	0.000999001	4.17e-09	4.92e-07	590	0.0235036	C8orf40	8	42396765	42408139	+	8	42457450
kgp3512760	NR_003615	-50602	0.4875	1.45e-07	0.313151	0.000999001	0.000131046	0.00355943	1083	0.0293382	LOC728554	5	177302262	177311267	+	5	177352864
kgp3557206	NM_030666	-6878	0.3187	3.53e-08	0.221775	0.000999001	6.43e-05	0.00194065	1443	0.0250493	SERPINB1	6	2833736	2842081	-	6	2848959
kgp3568886	NM_017436	41454	0.375	4.53e-09	0.287005	0.000999001	9.96e-06	0.000391278	1307	0.0303591	A4GALT	22	43088128	43116876	-	22	43075422
kgp358304	NR_026938	-19370	0.1013	3.72e-10	0.252971	0.000999001	2.45e-05	0.000851925	1329	0.364649	LOC221442	6	41068773	41108567	+	6	41088143
kgp3604272	NM_003329	69032	0.4563	7.41e-07	0.133114	0.000999001	0.00153714	0.027388	1549	0.011831	TXN	9	113006310	113018778	-	9	112949746
kgp3636855	NM_032592	-177	0.1375	1.01e-12	0.588116	0.000999001	5.96e-07	3.51e-05	1328	0.848442	ACCS	11	44087812	44105569	+	11	44087989
kgp3636855	NM_001127219	-260	0.1375	1.01e-12	0.588116	0.000999001	7.44e-07	4.21e-05	1328	0.848436	ACCS	11	44087729	44105569	+	11	44087989
kgp3648756	NM_001163446	-16108	0.0875	3e-07	0.481128	0.002997	0.000943303	0.0185452	969	0.681248	CPA4	7	129932974	129964019	+	7	129949082
kgp3648756	NM_016352	-16108	0.0875	3e-07	0.481128	0.000999001	0.000777722	0.0158466	969	0.683122	CPA4	7	129932974	129964019	+	7	129949082
kgp3661828	NR_015366	13145	0.2625	1.53e-16	0.362234	0.000999001	1.22e-12	3.37e-10	956	0.522593	LOC388796	20	37049267	37063962	-	20	37050817
kgp3661828	NR_027241	13201	0.2625	1.53e-16	0.362234	0.000999001	2.7e-13	8.39e-11	956	0.522593	LOC388796	20	37049239	37064018	-	20	37050817
kgp3664304	NM_173177	19901	0.175	3.04e-06	0.152634	0.004995	0.00305437	0.0467539	1305	0.209909	C1D	2	68269333	68290159	-	2	68270258
kgp3664304	NM_006333	19901	0.175	3.04e-06	0.152634	0.003996	0.00329557	0.0497088	1305	0.209258	C1D	2	68269333	68290159	-	2	68270258
kgp3740328	NM_024641	-4574	0.3875	1.28e-08	0.131949	0.000999001	1.1e-05	0.000427147	782	0.190281	MANEA	6	96025413	96057326	+	6	96029987
kgp3776045	NM_006012	-475373	0.3812	2.3e-07	0.125525	0.000999001	0.000355556	0.00826675	1322	0.00953483	CLPP	19	6361463	6368915	+	19	6836836
kgp3838015	NM_001003799	7844	0.08125	4.71e-09	1.2109	0.001998	0.000468017	0.0103993	1321	1.72879	TARP	7	38299244	38313248	-	7	38305404
kgp3838015	NM_001003806	7844	0.08125	4.71e-09	1.2109	0.000999001	0.000513841	0.011216	1321	1.72737	TARP	7	38299244	38313248	-	7	38305404
kgp3843712	NM_032565	-119726	0.3625	1.42e-07	0.201058	0.002997	0.000199574	0.00507654	893	0.0171075	EBPL	13	50234811	50265623	-	13	50385349
kgp3900409	NM_006073	418257	0.4812	4.73e-09	0.0964527	0.000999001	1.62e-05	0.000588773	1233	0.13907	TRDN	6	123537483	123957942	-	6	123539685
kgp391286	NM_004462	-574	0.1562	7.5e-09	0.212717	0.000999001	3.05e-05	0.00103666	1165	0.306568	FDFT1	8	11660190	11696817	+	8	11660764
kgp3979512	NM_001161012	-26816	0.05625	9.55e-10	0.251552	0.000999001	6.95e-06	0.000288259	776	0.0332163	ARMC10	7	102715328	102740205	+	7	102742144
kgp3979512	NM_031905	-26816	0.05625	9.55e-10	0.251552	0.000999001	7.18e-06	0.000296316	776	0.0332161	ARMC10	7	102715328	102740205	+	7	102742144
kgp3979512	NM_001161010	-26816	0.05625	9.55e-10	0.251552	0.000999001	4.07e-06	0.000181657	776	0.0332199	ARMC10	7	102715328	102740205	+	7	102742144
kgp3979512	NM_001161013	-26816	0.05625	9.55e-10	0.251552	0.000999001	3.15e-06	0.000146032	776	0.0332211	ARMC10	7	102715328	102740205	+	7	102742144
kgp3979512	NM_001161011	-26816	0.05625	9.55e-10	0.251552	0.000999001	9.98e-06	0.000391426	776	0.0332129	ARMC10	7	102715328	102740205	+	7	102742144
kgp3979512	NM_001161009	-26816	0.05625	9.55e-10	0.251552	0.000999001	2.3e-06	0.000112876	776	0.0332222	ARMC10	7	102715328	102740205	+	7	102742144
kgp4010998	NR_026906	-344695	0.1846	4.44e-08	0.267233	0.000999001	3.83e-05	0.00125178	586	0.0209675	C17orf69	17	43716341	43723594	+	17	44061036
kgp4010998	NR_026905	-344695	0.1846	4.44e-08	0.267233	0.000999001	5.47e-05	0.00169693	586	0.0209391	C17orf69	17	43716341	43719669	+	17	44061036
kgp4022063	NM_152765	23607	0.45	3.93e-14	0.359989	0.000999001	9.27e-11	1.64e-08	511	0.0357508	C8orf46	8	67405491	67430757	+	8	67381884
kgp4029265	NM_014241	-26861	0.0625	3.6e-07	0.575031	0.000999001	0.00209811	0.0350089	1364	0.0544099	PTPLA	10	17631960	17659373	-	10	17686234
kgp4048034	NR_024530	-174403	0.3354	7.7e-08	0.200407	0.000999001	0.000122423	0.00336314	944	0.0165491	RPL23AP7	2	114379305	114384715	-	2	114559118
kgp4048034	NR_024529	-174403	0.3354	7.7e-08	0.200407	0.000999001	4.93e-05	0.00154517	947	0.0165793	RPL23AP7	2	114368816	114384715	-	2	114559118
kgp4048034	NR_000029	-174403	0.3354	7.7e-08	0.200407	0.000999001	7.73e-05	0.00227935	947	0.0165671	RPL23AP7	2	114368816	114384715	-	2	114559118
kgp4048034	NR_024528	-174403	0.3354	7.7e-08	0.200407	0.000999001	0.000102496	0.00289554	947	0.0165568	RPL23AP7	2	114368816	114384715	-	2	114559118
kgp4048034	NR_024531	-174403	0.3354	7.7e-08	0.200407	0.000999001	0.000108888	0.00305224	944	0.0165542	RPL23AP7	2	114379305	114384715	-	2	114559118
kgp4250705	NM_005431	5634	0.1937	6.89e-09	0.222182	0.000999001	1.51e-05	0.00055283	1403	0.320364	XRCC2	7	152343589	152373250	-	7	152367616
kgp4307271	NM_001136570	-14773	0.4062	6.19e-09	0.28922	0.000999001	1.65e-05	0.000601677	1056	0.417005	FAM47E	4	77172853	77204923	+	4	77187626
kgp4351941	NM_001135598	326	0.1625	1.66e-11	0.266072	0.000999001	2.1e-07	1.45e-05	1232	0.383855	C2orf63	2	55399687	55459699	-	2	55459373
kgp4351941	NM_152385	76	0.1625	1.66e-11	0.266072	0.000999001	2.23e-07	1.52e-05	1232	0.383855	C2orf63	2	55399687	55459449	-	2	55459373
kgp4369494	NM_001031701	-6297	0.3	2.66e-08	0.274928	0.000999001	4.53e-05	0.00144925	1333	0.0313815	NT5DC3	12	104166081	104234975	-	12	104241272
kgp437788	NM_173487	-20926	0.35	4.44e-07	0.218341	0.000999001	0.000520286	0.011297	854	0.0285644	C4orf33	4	130014829	130033842	+	4	130035755
kgp437788	NM_001099783	-18473	0.35	4.44e-07	0.218341	0.000999001	0.000379883	0.00874094	854	0.0286382	C4orf33	4	130017282	130033842	+	4	130035755
kgp4381942	NM_021021	-102393	0.3312	2.05e-06	0.212718	0.000999001	0.00250177	0.0400523	1046	0.0177	SNTB1	8	121547986	121824309	-	8	121926702
kgp4382516	NM_031908	-863857	0.075	1.13e-06	0.394598	0.001998	0.00226894	0.0371515	1133	0.0277953	C1QTNF2	5	159774787	159797648	-	5	160661505
kgp4409156	NM_133259	53293	0.2063	1.94e-06	0.100956	0.002997	0.0027606	0.0431951	1302	0.139357	LRPPRC	2	44113363	44223144	-	2	44169851
kgp4416398	NM_014288	80100	0.2	1.32e-09	0.271912	0.000999001	3.2e-06	0.000147768	1008	0.392228	ITGB3BP	1	63906462	63988835	-	1	63908735
kgp4472528	NM_172004	334	0.4	3.81e-14	0.514573	0.000999001	9e-11	1.61e-08	1186	0.742372	CLECL1	12	9875092	9885860	-	12	9885526
kgp4578544	NM_203462	-416299	0.3313	4.05e-07	0.0890462	0.001998	0.00181218	0.0313042	2384	0.00666648	MRFAP1L1	4	6709435	6711606	-	4	7127905
kgp4598904	NM_152436	-579	0.4625	5.44e-07	0.146855	0.001998	0.000755963	0.0154836	1029	0.208587	GLIPR1L2	12	75784889	75817820	+	12	75785468
kgp4697384	NM_001099678	2977	0.1313	1.23e-07	0.201305	0.000999001	0.00011359	0.00315604	865	0.289505	LRRC58	3	120043576	120068186	-	3	120065209
kgp4724803	NM_005590	9384	0.425	7.25e-08	0.142766	0.000999001	0.000139759	0.00376074	1066	0.205193	MRE11A	11	94150469	94227040	-	11	94217656
kgp4724803	NM_005591	9384	0.425	7.25e-08	0.142766	0.000999001	0.000330665	0.00780099	1066	0.204361	MRE11A	11	94150469	94227040	-	11	94217656
kgp4734347	NM_152438	-2538	0.3937	1.32e-28	0.557167	0.000999001	2.85e-24	4.12e-20	1275	0.803822	DDX11	12	31226779	31257725	+	12	31229317
kgp4734347	NM_004399	-2538	0.3937	1.32e-28	0.557167	0.000999001	1.28e-22	7.4e-19	1275	0.803822	DDX11	12	31226779	31257725	+	12	31229317
kgp4734347	NM_030653	-2538	0.3937	1.32e-28	0.557167	0.000999001	1.05e-23	1.01e-19	1275	0.803822	DDX11	12	31226779	31257725	+	12	31229317
kgp4741533	NM_018401	-106739	0.1375	3.53e-08	0.276912	0.000999001	0.000152764	0.00405035	2241	0.397881	STK32B	4	5053527	5502725	+	4	5160266
kgp4768532	NM_145006	37998	0.35	2.64e-06	0.229723	0.000999001	0.00167823	0.0294123	769	0.0211436	SUSD3	9	95820989	95847414	+	9	95782991
kgp4777217	NM_145230	-1409	0.1625	4.54e-22	0.44525	0.000999001	6.15e-17	4.56e-14	1104	0.64236	ATP6V0E2	7	149570057	149577786	+	7	149571466
kgp4777217	NM_001100592	-1409	0.1625	4.54e-22	0.44525	0.000999001	1.52e-17	1.42e-14	1104	0.64236	ATP6V0E2	7	149570057	149577738	+	7	149571466
kgp4861079	NM_000405	13620	0.1688	8.19e-11	0.286747	0.000999001	2.87e-07	1.89e-05	1183	0.0301217	GM2A	5	150632613	150649951	+	5	150618993
kgp4861079	NM_001167607	13620	0.1688	8.19e-11	0.286747	0.000999001	6.88e-07	3.94e-05	1183	0.0301211	GM2A	5	150632613	150649951	+	5	150618993
kgp497512	NM_006178	-185834	0.4562	3.07e-07	0.114432	0.000999001	0.000174012	0.00451837	620	0.0115599	NSF	17	44668038	44834833	+	17	44853872
kgp4983763	NM_015914	-96	0.4038	9.34e-09	0.122457	0.001998	0.00010495	0.00295908	1607	0.0266293	TXNDC11	16	11772943	11836648	-	16	11836744
kgp5011544	NM_001080849	-2310	0.05	9.39e-08	0.772747	0.000999001	0.000145908	0.00390078	1188	0.0993733	DNLZ	9	139256352	139258241	-	9	139260551
kgp5202177	NM_002690	-411	0.325	1.09e-17	0.217375	0.000999001	1.89e-13	6.08e-11	653	0.313606	POLB	8	42196030	42229313	+	8	42196441
kgp5226863	NM_031208	-1267	0.175	8.84e-12	0.201761	0.000999001	1.49e-08	1.48e-06	1032	0.291079	FAHD1	16	1877225	1878908	+	16	1878492
kgp5226863	NM_001142398	-1267	0.175	8.84e-12	0.201761	0.000999001	3.14e-08	2.86e-06	1040	0.291079	FAHD1	16	1877225	1890201	+	16	1878492
kgp5226863	NM_001018104	-1267	0.175	8.84e-12	0.201761	0.000999001	2.4e-08	2.26e-06	1040	0.291079	FAHD1	16	1877225	1890201	+	16	1878492
kgp5244316	NM_033125	-175	0.3052	2.03e-13	0.25862	0.000999001	1.97e-09	2.57e-07	784	0.0499638	SLC22A16	6	110745907	110797844	-	6	110798019
kgp5251195	NM_012456	-58675	0.2437	6.15e-09	0.222069	0.000999001	7.76e-06	0.000315124	696	0.0202189	TIMM10	11	57295936	57298232	-	11	57356907
kgp5437465	NM_182969	97155	0.3418	3.17e-31	0.593792	0.000999001	3.21e-25	9.27e-21	891	0.856661	XRRA1	11	74551956	74660232	-	11	74563077
kgp5459631	NM_017910	5361	0.4187	1.06e-11	0.139232	0.000999001	4.83e-08	4.06e-06	1275	0.200869	TRMT61B	2	29072690	29093175	-	2	29087814
kgp5478507	NM_015666	-19090	0.225	3.65e-10	0.174919	0.000999001	6.92e-07	3.95e-05	1691	0.252345	GTPBP5	20	60758081	60777808	+	20	60777171
kgp5492876	NM_173582	73465	0.2062	1.24e-06	0.103798	0.002997	0.00241688	0.0390648	774	0.0116246	PGM2L1	11	74041361	74109502	-	11	74036037
kgp5501282	NM_001104595	-108364	0.125	7.51e-08	0.49905	0.000999001	0.000383159	0.0088023	2066	0.0440346	FAM118A	22	45705081	45737834	+	22	45813445
kgp5501282	NM_017911	-107660	0.125	7.51e-08	0.49905	0.000999001	0.000410038	0.00929757	2063	0.0440126	FAM118A	22	45705785	45737834	+	22	45813445
kgp5504424	NM_033104	24268	0.3125	9.74e-07	0.155754	0.003996	0.00195354	0.0329389	952	0.217304	STON2	14	81736911	81864927	-	14	81840659
kgp5584233	NM_012212	32776	0.08125	9.16e-10	0.524885	0.000999001	2.03e-06	0.000101249	1100	0.757172	PTGR1	9	114325247	114361711	-	9	114328935
kgp5584233	NM_001146108	33200	0.08125	9.16e-10	0.524885	0.000999001	1.96e-06	9.87e-05	1100	0.757174	PTGR1	9	114325247	114362135	-	9	114328935
kgp5584233	NM_001146109	33200	0.08125	9.16e-10	0.524885	0.000999001	3.7e-06	0.000167147	1109	0.757122	PTGR1	9	114312003	114362135	-	9	114328935
kgp5636272	NM_001005277	567772	0.275	7.19e-08	0.103119	0.002997	0.000660943	0.0139121	612	0.0076746	OR4F16	5	180794288	180795224	+	5	180226516
kgp5636272	NM_001005221	567772	0.275	7.19e-08	0.103119	0.001998	0.00070745	0.0146983	612	0.00766848	OR4F29	5	180794288	180795224	+	5	180226516
kgp5636272	NM_001005224	567772	0.275	7.19e-08	0.103119	0.001998	0.0010585	0.0203802	612	0.00762426	OR4F3	5	180794288	180795224	+	5	180226516
kgp5643415	NM_032601	8506	0.4062	6.57e-07	0.147419	0.001998	0.00119495	0.0224102	1286	0.207914	MCEE	2	71336806	71357394	-	2	71348888
kgp5791819	NR_002774	-22233	0.4062	3.92e-13	0.229831	0.000999001	7.49e-09	8.14e-07	1431	0.0234768	HTR7P1	12	13153376	13157762	+	12	13175609
kgp5912981	NM_024750	-40354	0.375	5.65e-08	0.101721	0.000999001	8.58e-05	0.00249352	810	0.00956743	LRRC2	3	46556880	46621572	-	3	46661926
kgp5912981	NM_024512	-53915	0.375	5.65e-08	0.101721	0.000999001	0.000121726	0.00334717	806	0.00930506	LRRC2	3	46556880	46608011	-	3	46661926
kgp5942387	NM_016286	973	0.2312	4.51e-11	0.303541	0.000999001	8.23e-07	4.59e-05	1159	0.437897	DCXR	17	79993758	79995573	-	17	79994600
kgp5997132	NM_001042476	70103	0.1139	4.62e-11	0.32303	0.000999001	3.66e-07	2.3e-05	1858	0.029611	CARHSP1	16	8946802	8962248	-	16	8892145
kgp5997132	NM_014316	70718	0.1139	4.62e-11	0.32303	0.000999001	7.87e-07	4.41e-05	1858	0.0296104	CARHSP1	16	8946802	8962863	-	16	8892145
kgp6072277	NM_001004343	-2660	0.225	1.47e-10	0.935468	0.000999001	6.73e-07	3.88e-05	1541	0.118607	MAP1LC3C	1	242158792	242162385	-	1	242165045
kgp615749	NM_199183	2616	0.1937	2.42e-09	0.165932	0.000999001	1.99e-05	0.000713475	706	0.239218	PRSS45	3	46783582	46786245	-	3	46783629
kgp6160182	NM_001772	-26197	0.3438	2.71e-07	0.298222	0.001998	0.000636886	0.0134737	1742	0.0315364	CD33	19	51728335	51743274	+	19	51754532
kgp6160182	NM_001082618	-26197	0.3438	2.71e-07	0.298222	0.001998	0.000690806	0.0143939	1742	0.031507	CD33	19	51728335	51743274	+	19	51754532
kgp6166710	NM_015051	82232	0.4875	2.23e-09	0.215848	0.000999001	7.37e-06	0.000302633	635	0.311309	ERP44	9	102741465	102861330	-	9	102779098
kgp6187729	NM_017868	-49215	0.3125	1.2e-10	0.281559	0.000999001	3.49e-07	2.22e-05	1140	0.406195	TTC12	11	113185251	113237113	+	11	113234466
kgp619204	NM_006992	-5052	0.2562	5.51e-10	0.254992	0.000999001	1.32e-06	6.88e-05	1222	0.36785	LRRC23	12	7013897	7023405	+	12	7018949
kgp619204	NM_001135217	-5052	0.2562	5.51e-10	0.254992	0.000999001	1.7e-06	8.7e-05	1222	0.367844	LRRC23	12	7013897	7023405	+	12	7018949
kgp619204	NM_201650	-5052	0.2562	5.51e-10	0.254992	0.000999001	1.02e-06	5.49e-05	1222	0.367856	LRRC23	12	7013897	7023405	+	12	7018949
kgp6211955	NM_000816	42653	0.3688	1.7e-17	0.247624	0.000999001	6.1e-12	1.47e-09	877	0.0232273	GABRG2	5	161494648	161582544	+	5	161451995
kgp6211955	NM_198903	42653	0.3688	1.7e-17	0.247624	0.000999001	5.62e-13	1.66e-10	877	0.0232273	GABRG2	5	161494648	161582544	+	5	161451995
kgp6211955	NM_198904	42653	0.3688	1.7e-17	0.247624	0.000999001	1.06e-12	2.94e-10	877	0.0232273	GABRG2	5	161494648	161582544	+	5	161451995
kgp625	NR_002211	-117514	0.4938	3.77e-08	0.140393	0.000999001	0.000104454	0.00294797	959	0.0120156	MEIS3P1	17	15690164	15693017	+	17	15807678
kgp634602	NM_080662	944236	0.4812	1.77e-06	0.161461	0.000999001	0.00196359	0.0330698	1504	0.0113583	PEX11G	19	7541761	7553905	-	19	6609669
kgp6382423	NM_002576	-62152	0.3688	1.11e-18	0.315159	0.000999001	9.97e-14	3.51e-11	901	0.0285538	PAK1	11	77033061	77185108	-	11	77247260
kgp6382423	NM_173039	53420	0.3688	1.62e-22	0.893307	0.000999001	9.06e-19	1.64e-15	860	0.0820603	AQP11	11	77300680	77320691	+	11	77247260
kgp6382423	NM_001128620	-62152	0.3688	1.11e-18	0.315159	0.000999001	4.7e-14	1.72e-11	901	0.0285538	PAK1	11	77033061	77185108	-	11	77247260
kgp646724	NM_014698	-15916	0.3688	1.76e-06	0.134144	0.000999001	0.00110632	0.0211041	873	0.0135721	TMEM63A	1	226033234	226070420	-	1	226086336
kgp6467756	NM_024725	1228	0.09375	4.09e-10	0.225289	0.000999001	7.24e-07	4.13e-05	1113	0.32501	CCDC82	11	96085930	96123083	-	11	96121855
kgp6487459	NM_032142	-1834	0.2562	5.87e-08	0.134717	0.000999001	0.000106652	0.00300121	1138	0.193772	CEP192	18	12991361	13125049	+	18	12993195
kgp648823	NM_004532	-10152	0.1375	8.05e-17	0.898471	0.000999001	1.31e-10	2.23e-08	1338	0.0973887	MUC4	3	195473640	195539148	-	3	195549300
kgp648823	NM_138297	-10152	0.1375	8.05e-17	0.898471	0.000999001	4.67e-10	6.95e-08	1338	0.0973886	MUC4	3	195473640	195539148	-	3	195549300
kgp648823	NM_018406	-10152	0.1375	8.05e-17	0.898471	0.000999001	9.95e-10	1.4e-07	1338	0.0973886	MUC4	3	195473640	195539148	-	3	195549300
kgp6500047	NM_012339	-56608	0.4937	1.02e-06	0.226381	0.002997	0.00226688	0.0371388	1461	0.0361875	TSPAN15	10	71211226	71267423	+	10	71267834
kgp651508	NM_032515	6826	0.4	3e-06	0.322133	0.003996	0.00303879	0.0465647	1004	0.0347877	BOK	2	242498192	242513551	+	2	242491366
kgp6582050	NM_001110781	60049	0.2365	7.17e-08	0.238769	0.000999001	0.000144634	0.0038703	911	0.0231675	SLC35E2	1	1592940	1624243	-	1	1564194
kgp6582050	NM_182838	113237	0.2365	7.17e-08	0.238769	0.000999001	0.000113165	0.00314771	911	0.0206831	SLC35E2	1	1663681	1677431	-	1	1564194
kgp6872950	NM_001040425	905	0.175	2.79e-09	0.361459	0.000999001	1.02e-05	0.000396951	1063	0.521268	U2AF1L4	19	36233430	36236336	-	19	36235431
kgp6872950	NM_144987	905	0.175	2.79e-09	0.361459	0.000999001	7.66e-06	0.000311837	1063	0.521312	U2AF1L4	19	36233430	36236336	-	19	36235431
kgp6944864	NM_032361	38054	0.25	2.38e-06	0.302445	0.001998	0.00220642	0.0364375	1192	0.0283579	THOC3	5	175386536	175395545	-	5	175357491
kgp6945001	NM_024578	30	0.1644	1.69e-06	0.304827	0.001998	0.00153065	0.027306	1131	0.0855528	OCEL1	19	17337055	17340027	+	19	17337025
kgp6952711	NM_152599	-247	0.2958	8.79e-13	0.267793	0.000999001	3.86e-09	4.57e-07	1263	0.0485356	MFSD6L	17	8700428	8702667	-	17	8702914
kgp7013907	NR_027097	1805	0.2562	1.5e-06	0.0560457	0.00599401	0.00309976	0.0472485	1139	0.00712023	LOC100271832	2	33152194	33171200	+	2	33150389
kgp7065579	NM_014834	459667	0.1494	2.57e-09	0.332786	0.000999001	3.03e-06	0.000142091	605	0.0255202	LRRC37A	17	44372497	44415158	+	17	43912830
kgp7065579	NM_001006607	677246	0.1494	1.8e-15	0.538182	0.000999001	1.67e-11	3.63e-09	568	0.0400857	LRRC37A2	17	44590076	44633014	+	17	43912830
kgp7120738	NM_001042461	-1681	0.2812	1.11e-06	0.219527	0.000999001	0.000935579	0.018444	1381	0.310869	TRAPPC5	19	7745764	7747748	+	19	7747445
kgp7120738	NM_174894	-1684	0.2812	1.11e-06	0.219527	0.001998	0.00131233	0.0242651	1381	0.309026	TRAPPC5	19	7745761	7747748	+	19	7747445
kgp7120738	NM_001042462	-1738	0.2812	1.11e-06	0.219527	0.003996	0.00155324	0.0276068	1381	0.307967	TRAPPC5	19	7745707	7747748	+	19	7747445
kgp7284866	NM_006715	-151533	0.3563	1.42e-09	0.176944	0.000999001	3.44e-06	0.000157079	564	0.0148313	MAN2C1	15	75648135	75660941	-	15	75812474
kgp7336893	NR_024049	6058	0.1875	7.01e-07	0.302539	0.000999001	0.000923054	0.0182621	1564	0.428501	BCAR4	16	11913694	11922689	-	16	11916631
kgp7336893	NR_024050	6058	0.1875	7.01e-07	0.302539	0.000999001	0.000766318	0.0156402	1564	0.429645	BCAR4	16	11913694	11922689	-	16	11916631
kgp7350169	NM_001012302	3349	0.35	1.3e-06	0.134149	0.002997	0.00106586	0.020481	736	0.189572	ANO9	11	417930	442011	-	11	438662
kgp7357622	NM_198047	-20207	0.3797	1.45e-09	0.173063	0.000999001	3.03e-06	0.000142091	745	0.0174542	HIBCH	2	191069361	191184771	-	2	191204978
kgp7357622	NM_014362	-20207	0.3797	1.45e-09	0.173063	0.000999001	2.76e-06	0.000131676	745	0.0174543	HIBCH	2	191069361	191184771	-	2	191204978
kgp7374789	NM_001676	29379	0.1875	1.98e-08	0.73115	0.000999001	0.000678954	0.0141981	1484	0.0700585	ATP12A	13	25254695	25285917	+	13	25225316
kgp7383941	NM_032148	-26780	0.425	4.4e-12	0.332145	0.000999001	4.54e-08	3.87e-06	1341	0.0325775	SLC41A2	12	105197276	105322472	-	12	105349252
kgp7525140	NM_013248	-21107	0.375	1.52e-06	0.116495	0.001998	0.00137658	0.0251315	1062	0.0116535	NXT1	20	23331373	23335408	+	20	23352480
kgp760894	NM_017839	-3445	0.4062	7.11e-09	0.232434	0.000999001	2.58e-05	0.000892975	1333	0.335032	LPCAT2	16	55542913	55620581	+	16	55546358
kgp7627785	NM_173531	37675	0.4375	1.46e-15	0.21217	0.000999001	4.09e-12	1.05e-09	755	0.306097	ZNF100	19	21906844	21950430	-	19	21912755
kgp7873438	NM_032264	-46521	0.275	6.91e-08	0.288736	0.000999001	0.000190377	0.00488189	1144	0.0384424	NBPF3	1	21766631	21811392	+	1	21813152
kgp7875787	NM_144998	17	0.4615	2.4e-07	0.153585	0.000999001	0.00035391	0.00824174	1157	0.21975	STRA13	17	79976580	79980773	-	17	79980756
kgp7901292	NM_175885	8114	0.1688	2.34e-08	0.148573	0.001998	0.000470001	0.0104244	888	0.0168173	FAM181B	11	82443053	82444906	-	11	82436792
kgp8002029	NM_006987	120195	0.1282	4.15e-07	0.285236	0.000999001	0.000692118	0.014408	1053	0.40558	RPH3AL	17	62294	202576	-	17	82381
kgp8073206	NM_006422	11514	0.4187	1.31e-12	0.261923	0.000999001	7.36e-09	8.03e-07	1714	0.377875	AKAP3	12	4724677	4754343	-	12	4742829
kgp8154770	NM_080749	101337	0.3187	6.88e-07	0.252657	0.000999001	0.00107215	0.0205881	1136	0.0215181	NEURL2	20	44517267	44519901	-	20	44418564
kgp8229151	NM_004925	16078	0.1062	1.67e-10	1.55446	0.000999001	7.72e-07	4.34e-05	821	0.169418	AQP3	9	33441162	33447590	-	9	33431512
kgp8234243	NM_002122	-3922	0.4062	4.48e-08	0.808302	0.000999001	0.000239671	0.00595059	3924	1.15919	HLA-DQA1	6	32605183	32611428	+	6	32609105
kgp8347885	NR_028322	106775	0.1687	3.62e-06	0.259436	0.001998	0.00191825	0.0325719	648	0.0216769	LOC100132287	5	180750507	180755195	+	5	180643732
kgp8350036	NR_027256	565985	0.05	2.9e-07	1.2495	0.000999001	0.00106304	0.020454	1349	0.0925155	TREML3	6	41176294	41185685	-	6	40619700
kgp8387924	NM_001034915	4043	0.4114	3.53e-06	0.134284	0.002997	0.00290829	0.0449703	1147	0.0154415	ESRP1	8	95653364	95719692	+	8	95649321
kgp8396466	NM_003594	-2387	0.1062	1.04e-07	0.2133	0.000999001	0.000136875	0.0036969	880	0.306589	TTF2	1	117602949	117645489	+	1	117605336
kgp8402633	NM_173554	-15232	0.1312	1.89e-08	0.387291	0.001998	4.66e-05	0.00147683	916	0.557918	C10orf107	10	63422719	63526089	+	10	63437951
kgp8433085	NM_001024956	-1921	0.06875	5.43e-11	0.667259	0.001998	3.45e-05	0.00114713	1075	0.961547	SC5DL	11	121163577	121184117	+	11	121165498
kgp8433085	NM_006918	-2110	0.06875	5.43e-11	0.667259	0.000999001	2.07e-05	0.000737555	1076	0.961941	SC5DL	11	121163388	121184117	+	11	121165498
kgp8553282	NM_001079840	-10170	0.425	1.76e-06	0.0687773	0.000999001	0.000578643	0.0123324	383	0.098001	OCIAD1	4	48833060	48863833	+	4	48843230
kgp8553282	NM_001079839	-9986	0.425	1.76e-06	0.0687773	0.001998	0.000755814	0.0154836	383	0.0976883	OCIAD1	4	48833244	48863833	+	4	48843230
kgp8553282	NM_001079842	-9986	0.425	1.76e-06	0.0687773	0.000999001	0.00108833	0.0208296	383	0.0971579	OCIAD1	4	48833244	48863833	+	4	48843230
kgp8553282	NM_017830	-10170	0.425	1.76e-06	0.0687773	0.000999001	0.000564674	0.0120881	383	0.0980252	OCIAD1	4	48833060	48863833	+	4	48843230
kgp8553282	NM_001168254	-9907	0.425	1.76e-06	0.0687773	0.001998	0.000365673	0.0084476	383	0.0983865	OCIAD1	4	48833323	48863833	+	4	48843230
kgp8553282	NM_001079841	-10170	0.425	1.76e-06	0.0687773	0.000999001	0.000757516	0.0155024	383	0.0976864	OCIAD1	4	48833060	48863833	+	4	48843230
kgp8567827	NM_018215	-1742	0.2	6.45e-15	0.341189	0.000999001	8.87e-11	1.59e-08	1033	0.0457117	PNMAL1	19	46969749	46974820	-	19	46976562
kgp8567827	NM_001103149	-1742	0.2	6.45e-15	0.341189	0.000999001	1.45e-10	2.44e-08	1033	0.0457117	PNMAL1	19	46969749	46974820	-	19	46976562
kgp8571811	NM_001796	114659	0.1188	1.88e-09	0.320264	0.000999001	6.62e-05	0.00199362	993	0.461122	CDH8	16	61687235	62070036	-	16	61955377
kgp8589203	NM_152447	-199200	0.1625	8.61e-13	0.421947	0.000999001	3.37e-08	3.05e-06	956	0.608739	LRFN5	14	42076764	42373750	+	14	42275964
kgp8596432	NM_014519	-670469	0.05625	5.75e-07	0.458796	0.001998	0.0024259	0.0391668	1436	0.0328589	ZNF232	17	5009033	5026397	-	17	5696866
kgp8663246	NM_145165	-12928	0.1875	4.49e-19	0.378271	0.000999001	2.84e-14	1.09e-11	915	0.54573	CHURC1	14	65381140	65401913	+	14	65394068
kgp8677394	NM_018695	40163	0.3688	2.28e-10	0.257115	0.000999001	5.69e-07	3.37e-05	927	0.0242536	ERBB2IP	5	65222384	65376850	+	5	65182221
kgp8677394	NM_001006600	40163	0.3688	2.28e-10	0.257115	0.000999001	6.34e-07	3.7e-05	927	0.0242535	ERBB2IP	5	65222384	65376850	+	5	65182221
kgp8693941	NM_144715	-12731	0.2375	9.45e-08	0.130669	0.000999001	0.000112497	0.00313516	944	0.0137812	EFHB	3	19920968	19975706	-	3	19988437
kgp869606	NM_005049	-23751	0.475	4.96e-08	0.129719	0.000999001	9.64e-05	0.00274613	1397	0.186631	PWP2	21	45527208	45551062	+	21	45550959
kgp8772283	NR_033416	59119	0.4051	3.32e-06	0.175068	0.001998	0.00131936	0.0243639	446	0.0155454	CCT6P3	7	64498732	64535091	+	7	64439613
kgp8814913	NM_018031	55877	0.2313	1.05e-07	0.1466	0.000999001	4.65e-05	0.00147628	396	0.0133917	WDR6	3	49044637	49053386	+	3	48988760
kgp8819565	NM_003471	-148863	0.4733	1.21e-06	0.252604	0.002997	0.00111342	0.0211975	996	0.356706	KCNAB1	3	155860751	156256927	+	3	156009614
kgp8819565	NM_172160	-171277	0.4733	1.21e-06	0.252604	0.002997	0.0010758	0.0206445	1004	0.356907	KCNAB1	3	155838337	156256927	+	3	156009614
kgp8819565	NM_172159	-838	0.4733	1.21e-06	0.252604	0.001998	0.00104617	0.0202101	937	0.357065	KCNAB1	3	156008776	156256927	+	3	156009614
kgp8826840	NM_002117	2731	0.2468	1.13e-11	0.599504	0.000999001	1.95e-07	1.36e-05	4095	0.86489	HLA-C	6	31236530	31239855	-	6	31237124
kgp8864386	NM_182491	-14148	0.3812	6.46e-18	0.407554	0.000999001	2.31e-13	7.34e-11	1031	0.0426425	ZFAND2A	7	1192544	1199855	-	7	1214003
kgp8874127	NM_001037675	-314652	0.487	6.43e-09	0.182995	0.000999001	2.18e-06	0.000106895	123	0.015882	NBPF9	1	144614959	144828810	+	1	144929611
kgp8881182	NM_032263	40507	0.1562	3.1e-13	1.12529	0.000999001	7.77e-08	6.19e-06	607	1.62344	IQCG	3	197615947	197686886	-	3	197646379
kgp8881182	NM_001134435	30417	0.1562	3.1e-13	1.12529	0.000999001	5.2e-08	4.31e-06	607	1.62344	IQCG	3	197615949	197676796	-	3	197646379
kgp8884273	NR_023342	-977982	0.0625	1.53e-10	0.390546	0.00699301	0.00314495	0.0478363	1005	0.0269603	KRTAP20-4	21	31992946	31993169	+	21	32970928
kgp8937622	NM_001104558	82169	0.2313	3.75e-07	0.302923	0.002997	0.000264379	0.00647504	689	0.434196	ELOVL7	5	60047617	60140101	-	5	60057932
kgp8937622	NM_024930	82169	0.2313	3.75e-07	0.302923	0.000999001	0.000554892	0.0119053	689	0.431823	ELOVL7	5	60047617	60140101	-	5	60057932
kgp8954378	NM_177937	25306	0.0875	1.29e-07	0.368174	0.000999001	0.00015229	0.00404149	980	0.529016	GOLM1	9	88641060	88715116	-	9	88689810
kgp8954378	NM_016548	24700	0.0875	1.29e-07	0.368174	0.001998	0.000137548	0.00371161	980	0.529191	GOLM1	9	88641060	88714510	-	9	88689810
kgp895560	NM_020156	-924818	0.05696	2.12e-06	0.296831	0.002997	0.00250883	0.0400803	1417	0.0208464	C1GALT1	7	7222246	7283979	+	7	8147064
kgp8988254	NM_001011720	-11825	0.3563	2.98e-21	0.226147	0.000999001	7.92e-15	3.94e-12	950	0.326261	XKR9	8	71581600	71648176	+	8	71593425
kgp9015206	NM_174945	-3657	0.175	3.61e-07	0.162658	0.000999001	0.000286979	0.00697267	793	0.0245661	ZNF575	19	44037340	44040282	+	19	44040997
kgp9097050	NM_017515	4743	0.4125	1.29e-06	0.230812	0.000999001	0.00167485	0.0293709	869	0.323211	SLC35F2	11	107661720	107729914	-	11	107725171
kgp9114189	NM_018641	-21135	0.3562	1.7e-06	0.13622	0.002997	0.00221628	0.0365794	1362	0.189335	CHST12	7	2443259	2474214	+	7	2464394
kgp9120456	NM_001130042	352	0.3125	8.14e-15	0.483652	0.000999001	1.66e-10	2.75e-08	679	0.697762	CRYZ	1	75171175	75199092	-	1	75198740
kgp9120456	NM_001134759	352	0.3125	8.14e-15	0.483652	0.000999001	4.16e-11	8.23e-09	679	0.697762	CRYZ	1	75171175	75199092	-	1	75198740
kgp9120456	NM_001889	352	0.3125	8.14e-15	0.483652	0.000999001	9.95e-11	1.75e-08	679	0.697762	CRYZ	1	75171175	75199092	-	1	75198740
kgp9120456	NM_001130043	352	0.3125	8.14e-15	0.483652	0.000999001	8.53e-11	1.55e-08	679	0.697762	CRYZ	1	75171175	75199092	-	1	75198740
kgp9130466	NM_033210	-8695	0.1375	2.87e-09	0.301932	0.000999001	9.56e-06	0.000377965	873	0.435431	ZNF502	3	44754135	44765321	+	3	44762830
kgp9130466	NM_001134441	-8695	0.1375	2.87e-09	0.301932	0.000999001	2.91e-06	0.000137147	873	0.435536	ZNF502	3	44754135	44765321	+	3	44762830
kgp9130466	NM_001134440	-8695	0.1375	2.87e-09	0.301932	0.000999001	4e-06	0.000179209	873	0.435518	ZNF502	3	44754135	44765321	+	3	44762830
kgp9130466	NM_001134442	-8695	0.1375	2.87e-09	0.301932	0.000999001	4.57e-06	0.000200569	873	0.435508	ZNF502	3	44754135	44765321	+	3	44762830
kgp921126	NM_020745	-12640	0.09375	8.61e-09	0.190682	0.000999001	2.26e-05	0.000794164	1090	0.0201731	AARS2	6	44266463	44281063	-	6	44293703
kgp9229755	NM_001077268	-75	0.3187	7.35e-26	0.405331	0.000999001	1.32e-20	3.19e-17	842	0.584769	ZFYVE19	15	41099274	41106767	+	15	41099349
kgp9230215	NM_001174090	-41396	0.2125	4.61e-10	0.130429	0.000999001	2.79e-05	0.000955573	1323	0.012257	SLC4A11	20	3208064	3218835	-	20	3260231
kgp9230215	NM_032034	-41858	0.2125	4.61e-10	0.130429	0.000999001	3.39e-05	0.00113085	1323	0.0122421	SLC4A11	20	3208064	3218373	-	20	3260231
kgp9230215	NM_001174089	-40344	0.2125	4.61e-10	0.130429	0.000999001	2.71e-05	0.000929468	1324	0.0122871	SLC4A11	20	3208064	3219887	-	20	3260231
kgp9263931	NR_003930	-63971	0.3875	2.15e-12	0.218798	0.000999001	2.31e-08	2.2e-06	1543	0.0201787	LOC387647	10	29698501	29711299	+	10	29762472
kgp9309421	NM_003094	776430	0.2313	1.97e-06	0.113733	0.003996	0.00310395	0.0472874	1187	0.00798932	SNRPE	1	203830740	203840278	+	1	203054310
kgp9325381	NM_014392	-3665	0.3812	5.71e-09	0.274874	0.000999001	1.82e-05	0.000659355	1605	0.396298	D4S234E	4	4387983	4420784	+	4	4391648
kgp9325381	NM_001040101	-3665	0.3812	5.71e-09	0.274874	0.000999001	1.58e-05	0.000576745	1605	0.396331	D4S234E	4	4387983	4420784	+	4	4391648
kgp9333322	NM_031968	471	0.4375	3.01e-08	0.14022	0.000999001	2.89e-05	0.000986798	877	0.0227439	NARF	17	80416540	80446141	+	17	80416069
kgp9333322	NM_001038618	-9	0.4375	3.01e-08	0.14022	0.000999001	3.59e-05	0.00118618	877	0.202055	NARF	17	80416060	80446141	+	17	80416069
kgp9333322	NM_012336	471	0.4375	3.01e-08	0.14022	0.000999001	2.09e-05	0.000743671	877	0.0227494	NARF	17	80416540	80446141	+	17	80416069
kgp9333322	NM_001083608	471	0.4375	3.01e-08	0.14022	0.000999001	1.79e-05	0.000650674	877	0.0227515	NARF	17	80416540	80446141	+	17	80416069
kgp9351779	NR_033465	8361	0.1709	5.92e-15	0.277397	0.000999001	2.52e-09	3.19e-07	791	0.400199	NT5C3L	17	39981335	39992523	-	17	39984162
kgp9351779	NR_033464	8326	0.1709	5.92e-15	0.277397	0.000999001	9.29e-10	1.34e-07	791	0.400199	NT5C3L	17	39981335	39992488	-	17	39984162
kgp9351779	NM_052935	8361	0.1709	5.92e-15	0.277397	0.000999001	2.2e-09	2.83e-07	791	0.400199	NT5C3L	17	39981335	39992523	-	17	39984162
kgp9362634	NR_027283	83859	0.075	8.84e-07	0.401517	0.00799201	0.00213214	0.0354335	1039	0.0341618	LOC440461	17	66194801	66196436	+	17	66110942
kgp9390081	NM_001145128	125277	0.3937	3.84e-06	0.149276	0.002997	0.00291305	0.0450199	962	0.205664	AKD1	6	109814059	110012415	-	6	109887138
kgp9451355	NM_031418	-266090	0.15	2.4e-33	0.644298	0.000999001	4.32e-20	9.61e-17	1093	0.929526	ANO3	11	26353678	26684835	+	11	26619768
kgp952440	NM_005829	57985	0.2688	2.6e-10	0.237069	0.000999001	9.21e-07	5.05e-05	1191	0.342001	AP3S2	15	90373832	90437617	-	15	90379632
kgp952440	NR_023361	57985	0.2688	2.6e-10	0.237069	0.000999001	5.32e-07	3.2e-05	1191	0.342007	AP3S2	15	90373832	90437617	-	15	90379632
kgp9553579	NM_001017971	29899	0.2215	2.09e-08	0.387942	0.000999001	4.08e-05	0.00132123	933	0.0375939	ATP6AP1L	5	81601166	81614146	+	5	81571267
kgp9641512	NM_016086	14195	0.05063	5.05e-07	0.342639	0.001998	0.000249365	0.00613332	547	0.491292	STYXL1	7	75625656	75677321	-	7	75663126
kgp9666779	NM_145025	79726	0.3937	3.84e-06	0.149276	0.000999001	0.00271293	0.0427	926	0.0144139	AKD1	6	109952902	110012415	-	6	109932689
kgp968234	NM_002125	-75802	0.125	6.13e-14	2.2191	0.000999001	1.95e-09	2.55e-07	4014	0.197501	HLA-DRB5	6	32485163	32498006	-	6	32573808
kgp980197	NR_024278	32269	0.3312	3.78e-10	0.219922	0.000999001	9.89e-07	5.35e-05	1339	0.317263	LOC646762	7	29685539	29724754	-	7	29692485
kgp9839630	NM_024795	-402512	0.08125	1.07e-11	0.558654	0.000999001	1.93e-05	0.000693176	1234	0.0432581	TM4SF20	2	228226874	228244022	-	2	228646534
kgp9916855	NM_152513	-63711	0.2372	6.72e-09	0.162571	0.000999001	1.16e-05	0.000443736	901	0.234436	MEI1	22	42095518	42195459	+	22	42159229
kgp9964109	NM_002490	-173076	0.075	3.37e-13	0.31367	0.000999001	5.44e-09	6.21e-07	966	0.0260059	NDUFA6	22	42481531	42486888	-	22	42659964
rs1008833	NM_002646	33179	0.09375	1.13e-07	0.300647	0.000999001	0.000204412	0.00518657	1193	0.431492	PIK3C2B	1	204391759	204459474	-	1	204426295
rs10092413	NM_080651	-693820	0.3544	8.09e-07	0.154445	0.000999001	0.00108152	0.0207405	1048	0.0112687	MED30	8	118532965	118552499	+	8	119226785
rs10153790	NM_015425	54286	0.075	1.8e-06	0.253944	0.002997	0.00168661	0.0295412	912	0.355541	POLR1A	2	86253453	86333278	-	2	86278992
rs10185444	NM_207363	-309163	0.4313	1.55e-06	0.103053	0.003996	0.00292242	0.0451405	1563	0.0077839	NCKAP5	2	133429373	134326031	-	2	134635194
rs10185444	NM_207481	-309163	0.4313	1.55e-06	0.103053	0.001998	0.00230561	0.0376028	1563	0.00784534	NCKAP5	2	133429373	134326031	-	2	134635194
rs1018764	NM_007098	107233	0.1875	2.37e-07	0.20788	0.001998	0.00144083	0.0260576	1339	0.292093	CLTCL1	22	19166989	19279239	-	22	19172006
rs1018764	NM_001835	107233	0.1875	2.37e-07	0.20788	0.000999001	0.00109364	0.0208898	1339	0.293642	CLTCL1	22	19166989	19279239	-	22	19172006
rs10238516	NM_024033	23689	0.425	1.08e-22	0.428367	0.000999001	4.64e-18	5.83e-15	1071	0.0435514	C7orf49	7	134850534	134855532	-	7	134831843
rs10238516	NR_024185	23689	0.425	1.08e-22	0.428367	0.000999001	4.28e-17	3.34e-14	1071	0.0435514	C7orf49	7	134850534	134855532	-	7	134831843
rs10238516	NM_014149	64473	0.425	8.72e-16	0.394468	0.000999001	5.48e-11	1.06e-08	1087	0.037526	WDR91	7	134868590	134896316	-	7	134831843
rs10238516	NR_024186	23689	0.425	1.08e-22	0.428367	0.000999001	7.22e-18	8.02e-15	1071	0.0435514	C7orf49	7	134850534	134855532	-	7	134831843
rs10305695	NM_030920	-600612	0.05	4.76e-06	0.217168	0.002997	0.00264713	0.0419419	353	0.0156369	ANP32E	1	150190718	150208504	-	1	150809116
rs10305695	NM_001136478	-600612	0.05	4.76e-06	0.217168	0.004995	0.00186497	0.0318356	353	0.0158018	ANP32E	1	150190718	150208504	-	1	150809116
rs10305695	NM_001136479	-602090	0.05	4.76e-06	0.217168	0.002997	0.00203673	0.0340437	353	0.0157629	ANP32E	1	150190718	150207026	-	1	150809116
rs1040803	NM_016063	26325	0.3375	1.92e-07	0.14047	0.000999001	0.000157303	0.00415544	907	0.201813	HDDC2	6	125596496	125623282	-	6	125596957
rs1045903	NM_001744	-501555	0.275	2.81e-07	0.101937	0.003996	0.00235079	0.0382103	1030	0.00791165	CAMK4	5	110560082	110820746	+	5	111061637
rs10489564	NM_000864	149301	0.0875	1.04e-09	0.346547	0.000999001	5.18e-06	0.000225096	1053	0.0291283	HTR1D	1	23518389	23521222	-	1	23371921
rs10497256	NM_173512	-46962	0.0875	6.57e-07	0.22789	0.002997	0.00132714	0.0244603	817	0.0206668	SLC38A11	2	165754812	165812035	-	2	165858997
rs1060817	NM_005047	22014	0.4812	2.18e-16	0.218211	0.000999001	5.63e-13	1.66e-10	776	0.314812	PSMD5	9	123578334	123605206	-	9	123583192
rs10745330	NM_017744	78601	0.475	4.71e-13	0.192736	0.000999001	4.38e-09	5.14e-07	1028	0.278059	ST7L	1	113066142	113162040	-	1	113083439
rs10745330	NM_138728	78601	0.475	4.71e-13	0.192736	0.000999001	4.85e-09	5.61e-07	1028	0.278059	ST7L	1	113066142	113162040	-	1	113083439
rs10745330	NM_138727	78601	0.475	4.71e-13	0.192736	0.000999001	3.32e-09	4.04e-07	1028	0.278059	ST7L	1	113066142	113162040	-	1	113083439
rs1076928	NM_016135	6778	0.3937	1.71e-09	0.40612	0.000999001	3.47e-06	0.000157931	1098	0.585815	ETV7	6	36333972	36355467	-	6	36348689
rs1078264	NM_013976	38831	0.3861	6.56e-08	0.140909	0.000999001	8.77e-05	0.00253002	810	0.013301	GCDH	19	13001974	13010782	+	19	12963143
rs1078264	NM_000159	38831	0.3861	6.56e-08	0.140909	0.000999001	5.67e-05	0.00174348	810	0.0133115	GCDH	19	13001974	13010782	+	19	12963143
rs10840112	NM_014818	-30128	0.25	7.83e-07	0.0903728	0.001998	0.00184835	0.0316641	1257	0.0084853	TRIM66	11	8633586	8680383	-	11	8710511
rs10849531	NM_001146316	-8099	0.4423	3.38e-11	0.370429	0.000999001	1.47e-07	1.07e-05	1219	0.0411595	SPSB2	12	6980101	6982449	-	12	6990548
rs10849531	NM_032641	-8027	0.4423	3.38e-11	0.370429	0.000999001	9.9e-08	7.67e-06	1219	0.0412005	SPSB2	12	6980101	6982521	-	12	6990548
rs10849938	NM_144671	6866	0.4494	2.31e-11	0.332741	0.000999001	4.47e-08	3.82e-06	466	0.480042	FAM109A	12	111798485	111806925	-	12	111800059
rs10876394	NM_001417	-116	0.2188	1.29e-07	0.127418	0.000999001	0.000121609	0.00334714	1249	0.18321	EIF4B	12	53400062	53435992	+	12	53400178
rs10876864	NM_001029	34601	0.4938	1.6e-28	0.798537	0.000999001	4.45e-23	3.22e-19	619	0.0764026	RPS26	12	56435686	56438005	+	12	56401085
rs10883967	NM_000494	-24494	0.1312	1.1e-06	1.08431	0.001998	0.00129667	0.0240216	895	0.104714	COL17A1	10	105791048	105845638	-	10	105870132
rs10906818	NM_001039702	-20546	0.4437	1.32e-09	0.554928	0.000999001	5.41e-06	0.000233496	1479	0.800405	OLAH	10	15085895	15115851	+	10	15106441
rs10906818	NM_018324	-20546	0.4437	1.32e-09	0.554928	0.000999001	2.16e-06	0.000106121	1479	0.800507	OLAH	10	15085895	15115851	+	10	15106441
rs10913582	NM_003762	-4371	0.25	3.75e-09	0.175342	0.000999001	6.39e-06	0.000270499	1063	0.0209102	VAMP4	1	171672160	171711214	-	1	171715585
rs10957150	NM_002865	-82501	0.4937	1.35e-10	0.0966596	0.000999001	3.53e-07	2.23e-05	853	0.139447	RAB2A	8	61429559	61533629	+	8	61512060
rs10998624	NM_001035260	-55893	0.1375	1.22e-09	0.17318	0.000999001	8.57e-06	0.000343559	1417	0.0194949	VPS26A	10	70883908	70932614	+	10	70939801
rs10998624	NM_004896	-55893	0.1375	1.22e-09	0.17318	0.000999001	8.36e-06	0.000335896	1417	0.019495	VPS26A	10	70883908	70932614	+	10	70939801
rs11020995	NM_016403	-10222	0.4437	1.55e-07	0.0843616	0.000999001	0.000128542	0.00349799	1052	0.0091055	CWC15	11	94695789	94706776	-	11	94716998
rs1109798	NM_031460	-7639	0.3812	3.42e-15	0.9535	0.000999001	3.79e-12	9.88e-10	1176	0.10664	KCNK17	6	39266778	39282236	-	6	39289875
rs1109798	NM_001135111	-7638	0.3812	3.42e-15	0.9535	0.000999001	1.47e-11	3.21e-09	1176	0.106642	KCNK17	6	39266778	39282237	-	6	39289875
rs11150882	NM_001013672	470	0.3875	9.25e-15	0.649937	0.000999001	6.2e-11	1.18e-08	1121	0.105561	C17orf97	17	260118	264455	+	17	259648
rs11246940	NM_175066	5407	0.2625	7.48e-09	0.143956	0.000999001	1.07e-05	0.000416424	1230	0.207598	DDX51	12	132621142	132628880	-	12	132623473
rs11263901	NM_156038	-12117	0.2063	2.24e-15	0.571582	0.000999001	2.6e-11	5.45e-09	822	0.0607902	CSF3R	1	36931644	36948509	-	1	36960626
rs11263901	NM_156039	-12117	0.2063	2.24e-15	0.571582	0.000999001	3.43e-11	6.88e-09	822	0.0607902	CSF3R	1	36931644	36948509	-	1	36960626
rs11263901	NM_000760	-12117	0.2063	2.24e-15	0.571582	0.000999001	1.3e-10	2.23e-08	822	0.0607902	CSF3R	1	36931644	36948509	-	1	36960626
rs11263901	NM_172313	-12117	0.2063	2.24e-15	0.571582	0.000999001	1.45e-10	2.44e-08	822	0.0607902	CSF3R	1	36931644	36948509	-	1	36960626
rs11265625	NM_005979	-42194	0.4625	3.16e-09	0.238234	0.000999001	7.9e-06	0.000320063	876	0.0223621	S100A13	1	153591280	153600715	-	1	153642909
rs11265625	NM_001024213	-43385	0.4625	3.16e-09	0.238234	0.000999001	9.37e-06	0.000370856	875	0.0223026	S100A13	1	153591280	153599524	-	1	153642909
rs11265625	NM_001024210	-36341	0.4625	3.16e-09	0.238234	0.000999001	7.58e-06	0.000309311	877	0.0226803	S100A13	1	153591280	153606568	-	1	153642909
rs11265625	NM_001024211	-42792	0.4625	3.16e-09	0.238234	0.000999001	5.5e-06	0.000236356	875	0.0223344	S100A13	1	153591280	153600117	-	1	153642909
rs11265625	NM_001024212	-43165	0.4625	3.16e-09	0.238234	0.000999001	8.75e-06	0.000349399	875	0.0223137	S100A13	1	153591280	153599744	-	1	153642909
rs113413	NM_000853	92020	0.4605	3.62e-08	1.37057	0.000999001	0.000133545	0.0036239	1066	0.120454	GSTT1	22	24376141	24384284	-	22	24292264
rs1147683	NM_153002	-120712	0.2	3.47e-07	0.113994	0.000999001	0.000549599	0.0118092	954	0.00962705	GPR156	3	119884328	119963142	-	3	120083854
rs1147683	NM_001168271	-120712	0.2	3.47e-07	0.113994	0.000999001	0.000817324	0.0165295	954	0.00958106	GPR156	3	119884328	119963142	-	3	120083854
rs11498	NM_001143960	1424	0.391	9.88e-22	0.644414	0.000999001	2.08e-17	1.72e-14	722	0.0887301	C2orf74	2	61372243	61391964	+	2	61370819
rs11498	NM_001143959	18810	0.391	9.88e-22	0.644414	0.000999001	1.74e-18	2.79e-15	714	0.0654743	C2orf74	2	61389629	61391964	+	2	61370819
rs11571842	NM_000729	1216	0.4747	9.97e-08	1.34828	0.000999001	0.000167336	0.00437648	921	1.93664	CCK	3	42299318	42307662	-	3	42306446
rs11571842	NM_001174138	-1007	0.4747	9.97e-08	1.34828	0.000999001	0.000209415	0.00529492	921	0.193899	CCK	3	42299318	42305439	-	3	42306446
rs11612479	NM_012463	41339	0.2937	4.06e-06	0.0989287	0.002997	0.00300446	0.0460631	1041	0.00887819	ATP6V0A2	12	124196865	124246299	+	12	124155526
rs11641742	NM_021259	4166	0.4125	1.37e-09	0.266524	0.000999001	1.8e-06	9.18e-05	868	0.384478	TMEM8A	16	420777	431950	-	16	427784
rs11692692	NM_022823	-143581	0.3312	6.74e-08	0.292452	0.000999001	8.24e-05	0.00240834	724	0.0245689	FNDC4	2	27714751	27718126	-	2	27861707
rs11697869	NM_018354	-8958	0.1375	5.03e-07	0.671472	0.000999001	0.00165785	0.029179	1781	0.0716309	C20orf46	20	1161215	1165117	-	20	1174075
rs11747930	NM_198449	-352638	0.2595	6.65e-07	0.308071	0.001998	0.000410187	0.00929757	320	0.0238943	EMB	5	49692033	49737234	-	5	50089872
rs11772019	NM_018846	-35	0.0625	2.25e-06	0.214296	0.00599401	0.00306213	0.0467983	1167	0.294695	KLHL7	7	23145917	23215036	+	7	23145952
rs11772019	NR_033329	-599	0.0625	2.25e-06	0.214296	0.002997	0.0026092	0.0414318	1127	0.296355	KLHL7	7	23145353	23165665	+	7	23145952
rs11772019	NM_001031710	-599	0.0625	2.25e-06	0.214296	0.003996	0.00326359	0.0492924	1167	0.293924	KLHL7	7	23145353	23215036	+	7	23145952
rs11772019	NR_033328	-599	0.0625	2.25e-06	0.214296	0.001998	0.00272163	0.0427473	1167	0.295948	KLHL7	7	23145353	23215036	+	7	23145952
rs11772019	NM_001172428	-599	0.0625	2.25e-06	0.214296	0.000999001	0.00295391	0.0454231	1127	0.295121	KLHL7	7	23145353	23165665	+	7	23145952
rs11776932	NM_022133	41592	0.4375	1.92e-10	0.21648	0.000999001	5.84e-07	3.45e-05	839	0.312304	SNX16	8	82711820	82754521	-	8	82712929
rs11776932	NM_152837	41592	0.4375	1.92e-10	0.21648	0.000999001	2.78e-07	1.84e-05	839	0.312309	SNX16	8	82711820	82754521	-	8	82712929
rs11776932	NM_152836	41592	0.4375	1.92e-10	0.21648	0.000999001	7.59e-07	4.27e-05	839	0.312301	SNX16	8	82711820	82754521	-	8	82712929
rs11806607	NM_173509	-783963	0.05	2.93e-09	0.252286	0.000999001	8.14e-05	0.00239107	855	0.0186787	FAM163A	1	179712298	179785326	+	1	180496261
rs11876448	NM_032124	32341	0.0625	2.52e-06	0.208536	0.001998	0.00325611	0.0492924	1057	0.286024	HDHD2	18	44633782	44676871	-	18	44644530
rs11951923	NM_138809	-954	0.05	1.81e-07	0.409526	0.000999001	0.0008057	0.0163173	1548	0.0587	CMBL	5	10277708	10308168	-	5	10309122
rs1200345	NM_015540	16748	0.3875	4.17e-07	0.100085	0.001998	0.000400357	0.00912486	838	0.143075	RPAP1	15	41809377	41836464	-	15	41819716
rs12135419	NM_001134476	-62848	0.4813	2.64e-12	0.185172	0.000999001	1.38e-08	1.39e-06	809	0.267146	LRRC8B	1	89990397	90063418	+	1	90053245
rs12135419	NM_015350	-28973	0.4813	2.64e-12	0.185172	0.000999001	2.3e-08	2.2e-06	799	0.267146	LRRC8B	1	90024272	90063418	+	1	90053245
rs12142199	NM_001039211	135882	0.475	8.24e-08	0.147545	0.000999001	0.000413909	0.00935991	844	0.0123663	ATAD3C	1	1385069	1405538	+	1	1249187
rs1233276	NM_016467	-35685	0.1875	3.13e-07	0.214603	0.000999001	0.000244734	0.00603998	641	0.0203488	ORMDL1	2	190634994	190649097	-	2	190684782
rs1233276	NM_001128150	-35685	0.1875	3.13e-07	0.214603	0.000999001	0.000203418	0.00516589	641	0.0203667	ORMDL1	2	190634994	190649097	-	2	190684782
rs12368267	NM_020373	-16118	0.225	6.5e-07	0.316568	0.000999001	0.00108784	0.0208296	1856	0.0319963	ANO2	12	5671817	6055398	-	12	6071516
rs12443328	NM_012182	734680	0.1392	1.43e-06	0.114854	0.000999001	0.00217235	0.0360189	1344	0.0081969	FOXB1	15	60296421	60298142	+	15	59561741
rs12462733	NM_023944	-5584	0.08861	6.58e-07	0.31648	0.000999001	0.000937537	0.0184681	1313	0.448152	CYP4F12	19	15783886	15807984	+	19	15789470
rs12512773	NM_053036	-240	0.3438	4.46e-06	0.697862	0.003996	0.00322915	0.0489882	777	0.957481	NPFFR2	4	72904849	73013918	+	4	72905089
rs12512773	NM_001144756	-240	0.3438	4.46e-06	0.697862	0.000999001	0.00270503	0.0426024	777	0.96391	NPFFR2	4	72904849	73013918	+	4	72905089
rs12540335	NR_015392	-18162	0.35	1.01e-13	0.294184	0.000999001	2.16e-09	2.79e-07	885	0.0299967	FLJ40852	7	141404138	141438030	-	7	141456192
rs12581119	NM_201613	-73734	0.2937	3.81e-10	0.171019	0.000999001	1.14e-06	6.02e-05	1006	0.0152574	IKBIP	12	99007183	99038589	-	12	99112323
rs12581119	NM_153687	-73734	0.2937	3.81e-10	0.171019	0.000999001	8.75e-07	4.87e-05	1000	0.0152576	IKBIP	12	99018034	99038589	-	12	99112323
rs12581119	NM_201612	-73734	0.2937	3.81e-10	0.171019	0.000999001	9.82e-07	5.34e-05	1006	0.0152575	IKBIP	12	99007183	99038589	-	12	99112323
rs12592730	NM_001130414	683481	0.08125	5.42e-07	0.224853	0.002997	0.00193377	0.0327201	768	0.0161888	APBA2	15	29213840	29410514	+	15	28530359
rs12592730	NM_005503	683481	0.08125	5.42e-07	0.224853	0.000999001	0.00228581	0.0373642	768	0.0161111	APBA2	15	29213840	29410514	+	15	28530359
rs12603060	NM_001082533	400142	0.2625	6.13e-09	0.837782	0.000999001	2.12e-05	0.000750641	1134	1.20776	CA10	17	49707675	50237161	-	17	49837019
rs12603060	NM_020178	399113	0.2625	6.13e-09	0.837782	0.000999001	8.96e-06	0.000356036	1134	1.20823	CA10	17	49707675	50236132	-	17	49837019
rs12603060	NM_001082534	400358	0.2625	6.13e-09	0.837782	0.000999001	1.19e-05	0.000455013	1134	1.20811	CA10	17	49707675	50237377	-	17	49837019
rs12745189	NM_000850	12135	0.4813	9.09e-08	0.36312	0.000999001	0.000141912	0.00381512	1152	0.038466	GSTM4	1	110198698	110204330	+	1	110186563
rs12745189	NM_147148	12135	0.4813	9.09e-08	0.36312	0.000999001	6.43e-05	0.00194065	1153	0.0385384	GSTM4	1	110198698	110208123	+	1	110186563
rs12745189	NR_024538	12135	0.4813	9.09e-08	0.36312	0.000999001	0.000164942	0.00432169	1152	0.0384464	GSTM4	1	110198698	110204330	+	1	110186563
rs12771648	NM_152709	13460	0.0625	1.67e-08	0.327476	0.000999001	5.27e-05	0.00163883	1295	0.0343871	STOX1	10	70587294	70652815	+	10	70573834
rs12771648	NM_001130160	13460	0.0625	1.67e-08	0.327476	0.000999001	4.9e-05	0.00154113	1295	0.0343904	STOX1	10	70587294	70652815	+	10	70573834
rs12771648	NM_001130161	13460	0.0625	1.67e-08	0.327476	0.000999001	4.58e-05	0.00146217	1296	0.0343931	STOX1	10	70587294	70655209	+	10	70573834
rs12771648	NM_001130159	13460	0.0625	1.67e-08	0.327476	0.000999001	3.8e-05	0.0012447	1295	0.0344006	STOX1	10	70587294	70652815	+	10	70573834
rs12771648	NM_001130162	13729	0.0625	1.67e-08	0.327476	0.000999001	4.55e-05	0.00145586	1295	0.0343219	STOX1	10	70587563	70652815	+	10	70573834
rs12809105	NM_001423	-960064	0.475	9.13e-07	0.187551	0.000999001	0.00142318	0.0258354	1392	0.0132842	EMP1	12	13349602	13369707	+	12	14309666
rs1284108	NM_014039	-24040	0.4313	7.25e-13	0.225322	0.000999001	2e-09	2.6e-07	996	0.0286705	C11orf54	11	93474793	93496246	+	11	93498833
rs1289675	NM_025188	48476	0.1062	4.94e-07	0.437954	0.000999001	0.000497733	0.0109388	865	0.0411026	TRIM45	1	117653677	117664411	-	1	117615935
rs1289675	NM_001145635	48476	0.1062	4.94e-07	0.437954	0.001998	0.000496684	0.010924	865	0.0411032	TRIM45	1	117653677	117664411	-	1	117615935
rs13223593	NM_152559	3083	0.3938	5.66e-25	0.802999	0.000999001	4.18e-22	1.73e-18	409	1.15848	WBSCR27	7	73248921	73256855	-	7	73253772
rs13412911	NM_001102426	12490	0.08824	4.63e-10	0.495957	0.000999001	1.49e-06	7.7e-05	1077	0.71546	TBC1D8	2	101623691	101767846	-	2	101755356
rs1424569	NM_001006628	-15423	0.4375	4.64e-12	0.231906	0.000999001	9.76e-08	7.6e-06	1076	0.334567	CHRM2	7	136553993	136701771	+	7	136569416
rs1424569	NM_001006631	-15584	0.4375	4.64e-12	0.231906	0.000999001	7.26e-08	5.83e-06	1076	0.334568	CHRM2	7	136553832	136701771	+	7	136569416
rs1424569	NM_001006627	-16017	0.4375	4.64e-12	0.231906	0.000999001	1.04e-07	8.02e-06	1077	0.334567	CHRM2	7	136553399	136701771	+	7	136569416
rs1424569	NM_000739	-15584	0.4375	4.64e-12	0.231906	0.000999001	6.44e-08	5.26e-06	1076	0.334568	CHRM2	7	136553832	136701771	+	7	136569416
rs1424569	NM_001006632	-15584	0.4375	4.64e-12	0.231906	0.000999001	1.27e-07	9.5e-06	1076	0.334566	CHRM2	7	136553832	136701771	+	7	136569416
rs1424569	NM_001006626	-15547	0.4375	4.64e-12	0.231906	0.000999001	6.01e-08	4.94e-06	1076	0.334568	CHRM2	7	136553869	136701771	+	7	136569416
rs1424569	NM_001006629	-15432	0.4375	4.64e-12	0.231906	0.000999001	1.23e-07	9.22e-06	1076	0.334567	CHRM2	7	136553984	136701771	+	7	136569416
rs1424569	NM_001006630	-16017	0.4375	4.64e-12	0.231906	0.000999001	2.21e-08	2.12e-06	1077	0.334569	CHRM2	7	136553399	136701771	+	7	136569416
rs1467344	NM_015204	87867	0.2215	6.73e-10	0.402657	0.000999001	2.55e-06	0.000122424	1805	0.58084	THSD7A	7	11410064	11871824	-	7	11783957
rs14863	NM_130466	-58712	0.1709	1.93e-08	0.149209	0.000999001	2.48e-05	0.00086072	768	0.215078	UBE3B	12	109915439	109974506	+	12	109974151
rs14863	NM_183415	-58712	0.1709	1.93e-08	0.149209	0.000999001	2.71e-05	0.000929468	768	0.215063	UBE3B	12	109915439	109974506	+	12	109974151
rs14863	NM_031954	-58996	0.1709	8.72e-08	0.208971	0.000999001	8.63e-05	0.00250377	773	0.0189752	KCTD10	12	109886460	109915155	-	12	109974151
rs1494813	NR_033298	8461	0.1875	2.33e-16	0.363607	0.000999001	7.32e-12	1.71e-09	618	0.0469473	CCDC163P	1	45959598	45965751	-	1	45957290
rs1494813	NR_033297	8461	0.1875	2.33e-16	0.363607	0.000999001	2.63e-11	5.48e-09	618	0.0469473	CCDC163P	1	45959598	45965751	-	1	45957290
rs1494813	NR_033296	8461	0.1875	2.33e-16	0.363607	0.000999001	7.49e-12	1.73e-09	618	0.0469473	CCDC163P	1	45959598	45965751	-	1	45957290
rs1535737	NM_001441	-37759	0.4688	1.35e-06	0.166864	0.004995	0.00225533	0.0370125	685	0.0163832	FAAH	1	46859939	46879520	+	1	46897698
rs1545280	NM_016472	-6049	0.325	4.22e-12	0.146729	0.000999001	3.55e-08	3.19e-06	1726	0.211685	C14orf129	14	96846022	96853561	+	14	96852071
rs15801	NM_001142648	19622	0.2722	4.58e-07	0.0913247	0.001998	0.00122513	0.0228941	1808	0.128737	SAR1A	10	71909967	71930285	-	10	71910663
rs15801	NM_020150	19622	0.2722	4.58e-07	0.0913247	0.000999001	0.000577087	0.0123174	1808	0.130131	SAR1A	10	71909967	71930285	-	10	71910663
rs1623342	NM_001007232	8309	0.4188	7.65e-16	0.749738	0.000999001	8.91e-12	2.01e-09	617	1.08164	CARD17	11	104963196	104972158	-	11	104963849
rs1648281	NM_144565	299	0.3562	1.99e-07	0.119513	0.002997	0.00100974	0.0196641	675	0.16903	DUOXA1	15	45409688	45422057	-	15	45421758
rs16861732	NM_001145250	873031	0.1026	6.42e-08	0.109799	0.000999001	0.0011078	0.0211184	989	0.0078569	SP9	2	175199821	175202268	+	2	174326790
rs16966007	NM_181537	155013	0.2342	1.54e-07	0.297377	0.001998	0.00039303	0.00899332	861	0.0247366	KRT27	17	38933061	38938786	-	17	38783773
rs17007745	NM_001130715	-808241	0.1076	3.83e-08	1.00784	0.000999001	5.97e-05	0.00182165	1022	0.0739567	PLAC8	4	84015307	84035911	-	4	84844152
rs17007745	NM_001130716	-813140	0.1076	3.83e-08	1.00784	0.000999001	5.18e-05	0.0016144	1024	0.0739392	PLAC8	4	84011213	84031012	-	4	84844152
rs17007745	NM_016619	-808241	0.1076	3.83e-08	1.00784	0.000999001	5.91e-05	0.00180682	1025	0.0739578	PLAC8	4	84011213	84035911	-	4	84844152
rs17024694	NM_021229	-6577	0.1282	1.8e-06	0.43335	0.003996	0.0017167	0.0299955	1315	0.0478126	NTN4	12	96051584	96184536	-	12	96191113
rs17079485	NM_005932	16331	0.09375	7.68e-07	0.188811	0.000999001	0.00229537	0.0374569	1915	0.262194	MIPEP	13	24304329	24463559	-	13	24447228
rs170962	NM_004339	-2254	0.3861	2.37e-07	0.168724	0.000999001	0.000467003	0.0103993	1384	0.0216244	PTTG1IP	21	46269513	46293741	-	21	46295995
rs17121611	NM_001001	1986	0.45	9.36e-09	0.134576	0.000999001	1.22e-05	0.00046363	935	0.0351335	RPL36AL	14	50085407	50087349	-	14	50085363
rs17160763	NR_003377	119294	0.0875	1.6e-07	0.132867	0.001998	0.00163412	0.0288668	490	0.0111973	PDZK1P1	1	147466094	147484331	-	1	147365037
rs17226118	NM_000285	27062	0.08861	5.9e-12	0.60429	0.000999001	2.74e-07	1.82e-05	1222	0.87179	PEPD	19	33877855	34012799	-	19	33985737
rs17226118	NM_001166057	27062	0.08861	5.9e-12	0.60429	0.000999001	4.16e-08	3.62e-06	1222	0.871803	PEPD	19	33877855	34012799	-	19	33985737
rs17226118	NM_001166056	27062	0.08861	5.9e-12	0.60429	0.000999001	1.67e-07	1.2e-05	1222	0.871796	PEPD	19	33877855	34012799	-	19	33985737
rs17312971	NM_032027	1554	0.125	1.53e-06	0.208709	0.00599401	0.00298366	0.0458	1138	0.287313	TM2D1	1	62146719	62191095	-	1	62189541
rs17497947	NM_001077703	-66621	0.1938	5.29e-08	0.100676	0.000999001	6.74e-05	0.00201848	1051	0.012603	MIER1	1	67390578	67454302	+	1	67457199
rs17497947	NM_001077704	-61273	0.1938	5.29e-08	0.100676	0.000999001	7.16e-05	0.00213598	1049	0.0126015	MIER1	1	67395926	67454302	+	1	67457199
rs17497947	NM_001146110	-66621	0.1938	5.29e-08	0.100676	0.000999001	8.64e-05	0.00250377	1051	0.0125969	MIER1	1	67390578	67454302	+	1	67457199
rs17497947	NM_001077701	-61273	0.1938	5.29e-08	0.100676	0.000999001	7.56e-05	0.00224278	1049	0.0126002	MIER1	1	67395926	67454302	+	1	67457199
rs17497947	NM_001146111	-66621	0.1938	5.29e-08	0.100676	0.000999001	5.71e-05	0.00175315	1051	0.0126064	MIER1	1	67390578	67454302	+	1	67457199
rs17497947	NM_001146112	-66621	0.1938	5.29e-08	0.100676	0.000999001	6.69e-05	0.00200648	1051	0.0126032	MIER1	1	67390578	67454302	+	1	67457199
rs17497947	NM_001077700	-66621	0.1938	5.29e-08	0.100676	0.000999001	6.26e-05	0.00189636	1051	0.0126046	MIER1	1	67390578	67454302	+	1	67457199
rs17497947	NM_001146113	-66621	0.1938	5.29e-08	0.100676	0.000999001	7.58e-05	0.00224429	1051	0.0126002	MIER1	1	67390578	67454302	+	1	67457199
rs17497947	NM_020948	-66621	0.1938	5.29e-08	0.100676	0.000999001	3.49e-05	0.00115657	1051	0.0126139	MIER1	1	67390578	67454302	+	1	67457199
rs17497947	NM_001077702	-66621	0.1938	5.29e-08	0.100676	0.001998	4.85e-05	0.00153122	1051	0.0126092	MIER1	1	67390578	67454302	+	1	67457199
rs1770489	NM_001032363	-21722	0.4313	8.07e-08	0.108368	0.000999001	8.99e-05	0.00258167	1512	0.155938	C1orf151	1	19923467	19955174	+	1	19945189
rs17718122	NM_012230	47161	0.275	8.99e-13	0.587015	0.000999001	4.97e-09	5.72e-07	723	0.0569705	POMZP3	7	76239304	76256620	-	7	76209459
rs17718122	NM_001110354	-155187	0.275	1.26e-10	0.555559	0.000999001	2.37e-07	1.59e-05	724	0.0469391	ZP3	7	76054272	76071387	+	7	76209459
rs17718122	NM_007155	-182618	0.275	1.26e-10	0.555559	0.000999001	1.76e-07	1.25e-05	727	0.0469393	ZP3	7	76026841	76071387	+	7	76209459
rs17718122	NM_152992	47161	0.275	8.99e-13	0.587015	0.000999001	1.76e-09	2.33e-07	723	0.0569705	POMZP3	7	76239304	76256620	-	7	76209459
rs17765643	NM_016468	153649	0.3937	2.99e-07	0.0950022	0.000999001	0.000301003	0.00722162	1038	0.00807022	COX16	14	70791799	70826444	-	14	70672795
rs17881482	NM_015430	1083304	0.2089	1.17e-06	0.333703	0.001998	0.00169203	0.0296182	1477	0.0234567	PAMR1	11	35453378	35547176	-	11	34463872
rs17881482	NM_001001991	1083304	0.2089	1.17e-06	0.333703	0.000999001	0.0014388	0.0260371	1477	0.0235433	PAMR1	11	35453378	35547176	-	11	34463872
rs1800330	NM_000135	25101	0.4873	4.16e-08	0.226375	0.000999001	8.35e-05	0.00243552	1015	0.325795	FANCA	16	89803959	89883065	-	16	89857964
rs1800330	NM_001018112	25101	0.4873	4.16e-08	0.226375	0.000999001	7.46e-05	0.00221692	936	0.0255935	FANCA	16	89864767	89883065	-	16	89857964
rs1820518	NR_027635	-60	0.4062	2.3e-12	0.196057	0.000999001	1.33e-08	1.35e-06	769	0.28285	SPATA5L1	15	45694519	45713614	+	15	45694579
rs1820518	NM_024063	-60	0.4062	2.3e-12	0.196057	0.000999001	6.37e-09	7.03e-07	769	0.28285	SPATA5L1	15	45694519	45713614	+	15	45694579
rs1874927	NM_144642	136783	0.3	2.42e-08	0.681277	0.001998	0.000767182	0.0156468	1571	0.0567062	SYNPR	3	63428753	63602596	+	3	63291970
rs1899	NM_016013	5410	0.1625	2.1e-07	0.207233	0.000999001	0.000143285	0.00384131	844	0.297826	NDUFAF1	15	41679553	41694642	-	15	41689232
rs1964995	NR_001298	78368	0.4062	3.68e-13	0.629453	0.000999001	4.53e-09	5.3e-07	3955	0.0563441	HLA-DRB6	6	32520490	32527779	-	6	32449411
rs2007993	NM_002876	179320	0.1899	9.34e-07	0.228034	0.000999001	0.000829383	0.0167033	761	0.0185357	RAD51C	17	56769963	56772695	+	17	56590643
rs2007993	NM_058216	179320	0.1899	9.34e-07	0.228034	0.000999001	0.000742496	0.0152803	772	0.0185625	RAD51C	17	56769963	56811690	+	17	56590643
rs2023761	NM_001098493	66076	0.1	1.86e-06	0.291163	0.00699301	0.00273933	0.0429786	1346	0.0251067	ZNF419	19	57999079	58006048	+	19	57933003
rs2023761	NM_001098495	66076	0.1	1.86e-06	0.291163	0.000999001	0.00153812	0.0273886	1346	0.0255157	ZNF419	19	57999079	58006048	+	19	57933003
rs2023761	NM_001098491	66076	0.1	1.86e-06	0.291163	0.001998	0.00179412	0.0310458	1346	0.0254198	ZNF419	19	57999079	58006048	+	19	57933003
rs2023761	NM_001098494	66076	0.1	1.86e-06	0.291163	0.002997	0.00289522	0.044852	1346	0.0250576	ZNF419	19	57999079	58006048	+	19	57933003
rs2023761	NM_001098496	66076	0.1	1.86e-06	0.291163	0.002997	0.00223199	0.0367547	1346	0.02527	ZNF419	19	57999079	58006048	+	19	57933003
rs2023761	NM_001098492	66076	0.1	1.86e-06	0.291163	0.002997	0.00245012	0.0394256	1346	0.0251999	ZNF419	19	57999079	58006048	+	19	57933003
rs2023761	NM_024691	66076	0.1	1.86e-06	0.291163	0.001998	0.00308159	0.0469963	1346	0.0250013	ZNF419	19	57999079	58006048	+	19	57933003
rs2053163	NM_019048	-300898	0.45	1.19e-08	0.133897	0.000999001	1.93e-05	0.000693176	630	0.010634	ASNSD1	2	190526125	190535556	+	2	190827023
rs209677	NM_031231	121977	0.425	1.74e-11	0.198262	0.000999001	3.93e-08	3.47e-06	671	0.0171536	NECAB3	20	32244894	32262264	-	20	32140287
rs209677	NM_031232	121977	0.425	1.74e-11	0.198262	0.000999001	4.15e-08	3.62e-06	671	0.0171536	NECAB3	20	32244894	32262264	-	20	32140287
rs210142	NM_001188	1233	0.2179	3.58e-08	0.201798	0.000999001	0.000100594	0.00284737	3083	0.290304	BAK1	6	33540324	33548070	-	6	33546837
rs2109090	NM_001077653	22723	0.375	2.9e-06	0.24949	0.001998	0.00179473	0.0310458	926	0.348763	TBX20	7	35242043	35293711	-	7	35270988
rs2109090	NM_001166220	22723	0.375	2.9e-06	0.24949	0.000999001	0.00213738	0.0355002	922	0.0495943	TBX20	7	35271114	35293711	-	7	35270988
rs2180172	NM_002098	-5848	0.4938	6.54e-07	0.1157	0.000999001	0.000931217	0.0183826	1154	0.0130932	GUCA1B	6	42151023	42162694	-	6	42168542
rs2187827	NM_003137	-570510	0.2188	4.22e-07	0.144089	0.000999001	0.000363068	0.00839922	980	0.0107798	SRPK1	6	35800812	35888956	-	6	36459466
rs2187983	NM_001146273	131199	0.3734	2.08e-06	0.154303	0.001998	0.00149975	0.0268913	648	0.0129629	TMEM64	8	91634223	91658133	-	8	91526934
rs2187983	NM_001008495	131199	0.3734	2.08e-06	0.154303	0.000999001	0.00190506	0.0324051	648	0.0128895	TMEM64	8	91634223	91658133	-	8	91526934
rs221035	NM_153213	12575	0.1937	1.56e-07	0.219637	0.000999001	0.000223337	0.00558871	820	0.315098	ARHGEF19	1	16524599	16539104	-	1	16526529
rs2249828	NM_153682	12837	0.3438	1.92e-12	0.227838	0.000999001	1.37e-08	1.38e-06	1269	0.0267222	PIGP	21	38437664	38445458	-	21	38432621
rs2249828	NM_153681	12482	0.3438	1.92e-12	0.227838	0.000999001	2.13e-08	2.05e-06	1269	0.0267222	PIGP	21	38437664	38445103	-	21	38432621
rs2249828	NR_028352	12837	0.3438	1.92e-12	0.227838	0.000999001	5.86e-09	6.62e-07	1269	0.0267222	PIGP	21	38437664	38445458	-	21	38432621
rs2251115	NM_018132	-15413	0.4688	1.27e-07	0.165651	0.000999001	0.000151915	0.00403524	622	0.23802	CENPQ	6	49431096	49460820	+	6	49446509
rs2260728	NR_026580	50889	0.25	2.55e-06	0.119658	0.001998	0.00278144	0.0433803	1086	0.0105622	TFDP1	13	114239003	114295786	+	13	114188114
rs2267423	NM_138435	26538	0.2848	4.44e-08	0.150068	0.000999001	0.00028711	0.00697267	810	0.0146295	FAM83F	22	40390953	40426043	+	22	40364415
rs2270073	NM_001146154	-220	0.375	5.14e-06	0.158709	0.002997	0.0028748	0.0446196	836	0.218752	PTGR2	14	74318534	74352166	+	14	74318754
rs2270073	NM_152444	-133	0.375	5.14e-06	0.158709	0.003996	0.00260065	0.0413187	836	0.219508	PTGR2	14	74318621	74352166	+	14	74318754
rs2270089	NM_005021	-84614	0.3125	9.51e-08	0.0672053	0.003996	0.0013837	0.0252455	1137	0.094509	ENPP3	6	131958442	132068549	+	6	132043056
rs227077	NM_002519	-159887	0.4562	2.33e-09	0.166209	0.000999001	3.26e-06	0.000150176	841	0.0138692	NPAT	11	108028121	108093365	-	11	108253252
rs2278067	NM_032788	-130417	0.3125	8.19e-07	0.235443	0.000999001	0.000162865	0.0042828	121	0.0199036	ZNF514	2	95813400	95825263	-	2	95955680
rs2279402	NM_014311	1693	0.4562	2.71e-22	0.330143	0.000999001	2.01e-18	3.05e-15	921	0.476296	SMUG1	12	54575252	54582757	-	12	54581064
rs2280900	NM_003970	-83599	0.1438	2.05e-10	0.2114	0.000999001	3.37e-05	0.00112458	2626	0.304643	MYOM2	8	1993158	2093379	+	8	2076757
rs2281034	NM_014227	-130810	0.1139	8.56e-10	0.0819017	0.003996	0.00122019	0.0228243	1174	0.00679304	SLC5A4	22	32614465	32651318	-	22	32782128
rs2286168	NM_006053	21309	0.1986	1.45e-06	0.245587	0.001998	0.000928391	0.0183394	659	0.0241882	TCIRG1	11	67810447	67818365	+	11	67789138
rs2286168	NM_006019	17345	0.1986	1.45e-06	0.245587	0.001998	0.0012746	0.0236887	661	0.0245636	TCIRG1	11	67806483	67818365	+	11	67789138
rs2286593	NM_001008528	25621	0.4313	3.92e-09	0.387311	0.000999001	2.31e-05	0.000806954	1524	0.558321	MXRA7	17	74671809	74707056	-	17	74681435
rs2286593	NM_198530	25621	0.4313	3.92e-09	0.387311	0.000999001	1.83e-05	0.000660768	1524	0.558402	MXRA7	17	74675653	74707056	-	17	74681435
rs2286593	NM_001008529	25621	0.4313	3.92e-09	0.387311	0.000999001	2.7e-05	0.000929468	1524	0.558252	MXRA7	17	74675653	74707056	-	17	74681435
rs2290182	NM_004614	-29693	0.2812	1.78e-10	0.16964	0.000999001	4.24e-07	2.63e-05	899	0.0164715	TK2	16	66541907	66584315	-	16	66614008
rs2290182	NM_001172645	-29693	0.2812	1.78e-10	0.16964	0.000999001	1.47e-07	1.07e-05	899	0.0164718	TK2	16	66541907	66584315	-	16	66614008
rs2290182	NM_001172643	-29814	0.2812	1.78e-10	0.16964	0.000999001	3.04e-07	1.98e-05	899	0.0164651	TK2	16	66541907	66584194	-	16	66614008
rs2290182	NM_001172644	-29693	0.2812	1.78e-10	0.16964	0.000999001	2.71e-07	1.81e-05	899	0.0164716	TK2	16	66541907	66584315	-	16	66614008
rs2290775	NM_007254	-4424	0.375	1.92e-06	0.129704	0.003996	0.00181937	0.0313909	1194	0.0149647	PNKP	19	50364462	50370818	-	19	50375242
rs2290880	NM_172178	-203	0.4688	5.08e-08	0.119108	0.000999001	0.000117157	0.00324004	1262	0.17128	MRPL42	12	93861270	93896431	+	12	93861473
rs2290880	NM_014050	-203	0.4688	5.08e-08	0.119108	0.000999001	6.75e-05	0.00201848	1262	0.17149	MRPL42	12	93861270	93896431	+	12	93861473
rs2290880	NM_172177	-203	0.4688	5.08e-08	0.119108	0.000999001	0.000113031	0.00314701	1262	0.171296	MRPL42	12	93861270	93896431	+	12	93861473
rs2295716	NM_176793	3058	0.3	8.14e-09	0.100283	0.000999001	1.08e-05	0.00041872	779	0.144617	MRPL43	10	102741134	102747272	-	10	102744214
rs2295716	NM_176794	3058	0.3	8.14e-09	0.100283	0.000999001	1.89e-05	0.000682339	779	0.144579	MRPL43	10	102741134	102747272	-	10	102744214
rs2295716	NM_176792	3058	0.3	8.14e-09	0.100283	0.000999001	1.83e-05	0.000661604	780	0.144582	MRPL43	10	102737579	102747272	-	10	102744214
rs2303345	NM_015072	-29058	0.4437	2.25e-06	0.0883723	0.002997	0.00277762	0.043374	1271	0.121964	TTLL5	14	76127551	76421425	+	14	76156609
rs2305485	NM_001056	47	0.2875	2.86e-16	0.251805	0.000999001	2.17e-10	3.47e-08	748	0.0647011	SULT1C2	2	108905095	108926370	+	2	108905048
rs2305485	NM_176825	47	0.2875	2.86e-16	0.251805	0.000999001	3.66e-10	5.56e-08	748	0.0647011	SULT1C2	2	108905095	108926370	+	2	108905048
rs2306459	NM_006671	53984	0.2125	2.9e-07	0.0855678	0.001998	0.000322485	0.00764793	873	0.122504	SLC1A7	1	53552856	53608289	-	1	53554305
rs2306630	NM_002985	25036	0.15	3.67e-08	0.564075	0.000999001	0.000313063	0.00747112	884	0.0577758	CCL5	17	34198498	34207377	-	17	34182341
rs2364480	NM_002342	-1918	0.1562	2.46e-14	0.249377	0.000999001	1.59e-10	2.65e-08	1343	0.359775	LTBR	12	6493357	6500732	+	12	6495275
rs250583	NM_153603	60993	0.3438	1.12e-08	0.0916517	0.000999001	1.55e-05	0.000565236	947	0.132151	COG7	16	23399816	23464503	-	16	23403510
rs2505838	NR_024380	35542	0.4562	1.57e-08	0.0812918	0.000999001	1.71e-05	0.000622899	454	0.117206	LOC441666	10	42827315	42863493	-	10	42827951
rs2516633	NM_153265	8464	0.2975	4.3e-06	0.111686	0.002997	0.00288336	0.0447045	842	0.153926	EML3	11	62369691	62380237	-	11	62371773
rs2522966	NM_001166105	-49639	0.2375	6e-08	0.156546	0.000999001	8.75e-05	0.00252632	942	0.225278	TADA2A	17	35766977	35837224	+	17	35816616
rs2522966	NM_133439	-49304	0.2375	6e-08	0.156546	0.000999001	7.97e-05	0.00234758	938	0.225318	TADA2A	17	35767312	35825757	+	17	35816616
rs2522966	NM_001488	-49304	0.2375	6e-08	0.156546	0.000999001	3.89e-05	0.00126587	942	0.225562	TADA2A	17	35767312	35837224	+	17	35816616
rs2533059	NM_004296	81580	0.4562	1.34e-06	0.176061	0.000999001	0.00191323	0.0325249	1245	0.0150614	RGS6	14	72399786	73033237	+	14	72318206
rs2549782	NM_001130140	-19356	0.375	3.56e-26	1.63117	0.000999001	7.29e-22	2.34e-18	852	2.35328	ERAP2	5	96211644	96255398	+	5	96231000
rs2549782	NM_022350	-19356	0.375	3.56e-26	1.63117	0.000999001	5.7e-22	2.06e-18	852	2.35328	ERAP2	5	96211644	96255398	+	5	96231000
rs2555639	NM_001145816	-17738	0.3688	4.32e-07	0.411848	0.000999001	0.000515188	0.0112305	1153	0.0416231	HPGD	4	175411328	175443792	-	4	175461530
rs2555639	NR_027332	-17486	0.3688	4.32e-07	0.411848	0.001998	0.000614466	0.0130191	1153	0.0416086	HPGD	4	175411328	175444044	-	4	175461530
rs2555639	NM_000860	-17738	0.3688	4.32e-07	0.411848	0.001998	0.000855746	0.0171624	1153	0.0413734	HPGD	4	175411328	175443792	-	4	175461530
rs2582492	NM_174891	8921	0.4114	3.61e-08	0.16067	0.000999001	3.25e-05	0.00109472	786	0.0176437	C14orf79	14	105452616	105461855	+	14	105443695
rs2595384	NM_177454	-74927	0.3938	3.06e-11	0.372314	0.000999001	1.1e-07	8.47e-06	518	0.0435047	FAM171B	2	187558789	187628510	+	2	187633716
rs2657621	NM_024792	767	0.4091	8.77e-07	0.171224	0.002997	0.00187485	0.0319288	1351	0.0249443	FAM57A	17	635847	646074	+	17	635080
rs2672027	NM_018140	45623	0.1937	6.04e-11	0.433674	0.000999001	2.91e-06	0.000137147	926	0.0404182	CEP72	5	612405	653664	+	5	566782
rs2695284	NM_020244	2099	0.443	2.57e-11	0.24806	0.000999001	4.42e-08	3.79e-06	1066	0.0324253	CHPT1	12	102091417	102122845	+	12	102089318
rs2728945	NM_001114092	-13793	0.1625	7.51e-08	0.109685	0.000999001	0.000182803	0.00471697	1360	0.157496	THUMPD3	3	9404717	9428473	+	3	9418510
rs2728945	NM_015453	-13793	0.1625	7.51e-08	0.109685	0.000999001	0.00012953	0.00352156	1360	0.157685	THUMPD3	3	9404717	9428473	+	3	9418510
rs2732651	NR_026901	-665315	0.125	3.27e-22	0.778208	0.000999001	2.7e-14	1.05e-11	598	0.0580405	LOC644172	17	43677491	43679748	-	17	44345063
rs2744583	NM_170740	-9833	0.4938	2.29e-13	0.243143	0.000999001	2.46e-09	3.14e-07	1545	0.350781	ALDH5A1	6	24495197	24537434	+	6	24505030
rs2744583	NM_001080	-9833	0.4938	2.29e-13	0.243143	0.000999001	6.51e-10	9.5e-08	1545	0.350781	ALDH5A1	6	24495197	24537434	+	6	24505030
rs274561	NM_003060	-13827	0.3937	1.67e-11	0.183658	0.000999001	6.91e-08	5.56e-06	758	0.264961	SLC22A5	5	131705401	131731302	+	5	131719228
rs27529	NM_001040458	17584	0.35	6.44e-12	0.307639	0.000999001	6.31e-09	7.02e-07	916	0.443829	ERAP1	5	96110190	96143892	-	5	96126308
rs27529	NM_016442	17584	0.35	6.44e-12	0.307639	0.000999001	3.82e-08	3.4e-06	921	0.443828	ERAP1	5	96096515	96143892	-	5	96126308
rs2805230	NM_018232	-46394	0.2885	1.58e-09	0.121526	0.000999001	9.82e-07	5.34e-05	409	0.175316	FAM21B	10	47894023	47949416	+	10	47940417
rs2826709	NM_004540	-148947	0.4437	1.79e-07	0.197807	0.000999001	0.000675159	0.014129	1491	0.281343	NCAM2	21	22370633	22911214	+	21	22519580
rs2835635	NM_001001894	-83295	0.3896	1.38e-07	0.138428	0.000999001	0.000246323	0.00606366	1288	0.198498	TTC3	21	38445571	38575406	+	21	38528866
rs2835635	NM_003316	-73619	0.3896	1.38e-07	0.138428	0.000999001	0.000215253	0.00543777	1281	0.198623	TTC3	21	38455247	38575406	+	21	38528866
rs2839207	NM_002340	-68948	0.425	1.2e-06	0.416773	0.002997	0.00151192	0.0270387	984	0.036397	LSS	21	47609038	47648738	-	21	47717686
rs2839207	NM_001145437	-68948	0.425	1.2e-06	0.416773	0.002997	0.0014079	0.0255901	984	0.0364512	LSS	21	47609038	47648738	-	21	47717686
rs2839207	NM_001001438	-68948	0.425	1.2e-06	0.416773	0.000999001	0.0013113	0.0242616	984	0.0365009	LSS	21	47608361	47648738	-	21	47717686
rs2839207	NM_001145436	-68948	0.425	1.2e-06	0.416773	0.001998	0.00166513	0.0292893	984	0.0363128	LSS	21	47609038	47648738	-	21	47717686
rs28408383	NM_024729	52262	0.05	1.71e-08	0.746708	0.00699301	0.00256223	0.040843	1389	0.0659247	MYH14	19	50706885	50813801	+	19	50654623
rs28408383	NM_001077186	52262	0.05	1.71e-08	0.746708	0.002997	0.0027003	0.0425511	1389	0.0658073	MYH14	19	50706885	50813801	+	19	50654623
rs28408383	NM_001145809	52262	0.05	1.71e-08	0.746708	0.00799201	0.00306661	0.0468172	1389	0.0655141	MYH14	19	50706885	50813801	+	19	50654623
rs28707189	NM_015944	3611	0.075	8.55e-07	0.341964	0.000999001	0.00114561	0.0216252	912	0.0408395	AMDHD2	16	2570363	2579731	+	16	2566752
rs28707189	NM_001145815	3611	0.075	8.55e-07	0.341964	0.003996	0.000795212	0.0161275	912	0.041069	AMDHD2	16	2570363	2580954	+	16	2566752
rs2877453	NM_001170806	21528	0.225	1.92e-10	0.659502	0.000999001	5.1e-07	3.09e-05	864	0.0660989	C8orf47	8	99076750	99105838	+	8	99055222
rs2877453	NM_173549	21528	0.225	1.92e-10	0.659502	0.000999001	9.75e-08	7.6e-06	864	0.0661004	C8orf47	8	99076750	99105838	+	8	99055222
rs2976392	NR_033343	-11206	0.4688	1.35e-22	1.49551	0.000999001	8.1e-18	8.36e-15	1235	2.15756	PSCA	8	143751726	143764144	+	8	143762932
rs2976392	NM_005672	-1058	0.4688	1.35e-22	1.49551	0.000999001	1.8e-17	1.58e-14	1234	2.15756	PSCA	8	143761874	143764144	+	8	143762932
rs3088331	NM_019120	53120	0.2312	1.21e-07	0.114656	0.000999001	0.000187312	0.00482901	858	0.010487	PCDHB8	5	140557430	140560019	+	5	140504310
rs3124779	NM_003172	-58605	0.4562	2.73e-07	0.145687	0.000999001	0.000621379	0.0131559	1596	0.0130955	SURF1	9	136218666	136223361	-	9	136281966
rs31303	NM_002495	-85732	0.1937	3.85e-09	0.13252	0.000999001	5.34e-06	0.000230814	1262	0.191142	NDUFS4	5	52856465	52979171	+	5	52942197
rs3130349	NR_003129	-1464	0.1313	2.44e-12	0.376494	0.000999001	4.2e-08	3.63e-06	5131	0.543164	RNF5P1	6	32146232	32148567	+	6	32147696
rs3136667	NM_178329	39588	0.15	1.48e-07	0.268153	0.002997	0.000715824	0.0148509	879	0.0249539	CCR3	3	46283872	46308196	+	3	46244284
rs3136667	NM_001164680	39588	0.15	1.48e-07	0.268153	0.002997	0.00043612	0.00980083	879	0.0250819	CCR3	3	46283872	46308196	+	3	46244284
rs3136667	NM_178328	39588	0.15	1.48e-07	0.268153	0.001998	0.000409097	0.00928743	879	0.0250949	CCR3	3	46283872	46308196	+	3	46244284
rs3136667	NM_001837	39588	0.15	1.48e-07	0.268153	0.000999001	0.000520678	0.011297	879	0.025044	CCR3	3	46283872	46308196	+	3	46244284
rs313841	NM_001039885	25354	0.0625	4.8e-09	0.338154	0.000999001	1.42e-05	0.000522533	979	0.0333286	FKRP	19	47249303	47261832	+	19	47223949
rs313841	NM_024301	25354	0.0625	4.8e-09	0.338154	0.000999001	8.13e-06	0.000327793	979	0.0333351	FKRP	19	47249303	47261832	+	19	47223949
rs3213263	NM_006297	3576	0.3812	2.4e-07	0.117773	0.000999001	0.000204808	0.00519206	831	0.169028	XRCC1	19	44047464	44079730	-	19	44076154
rs34001546	NM_031901	-193446	0.1176	1.03e-05	0.154273	0.002997	0.00295643	0.0454231	372	0.0121762	MRPS21	1	150266269	150280818	+	1	150459715
rs343360	NM_014947	120576	0.275	8.16e-09	0.185952	0.000999001	2.12e-05	0.000752353	967	0.26807	FOXJ3	1	42642211	42800903	-	1	42680327
rs34514	NM_032486	-17790	0.1709	8.18e-14	0.195707	0.000999001	3.53e-10	5.43e-08	1079	0.282346	DCTN5	16	23652807	23681182	+	16	23670597
rs35694355	NM_001572	-215884	0.05	2.44e-06	0.495264	0.003996	0.00287811	0.044647	801	0.0385224	IRF7	11	612556	615999	-	11	831883
rs3733082	NM_021237	11896	0.1	8.14e-09	0.274451	0.000999001	2.43e-05	0.000844763	1105	0.0320948	SELK	3	53919227	53925989	-	3	53914093
rs3735167	NM_023942	-19259	0.1437	2.19e-08	0.275882	0.000999001	9.74e-05	0.00277027	1178	0.0328719	LRRC61	7	150020296	150035244	+	7	150039555
rs3735167	NM_001142928	-19259	0.1437	2.19e-08	0.275882	0.000999001	7.68e-05	0.00227045	1178	0.0328884	LRRC61	7	150020296	150035244	+	7	150039555
rs3737807	NM_001009568	-398	0.3812	7.77e-07	0.277792	0.00599401	0.00292831	0.0451832	542	0.382661	SMPDL3B	1	28261504	28282990	+	1	28261902
rs3743024	NM_001114632	1312	0.2785	6.39e-10	0.267591	0.000999001	2.01e-06	0.000100663	824	0.0372609	JMJD7	15	42120283	42129784	+	15	42118971
rs3755248	NM_006287	48987	0.3688	8.57e-07	0.226244	0.000999001	0.00071052	0.0147515	632	0.321586	TFPI	2	188328960	188419219	-	2	188370232
rs3755248	NM_001032281	48987	0.3688	8.57e-07	0.226244	0.001998	0.000578253	0.0123324	632	0.322376	TFPI	2	188343305	188419219	-	2	188370232
rs375984	NM_001109809	429	0.2938	1.37e-21	0.972976	0.000999001	3.95e-16	2.65e-13	3656	1.40371	ZFP57	6	29640171	29644931	-	6	29644502
rs3762374	NM_178454	720	0.2188	6.33e-13	0.216917	0.000999001	3.42e-09	4.13e-07	1379	0.312945	DRAM2	1	111659955	111682838	-	1	111682118
rs3766606	NM_007262	-483	0.1709	2.18e-07	0.108434	0.000999001	0.000199045	0.00506819	1168	0.155644	PARK7	1	8021714	8045341	+	1	8022197
rs3766606	NM_001123377	-483	0.1709	2.18e-07	0.108434	0.001998	0.000306371	0.00732351	1168	0.155292	PARK7	1	8021714	8045341	+	1	8022197
rs3772431	NM_001015050	-171032	0.3101	1.24e-06	0.29838	0.001998	0.00145975	0.0263201	1079	0.0241109	ALG1L	3	125648118	125655882	-	3	125826914
rs3774893	NM_001313	2927	0.4562	6.75e-12	0.332163	0.000999001	2.45e-08	2.28e-06	2074	0.479209	CRMP1	4	5822492	5890315	-	4	5887388
rs3774893	NM_001014809	7397	0.4562	6.75e-12	0.332163	0.000999001	3.57e-08	3.21e-06	2081	0.479208	CRMP1	4	5822492	5894785	-	4	5887388
rs3786777	NM_003009	-4321	0.3375	1.6e-13	0.307505	0.000999001	3.83e-10	5.8e-08	1051	0.443636	SEPW1	19	48281842	48287939	+	19	48286163
rs3795733	NM_182679	6348	0.4875	7.31e-07	0.128207	0.002997	0.00109114	0.0208558	910	0.181106	GPATCH4	1	156564282	156571270	-	1	156564922
rs3795733	NM_015590	6348	0.4875	7.31e-07	0.128207	0.001998	0.000858556	0.0171949	910	0.181783	GPATCH4	1	156564282	156571270	-	1	156564922
rs3806662	NM_025265	4	0.1364	5.92e-08	0.223513	0.000999001	0.000260273	0.0063853	1302	0.123948	TSEN2	3	12526010	12574819	+	3	12526006
rs3806662	NM_001145395	4	0.1364	5.92e-08	0.223513	0.000999001	0.000232962	0.00579897	1302	0.124022	TSEN2	3	12526010	12572511	+	3	12526006
rs3806662	NM_001145394	-75	0.1364	5.92e-08	0.223513	0.000999001	9.93e-05	0.00281574	1302	0.321553	TSEN2	3	12525931	12574819	+	3	12526006
rs3806662	NM_001145393	-75	0.1364	5.92e-08	0.223513	0.000999001	0.000107184	0.00301032	1302	0.32149	TSEN2	3	12525931	12574819	+	3	12526006
rs3806662	NM_001145392	4	0.1364	5.92e-08	0.223513	0.000999001	7.58e-05	0.00224429	1302	0.124465	TSEN2	3	12526010	12574819	+	3	12526006
rs3806988	NM_000255	-538	0.4	2.13e-10	0.159068	0.000999001	6.8e-07	3.9e-05	618	0.0252817	MUT	6	49398994	49431031	-	6	49431569
rs3807807	NM_004968	2243	0.325	3.1e-10	0.298999	0.000999001	2.03e-06	0.000101249	2001	0.431321	ICA1	7	8152817	8302185	-	7	8299942
rs3807807	NM_001136020	1838	0.325	3.1e-10	0.298999	0.000999001	2.03e-06	0.000101249	1998	0.431321	ICA1	7	8153404	8301780	-	7	8299942
rs3807807	NM_022307	1740	0.325	3.1e-10	0.298999	0.000999001	1.01e-06	5.45e-05	1999	0.431341	ICA1	7	8152817	8301682	-	7	8299942
rs380857	NM_173551	67728	0.1579	5.84e-10	0.174435	0.000999001	2.05e-06	0.000101724	1058	0.0215873	ANKS6	9	101494292	101558794	-	9	101491066
rs3810115	NM_207333	-6161	0.5	3.56e-14	0.203822	0.000999001	2.5e-10	3.93e-08	1581	0.0233572	ZNF320	19	53379426	53394599	-	19	53400760
rs3828840	NM_002124	36655	0.275	3.49e-10	0.711653	0.000999001	3.26e-06	0.000150155	3952	0.0700888	HLA-DRB1	6	32546549	32557562	-	6	32520907
rs3915798	NR_002139	-191598	0.08861	2.26e-07	0.44216	0.002997	0.00192977	0.0326724	3685	0.0351647	HCG4	6	29758809	29760850	-	6	29952448
rs4074324	NM_022489	316127	0.3797	2.9e-07	0.174212	0.000999001	0.000503316	0.0110196	898	0.013605	INF2	14	105155943	105185947	+	14	104839816
rs4074324	NM_001031714	316127	0.3797	2.9e-07	0.174212	0.000999001	0.000320838	0.00761891	898	0.0136518	INF2	14	105155943	105185947	+	14	104839816
rs4074324	NM_032714	316142	0.3797	2.9e-07	0.174212	0.000999001	0.000516222	0.0112311	898	0.013602	INF2	14	105155958	105171136	+	14	104839816
rs4132855	NM_017956	927	0.3812	1.21e-06	0.133927	0.001998	0.00178697	0.0309613	1204	0.0189901	TRMT12	8	125463048	125465264	+	8	125462121
rs4146429	NM_024789	-180462	0.1813	3.2e-07	0.263526	0.000999001	0.00025718	0.00631478	484	0.0217988	TMEM180	10	104221170	104236800	+	10	104401632
rs4344827	NM_030632	-14987	0.3312	1.08e-08	0.211448	0.000999001	1.32e-05	0.000493128	647	0.304905	ASXL3	18	31158541	31327399	+	18	31173528
rs436463	NM_032160	-65148	0.3187	1.9e-07	0.286439	0.000999001	0.000301109	0.00722162	1243	0.0256549	DSEL	18	65173819	65183967	-	18	65249115
rs442439	NM_052923	-17894	0.4437	3.7e-06	0.0921449	0.002997	0.00274121	0.0429848	2077	0.00900542	SCAND3	6	28539408	28555112	-	6	28573006
rs4445042	NM_016571	-110115	0.4375	1.82e-15	0.553486	0.000999001	6.52e-12	1.55e-09	488	0.0476761	LGSN	6	63985857	64029882	-	6	64139997
rs4445042	NM_001143940	-110115	0.4375	1.82e-15	0.553486	0.000999001	6.7e-12	1.57e-09	488	0.0476761	LGSN	6	63985857	64029882	-	6	64139997
rs4512366	NM_194291	-74779	0.1125	3.92e-10	0.41991	0.000999001	2.42e-06	0.000117562	1185	0.037413	TMEM65	8	125323161	125384940	-	8	125459719
rs4518274	NM_004354	9291	0.3354	2.72e-06	0.196283	0.001998	0.0024769	0.0397901	1003	0.0206274	CCNG2	4	78078357	78091210	+	4	78069066
rs4560	NR_002217	711653	0.3375	4.68e-07	0.167664	0.000999001	0.000591724	0.0125834	1052	0.0122857	PMS2CL	7	6774936	6791232	+	7	6063283
rs4588582	NM_001012301	-17096	0.375	3.74e-12	0.5883	0.000999001	1.37e-08	1.38e-06	1349	0.0603587	ARSI	5	149675909	149682525	-	5	149699621
rs4690309	NM_006651	63568	0.2885	1.51e-11	0.291211	0.000999001	9.82e-08	7.63e-06	777	0.0290758	CPLX1	4	778746	819945	-	4	756377
rs4729567	NM_004722	61888	0.4375	9.74e-10	0.125967	0.000999001	2.61e-06	0.00012507	586	0.0114157	AP4M1	7	99699130	99704802	+	7	99637242
rs4739140	NM_000880	-35252	0.275	1.31e-12	0.249022	0.000999001	2.62e-08	2.44e-06	740	0.0237835	IL7	8	79645006	79717758	-	8	79753010
rs4744	NM_000300	2006	0.0875	3.58e-07	0.9734	0.000999001	0.000435841	0.00980083	1231	1.39056	PLA2G2A	1	20301925	20306932	-	1	20304926
rs4744	NM_001161727	2006	0.0875	3.58e-07	0.9734	0.000999001	0.000535505	0.0115493	1231	1.3881	PLA2G2A	1	20301925	20306932	-	1	20304926
rs4744	NM_001161728	2006	0.0875	3.58e-07	0.9734	0.001998	0.000734008	0.015152	1231	1.38304	PLA2G2A	1	20301925	20306932	-	1	20304926
rs4744	NM_001161729	1226	0.0875	3.58e-07	0.9734	0.000999001	0.000424762	0.00958361	1230	1.39086	PLA2G2A	1	20301925	20306152	-	1	20304926
rs4757662	NM_002301	-5885	0.1312	6.15e-13	0.224209	0.000999001	3.06e-06	0.000143061	1204	0.323419	LDHC	11	18433853	18472792	+	11	18439738
rs4757662	NM_017448	-5885	0.1312	6.15e-13	0.224209	0.000999001	8.65e-06	0.000345726	1204	0.323353	LDHC	11	18433853	18472792	+	11	18439738
rs4789670	NM_198082	18884	0.5	2.96e-06	0.143658	0.002997	0.00271815	0.0427159	1153	0.198402	CCDC57	17	80059346	80170689	-	17	80151805
rs4796398	NM_001970	2659	0.3987	9.24e-11	0.112393	0.000999001	6.67e-07	3.85e-05	1390	0.0142508	EIF5A	17	7210856	7215780	+	17	7208197
rs4796398	NM_001143761	3091	0.3987	9.24e-11	0.112393	0.000999001	5.53e-07	3.31e-05	1389	0.0139842	EIF5A	17	7211288	7215780	+	17	7208197
rs4796398	NM_001143762	3497	0.3987	9.24e-11	0.112393	0.000999001	2.78e-07	1.84e-05	1389	0.013773	EIF5A	17	7211694	7215780	+	17	7208197
rs4796398	NM_001143760	2121	0.3987	9.24e-11	0.112393	0.000999001	6.09e-07	3.58e-05	1392	0.0146711	EIF5A	17	7210318	7215780	+	17	7208197
rs4796640	NM_006771	-6	0.2375	2.66e-07	0.241608	0.002997	0.00244611	0.0393831	883	0.111613	KRT38	17	39592621	39597596	-	17	39597602
rs4802926	NM_001145434	-7095	0.3875	1.38e-13	0.358971	0.000999001	2.92e-10	4.53e-08	1644	0.517886	ZNF880	19	52873170	52889044	+	19	52880265
rs4837796	NR_024408	-4968	0.4812	6.36e-28	0.664262	0.000999001	1.16e-21	3.36e-18	770	0.958327	LOC253039	9	123605320	123616644	+	9	123610288
rs4838931	NM_001010898	-7939	0.4125	1.65e-07	0.103228	0.001998	0.000665655	0.0139807	1156	0.146844	SLC6A17	1	110693132	110744821	+	1	110701071
rs4899563	NM_001933	-536389	0.3625	2.49e-06	0.0737911	0.001998	0.00218158	0.0361305	893	0.00540833	DLST	14	75348594	75370450	+	14	75884983
rs4903041	NM_001005744	802015	0.4563	4.94e-07	0.0739258	0.001998	0.000962994	0.0188675	1067	0.00543903	NUMB	14	73741918	73925286	-	14	73123271
rs4903041	NM_001005745	802015	0.4563	4.94e-07	0.0739258	0.000999001	0.00115737	0.0217902	1067	0.00542282	NUMB	14	73741918	73925286	-	14	73123271
rs4903041	NM_001005743	802015	0.4563	4.94e-07	0.0739258	0.001998	0.000938102	0.0184681	1067	0.00544124	NUMB	14	73741918	73925286	-	14	73123271
rs4903041	NM_003744	802015	0.4563	4.94e-07	0.0739258	0.001998	0.000822986	0.0166091	1067	0.00545155	NUMB	14	73741918	73925286	-	14	73123271
rs4925848	NM_183057	-491775	0.1937	6.39e-06	0.154474	0.002997	0.00294924	0.045403	517	0.0112516	VPS28	8	145649000	145653927	-	8	146145702
rs4932932	NM_001098626	401934	0.3125	1.22e-07	0.150176	0.001998	0.00102692	0.0198781	710	0.0114786	ZNF98	19	22573899	22605148	-	19	22203214
rs4934434	NM_000043	3119	0.3442	5.63e-11	0.360259	0.000999001	3.22e-07	2.07e-05	1094	0.0447745	FAS	10	90750288	90775541	+	10	90747169
rs4934434	NR_028035	3119	0.3442	5.63e-11	0.360259	0.000999001	1.11e-07	8.49e-06	1094	0.044775	FAS	10	90750288	90775541	+	10	90747169
rs4934434	NR_028036	3119	0.3442	5.63e-11	0.360259	0.000999001	3.56e-07	2.25e-05	1094	0.0447744	FAS	10	90750288	90775541	+	10	90747169
rs4934434	NR_028034	3119	0.3442	5.63e-11	0.360259	0.000999001	1.44e-07	1.06e-05	1094	0.044775	FAS	10	90750288	90775541	+	10	90747169
rs4934434	NM_152871	3119	0.3442	5.63e-11	0.360259	0.000999001	2.2e-07	1.5e-05	1094	0.0447748	FAS	10	90750288	90775541	+	10	90747169
rs4934434	NM_152872	3119	0.3442	5.63e-11	0.360259	0.000999001	1.91e-07	1.34e-05	1094	0.0447748	FAS	10	90750288	90775541	+	10	90747169
rs4934434	NR_028033	3119	0.3442	5.63e-11	0.360259	0.000999001	1.68e-07	1.2e-05	1094	0.0447749	FAS	10	90750288	90775541	+	10	90747169
rs4975015	NM_175737	-30791	0.1188	4.09e-15	0.262823	0.000999001	6.47e-09	7.08e-07	1150	0.379173	KLB	4	39408473	39453151	+	4	39439264
rs4976562	NR_024356	-9171	0.3375	3.02e-07	0.152757	0.001998	0.00125097	0.0232945	1411	0.0165745	FBLL1	5	167956582	167957638	+	5	167965753
rs4985407	NM_058219	-68	0.4494	1.59e-18	0.357615	0.000999001	1.24e-14	5.44e-12	542	0.0841745	EXOSC6	16	70284134	70285833	-	16	70285901
rs4987668	NM_019841	58171	0.1892	1.07e-13	0.270689	0.000999001	1.12e-07	8.49e-06	844	0.0260168	TRPV5	7	142605648	142630820	-	7	142572649
rs569	NM_016146	-5046	0.1562	9.11e-10	0.195802	0.000999001	2.56e-06	0.000123019	1088	0.282448	TRAPPC4	11	118889241	118894382	+	11	118894287
rs571497	NM_001144908	205	0.2375	2.95e-11	0.906919	0.000999001	2.85e-08	2.63e-06	1379	0.170066	CLEC4M	19	7828035	7834490	+	19	7827830
rs571497	NM_014257	205	0.2375	2.95e-11	0.906919	0.000999001	4.93e-08	4.13e-06	1379	0.170066	CLEC4M	19	7828035	7834490	+	19	7827830
rs571497	NM_001144910	205	0.2375	2.95e-11	0.906919	0.000999001	6.91e-08	5.56e-06	1379	0.170066	CLEC4M	19	7828035	7834490	+	19	7827830
rs571497	NR_026708	205	0.2375	2.95e-11	0.906919	0.000999001	7.4e-08	5.92e-06	1379	0.170066	CLEC4M	19	7828035	7834490	+	19	7827830
rs571497	NM_001144904	205	0.2375	2.95e-11	0.906919	0.000999001	8.24e-08	6.54e-06	1379	0.170066	CLEC4M	19	7828035	7834490	+	19	7827830
rs571497	NM_001144911	205	0.2375	2.95e-11	0.906919	0.000999001	1.86e-07	1.31e-05	1379	0.170065	CLEC4M	19	7828035	7834490	+	19	7827830
rs571497	NR_026707	205	0.2375	2.95e-11	0.906919	0.000999001	4.02e-08	3.54e-06	1379	0.170066	CLEC4M	19	7828035	7834490	+	19	7827830
rs571497	NM_001144907	205	0.2375	2.95e-11	0.906919	0.000999001	1.28e-07	9.54e-06	1379	0.170065	CLEC4M	19	7828035	7834490	+	19	7827830
rs571497	NM_001144905	205	0.2375	2.95e-11	0.906919	0.000999001	7.45e-08	5.95e-06	1379	0.170066	CLEC4M	19	7828035	7834490	+	19	7827830
rs571497	NR_026709	205	0.2375	2.95e-11	0.906919	0.000999001	4.07e-08	3.57e-06	1379	0.170066	CLEC4M	19	7828035	7834490	+	19	7827830
rs571497	NM_001144906	205	0.2375	2.95e-11	0.906919	0.000999001	1.59e-07	1.15e-05	1379	0.170065	CLEC4M	19	7828035	7834490	+	19	7827830
rs571497	NM_001144909	205	0.2375	2.95e-11	0.906919	0.000999001	5.39e-08	4.44e-06	1379	0.170066	CLEC4M	19	7828035	7834490	+	19	7827830
rs5743658	NM_000804	137047	0.125	9.89e-11	0.563319	0.000999001	6.27e-07	3.66e-05	710	0.0476238	FOLR3	11	71846771	71850934	+	11	71709724
rs591141	NM_213651	40469	0.2313	3.5e-11	0.186448	0.000999001	1.65e-07	1.19e-05	973	0.268984	SLC25A24	1	108677449	108735363	-	1	108694894
rs591141	NM_013386	48080	0.2313	3.5e-11	0.186448	0.000999001	1.4e-07	1.04e-05	982	0.268985	SLC25A24	1	108677449	108742974	-	1	108694894
rs6039524	NM_170784	822190	0.3812	2.81e-07	0.134911	0.000999001	0.00037098	0.00854289	1420	0.00984693	MKKS	20	10385833	10414866	-	20	9592676
rs6039524	NM_018848	819894	0.3812	2.81e-07	0.134911	0.000999001	0.000424582	0.00958361	1420	0.00983659	MKKS	20	10385833	10412570	-	20	9592676
rs6085189	NR_015406	-3402	0.3375	1.03e-10	0.24826	0.000999001	8.5e-08	6.73e-06	1546	0.0305259	LOC149837	20	5479218	5485242	-	20	5488644
rs6117615	NM_033409	-10087	0.1076	6.57e-07	0.483384	0.000999001	0.00122551	0.0228941	1505	0.0512319	C20orf54	20	740725	749228	-	20	759315
rs6133523	NM_021156	14298	0.375	8.33e-09	0.297083	0.000999001	1.4e-05	0.000518681	1255	0.428378	TMX4	20	7961716	8000393	-	20	7986095
rs6138298	NM_001322	-620973	0.2	2.9e-07	0.57244	0.004995	0.0026405	0.0418598	1029	0.0411182	CST2	20	23804404	23807312	-	20	24428285
rs6426548	NM_000447	44395	0.4813	3.31e-10	0.236725	0.000999001	9.9e-07	5.35e-05	869	0.0221207	PSEN2	1	227058273	227083804	+	1	227013878
rs6426548	NM_012486	44395	0.4813	3.31e-10	0.236725	0.000999001	3.65e-07	2.3e-05	869	0.0221214	PSEN2	1	227058273	227083804	+	1	227013878
rs6430538	NM_030923	-63396	0.225	4.43e-11	0.424231	0.000999001	2.04e-07	1.41e-05	1124	0.0383664	TMEM163	2	135213331	135476571	-	2	135539967
rs6456716	NM_001145008	50868	0.1519	3.39e-06	0.220078	0.002997	0.00231795	0.0377401	1738	0.0195415	BTN3A1	6	26402465	26415442	+	6	26351597
rs6456716	NM_007048	50868	0.1519	3.39e-06	0.220078	0.001998	0.00314965	0.0478826	1738	0.0193356	BTN3A1	6	26402465	26415442	+	6	26351597
rs6508036	NM_001127176	-13296	0.4188	2.62e-18	0.262062	0.000999001	2.56e-14	1.01e-11	1098	0.0275989	MRO	18	48321491	48346434	-	18	48359730
rs6508036	NM_031939	-13296	0.4188	2.62e-18	0.262062	0.000999001	2.41e-14	9.79e-12	1098	0.0275989	MRO	18	48321491	48346434	-	18	48359730
rs6508036	NM_001127175	-13296	0.4188	2.62e-18	0.262062	0.000999001	7.06e-14	2.52e-11	1098	0.0275989	MRO	18	48321491	48346434	-	18	48359730
rs6508036	NM_001127174	-7976	0.4188	2.62e-18	0.262062	0.000999001	1.19e-14	5.3e-12	1100	0.0291684	MRO	18	48321491	48351754	-	18	48359730
rs6544523	NM_004718	122872	0.3875	3.25e-07	0.0656369	0.000999001	0.000492345	0.0108538	1301	0.00558359	COX7A2L	2	42577647	42588356	-	2	42465484
rs655128	NM_001937	-13031	0.3812	1.55e-07	0.547548	0.000999001	0.000162479	0.00427654	1198	0.0575401	DPT	1	168664707	168698428	-	1	168711459
rs6561610	NR_003923	2123	0.225	3.83e-07	0.163766	0.002997	0.000508561	0.011126	990	0.233636	GUCY1B2	13	51568649	51640293	-	13	51638170
rs6623	NR_024157	10507	0.2812	2.68e-10	0.212285	0.000999001	1.17e-06	6.17e-05	1247	0.0235243	DGCR11	22	19033675	19035888	-	22	19025381
rs6690192	NM_053053	-6780	0.4625	2.45e-08	0.13298	0.000999001	5.23e-05	0.00162776	1221	0.0150491	TADA1	1	166825751	166845654	-	1	166852434
rs6761104	NM_001130009	5219	0.1813	3.93e-10	0.323408	0.000999001	5.11e-06	0.000222545	995	0.0377709	GEN1	2	17935414	17966632	+	2	17930195
rs6761104	NM_182625	4982	0.1813	3.93e-10	0.323408	0.000999001	2.48e-06	0.00011957	995	0.0379809	GEN1	2	17935177	17966632	+	2	17930195
rs6767034	NM_001130003	-12922	0.3	2.42e-08	0.681277	0.001998	0.00085086	0.0170882	1643	0.966079	SYNPR	3	63263914	63602596	+	3	63276836
rs6792811	NM_001031717	-166927	0.3562	1.97e-08	0.248683	0.000999001	5.5e-05	0.00170085	1368	0.0207688	CRELD1	3	9975525	9987095	+	3	10142452
rs6792811	NM_015513	-166928	0.3562	1.97e-08	0.248683	0.000999001	8.19e-05	0.00239888	1368	0.0207543	CRELD1	3	9975524	9987095	+	3	10142452
rs6792811	NM_001077415	-166927	0.3562	1.97e-08	0.248683	0.000999001	4.86e-05	0.00153178	1368	0.0207723	CRELD1	3	9975525	9987095	+	3	10142452
rs6833914	NM_006068	18275	0.3375	9.89e-07	0.113167	0.003996	0.00149728	0.0268766	1302	0.158877	TLR6	4	38825336	38858437	-	4	38840162
rs6877188	NM_014886	31578	0.1125	2.91e-25	0.387557	0.000999001	1.31e-17	1.26e-14	1108	0.037408	NSA2	5	74063103	74072734	+	5	74031525
rs6888977	NM_031482	-265891	0.1625	2.22e-07	0.229727	0.000999001	0.000190338	0.00488189	1170	0.329808	ATG10	5	81267844	81551211	+	5	81533735
rs6888977	NM_001131028	-265891	0.1625	2.22e-07	0.229727	0.001998	0.000363288	0.00839922	1170	0.328642	ATG10	5	81267844	81551211	+	5	81533735
rs6892300	NM_182977	-177743	0.1438	4.48e-06	0.179046	0.001998	0.00201603	0.0337758	492	0.015406	NNT	5	43603229	43705667	+	5	43780972
rs6892300	NM_012343	-178181	0.1438	4.48e-06	0.179046	0.004995	0.00191697	0.0325693	492	0.0154252	NNT	5	43602791	43705667	+	5	43780972
rs6903	NM_023937	-1088	0.325	1.85e-06	0.161207	0.002997	0.00175226	0.0304695	1163	0.225486	MRPL34	19	17416477	17417652	+	19	17417565
rs6925446	NM_018303	-265796	0.2312	6.41e-07	0.128978	0.002997	0.000778074	0.0158466	1318	0.0101625	EXOC2	6	485139	693109	-	6	958905
rs6974864	NM_018264	-44269	0.2105	2.74e-08	0.154192	0.000999001	4.64e-05	0.00147628	794	0.222124	TYW1	7	66461817	66704496	+	7	66506086
rs6987358	NM_007218	31438	0.125	4.15e-09	0.17311	0.000999001	6.84e-06	0.000284725	1230	0.0167114	RNF139	8	125487008	125500858	+	8	125455570
rs7024375	NM_014425	-102	0.2312	1.87e-06	0.137829	0.000999001	0.00137415	0.0251189	671	0.19385	INVS	9	102861511	103063426	+	9	102861613
rs7024375	NM_183245	-102	0.2312	1.87e-06	0.137829	0.003996	0.00154057	0.0274153	671	0.193394	INVS	9	102861511	103063426	+	9	102861613
rs7037253	NM_017753	76701	0.3625	2.7e-12	0.110589	0.000999001	3.42e-07	2.18e-05	1067	0.00983193	LPPR1	9	103947317	104087416	+	9	103870616
rs7037253	NM_207299	-79585	0.3625	2.7e-12	0.110589	0.000999001	9e-07	4.94e-05	1113	0.159538	LPPR1	9	103791031	104087416	+	9	103870616
rs7143764	NM_002028	74224	0.1923	7.66e-11	0.443612	0.000999001	6.21e-07	3.63e-05	994	0.0395543	FNTB	14	65453507	65529369	+	14	65379283
rs7153396	NM_001001872	22491	0.3987	1.46e-06	0.51951	0.001998	0.00170367	0.0298039	1162	0.727157	C14orf37	14	58470809	58618847	-	14	58596356
rs7163848	NM_004644	-19680	0.1375	8.47e-12	0.233001	0.000999001	3.8e-07	2.38e-05	533	0.0235647	AP3B2	15	83328034	83378635	-	15	83398315
rs7164132	NM_001142762	-233	0.0875	4.47e-15	0.504524	0.000999001	1.57e-09	2.09e-07	952	0.727874	C15orf23	15	40674922	40686488	+	15	40675155
rs7164132	NM_001142761	-233	0.0875	4.47e-15	0.504524	0.000999001	2.29e-10	3.63e-08	952	0.727874	C15orf23	15	40674922	40686488	+	15	40675155
rs7164132	NM_033286	-233	0.0875	4.47e-15	0.504524	0.000999001	9.92e-10	1.4e-07	952	0.727874	C15orf23	15	40674922	40686488	+	15	40675155
rs7171787	NM_014608	-29892	0.4813	1.48e-07	0.12037	0.000999001	9.01e-05	0.0025858	452	0.173208	CYFIP1	15	22892684	23003602	+	15	22922576
rs7171787	NM_001033028	33179	0.4813	1.48e-07	0.12037	0.000999001	8.39e-05	0.00244477	452	0.0115349	CYFIP1	15	22955755	23003602	+	15	22922576
rs7173127	NR_026891	67632	0.4684	2.79e-08	0.142968	0.000999001	4.88e-05	0.0015359	756	0.0129419	FLJ10038	15	50641137	50647076	-	15	50579444
rs722375	NM_018042	12969	0.1	2.38e-07	0.358931	0.000999001	0.000332892	0.00782797	1014	0.513774	SLFN12	17	33738083	33759543	-	17	33746574
rs722435	NM_032112	2210	0.3	8.14e-09	0.100283	0.000999001	1.26e-05	0.000475305	778	0.0145814	MRPL43	10	102746027	102747272	-	10	102745062
rs7246687	NR_003148	-8597	0.3397	1e-15	0.567988	0.000999001	3.27e-11	6.61e-09	1650	0.819433	LOC147804	19	53935241	53947924	+	19	53943838
rs7262824	NM_006606	-5218	0.4	1.56e-07	0.109151	0.001998	0.000348611	0.00813801	1234	0.0126471	RBBP9	20	18467190	18477887	-	20	18483105
rs7322414	NM_015842	-7353	0.4062	3.94e-06	0.193679	0.003996	0.00313905	0.0477717	1157	0.266071	LMO7	13	76334797	76434004	+	13	76342150
rs7332583	NM_005870	-933491	0.1188	2.55e-06	0.0794112	0.002997	0.00326293	0.0492924	1330	0.00549569	SAP18	13	21714653	21723223	+	13	22648144
rs7359893	NM_019849	-5926	0.4875	4.86e-07	0.502989	0.002997	0.00183187	0.0315125	1199	0.0560739	SLC7A10	19	33699570	33716756	-	19	33722682
rs7471	NM_032314	25749	0.2687	1.22e-11	0.143389	0.000999001	5.25e-08	4.35e-06	833	0.206866	COQ5	12	120941083	120966964	-	12	120941215
rs7515306	NM_024700	19718	0.1562	6.76e-08	0.181507	0.000999001	0.000138062	0.00372201	1081	0.023851	SNIP1	1	38002145	38019903	-	1	38000185
rs7528380	NM_000488	-9637	0.2937	5.51e-11	0.134692	0.000999001	1.22e-07	9.21e-06	616	0.0146825	SERPINC1	1	173872943	173886516	-	1	173896153
rs7532928	NM_016002	17085	0.4313	2.96e-09	0.444354	0.000999001	9.14e-06	0.000362313	1419	0.0455766	SCCPDH	1	246887378	246931437	+	1	246870293
rs7541230	NM_172360	-32153	0.2975	1.91e-09	0.146971	0.000999001	3.49e-06	0.000158502	1130	0.212001	CD46	1	207925402	207968857	+	1	207957555
rs7541230	NM_172354	-32153	0.2975	1.91e-09	0.146971	0.000999001	1.85e-06	9.41e-05	1130	0.212014	CD46	1	207925402	207968857	+	1	207957555
rs7541230	NM_172357	-32153	0.2975	1.91e-09	0.146971	0.000999001	3.47e-06	0.000157931	1130	0.212001	CD46	1	207925402	207968857	+	1	207957555
rs7541230	NM_153826	-32153	0.2975	1.91e-09	0.146971	0.000999001	7.3e-06	0.000300617	1130	0.211971	CD46	1	207925402	207968857	+	1	207957555
rs7541230	NM_172356	-32153	0.2975	1.91e-09	0.146971	0.000999001	5.95e-06	0.000253967	1130	0.21198	CD46	1	207925402	207968857	+	1	207957555
rs7541230	NM_172351	-32153	0.2975	1.91e-09	0.146971	0.000999001	2.65e-06	0.000126599	1130	0.212007	CD46	1	207925402	207968857	+	1	207957555
rs7541230	NM_172353	-32153	0.2975	1.91e-09	0.146971	0.000999001	2.79e-06	0.000133073	1130	0.212006	CD46	1	207925402	207968857	+	1	207957555
rs7541230	NM_172355	-32153	0.2975	1.91e-09	0.146971	0.000999001	5.22e-06	0.000226599	1130	0.211986	CD46	1	207925402	207968857	+	1	207957555
rs7541230	NM_002389	-32153	0.2975	1.91e-09	0.146971	0.000999001	3.1e-06	0.000144223	1130	0.212004	CD46	1	207925402	207968857	+	1	207957555
rs7541230	NM_172350	-32153	0.2975	1.91e-09	0.146971	0.000999001	4.33e-06	0.000191171	1130	0.211994	CD46	1	207925402	207968857	+	1	207957555
rs7541230	NM_172358	-32153	0.2975	1.91e-09	0.146971	0.000999001	3.09e-06	0.000143588	1130	0.212004	CD46	1	207925402	207968857	+	1	207957555
rs7541230	NM_172359	-32153	0.2975	1.91e-09	0.146971	0.000999001	1.23e-06	6.5e-05	1130	0.212021	CD46	1	207925402	207968857	+	1	207957555
rs7541230	NM_172352	-32153	0.2975	1.91e-09	0.146971	0.000999001	3.96e-06	0.000177709	1130	0.211997	CD46	1	207925402	207968857	+	1	207957555
rs7541230	NM_172361	-32153	0.2975	1.91e-09	0.146971	0.000999001	1.97e-06	9.9e-05	1130	0.212013	CD46	1	207925402	207968857	+	1	207957555
rs7542768	NM_016456	-1694	0.3063	1.46e-07	0.161735	0.000999001	0.000245671	0.00605793	1371	0.0216184	TMEM9	1	201103901	201123632	-	1	201125326
rs754292	NM_032207	-92608	0.4188	8.08e-07	0.115298	0.000999001	0.000826269	0.0166638	1306	0.0101938	C19orf44	19	16607205	16632163	+	19	16699813
rs7554916	NM_138729	38306	0.475	4.71e-13	0.192736	0.000999001	1.54e-09	2.06e-07	1010	0.278059	ST7L	1	113084417	113162040	-	1	113123734
rs7612954	NM_033364	-237	0.1835	8.48e-10	0.172943	0.000999001	1.88e-06	9.48e-05	992	0.24948	C3orf15	3	119421869	119485947	+	3	119422106
rs7647940	NM_015123	188527	0.1	3.37e-08	0.306145	0.000999001	0.000110988	0.00309609	1219	0.440306	FRMD4B	3	69219146	69435430	-	3	69246903
rs7699689	NM_001039127	-74175	0.4375	1.1e-12	0.364611	0.000999001	9.44e-10	1.35e-07	425	0.526022	ZNF718	4	53277	156488	+	4	127452
rs7739034	NM_198568	152810	0.3267	6.08e-10	0.357334	0.000999001	5.75e-07	3.4e-05	904	0.0308674	GJB7	6	87992697	88038996	-	6	87886186
rs7792924	NM_001145440	45882	0.2125	9.5e-26	0.444666	0.000999001	3.93e-19	7.56e-16	667	0.641517	TYW1B	7	72039493	72298813	-	7	72252931
rs7792924	NM_001145441	45882	0.2125	9.5e-26	0.444666	0.000999001	1.13e-20	2.97e-17	674	0.641517	TYW1B	7	72023729	72298813	-	7	72252931
rs782728	NM_173471	-207017	0.4688	7.05e-07	0.103084	0.000999001	0.000907503	0.0180377	1535	0.146036	SLC25A26	3	66119285	66429348	+	3	66326302
rs782728	NM_001164796	-55134	0.4688	7.05e-07	0.103084	0.001998	0.00171174	0.029927	1365	0.144268	SLC25A26	3	66271168	66429348	+	3	66326302
rs782728	NR_028475	-55134	0.4688	7.05e-07	0.103084	0.003996	0.000912145	0.0180944	1365	0.146028	SLC25A26	3	66271168	66429348	+	3	66326302
rs7836805	NM_014462	-29209	0.2628	1.72e-06	0.121998	0.001998	0.00157267	0.0278835	766	0.011534	LSM1	8	38020861	38034026	-	8	38063235
rs7836805	NM_144652	180785	0.2628	7.54e-10	0.341274	0.000999001	1.07e-06	5.7e-05	716	0.028191	LETM2	8	38244020	38266061	+	8	38063235
rs7856656	NM_012203	1642	0.425	2.16e-09	0.134674	0.000999001	3.26e-06	0.000150155	1138	0.0181844	GRHPR	9	37422707	37436986	+	9	37421065
rs7908994	NM_001354	51824	0.1562	4.53e-13	0.425735	0.000999001	2.42e-08	2.26e-06	1557	0.0422843	AKR1C2	10	5031966	5060207	-	10	5008383
rs7908994	NM_001135241	37670	0.1562	4.53e-13	0.425735	0.000999001	8.62e-09	9.27e-07	1538	0.0408341	AKR1C2	10	5042105	5046053	-	10	5008383
rs7908994	NM_205845	51824	0.1562	4.53e-13	0.425735	0.000999001	4.2e-08	3.63e-06	1557	0.0422843	AKR1C2	10	5031966	5060207	-	10	5008383
rs7909832	NM_030664	-77743	0.3205	1.69e-07	0.142527	0.000999001	0.000313439	0.00747392	1423	0.020551	PTER	10	16478967	16555736	+	10	16556710
rs7909832	NM_001001484	-77743	0.3205	1.69e-07	0.142527	0.000999001	0.000331638	0.0078112	1423	0.020544	PTER	10	16478967	16555736	+	10	16556710
rs791470	NM_138393	462	0.4684	3.01e-07	0.358362	0.003996	0.000881769	0.0175988	1436	0.0573391	REEP6	19	1491165	1497923	+	19	1490703
rs7967059	NM_014802	32649	0.09375	1.92e-06	0.155449	0.002997	0.00167483	0.0293709	958	0.217679	KIAA0528	12	22601526	22697452	-	12	22664803
rs7979266	NM_016511	18528	0.2625	5.17e-08	0.291209	0.000999001	8.19e-05	0.00239888	1135	0.419118	CLEC1A	12	10223082	10251605	-	12	10233077
rs7995033	NM_004685	29816	0.4563	8.76e-08	0.10537	0.000999001	0.000105648	0.00297585	1285	0.151564	MTMR6	13	25820343	25861704	-	13	25831888
rs8004624	NM_145251	-828	0.4313	1.92e-06	0.083504	0.001998	0.0027153	0.0427	1115	0.115327	STYX	14	53196883	53241703	+	14	53197711
rs8004624	NM_001130701	-828	0.4313	1.92e-06	0.083504	0.003996	0.00238925	0.0387022	1115	0.115808	STYX	14	53196883	53241703	+	14	53197711
rs8020262	NM_016445	-7289	0.3938	2.61e-08	0.302172	0.000999001	2.14e-05	0.000755372	586	0.0339476	PLEK2	14	67853700	67878828	-	14	67886117
rs8036775	NM_016213	-164352	0.25	5.12e-06	0.09447	0.000999001	0.00292588	0.0451698	640	0.00785659	TRIP4	15	64680020	64747500	+	15	64844372
rs8054315	NM_001037125	32442	0.1125	1.71e-07	0.251017	0.000999001	0.000515282	0.0112305	1154	0.0256309	UNKL	16	1448307	1464700	-	16	1432258
rs8054315	NM_023076	-2577	0.1125	1.71e-07	0.251017	0.002997	0.000349239	0.00814609	1173	0.0316954	UNKL	16	1413206	1429681	-	16	1432258
rs8072823	NM_006042	954399	0.4875	2.75e-07	0.192444	0.000999001	0.000667972	0.014009	1824	0.0139001	HS3ST3A1	17	13399006	13505244	-	17	12550845
rs8084410	NM_018235	-4986	0.4125	9.35e-12	0.238289	0.000999001	3.71e-08	3.32e-06	1475	0.343777	CNDP2	18	72163500	72190687	+	18	72168486
rs8084410	NM_001168499	-1663	0.4125	9.35e-12	0.238289	0.000999001	3.75e-08	3.34e-06	1474	0.343777	CNDP2	18	72166823	72190687	+	18	72168486
rs8091750	NR_015389	-3071	0.1625	5.03e-16	0.477535	0.000999001	4.45e-12	1.13e-09	1563	0.688937	LOC339290	18	5238099	5246503	+	18	5241170
rs8102597	NM_032306	-18775	0.3544	1.19e-06	0.188446	0.000999001	0.00114195	0.0215943	1311	0.0190244	ALKBH7	19	6372444	6375040	+	19	6391219
rs8104353	NM_003429	983	0.3375	2.56e-06	0.161266	0.001998	0.00179507	0.0310458	746	0.0226705	ZNF85	19	21106080	21133501	+	19	21105097
rs8140182	NM_017931	-27539	0.1	3.3e-16	0.561231	0.000999001	2.79e-09	3.48e-07	1582	0.0767489	TTC38	22	46663861	46689903	+	22	46691400
rs8140634	NR_027293	-44551	0.225	1.41e-07	0.233232	0.000999001	0.0001649	0.00432169	753	0.0234855	LOC96610	22	22652463	22677324	+	22	22697014
rs8182477	NM_033329	-28708	0.2438	1.61e-10	0.154409	0.000999001	1.87e-06	9.48e-05	1756	0.0150409	SIGLEC12	19	51994613	52003647	-	19	52032355
rs8182477	NM_053003	-27312	0.2438	1.61e-10	0.154409	0.000999001	1.32e-06	6.88e-05	1758	0.0151146	SIGLEC12	19	51994613	52005043	-	19	52032355
rs828920	NM_000597	542792	0.05	6.95e-08	1.20632	0.000999001	0.000106921	0.00300585	1244	0.0910822	IGFBP2	2	217498127	217529156	+	2	216955335
rs835342	NM_015696	4009	0.4562	1.91e-11	0.38909	0.000999001	5.28e-08	4.36e-06	756	0.0468962	GPX7	1	53068043	53074722	+	1	53064034
rs8477	NM_031945	-8710	0.4875	4.6e-14	0.329785	0.000999001	2.16e-10	3.47e-08	1183	0.0426451	TSPAN10	17	79609349	79615778	+	17	79618059
rs8559	NM_178190	-1641	0.3625	1.21e-10	0.141271	0.000999001	3.04e-07	1.98e-05	525	0.203807	ATPIF1	1	28562611	28564609	+	1	28564252
rs8559	NM_178191	-1641	0.3625	1.21e-10	0.141271	0.000999001	5.55e-07	3.32e-05	525	0.203804	ATPIF1	1	28562611	28564609	+	1	28564252
rs8559	NM_016311	-1641	0.3625	1.21e-10	0.141271	0.000999001	3.28e-07	2.11e-05	525	0.203807	ATPIF1	1	28562611	28564609	+	1	28564252
rs858239	NM_002510	1	0.4875	9.01e-21	0.820509	0.000999001	9.1e-16	5.6e-13	1135	0.746859	GPNMB	7	23286316	23314728	+	7	23286315
rs858239	NM_001005340	1	0.4875	9.01e-21	0.820509	0.000999001	1.11e-15	6.71e-13	1135	0.746859	GPNMB	7	23286316	23314728	+	7	23286315
rs9291296	NM_000812	110345	0.1937	6.79e-08	0.311201	0.000999001	6.64e-05	0.00199362	854	0.0267479	GABRB1	4	47033295	47428445	+	4	46922950
rs937925	NM_003617	-55279	0.09375	3.66e-08	0.773874	0.000999001	3.61e-05	0.00119226	1126	0.0707819	RGS5	1	163112098	163172872	-	1	163228151
rs942256	NR_024332	-241126	0.4188	3.61e-07	0.125468	0.000999001	0.000224926	0.00562315	660	0.0100671	POMGNT1	1	46654354	46685977	-	1	46927103
rs942256	NM_017739	-262982	0.4188	3.61e-07	0.125468	0.000999001	0.000192336	0.00492776	644	0.0100041	POMGNT1	1	46654354	46664121	-	1	46927103
rs945419	NM_001042704	3628	0.3418	3.94e-07	0.123373	0.000999001	0.000330245	0.00780071	862	0.0149336	CLCNKA	1	16348486	16360544	+	1	16344858
rs945419	NM_004070	3628	0.3418	3.94e-07	0.123373	0.000999001	0.000273016	0.00664715	862	0.014951	CLCNKA	1	16348486	16360544	+	1	16344858
rs9468350	NM_001012455	92172	0.325	4.48e-08	0.055583	0.000999001	6.58e-05	0.00198463	1961	0.00490638	ZSCAN23	6	28400433	28411279	-	6	28319107
rs9469583	NM_054111	-3008	0.4551	3.46e-10	0.333098	0.000999001	2.05e-06	0.000101724	2641	0.0415826	IP6K3	6	33689443	33714762	-	6	33717770
rs9469583	NM_001142883	-3008	0.4551	3.46e-10	0.333098	0.000999001	1.3e-06	6.78e-05	2641	0.041584	IP6K3	6	33689443	33714762	-	6	33717770
rs9510793	NM_018647	-59481	0.2313	1.84e-07	0.323125	0.001998	0.000441089	0.00988943	1851	0.461561	TNFRSF19	13	24153639	24243412	+	13	24213120
rs9510793	NM_148957	-68397	0.2313	1.84e-07	0.323125	0.000999001	0.000296771	0.00714724	1865	0.462839	TNFRSF19	13	24144723	24250231	+	13	24213120
rs9556403	NM_180989	17279	0.4062	1.78e-06	0.137674	0.000999001	0.00192396	0.0326114	1512	0.0136496	GPR180	13	95254104	95281944	+	13	95236825
rs957644	NM_004528	-15707	0.2375	8e-08	0.213762	0.000999001	0.000174862	0.0045323	1280	0.306996	MGST3	1	165600450	165624853	+	1	165616157
rs976825	NM_006200	-423031	0.225	4.09e-07	0.277206	0.001998	0.000873926	0.0174544	1765	0.0232845	PCSK5	9	78505560	78808338	+	9	78928591
rs986772	NM_001005567	-92844	0.0625	6.72e-07	0.658266	0.002997	0.00272357	0.0427546	1851	0.0550869	OR51B5	11	5363816	5364754	-	11	5457598
rs9893970	NM_021013	-6951	0.06875	3.49e-11	1.2088	0.000999001	8.76e-07	4.87e-05	868	0.136628	KRT34	17	39533923	39538636	-	17	39545587
rs9923732	NM_152337	-31	0.1139	2.74e-09	0.462342	0.000999001	1.43e-05	0.000525847	2096	0.13216	C16orf46	16	81094586	81110872	-	16	81110903
rs9923732	NM_001100873	-31	0.1139	2.74e-09	0.462342	0.000999001	1.42e-05	0.000522559	2098	0.132161	C16orf46	16	81087103	81110872	-	16	81110903
rs9934599	NM_017990	-529005	0.25	4.77e-06	0.234244	0.003996	0.00280463	0.0436477	543	0.0171212	PDPR	16	70147529	70195184	+	16	70676534
rs995232	NM_003903	-19957	0.325	3.07e-09	0.112386	0.000999001	6.15e-06	0.000261637	545	0.162096	CDC16	13	115000362	115038150	+	13	115020319
rs995232	NM_001078645	-19957	0.325	3.07e-09	0.112386	0.000999001	2.41e-06	0.000117231	545	0.16212	CDC16	13	115000362	115038150	+	13	115020319
rs9966733	NM_182978	-139692	0.2937	4.33e-13	0.285618	0.000999001	1.58e-08	1.56e-06	1233	0.412059	GNAL	18	11689136	11883144	+	18	11828828
rs9966733	NM_002071	-77266	0.2937	4.33e-13	0.285618	0.000999001	3.14e-08	2.86e-06	1173	0.412058	GNAL	18	11751562	11883144	+	18	11828828
rs9966733	NM_001142339	-77266	0.2937	4.33e-13	0.285618	0.000999001	1.09e-08	1.14e-06	1173	0.412059	GNAL	18	11751562	11883144	+	18	11828828
rs9986765	NM_002652	-6065	0.1772	1.59e-07	0.843363	0.000999001	0.000401806	0.00914346	823	1.20559	PIP	7	142829174	142836834	+	7	142835239
