# Supplementary material for: Genetic variants influence on the placenta regulatory landscape
Source: PLoS Genet. 2018 Nov 19;14(11):e1007785. doi: 10.1371/journal.pgen.1007785 (PMC6277118; doi:10.1371/journal.pgen.1007785)
Supplement: S6 Table — (XLSX) [file pgen.1007785.s018.xlsx]

## Sheet: T6_mQTLs
List of mQTLs after permutation selection
SNPID	cpgID	CpG_Distance	MAF	nominal_PV	regression_slope	adj_PV	adj_PV_num	FDR	n_variant_tested	score	gene_name	chr	start	stop	strand	chr_snp	snp_position	Gap-Hunter flagged
kgp4930146	cg00004818	-657	0.2789	4.92e-43	0.0845998	0.000999001	6.66e-37	4.56e-35	238	0.013034	AGA	chr4	178364146	178364196	+	chr4	178364803
kgp5290954	cg00017157	83	0.4109	8.21e-252	0.409179	0.000999001	1.04e-211	2.34e-208	187	0.0832908	DUSP27	chr1	167127303	167127353	-	chr1	167127220	gap-probe
rs3793371	cg00021855	26657	0.07401	2.12e-31	-0.0727531	0.000999001	7.24e-26	3.15e-24	167	0.00714033	PYCRL	chr8	144690956	144691006	+	chr8	144664299
kgp13887250	cg00029973	2635	0.1848	5.49e-41	0.0777408	0.000999001	4.35e-35	2.79e-33	281	0.0098924	TRPV1	chr17	3501741	3501791	+	chr17	3499106
rs6486617	cg00032490	-35738	0.3383	1.73e-33	-0.116012	0.000999001	2.26e-27	1.06e-25	205	0.0110686	GPR133	chr12	131402299	131402350	-	chr12	131438037
rs11863676	cg00039489	-582	0.4043	1.26e-139	-0.187422	0.000999001	3.67e-128	1.7e-125	128	0.0294231	TNRC6A	chr16	24712522	24712572	+	chr16	24713104
kgp5788705	cg00040466	107822	0.4769	5.36e-08	-0.0545248	0.000999001	2.79e-05	0.000237369	217	0.00470387	SMOC2	chr6	168918547	168918597	-	chr6	168810725
kgp10992751	cg00042409	-164	0.203	4.96e-29	0.0519507	0.000999001	2.45e-24	9.97e-23	113	0.0101625	CCDC52	chr3	113232968	113233018	+	chr3	113233132
kgp6150086	cg00043564	710	0.4224	6.78e-46	-0.0702732	0.000999001	2.83e-37	1.97e-35	146	0.0105877	EMID2	chr7	101005782	101005832	-	chr7	101005072
rs593979	cg00049729	-109	0.4208	1.11e-45	0.0642053	0.000999001	2.31e-41	1.84e-39	264	0.0267757	ANKRD55	chr5	55776295	55776346	-	chr5	55776404
rs8060368	cg00050618	1954	0.198	3.36e-16	0.0711664	0.000999001	3.73e-13	7.57e-12	140	0.00935859	IL21R	chr16	27414368	27414418	-	chr16	27412414
kgp5419734	cg00052903	97093	0.4686	1.63e-65	0.104158	0.000999001	9.57e-56	1.17e-53	89	0.00907067	PRB3	chr12	11422897	11422947	+	chr12	11325804
rs10915933	cg00053851	-8608	0.3663	2.78e-65	-0.0560294	0.000999001	1.24e-53	1.44e-51	115	0.0061838	H3F3A	chr1	226270442	226270492	+	chr1	226279050
kgp10217282	cg00054774	-4632	0.3977	1.02e-17	-0.0512015	0.000999001	1.11e-13	2.34e-12	361	0.00606568	C2CD2	chr21	43373079	43373129	+	chr21	43377711
rs1936212	cg00057667	35781	0.2228	1.33e-55	-0.105771	0.000999001	5.21e-48	5.15e-46	129	0.0100862	CITED2	chr6	140069680	140069730	-	chr6	140033899
rs2130119	cg00057722	43267	0.3449	5.44e-60	0.072878	0.000999001	3.33e-51	3.61e-49	211	0.00682758	KIAA0427	chr18	45934156	45934206	+	chr18	45890889
rs10890212	cg00060956	6940	0.3465	1.06e-37	-0.0621388	0.000999001	1.37e-32	8.02e-31	102	0.00703066	LEPRE1	chr1	43209576	43209626	+	chr1	43202636
rs9898443	cg00066239	2752	0.231	6.36e-46	0.120159	0.000999001	4.62e-39	3.42e-37	187	0.015135	NPTX1	chr17	78472109	78472159	-	chr17	78469357
rs6924282	cg00076543	-58738	0.4076	2.23e-19	0.0602241	0.000999001	2.48e-14	5.52e-13	647	0.00548445	HLA-L	chr6	30227145	30227195	+	chr6	30285883
kgp8927153	cg00077547	-4543	0.2096	6.59e-21	-0.0603428	0.000999001	1.21e-16	3.17e-15	99	0.00718406	TMEM26	chr10	63170322	63170372	-	chr10	63174865
kgp3603388	cg00079477	18427	0.4488	3.01e-44	-0.0577122	0.000999001	9.93e-40	7.52e-38	70	0.00587759	INHBC	chr12	57780204	57780254	+	chr12	57761777
kgp10986103	cg00079898	-23787	0.2393	5.67e-14	-0.0684793	0.000999001	2.74e-09	3.92e-08	237	0.00679846	OR52N5	chr11	5801194	5801244	-	chr11	5824981	gap-probe
rs5749122	cg00093544	-35668	0.4257	2.34e-13	-0.094326	0.000999001	1.27e-09	1.89e-08	173	0.00899882	SEC14L4	chr22	30901639	30901690	+	chr22	30937307
rs3807807	cg00106621	736	0.3152	5.35e-25	-0.0850943	0.000999001	2.7e-20	8.88e-19	244	0.0127563	ICA1	chr7	8300678	8300728	-	chr7	8299942
rs8091750	cg00106767	694	0.1881	6.35e-15	0.0530947	0.000999001	4.07e-11	6.95e-10	255	0.00820332	LOC339290	chr18	5241864	5241914	+	chr18	5241170
rs6439154	cg00112465	-42835	0.3498	4.58e-08	0.0557393	0.000999001	1.51e-05	0.000134193	70	0.00522561	CCDC48	chr3	128719998	128720049	+	chr3	128762833
rs3128912	cg00113675	39660	0.1133	1.04e-14	-0.160188	0.000999001	3.4e-10	5.34e-09	978	0.0151272	HLA-H	chr6	29855297	29855347	-	chr6	29815637	gap-probe
rs422303	cg00114132	-388	0.4884	1.8e-47	0.0641805	0.000999001	3.54e-39	2.63e-37	298	0.0107574	RAB12	chr18	8657945	8657995	+	chr18	8658333
kgp8088220	cg00114966	-4075	0.434	8.95e-75	0.0718244	0.000999001	5.13e-64	7.61e-62	127	0.00866578	LHX9	chr1	197893870	197893920	-	chr1	197897945
kgp1214212	cg00138641	-61881	0.236	9.59e-29	0.0738014	0.000999001	4.78e-24	1.91e-22	134	0.00668915	MIR193B	chr16	14397074	14397124	+	chr16	14458955
rs2345067	cg00139242	-28	0.3977	1.85e-41	-0.0777402	0.000999001	6.98e-37	4.78e-35	257	0.0241514	RPS6KA2	chr6	167184853	167184903	-	chr6	167184881
kgp8791197	cg00143249	-2901	0.05292	4.97e-06	-0.0918655	0.001998	0.00105057	0.00650529	175	0.0114969	MNX1	chr7	156798760	156798810	-	chr7	156801661
rs6481819	cg00146027	-312	0.3581	5.47e-48	0.0581007	0.000999001	1.56e-38	1.14e-36	158	0.0101055	ITGB1	chr10	33299147	33299197	+	chr10	33299459	gap-probe
rs4775517	cg00146240	13936	0.4274	8.41e-137	-0.337849	0.000999001	2.37e-116	9.01e-114	204	0.0353916	MGC15885	chr15	62899109	62899159	-	chr15	62885173
kgp3564362	cg00146756	-221	0.1566	3.84e-35	-0.140309	0.000999001	1.35e-30	7.27e-29	244	0.029157	CNO	chr4	6729060	6729111	-	chr4	6729281
kgp4959600	cg00149061	34365	0.2294	1.42e-17	-0.112047	0.000999001	6.15e-13	1.23e-11	120	0.010726	UGT2A3	chr4	69817030	69817080	-	chr4	69782665	gap-probe
rs10896705	cg00153368	86871	0.3713	1.56e-16	0.059959	0.000999001	1.8e-12	3.46e-11	128	0.00527214	OR10Q1	chr11	57996373	57996423	-	chr11	57909502
kgp3987354	cg00154950	4872	0.2772	6.19e-10	-0.0563321	0.000999001	9.38e-07	9.99e-06	522	0.00664148	CSMD1	chr8	3974029	3974080	+	chr8	3969157
kgp7291876	cg00157012	-50	0.1914	1.31e-33	0.0647916	0.000999001	8.14e-28	3.89e-26	259	0.0163978	DOCK5	chr8	25059252	25059302	+	chr8	25059302
kgp5788705	cg00157439	125959	0.4769	6.59e-09	-0.0575552	0.000999001	5.15e-06	4.93e-05	219	0.00490085	SMOC2	chr6	168936684	168936734	+	chr6	168810725
rs4851885	cg00160872	-2104	0.3548	8.29e-17	0.0586974	0.000999001	2.44e-12	4.63e-11	226	0.00767031	NCK2	chr2	106567892	106567942	+	chr2	106569996
rs6938690	cg00167916	-35634	0.4406	1.07e-53	0.0760418	0.000999001	6.11e-46	5.65e-44	1144	0.00725707	TAP2	chr6	32795827	32795877	-	chr6	32831461
kgp5630610	cg00169354	-1207	0.2376	2.68e-50	0.0860046	0.000999001	9.97e-42	8.05e-40	189	0.0122667	C20orf108	chr20	54922777	54922827	-	chr20	54923984
kgp2450150	cg00178359	-8204	0.3415	3.93e-24	0.127622	0.000999001	2.01e-19	6.27e-18	253	0.0141797	MT1E	chr16	56659410	56659460	-	chr16	56667614
rs6816703	cg00178864	-14839	0.2261	6.34e-17	-0.0764491	0.000999001	5.96e-14	1.29e-12	71	0.00795924	C4orf49	chr4	140201573	140201624	+	chr4	140216412
rs12633118	cg00183468	-24994	0.2079	2.35e-29	-0.0506209	0.000999001	1.67e-24	6.84e-23	226	0.00499887	SLC9A9	chr3	142926178	142926228	+	chr3	142951172
rs3117320	cg00188321	8441	0.2706	1.35e-52	0.080868	0.000999001	6.48e-42	5.26e-40	156	0.00895026	KIFC1	chr6	33358615	33358665	+	chr6	33350174
kgp10711985	cg00197006	334	0.2475	3.23e-49	0.0831207	0.000999001	4.73e-41	3.73e-39	459	0.014687	COTL1	chr16	84616559	84616609	+	chr16	84616225
rs339969	cg00200653	-57	0.2822	8.62e-45	-0.0944771	0.000999001	2.12e-38	1.54e-36	164	0.0232677	RORA	chr15	60883224	60883275	+	chr15	60883281
kgp378992	cg00202166	-100194	0.2475	1.11e-06	0.0501097	0.000999001	0.000499199	0.00333244	231	0.00433761	RNF17	chr13	25338239	25338289	-	chr13	25438433
rs8042254	cg00225006	-298	0.3234	2.71e-36	-0.0692438	0.000999001	1.24e-29	6.4e-28	97	0.0121471	WHAMM	chr15	83477871	83477922	+	chr15	83478169
rs899102	cg00228017	-7488	0.4769	3.11e-13	0.0724976	0.000999001	4.23e-10	6.57e-09	85	0.00812633	TCF4	chr18	53447841	53447891	+	chr18	53455329
kgp8013619	cg00231810	-5	0.1733	1.58e-21	-0.0798024	0.000999001	1.3e-17	3.63e-16	272	0.0206144	CNPY1	chr7	155353568	155353619	-	chr7	155353573
rs7808325	cg00232092	1897	0.4538	1.49e-61	-0.0735297	0.000999001	5.22e-52	5.79e-50	194	0.00970614	FBXL18	chr7	5518837	5518887	-	chr7	5516940
rs12528856	cg00234027	-2908	0.4917	1.47e-51	-0.106807	0.000999001	2.02e-45	1.84e-43	141	0.0134502	SEC63	chr6	108185125	108185175	-	chr6	108188033
rs7453050	cg00236150	-12428	0.4604	3.41e-146	-0.149486	0.000999001	2.65e-122	1.12e-119	112	0.0158694	GLYATL3	chr6	49467544	49467594	-	chr6	49479972	gap-probe
rs7262172	cg00240880	26578	0.2541	1.75e-41	-0.0736615	0.000999001	1.46e-36	9.84e-35	137	0.00723159	WISP2	chr20	43343233	43343283	+	chr20	43316655
kgp19353924	cg00242976	-85813	0.05142	1.92e-12	0.0822823	0.000999001	2.93e-08	3.76e-07	137	0.00724393	UBE2C	chr20	44440774	44440824	-	chr20	44526587
kgp4061366	cg00243527	1823	0.2756	4.39e-209	-0.385755	0.000999001	6.43e-185	7.65e-182	128	0.0511822	LIF	chr22	30640544	30640594	-	chr22	30638721	gap-probe
kgp976574	cg00243661	-35385	0.4175	2.68e-36	0.085204	0.000999001	5.21e-29	2.61e-27	190	0.00813473	OR2D2	chr11	6913644	6913694	+	chr11	6949029
kgp11743973	cg00256329	1153	0.2904	2.95e-14	0.154115	0.000999001	1.1e-10	1.81e-09	293	0.0219897	NXN	chr17	724374	724424	+	chr17	723221
kgp2783762	cg00258809	2	0.2409	8.7e-46	0.0550209	0.000999001	6.78e-40	5.17e-38	155	0.0137301	SHQ1	chr3	72704274	72704324	-	chr3	72704272
kgp13184675	cg00288945	67445	0.05594	6.77e-56	-0.239874	0.000999001	7.42e-37	5.08e-35	257	0.0215717	SLC37A1	chr21	43992606	43992656	-	chr21	43925161	gap-probe
kgp11527202	cg00293303	-19450	0.3119	2.18e-53	0.101699	0.000999001	3.84e-46	3.59e-44	243	0.0103033	ERC1	chr12	1553475	1553525	-	chr12	1572925
kgp5620099	cg00294538	17394	0.3511	6.87e-09	0.0584046	0.000999001	3.15e-06	3.11e-05	160	0.00597965	ADPRHL1	chr13	114062059	114062110	-	chr13	114044665
kgp6937433	cg00296894	32130	0.368	8.8e-25	-0.097903	0.000999001	2.96e-20	9.7e-19	229	0.00943262	COLEC11	chr2	3685706	3685757	-	chr2	3653576
kgp6582050	cg00297832	1347	0.211	1.85e-10	-0.0513242	0.000999001	1.04e-07	1.25e-06	90	0.00715806	MIB2	chr1	1565541	1565591	+	chr1	1564194
rs139465	cg00299943	-471	0.2541	1.02e-155	0.184324	0.000999001	8.95e-131	4.35e-128	100	0.0311275	L3MBTL2	chr22	41613642	41613693	-	chr22	41614113
kgp3746578	cg00307685	531	0.3515	3.05e-23	-0.0528625	0.000999001	4.66e-18	1.34e-16	103	0.00855092	BRDT	chr1	92415524	92415574	+	chr1	92414993
rs11862347	cg00324979	-2261	0.4224	2.08e-89	-0.160409	0.000999001	1.27e-72	2.26e-70	192	0.0208886	ACSF3	chr16	89152393	89152444	-	chr16	89154654	gap-probe
rs2276265	cg00331283	-130221	0.4703	2.64e-42	0.0512909	0.000999001	1.01e-36	6.87e-35	179	0.00435546	LOC100128239	chr11	133917022	133917072	-	chr11	134047243
rs1795821	cg00332067	3523	0.2475	3.83e-34	-0.0540327	0.000999001	1.5e-27	7.06e-26	198	0.00662682	GLYCAM1	chr12	55004429	55004479	+	chr12	55000906
rs10223883	cg00332305	-10032	0.368	1.48e-29	-0.183622	0.000999001	8.16e-24	3.23e-22	263	0.0199508	TIAM2	chr6	155410659	155410709	-	chr6	155420691	gap-probe
kgp8525305	cg00336028	-39796	0.3977	1.55e-15	0.0577755	0.000999001	2.62e-12	4.96e-11	151	0.00545486	FCGBP	chr19	40366607	40366657	+	chr19	40406403
rs6938690	cg00340328	-34285	0.4406	3.67e-48	0.0650103	0.000999001	3.31e-37	2.3e-35	1146	0.00622554	TAP2	chr6	32797176	32797226	+	chr6	32831461
kgp6757360	cg00345704	3727	0.2409	5.95e-30	-0.0856345	0.000999001	1.07e-23	4.23e-22	151	0.0103957	LOC730755	chr17	39216445	39216495	-	chr17	39212718
rs10864693	cg00346898	-42422	0.4389	1.95e-71	-0.0749755	0.000999001	4.14e-61	5.75e-59	117	0.0070379	TSNAX-DISC1	chr1	231761671	231761721	-	chr1	231804093
rs2286404	cg00356815	28033	0.05965	2.5e-16	-0.053357	0.000999001	7.14e-07	7.72e-06	788	0.00520906	NCRNA00171	chr6	30001653	30001703	-	chr6	29973620
rs7810980	cg00361176	5108	0.1733	1.65e-22	0.0535946	0.000999001	2.81e-18	8.15e-17	159	0.00626919	HIP1	chr7	75260741	75260791	-	chr7	75255633
rs7689275	cg00362569	92282	0.495	1.85e-05	0.0523116	0.011988	0.00792606	0.0376316	345	0.00440324	EVC	chr4	5723955	5724005	-	chr4	5631673
rs1981818	cg00366190	7770	0.3911	1.04e-42	-0.0809475	0.000999001	7.73e-32	4.38e-30	194	0.00902946	WDR88	chr19	33622892	33622943	-	chr19	33615122
kgp2303850	cg00380780	84	0.4703	1.79e-51	-0.0721907	0.000999001	1.39e-42	1.15e-40	257	0.014673	C6orf145	chr6	3760066	3760116	-	chr6	3759982
kgp6776222	cg00393546	-117951	0.2904	2.1e-20	-0.0803076	0.000999001	9.39e-16	2.32e-14	102	0.00687681	DIP2C	chr10	461918	461969	+	chr10	579869
kgp4930146	cg00398048	-461	0.2789	1.24e-43	0.0540165	0.000999001	1.88e-36	1.27e-34	237	0.00880073	AGA	chr4	178364342	178364392	+	chr4	178364803
rs896945	cg00404280	47106	0.4587	8.22e-52	0.0950011	0.000999001	1.53e-44	1.35e-42	195	0.00882977	GSDMD	chr8	144631886	144631937	+	chr8	144584780
rs1428439	cg00405699	1118	0.3317	6.34e-36	-0.0632707	0.000999001	3.41e-31	1.88e-29	67	0.00906931	ST8SIA4	chr5	100239919	100239969	+	chr5	100238801
rs17098705	cg00406211	-7888	0.203	2.92e-18	0.05278	0.000999001	5.74e-14	1.24e-12	195	0.00588194	GRK5	chr10	121077021	121077072	+	chr10	121084909
rs2071477	cg00409309	-41797	0.4455	1.07e-23	0.0633936	0.000999001	2.62e-19	8.11e-18	1140	0.00595769	HLA-DOB	chr6	32783551	32783601	+	chr6	32825348
rs3115628	cg00409917	76657	0.4043	3.8e-15	0.100395	0.000999001	2.47e-10	3.93e-09	906	0.00892678	HCG4P6	chr6	29894678	29894729	+	chr6	29818021
kgp5927496	cg00416386	-55470	0.4059	1.31e-34	-0.0514381	0.000999001	2.99e-28	1.45e-26	158	0.00470966	HK2	chr2	75149476	75149526	-	chr2	75204946
rs4397403	cg00420450	-40062	0.3003	1.1e-14	0.0564984	0.000999001	1.47e-11	2.61e-10	179	0.00533094	PIWIL2	chr8	22132640	22132691	+	chr8	22172702
kgp5708544	cg00422566	21822	0.08304	5.53e-14	0.0840479	0.000999001	1.24e-10	2.03e-09	324	0.00841445	JAKMIP3	chr10	133983911	133983961	+	chr10	133962089
rs609650	cg00422578	847	0.4934	1.02e-43	0.0532138	0.000999001	1.76e-35	1.15e-33	214	0.00796064	TRIM29	chr11	119968331	119968381	+	chr11	119967484
kgp1433164	cg00423364	5825	0.2904	4.33e-33	0.0593374	0.000999001	1.12e-26	5.07e-25	138	0.00683692	TSPAN4	chr11	850902	850952	-	chr11	845077
kgp624030	cg00425431	-4653	0.3152	1.13e-86	0.0728712	0.000999001	7.21e-72	1.27e-69	189	0.0086282	TTLL13	chr15	90792223	90792273	+	chr15	90796876
rs2301488	cg00425885	-19	0.4736	1.19e-08	0.054087	0.000999001	8.68e-06	8.02e-05	181	0.0153367	CAMTA1	chr1	7792392	7792443	-	chr1	7792411
rs9643717	cg00451054	-13700	0.3036	1.45e-40	0.0674899	0.000999001	1.68e-35	1.09e-33	100	0.00708533	PEX2	chr8	77913321	77913371	+	chr8	77927021
kgp10730334	cg00456343	-42554	0.4307	1.34e-16	0.0853315	0.000999001	1.33e-13	2.79e-12	60	0.0080059	FRMPD2	chr10	49348564	49348614	+	chr10	49391118
rs17271305	cg00456672	25771	0.2706	2.8e-95	-0.111728	0.000999001	1.41e-80	3e-78	130	0.0110021	C2CD4A	chr15	62358751	62358801	+	chr15	62332980
kgp9024784	cg00464046	657	0.4224	1.24e-28	-0.0515312	0.000999001	2.01e-23	7.8e-22	130	0.00784907	C7orf49	chr7	134854501	134854551	-	chr7	134853844
rs8035054	cg00474218	-4602	0.4818	1.74e-94	0.099851	0.000999001	2.73e-88	6.78e-86	236	0.011869	SMAD6	chr15	67143854	67143904	-	chr15	67148456
rs4786421	cg00484396	-14843	0.4505	1.91e-51	0.111775	0.000999001	8.37e-43	6.99e-41	150	0.0116367	NAT15	chr16	3507460	3507510	+	chr16	3522303
kgp5470219	cg00485202	18634	0.3663	9.25e-38	-0.0841467	0.000999001	2.01e-31	1.12e-29	283	0.00855533	ADAMTS17	chr15	100532731	100532782	-	chr15	100514097
rs6720043	cg00491675	-2615	0.2558	2.94e-83	-0.0795407	0.000999001	3.06e-67	4.9e-65	146	0.0101071	MTX2	chr2	177132858	177132908	+	chr2	177135473
rs3786443	cg00495303	-5454	0.3416	1.55e-56	0.103774	0.000999001	2.31e-49	2.38e-47	206	0.0120605	DLGAP1	chr18	3771110	3771160	+	chr18	3776564
rs9536242	cg00495681	-102779	0.2178	3.94e-87	0.150777	0.000999001	9.21e-77	1.8e-74	38	0.0130652	LOC220115	chr13	53174319	53174369	+	chr13	53277098
kgp1573832	cg00497110	-21767	0.2723	3.07e-20	-0.0613833	0.000999001	1.04e-15	2.56e-14	181	0.00614556	LY6K	chr8	143782367	143782417	+	chr8	143804134
rs6712664	cg00498211	4414	0.1914	6.37e-28	0.054995	0.000999001	3.12e-23	1.2e-21	207	0.00654354	SLC1A4	chr2	65217518	65217568	-	chr2	65213104
kgp32359	cg00503383	35531	0.3845	2.22e-05	-0.0521466	0.003996	0.00271686	0.0150192	115	0.00490255	ZNF644	chr1	91301650	91301701	+	chr1	91266119
kgp96462	cg00505606	177	0.3234	5.52e-83	0.110733	0.000999001	9.13e-74	1.68e-71	251	0.0227135	TP73	chr1	3620637	3620688	+	chr1	3620460
kgp7075617	cg00508534	346	0.2475	2.28e-31	-0.0526036	0.000999001	1.03e-25	4.45e-24	126	0.00878343	RBPJ	chr4	26320196	26320247	-	chr4	26319850
kgp2450150	cg00519002	-8326	0.3415	8.34e-22	0.155766	0.000999001	3.09e-17	8.41e-16	252	0.017278	MT1E	chr16	56659288	56659339	-	chr16	56667614
kgp783272	cg00521428	4402	0.2591	7.05e-61	-0.0811285	0.000999001	5.64e-51	6.09e-49	135	0.00968227	ARHGEF19	chr1	16534579	16534629	+	chr1	16530177
rs6904842	cg00523628	-11963	0.3531	4.63e-112	-0.304297	0.000999001	3.66e-91	9.61e-89	206	0.0324364	QKI	chr6	164137896	164137946	-	chr6	164149859
rs4365278	cg00529236	1940	0.4769	1.06e-42	-0.0567251	0.000999001	2.07e-39	1.55e-37	420	0.00751732	FAM92B	chr16	85239958	85240008	+	chr16	85238018
rs1679977	cg00532936	-45	0.231	7.6e-64	0.0774245	0.000999001	1.38e-52	1.56e-50	178	0.0201095	SLC1A7	chr1	53588449	53588499	+	chr1	53588494
rs6938690	cg00533183	-20719	0.4406	8.08e-47	0.0850606	0.000999001	4.15e-39	3.07e-37	1112	0.00855835	PSMB8	chr6	32810742	32810792	+	chr6	32831461
kgp7124066	cg00535514	-288	0.3185	5.7e-19	0.0541747	0.000999001	1.09e-15	2.69e-14	208	0.00955482	IRGC	chr19	44205563	44205613	+	chr19	44205851
kgp6694254	cg00541718	4941	0.2921	1.25e-18	-0.0596052	0.000999001	3.06e-15	7.3e-14	122	0.00701587	PRKAR1B	chr7	630823	630873	+	chr7	625882
kgp82763	cg00545199	-80055	0.231	1.04e-07	-0.0983104	0.000999001	6.67e-05	0.000530515	180	0.0087037	ZFYVE28	chr4	2305465	2305515	-	chr4	2385520	gap-probe
rs11134696	cg00546757	28607	0.4472	2.39e-235	-0.416709	0.000999001	1.75e-209	3.63e-206	202	0.040602	FGF18	chr5	170845008	170845058	-	chr5	170816401	gap-probe
rs406446	cg00549475	18273	0.4703	1.78e-34	-0.0552436	0.000999001	2.51e-29	1.28e-27	166	0.00563101	TMEM220	chr17	10632715	10632765	+	chr17	10614442
rs1757752	cg00555268	1498	0.27	6.68e-27	0.0753055	0.000999001	4.12e-22	1.5e-20	200	0.0103441	PRIC285	chr20	62202358	62202408	+	chr20	62200860
kgp6344749	cg00555339	-1918	0.2343	5.73e-15	-0.0563559	0.000999001	4.5e-11	7.66e-10	250	0.0074544	LOC285768	chr6	1102438	1102488	+	chr6	1104356
rs1148460	cg00566331	2124	0.4323	2.52e-77	-0.227109	0.000999001	9.84e-67	1.56e-64	139	0.0297296	TNFRSF1B	chr1	12218612	12218663	+	chr1	12216488	gap-probe
kgp1869567	cg00569813	812	0.3399	2.82e-92	0.0938708	0.000999001	1.18e-74	2.22e-72	257	0.0138806	CLDN23	chr8	8483499	8483549	-	chr8	8482687
kgp4715694	cg00570635	70596	0.3284	1.61e-76	0.0980399	0.000999001	3.05e-63	4.45e-61	140	0.00878063	RAB1A	chr2	65355219	65355269	-	chr2	65284623
rs2290433	cg00571067	-28402	0.1832	2.14e-46	0.113247	0.000999001	1.57e-37	1.1e-35	120	0.0110477	PCTP	chr17	53871738	53871788	-	chr17	53900140
kgp12367602	cg00576250	-46451	0.236	9.28e-18	0.0609622	0.000999001	2.96e-14	6.54e-13	179	0.00567405	LOC100240726	chr20	45087715	45087765	-	chr20	45134166
kgp10097362	cg00576936	11	0.08214	2.42e-07	0.0506485	0.000999001	6.9e-05	0.000547158	206	0.0121717	MEGF11	chr15	66332041	66332091	-	chr15	66332030
rs10037049	cg00582897	383	0.1214	2.58e-94	-0.19584	0.000999001	3.19e-74	5.94e-72	180	0.032223	ARSI	chr5	149675732	149675782	-	chr5	149675349	gap-probe
kgp8580636	cg00587472	4744	0.2871	8.39e-20	0.0615897	0.000999001	4.26e-16	1.08e-14	208	0.00726658	CMPK2	chr2	6952810	6952860	-	chr2	6948066
rs2747431	cg00588198	-112	0.3069	4.21e-12	-0.052117	0.000999001	2.2e-08	2.86e-07	798	0.011004	ZFP57	chr6	29648452	29648502	+	chr6	29648564
rs2242086	cg00600477	19461	0.2673	1.78e-72	0.0676162	0.000999001	1.27e-64	1.92e-62	153	0.00684452	ZNF623	chr8	144714960	144715010	-	chr8	144695499
kgp12101923	cg00615537	-12005	0.3416	2.54e-05	-0.071095	0.00999001	0.00504199	0.0256295	188	0.00738133	FLJ41603	chr5	148960961	148961012	-	chr5	148972966
rs2184161	cg00621258	4963	0.3795	4.57e-74	0.102033	0.000999001	8.81e-67	1.4e-64	160	0.0119752	GTPBP5	chr20	60781238	60781288	-	chr20	60776275
rs1063745	cg00622170	-7962	0.4323	6.59e-87	-0.0859921	0.000999001	1.3e-77	2.59e-75	107	0.00958658	C4orf10	chr4	2944544	2944595	-	chr4	2952506
kgp11446858	cg00628788	-8447	0.2195	2.67e-10	0.0613419	0.000999001	7.07e-08	8.68e-07	79	0.00678425	C18orf21	chr18	33529997	33530047	+	chr18	33538444
kgp2600780	cg00632125	-327	0.4736	6.38e-26	-0.0849595	0.000999001	4.72e-21	1.62e-19	209	0.0156356	NCRNA00200	chr10	1209397	1209448	-	chr10	1209724
rs4964607	cg00632811	5126	0.2063	1.02e-39	-0.0707514	0.000999001	1.65e-33	9.97e-32	129	0.00829163	PWP1	chr12	108078821	108078871	+	chr12	108073695
rs6486617	cg00633768	58200	0.3383	1.22e-26	-0.0584993	0.000999001	1.97e-21	6.9e-20	257	0.00533142	GPR133	chr12	131496237	131496287	-	chr12	131438037
kgp6226410	cg00636982	49503	0.3201	9.35e-12	0.0560415	0.000999001	1.13e-08	1.52e-07	195	0.00518478	POSTN	chr13	37986386	37986436	+	chr13	37936883
kgp10823365	cg00644814	69714	0.3449	1.67e-31	0.0505452	0.000999001	3.27e-26	1.45e-24	113	0.00453259	HES2	chr1	6480928	6480979	+	chr1	6411214
kgp2985256	cg00676988	7563	0.2244	1.59e-125	0.158618	0.000999001	3.68e-109	1.25e-106	293	0.0177465	SORBS2	chr4	186494862	186494913	-	chr4	186487299	gap-probe
rs1526513	cg00681106	-13777	0.3894	3.6e-33	-0.0892517	0.000999001	1.86e-26	8.32e-25	76	0.00937162	LHX8	chr1	75599482	75599532	-	chr1	75613259
rs2397221	cg00684824	-139217	0.2162	1.14e-14	0.0533396	0.000999001	2.32e-11	4.05e-10	149	0.00450386	COL21A1	chr6	56111974	56112024	-	chr6	56251191
kgp3988924	cg00690280	101085	0.3284	9.99e-28	-0.0801995	0.000999001	1.03e-22	3.86e-21	117	0.0069592	WFDC10B	chr20	44332683	44332733	-	chr20	44231598
kgp9831765	cg00691999	-6870	0.2871	2.55e-22	0.103143	0.000999001	2.22e-19	6.89e-18	106	0.0116935	PDGFRA	chr4	55093961	55094012	-	chr4	55100831
kgp6563014	cg00695177	-36984	0.4851	6.27e-42	-0.279947	0.000999001	5.45e-34	3.35e-32	208	0.0266221	MFHAS1	chr8	8761700	8761750	-	chr8	8798684	gap-probe
rs1005696	cg00695416	-1054	0.3828	2.5e-05	-0.0582725	0.004995	0.0036686	0.0194974	178	0.00832557	CBR1	chr21	37442426	37442476	-	chr21	37443480
rs903067	cg00700412	-21	0.4043	4.23e-47	0.0780683	0.000999001	1.13e-40	8.8e-39	87	0.0252563	GEFT	chr12	58011836	58011887	+	chr12	58011857
kgp5955701	cg00700638	-374	0.4604	2.62e-35	-0.0501282	0.000999001	5.92e-29	2.96e-27	350	0.00891897	USP10	chr16	84828508	84828558	-	chr16	84828882
rs4689391	cg00701064	-35	0.3812	3.68e-50	-0.0557212	0.000999001	1.44e-41	1.15e-39	322	0.0154313	WFS1	chr4	6280414	6280464	+	chr4	6280449
rs1983527	cg00702593	-135	0.3779	2.38e-39	0.0778206	0.000999001	3.43e-34	2.13e-32	247	0.0158173	DSCAM	chr21	42219853	42219903	+	chr21	42219988
rs12980862	cg00713022	-1939	0.4109	1.01e-25	-0.0594876	0.000999001	1.49e-21	5.26e-20	226	0.00785734	SYDE1	chr19	15215943	15215993	+	chr19	15217882
rs4874159	cg00713939	-10410	0.3102	5.8e-46	0.254224	0.000999001	4.76e-42	3.88e-40	182	0.0275103	NAPRT1	chr8	144660540	144660591	-	chr8	144670950
kgp7136950	cg00718883	177	0.4241	2.23e-44	0.0500259	0.000999001	9.86e-36	6.49e-34	253	0.00919919	DPYSL2	chr8	26493065	26493115	-	chr8	26492888
rs6938690	cg00720839	-30976	0.4406	1.85e-37	0.0919419	0.000999001	1.78e-30	9.51e-29	1150	0.00889101	TAP2	chr6	32800485	32800536	+	chr6	32831461
kgp7521555	cg00729708	-19432	0.495	4.89e-14	0.135023	0.000999001	6.02e-11	1.01e-09	259	0.0136807	LASS3	chr15	101084392	101084442	-	chr15	101103824	gap-probe
kgp9612883	cg00741624	-125703	0.1417	9.37e-05	-0.0506605	0.003996	0.00433912	0.0225197	72	0.00421771	KIAA1409	chr14	93897339	93897389	-	chr14	94023042
rs4806668	cg00749520	-1198	0.2835	8.91e-12	0.0954717	0.000999001	2.27e-08	2.95e-07	213	0.0134655	RPL28	chr19	55895972	55896022	+	chr19	55897170
rs2329154	cg00750481	6346	0.363	5.93e-33	0.182066	0.000999001	1.22e-27	5.77e-26	163	0.0207745	SPRY2	chr13	80755518	80755568	-	chr13	80749172	gap-probe
kgp3463932	cg00769775	-28013	0.2079	9.68e-11	-0.0514827	0.000999001	6.82e-08	8.38e-07	265	0.00502912	UBC	chr12	125412937	125412988	-	chr12	125440950
rs3935877	cg00773142	-2497	0.1997	3.6e-28	0.0546556	0.000999001	1.16e-21	4.13e-20	390	0.00702261	PLCG2	chr16	81898356	81898406	-	chr16	81900853
rs1827293	cg00786952	-32308	0.4274	2.82e-15	0.0580963	0.000999001	1.22e-11	2.18e-10	184	0.00559693	NBPF3	chr1	21763080	21763131	-	chr1	21795388
rs4445042	cg00787780	11698	0.4241	4.68e-99	-0.213215	0.000999001	2e-89	5.07e-87	50	0.022751	LGSN	chr6	64151695	64151745	-	chr6	64139997
kgp7391354	cg00792688	-10085	0.3713	2.88e-69	-0.102272	0.000999001	4.4e-59	5.82e-57	249	0.0110936	MPPED1	chr22	43793802	43793852	+	chr22	43803887
kgp2304714	cg00817464	683	0.3614	3.75e-151	0.129863	0.000999001	9.71e-130	4.64e-127	74	0.0196725	XPNPEP1	chr10	111662826	111662876	-	chr10	111662143
kgp9611492	cg00829978	-1889	0.3944	5.19e-65	0.0766866	0.000999001	9.74e-57	1.22e-54	115	0.0101648	SAMD9	chr7	92669858	92669909	+	chr7	92671747
kgp13849503	cg00830755	85190	0.0636	1.98e-20	-0.119379	0.000999001	1.97e-14	4.41e-13	183	0.010515	TBCD	chr17	80818970	80819020	-	chr17	80733780	gap-probe
rs6970218	cg00832923	-83053	0.4785	2.38e-12	0.0500334	0.000999001	4.77e-09	6.66e-08	189	0.00441755	GIMAP4	chr7	150270174	150270224	-	chr7	150353227
rs6793096	cg00834899	-19853	0.3663	9.59e-85	0.133033	0.000999001	5.26e-72	9.29e-70	243	0.0134497	GP5	chr3	194121070	194121120	-	chr3	194140923
rs9935441	cg00835521	17791	0.3515	2.52e-24	0.0697685	0.000999001	3.4e-19	1.05e-17	247	0.00713102	SEC14L5	chr16	5038330	5038380	+	chr16	5020539
rs17706075	cg00850039	-15271	0.4587	2.5e-09	0.0627618	0.000999001	3.14e-07	3.55e-06	88	0.0065147	ZNF442	chr19	12476508	12476558	+	chr19	12491779
kgp2195714	cg00852783	32789	0.467	4.92e-43	0.0685867	0.000999001	2.95e-35	1.9e-33	172	0.00659521	UBXN11	chr1	26633582	26633632	-	chr1	26600793
rs35682	cg00856825	-937	0.3696	4.25e-38	-0.0683506	0.000999001	6.95e-32	3.94e-30	210	0.0101528	GHRL	chr3	10327845	10327895	-	chr3	10328782
kgp8828027	cg00862290	-401	0.4323	2.71e-56	-0.0934302	0.000999001	9.41e-48	9.2e-46	132	0.0155745	KCNMB3	chr3	178984973	178985023	+	chr3	178985374
kgp7691012	cg00864916	-120	0.4052	1.34e-64	-0.156068	0.000999001	5.81e-58	7.51e-56	122	0.032487	KIAA1614	chr1	180886483	180886533	+	chr1	180886603
rs9793102	cg00864945	-31936	0.3927	1.34e-27	0.0656518	0.000999001	1.53e-21	5.39e-20	161	0.0063319	C1orf229	chr1	247291324	247291374	-	chr1	247323260
kgp12223568	cg00866836	3874	0.2228	3.37e-24	-0.139453	0.000999001	9.89e-16	2.44e-14	95	0.016851	FANCL	chr2	58662716	58662766	-	chr2	58658842
kgp10771590	cg00870514	-2574	0.4851	1.97e-63	0.0758369	0.000999001	5.31e-56	6.56e-54	138	0.00970476	RAB11FIP4	chr17	29717896	29717946	-	chr17	29720470
kgp3280746	cg00871390	-4286	0.269	1.13e-19	-0.0557433	0.000999001	3.16e-16	8.05e-15	186	0.00668387	ATG9B	chr7	150716022	150716072	-	chr7	150720308
rs10019555	cg00875511	25815	0.4356	2.87e-17	0.0955243	0.000999001	9.35e-15	2.15e-13	82	0.00940129	TACR3	chr4	104641096	104641146	-	chr4	104615281
kgp8427191	cg00892393	-15790	0.4571	1.65e-14	0.050811	0.000999001	6.38e-11	1.07e-09	188	0.00525944	C16orf73	chr16	1911475	1911525	-	chr16	1927265
kgp86985	cg00898013	-5243	0.3597	2.2e-25	-0.0526937	0.000999001	3.34e-20	1.09e-18	168	0.00616605	PROZ	chr13	113819023	113819073	-	chr13	113824266
kgp5671321	cg00899976	-42	0.3746	1.38e-10	0.0606418	0.000999001	2.47e-07	2.84e-06	319	0.0252895	PMEPA1	chr20	56227490	56227540	-	chr20	56227532
rs8082389	cg00901687	1618	0.4307	1.07e-99	-0.100793	0.000999001	5.35e-85	1.24e-82	190	0.0136957	MYCBPAP	chr17	48585270	48585320	+	chr17	48583652
kgp2095507	cg00904852	2779	0.06667	3.24e-07	0.0567004	0.000999001	0.000159585	0.00118223	233	0.00712483	GLRX3	chr10	132001554	132001604	-	chr10	131998775
kgp2451251	cg00908271	-1075	0.3267	3.37e-43	-0.0712921	0.000999001	2.62e-36	1.76e-34	365	0.0103555	PKD1L2	chr16	81253960	81254010	-	chr16	81255035
rs7788961	cg00913360	-565	0.396	1.15e-53	-0.0774048	0.000999001	1.62e-44	1.43e-42	342	0.0125937	PRKAG2	chr7	151594342	151594392	-	chr7	151594907
rs6486617	cg00921219	17476	0.3383	9.61e-19	-0.0505081	0.000999001	6.04e-15	1.41e-13	229	0.00517189	GPR133	chr12	131455513	131455563	+	chr12	131438037
kgp7824034	cg00924575	18182	0.1518	2.72e-26	-0.137648	0.000999001	5.68e-19	1.72e-17	200	0.0140298	LOC728723	chr5	76474623	76474673	-	chr5	76456441	gap-probe
rs12528279	cg00933542	-1876	0.4983	9.94e-59	-0.0664129	0.000999001	4.92e-50	5.17e-48	95	0.00887488	PCMT1	chr6	150070152	150070202	-	chr6	150072028
rs13826	cg00936895	-10126	0.4488	1.26e-25	-0.0829299	0.000999001	1.8e-21	6.34e-20	127	0.00899158	SNX6	chr14	35021986	35022036	+	chr14	35032112
rs12670939	cg00937262	64945	0.264	9.98e-48	0.0921199	0.000999001	9.43e-41	7.39e-39	88	0.00831364	TMEM229A	chr7	123672103	123672153	+	chr7	123607158
rs17729462	cg00939438	-6447	0.2327	4.13e-32	-0.141934	0.000999001	6.28e-27	2.88e-25	208	0.0162098	SAMD4A	chr14	55151529	55151579	-	chr14	55157976	gap-probe
rs7762851	cg00947782	68107	0.1166	3.72e-28	0.119403	0.000999001	1.26e-18	3.75e-17	849	0.0107298	RNF39	chr6	30039141	30039192	+	chr6	29971034
rs10453441	cg00949386	-37713	0.4356	3.96e-31	-0.0740291	0.000999001	1.74e-25	7.45e-24	217	0.00702509	WNT7B	chr22	46326026	46326076	+	chr22	46363739
rs4854436	cg00962459	-13024	0.3845	2.41e-26	0.0541342	0.000999001	2.88e-22	1.06e-20	144	0.00571355	PROKR1	chr2	68871642	68871692	+	chr2	68884666
rs4689044	cg00966522	305	0.2837	1.41e-28	-0.0525754	0.000999001	1.08e-23	4.25e-22	247	0.00894058	CNO	chr4	6734672	6734722	-	chr4	6734367
rs1133896	cg00971309	-22857	0.4439	9.7e-27	0.059459	0.000999001	2.47e-20	8.14e-19	1115	0.00592392	PSMB8	chr6	32809960	32810010	+	chr6	32832817
rs2964584	cg00977110	7702	0.2162	1.71e-54	-0.100101	0.000999001	2.99e-45	2.71e-43	119	0.0111929	G3BP1	chr5	151150580	151150631	+	chr5	151142878
kgp1457988	cg00980980	28902	0.1881	1.5e-135	-0.372011	0.000999001	1.56e-118	6.13e-116	97	0.0362107	REL	chr2	61153752	61153802	-	chr2	61124850	gap-probe
kgp10833370	cg00989315	-26908	0.2987	3.55e-24	0.0850043	0.000999001	1.11e-18	3.29e-17	320	0.00833355	CDCA7L	chr7	21982818	21982868	+	chr7	22009726
rs2010281	cg00993903	-229	0.2228	5.9e-180	-0.322227	0.000999001	3.38e-161	2.56e-158	90	0.0660952	MARK3	chr14	103862093	103862143	-	chr14	103862322	gap-probe
rs2575337	cg01004682	-4227	0.396	1.51e-30	0.061996	0.000999001	9.04e-25	3.76e-23	201	0.00744626	C16orf73	chr16	1939191	1939241	-	chr16	1943418
kgp2526942	cg01009664	4047	0.2591	1.65e-09	0.0735083	0.000999001	3.58e-07	4.03e-06	84	0.00886274	TRH	chr3	129693613	129693663	+	chr3	129689566
kgp6473256	cg01016092	-3401	0.3977	3.83e-167	-0.322739	0.000999001	1.63e-146	1.01e-143	205	0.0398316	SLC14A1	chr18	43305734	43305784	-	chr18	43309135
kgp4709106	cg01022117	441	0.4868	1.11e-49	0.124465	0.000999001	3.22e-40	2.48e-38	273	0.0208174	PKP1	chr1	201258279	201258330	+	chr1	201257838
kgp4351814	cg01023734	-12509	0.3944	1.18e-47	-0.0979308	0.000999001	2.52e-38	1.82e-36	160	0.0103891	UPK1A	chr19	36156405	36156456	-	chr19	36168914
rs867851	cg01026233	-230	0.4422	1.47e-80	-0.0672009	0.000999001	3.44e-72	6.1e-70	212	0.0137628	NRP2	chr2	206713891	206713941	-	chr2	206714121
rs1554116	cg01033209	-39360	0.4802	4.84e-42	0.0658271	0.000999001	5.23e-36	3.47e-34	144	0.00622152	KCNK13	chr14	90531016	90531066	+	chr14	90570376
rs1053079	cg01041367	-5791	0.2822	3.74e-110	0.0818345	0.000999001	5.07e-101	1.53e-98	124	0.00946393	TMEM70	chr8	74888030	74888080	-	chr8	74893821
kgp22818888	cg01044025	-138	0.3581	8.33e-72	-0.0812648	0.000999001	4.63e-59	6.13e-57	169	0.0220297	SUCNR1	chr3	151613322	151613372	-	chr3	151613460
rs892276	cg01044637	6991	0.3779	1.39e-52	-0.0994412	0.000999001	2.65e-46	2.49e-44	266	0.0112418	IQSEC1	chr3	13082751	13082801	+	chr3	13075760
rs6511735	cg01045132	21104	0.2393	3.7e-55	0.0663369	0.000999001	1.36e-46	1.29e-44	113	0.00666368	CNN1	chr19	11649571	11649621	+	chr19	11628467
rs11242465	cg01054755	-33670	0.2954	3.22e-06	-0.0526964	0.000999001	8.12e-05	0.000635801	49	0.00505332	LOC389333	chr5	138728635	138728686	-	chr5	138762305
rs884943	cg01056242	232	0.4373	1.74e-12	0.0546392	0.000999001	2.75e-09	3.94e-08	246	0.0104558	GPR133	chr12	131622738	131622789	+	chr12	131622506
rs4073612	cg01062113	-208	0.4307	3.04e-73	0.076046	0.000999001	2.52e-60	3.44e-58	119	0.0142219	PANX1	chr11	93865443	93865493	+	chr11	93865651
kgp101541	cg01069451	-74739	0.2492	1.62e-26	0.0546853	0.000999001	8.64e-22	3.09e-20	147	0.00487314	SLC4A11	chr20	3210387	3210437	+	chr20	3285126
rs2236374	cg01070078	-30804	0.3564	4.71e-06	0.0523896	0.001998	0.000719499	0.00463261	160	0.00504702	HIC1	chr17	1958833	1958884	-	chr17	1989637
kgp7163022	cg01074318	-6062	0.2508	2.09e-15	-0.0771898	0.000999001	9.27e-12	1.68e-10	194	0.00887903	FGF12	chr3	191823380	191823430	-	chr3	191829442
kgp1501130	cg01081083	31329	0.3135	2.06e-24	0.0693222	0.000999001	2.59e-20	8.5e-19	247	0.00669522	SGSM1	chr22	25202716	25202766	-	chr22	25171387
kgp12333208	cg01089544	-134946	0.2855	1.2e-29	0.0531886	0.000999001	2.65e-24	1.07e-22	117	0.00450297	APBA1	chr9	72130421	72130471	-	chr9	72265367
kgp8867857	cg01092108	-18728	0.4224	3.94e-23	0.0657866	0.000999001	4.81e-19	1.46e-17	121	0.00668707	TARS	chr5	33362853	33362903	+	chr5	33381581
rs8059821	cg01097406	9	0.3071	2.49e-64	0.0759094	0.000999001	2.3e-52	2.58e-50	214	0.0183928	DPEP1	chr16	89675077	89675127	-	chr16	89675068
kgp9980455	cg01108642	47695	0.33	6.01e-62	-0.119837	0.000999001	2.4e-49	2.47e-47	218	0.0111253	MON1B	chr16	77103259	77103309	+	chr16	77055564
kgp6583213	cg01112020	305	0.32	2.03e-43	-0.0574556	0.000999001	2.55e-36	1.71e-34	183	0.0103468	ESPNL	chr2	239008986	239009036	+	chr2	239008681
rs4747042	cg01125366	-45434	0.4983	1.17e-40	-0.137282	0.000999001	8.22e-32	4.65e-30	240	0.0128039	NODAL	chr10	72218256	72218307	-	chr10	72263690
rs3829849	cg01127608	-12996	0.2096	6.65e-77	0.250518	0.000999001	1.7e-64	2.55e-62	225	0.0264683	LMX1B	chr9	129377804	129377854	-	chr9	129390800	gap-probe
kgp3765799	cg01130056	-2226	0.429	1.89e-10	-0.0664096	0.000999001	1.09e-07	1.31e-06	138	0.00866633	LOC283867	chr16	65528365	65528415	-	chr16	65530591
kgp2842837	cg01142430	-2132	0.3421	9.45e-14	-0.0507256	0.000999001	3.49e-10	5.46e-09	291	0.00661717	LOC154449	chr6	170481370	170481420	+	chr6	170483502
kgp9162294	cg01142475	-82494	0.2587	6.11e-15	0.0562985	0.000999001	4.06e-11	6.94e-10	97	0.00497368	MYH2	chr17	10452855	10452905	-	chr17	10535349	gap-probe
rs12795894	cg01145442	7957	0.2574	3.51e-13	0.0696881	0.000999001	2.57e-10	4.08e-09	199	0.00776393	OR2AG2	chr11	6790970	6791020	+	chr11	6783013
kgp10248442	cg01147727	1031	0.3833	6.97e-37	0.0865028	0.000999001	3.96e-31	2.18e-29	121	0.012378	KIAA0284	chr14	105362965	105363015	-	chr14	105361934
kgp953401	cg01153613	6848	0.3531	1.63e-54	0.0797147	0.000999001	1.08e-45	9.91e-44	171	0.00901809	CITED2	chr6	139928806	139928856	-	chr6	139921958
rs9395771	cg01158657	11634	0.4406	3.66e-17	-0.0501554	0.000999001	8.47e-14	1.81e-12	205	0.00535492	IL17F	chr6	52109335	52109385	-	chr6	52097701
kgp5486558	cg01162093	-2429	0.2409	5.75e-48	0.0718095	0.000999001	2.11e-40	1.64e-38	177	0.0092609	C10orf91	chr10	134281576	134281627	-	chr10	134284005
kgp3779636	cg01164334	-132	0.2772	1.81e-11	-0.0708297	0.000999001	1.95e-08	2.55e-07	211	0.0144614	LOC100128554	chr12	126926867	126926917	+	chr12	126926999
rs1125270	cg01169873	2346	0.4967	3.58e-33	-0.0904899	0.000999001	3.37e-28	1.64e-26	387	0.0116909	VAT1L	chr16	77876574	77876624	+	chr16	77874228
rs12415178	cg01175142	6932	0.4076	4.47e-33	0.107759	0.000999001	2.33e-28	1.14e-26	178	0.0121741	PNLIPRP2	chr10	118387277	118387327	-	chr10	118380345
rs26670	cg01188303	727	0.3069	1.07e-52	-0.1289	0.000999001	1.91e-44	1.68e-42	232	0.0193564	SEMA6A	chr5	116089130	116089180	-	chr5	116088403
rs10177371	cg01188578	1278	0.467	1.04e-133	0.168606	0.000999001	3.43e-119	1.37e-116	64	0.0234381	HADHA	chr2	26464008	26464058	-	chr2	26462730	gap-probe
kgp7912662	cg01191920	-11262	0.4422	6.81e-15	-0.0623165	0.000999001	1.44e-11	2.56e-10	151	0.00667967	PTPRN2	chr7	158217560	158217611	+	chr7	158228822
rs7539762	cg01200585	-14234	0.2607	6.56e-38	-0.144354	0.000999001	1.15e-31	6.48e-30	101	0.0151054	C1orf69	chr1	228362393	228362443	-	chr1	228376627
kgp11982724	cg01201512	21027	0.3284	6.15e-38	0.0647512	0.000999001	3.55e-32	2.04e-30	252	0.00650679	NINJ2	chr12	740338	740388	+	chr12	719311
rs17200068	cg01201932	36712	0.401	1.45e-18	-0.0614816	0.000999001	4.97e-15	1.17e-13	218	0.00585005	CMA1	chr14	24978681	24978731	+	chr14	24941969
rs6931464	cg01203766	743	0.2855	2e-79	-0.136589	0.000999001	2.21e-65	3.39e-63	1086	0.0204487	PSORS1C1	chr6	31095750	31095800	-	chr6	31095007	gap-probe
rs9567697	cg01205267	5467	0.3498	2.52e-59	-0.0942832	0.000999001	1.03e-50	1.1e-48	129	0.0109426	LRCH1	chr13	47126250	47126300	-	chr13	47120783
rs10915933	cg01205584	-8376	0.3663	4.04e-59	-0.0781017	0.000999001	3.58e-51	3.88e-49	115	0.00865742	H3F3A	chr1	226270674	226270724	-	chr1	226279050
rs7756780	cg01209642	833	0.4606	6.08e-54	-0.0600157	0.000999001	4.7e-47	4.5e-45	228	0.00900025	LOC154449	chr6	170581354	170581405	+	chr6	170580521
rs1775091	cg01211065	-26868	0.4851	2.87e-09	0.0504271	0.000999001	1.13e-06	1.19e-05	136	0.00494437	BMS1	chr10	43394054	43394104	+	chr10	43420922
rs1443088	cg01217350	25182	0.4653	2.81e-32	-0.0612808	0.000999001	1.99e-27	9.32e-26	64	0.00604823	FAM160A1	chr4	152475308	152475358	+	chr4	152450126
rs1344476	cg01221157	33765	0.4307	3.33e-22	-0.0591798	0.000999001	9.67e-18	2.72e-16	276	0.00567468	ABAT	chr16	8806961	8807011	-	chr16	8773196
rs4944630	cg01223071	70	0.4505	4.91e-299	-0.391896	0.000999001	3.68e-255	3.4e-251	210	0.0814383	PRSS23	chr11	86472854	86472904	-	chr11	86472784	gap-probe
kgp1793330	cg01230355	15903	0.3432	6.58e-17	-0.0640767	0.000999001	3.49e-13	7.11e-12	97	0.0066254	CCNO	chr5	54527189	54527240	+	chr5	54511286
kgp702074	cg01240734	-52919	0.3069	2.78e-07	-0.0532748	0.001998	0.000139475	0.00104468	151	0.00489302	AIFM2	chr10	71892592	71892643	+	chr10	71945511
kgp3120491	cg01240823	3401	0.2228	4.39e-69	0.147172	0.000999001	2.34e-56	2.92e-54	334	0.0181293	SLCO3A1	chr15	92667819	92667869	+	chr15	92664418
rs889688	cg01248801	-368	0.2483	5.46e-105	0.174094	0.000999001	3.54e-87	8.62e-85	68	0.031097	RRN3P2	chr16	29192970	29193020	-	chr16	29193338
kgp1452055	cg01251150	-257	0.1169	5.44e-44	-0.10196	0.000999001	6.04e-38	4.3e-36	153	0.0183486	PIK3R1	chr5	67535553	67535603	+	chr5	67535810
kgp6361851	cg01253725	102551	0.4307	2.42e-28	0.0548319	0.000999001	4.64e-23	1.77e-21	174	0.00475243	DAAM2	chr6	39869688	39869739	+	chr6	39767137
rs1501619	cg01255414	-31713	0.1518	2.65e-13	-0.106222	0.000999001	5.82e-10	8.93e-09	189	0.0102517	FGF12	chr3	192127941	192127991	-	chr3	192159654
kgp7073221	cg01258789	141122	0.2558	5.41e-21	-0.0510421	0.000999001	5.61e-18	1.6e-16	60	0.00430479	CRB1	chr1	197237257	197237307	+	chr1	197096135
rs1983527	cg01268381	-267	0.3779	1.35e-38	0.0656168	0.000999001	1.75e-32	1.02e-30	247	0.0127911	DSCAM	chr21	42219721	42219771	-	chr21	42219988
kgp6937433	cg01268866	30131	0.368	1.25e-13	-0.0544519	0.000999001	1.15e-10	1.89e-09	229	0.00527887	COLEC11	chr2	3683707	3683757	-	chr2	3653576
rs1233444	cg01278873	-13	0.264	3.09e-08	0.0622523	0.000999001	4.91e-06	4.72e-05	107	0.0168749	ZNF233	chr19	44764051	44764101	-	chr19	44764064
rs6938690	cg01283574	-31464	0.4406	1.83e-38	0.0832729	0.000999001	1.12e-28	5.55e-27	1149	0.00804051	TAP2	chr6	32799997	32800047	+	chr6	32831461
rs28406830	cg01294695	-108	0.2459	7.33e-46	0.0804564	0.000999001	1.34e-39	1.01e-37	169	0.01715	MESP1	chr15	90294639	90294690	+	chr15	90294747
rs7501378	cg01295631	4558	0.3102	3.57e-53	0.133191	0.000999001	5.88e-46	5.45e-44	186	0.015788	BANP	chr16	88121117	88121168	-	chr16	88116559
rs9328128	cg01300914	-11635	0.3795	3.31e-29	-0.138631	0.000999001	1.95e-23	7.57e-22	308	0.0148081	WRNIP1	chr6	2763796	2763847	+	chr6	2775431
kgp2521989	cg01303236	568	0.2607	3.59e-73	0.0790171	0.000999001	6.42e-64	9.51e-62	177	0.0122863	ENC1	chr5	73934792	73934842	-	chr5	73934224
rs4445638	cg01306183	-16961	0.4257	3.4e-24	-0.0702755	0.000999001	4.54e-20	1.47e-18	84	0.00721608	SLC22A10	chr11	63057477	63057528	+	chr11	63074438
rs4713607	cg01309395	909	0.3927	1.27e-48	-0.0916134	0.000999001	1.97e-36	1.33e-34	842	0.0133372	HLA-DPB2	chr6	33091745	33091795	-	chr6	33090836
kgp5788705	cg01310118	44393	0.4769	2.59e-09	-0.0544456	0.000999001	2.5e-06	2.51e-05	204	0.00508728	SMOC2	chr6	168855118	168855169	-	chr6	168810725
kgp2719290	cg01315201	-218	0.4389	2.21e-70	0.0875953	0.000999001	3.59e-60	4.88e-58	180	0.0162405	NUFIP1	chr13	45333293	45333343	+	chr13	45333511
kgp10808602	cg01320130	-375	0.2525	8.24e-36	0.0950119	0.000999001	1.69e-30	9.03e-29	165	0.0160162	C1orf141	chr1	67600311	67600361	+	chr1	67600686
rs2517929	cg01336390	149834	0.2855	4.78e-18	-0.138129	0.000999001	3.26e-13	6.65e-12	908	0.0115903	HCG4P6	chr6	29895009	29895060	-	chr6	29745175
rs1874249	cg01338139	2127	0.3152	3.52e-68	0.115361	0.000999001	3.14e-60	4.28e-58	219	0.0150994	C15orf53	chr15	38987640	38987690	+	chr15	38985513
kgp2835553	cg01345055	19670	0.3284	2.8e-45	-0.0939341	0.000999001	6.16e-39	4.53e-37	168	0.00950321	CPLX1	chr4	781041	781091	+	chr4	761371
kgp10576004	cg01348733	129	0.3581	5.67e-14	0.056078	0.000999001	8.5e-11	1.41e-09	187	0.0107759	SLFN11	chr17	33700707	33700758	-	chr17	33700578
kgp11703416	cg01352551	-3433	0.4884	9.77e-23	-0.0511465	0.000999001	5.25e-18	1.5e-16	149	0.00630486	SLC24A3	chr20	19191944	19191994	-	chr20	19195377
rs6486617	cg01353907	246	0.3383	8.71e-68	0.0866063	0.000999001	2.99e-56	3.72e-54	217	0.0163615	GPR133	chr12	131438283	131438333	+	chr12	131438037
kgp11143358	cg01353941	24153	0.396	1.18e-18	0.0811135	0.000999001	1.14e-14	2.61e-13	209	0.00803553	FGF12	chr3	191781605	191781655	-	chr3	191757452
rs6710262	cg01357713	-18	0.1272	3.82e-35	0.0709877	0.000999001	2.27e-28	1.11e-26	86	0.0241091	PRKAG3	chr2	219696527	219696578	+	chr2	219696545
rs2283639	cg01359822	-146	0.2904	2.36e-195	-0.207944	0.000999001	3.89e-168	3.41e-165	215	0.0537156	ETS2	chr21	40176547	40176598	-	chr21	40176693
kgp7044632	cg01382100	-3644	0.2525	1.63e-09	-0.0651286	0.000999001	7.16e-07	7.74e-06	148	0.00794111	ARL9	chr4	57397125	57397175	+	chr4	57400769
kgp4646996	cg01382768	82342	0.3465	1.16e-16	0.061958	0.000999001	4.74e-13	9.55e-12	182	0.00547367	AUTS2	chr7	68326072	68326122	-	chr7	68243730
rs408459	cg01383753	-146872	0.3977	7.2e-06	0.0706051	0.001998	0.00238564	0.0134131	220	0.00585494	CLDN23	chr8	8559460	8559511	+	chr8	8706332
kgp5514971	cg01387625	12535	0.4752	1.66e-14	-0.081632	0.000999001	1.79e-11	3.15e-10	172	0.00865431	LOC440839	chr2	114035193	114035243	+	chr2	114022658
rs576072	cg01388693	-1448	0.3333	2.21e-242	-0.32135	0.000999001	1.74e-211	3.85e-208	217	0.0445833	BCL6	chr3	187664042	187664092	-	chr3	187665490	gap-probe
rs4629180	cg01388757	2775	0.3086	3.86e-53	0.0910774	0.000999001	8.69e-44	7.49e-42	158	0.0114601	RFX8	chr2	102091145	102091195	-	chr2	102088370
kgp671760	cg01394884	-12309	0.2954	4.45e-20	0.120604	0.000999001	5.95e-16	1.49e-14	317	0.0128054	TLR3	chr4	186961192	186961242	+	chr4	186973501
rs7043672	cg01400671	640	0.3416	5.07e-109	0.125595	0.000999001	2.27e-90	5.85e-88	155	0.0196697	CDK20	chr9	90622100	90622150	+	chr9	90621460
rs760244	cg01405744	-12255	0.203	3.03e-12	-0.0553038	0.000999001	5.59e-09	7.76e-08	148	0.00587472	JPH1	chr8	75237141	75237191	+	chr8	75249396
rs2068190	cg01406506	-68396	0.4719	1.42e-25	0.070881	0.000999001	1.05e-20	3.54e-19	102	0.00636753	HTR4	chr5	147938617	147938667	-	chr5	148007013
rs4711781	cg01411222	747	0.3861	4.72e-90	-0.086395	0.000999001	1.93e-80	4.09e-78	194	0.0129245	CDC5L	chr6	44353789	44353839	-	chr6	44353042
kgp3225760	cg01412419	-14	0.3515	6e-48	0.0804683	0.000999001	8.23e-41	6.46e-39	289	0.0219645	SLC7A5	chr16	87856214	87856265	-	chr16	87856228
rs2427565	cg01414886	-3753	0.2838	6.41e-12	-0.0722897	0.000999001	5.9e-09	8.17e-08	135	0.00881168	DNAJC5	chr20	62551734	62551785	-	chr20	62555487
rs3737744	cg01431908	-141648	0.3086	2.86e-26	0.0787869	0.000999001	1.3e-21	4.62e-20	65	0.00664245	POMGNT1	chr1	46668882	46668932	+	chr1	46810530
kgp6014703	cg01445163	-26348	0.231	1.79e-32	0.0629478	0.000999001	2.02e-27	9.47e-26	87	0.00618626	ARL4D	chr17	41477250	41477301	-	chr17	41503598
rs6938690	cg01448551	-33029	0.4406	1.26e-43	0.0962192	0.000999001	7.1e-34	4.35e-32	1149	0.00924992	TAP2	chr6	32798432	32798482	-	chr6	32831461
kgp2835324	cg01454305	2087	0.3845	6.53e-37	0.0576383	0.000999001	6.53e-30	3.4e-28	166	0.00751618	CACNA2D1	chr7	82004137	82004187	-	chr7	82002050
rs3814195	cg01456517	-8781	0.264	4.09e-54	0.0712615	0.000999001	7.23e-48	7.11e-46	348	0.0078576	PFKFB3	chr10	6205179	6205229	-	chr10	6213960
kgp10468847	cg01463226	5885	0.297	2.69e-19	-0.0541924	0.000999001	5.74e-15	1.34e-13	272	0.00624902	KL	chr13	33640868	33640918	+	chr13	33634983
rs4747042	cg01464515	-9368	0.4983	4.09e-96	-0.118635	0.000999001	1.18e-81	2.56e-79	235	0.0129724	KIAA1274	chr10	72254322	72254373	+	chr10	72263690
kgp16935509	cg01466298	-371	0.09206	2.36e-28	0.0735566	0.000999001	1.2e-21	4.28e-20	177	0.0124218	SFRS13B	chr6	89826950	89827000	+	chr6	89827321
kgp6076835	cg01468183	707	0.2013	4.31e-12	-0.0570458	0.000999001	5.49e-09	7.63e-08	184	0.00878677	LOC339788	chr2	8168335	8168385	+	chr2	8167628
kgp6937433	cg01472139	28114	0.368	4.09e-16	-0.0573866	0.000999001	1.73e-12	3.33e-11	228	0.00560287	COLEC11	chr2	3681690	3681740	+	chr2	3653576
kgp2499415	cg01480205	8208	0.2706	4.29e-21	0.0882899	0.000999001	2.49e-17	6.83e-16	130	0.009789	C4orf42	chr4	1256163	1256213	-	chr4	1247955
kgp12899379	cg01484799	-3961	0.05923	5.33e-16	-0.0553694	0.000999001	9.56e-12	1.73e-10	189	0.00670397	FJX1	chr11	35637467	35637517	-	chr11	35641428
kgp14211314	cg01491910	491	0.07465	7.75e-30	-0.0546452	0.000999001	5.7e-25	2.39e-23	123	0.00896437	USP40	chr2	234383403	234383453	+	chr2	234382912
kgp1411881	cg01492656	332	0.2624	3.51e-25	-0.0585934	0.000999001	2.32e-21	8.11e-20	113	0.00984226	LOC344967	chr4	40057191	40057241	-	chr4	40056859
rs4874159	cg01494348	-10555	0.3102	2.32e-40	0.160951	0.000999001	3.4e-33	2.03e-31	182	0.0173728	NAPRT1	chr8	144660395	144660445	+	chr8	144670950
kgp8797930	cg01496891	53630	0.09712	2.11e-07	-0.0509558	0.000999001	4.16e-05	0.000343051	243	0.00467717	FAT3	chr11	92065811	92065861	-	chr11	92012181
kgp10823365	cg01501312	69380	0.3449	3.16e-30	0.0544745	0.000999001	5.28e-25	2.22e-23	113	0.00488706	HES2	chr1	6480594	6480644	+	chr1	6411214
kgp1501130	cg01502373	-12461	0.3135	7.29e-73	0.0853134	0.000999001	3.59e-62	5.11e-60	225	0.00905426	PIWIL3	chr22	25158926	25158976	-	chr22	25171387
kgp8524719	cg01502876	1008	0.3218	2.51e-30	-0.0649082	0.000999001	1.04e-24	4.32e-23	180	0.00944942	METRNL	chr17	81042946	81042997	+	chr17	81041938
rs841163	cg01507200	-33444	0.17	4.31e-18	-0.079373	0.000999001	4.83e-14	1.05e-12	196	0.00762125	OR6F1	chr1	247877016	247877066	-	chr1	247910460
rs307354	cg01515136	-35000	0.1275	2.68e-09	0.060531	0.000999001	5.07e-07	5.59e-06	109	0.0057867	ACAP3	chr1	1229539	1229589	-	chr1	1264539
rs9257445	cg01516851	-3918	0.3482	1.13e-08	0.059811	0.000999001	3.39e-06	3.33e-05	281	0.00725133	ZNF311	chr6	28945288	28945339	-	chr6	28949206
kgp4591766	cg01517571	-400	0.302	1.23e-134	-0.154749	0.000999001	2.15e-123	9.3e-121	261	0.0270994	ACOT11	chr1	55089909	55089959	-	chr1	55090309
rs1093194	cg01519017	-26495	0.4422	1e-44	-0.0554233	0.000999001	4.5e-37	3.1e-35	144	0.00544379	FHIT	chr3	61227000	61227050	-	chr3	61253495
rs9476574	cg01527307	2266	0.3894	1.76e-93	0.124227	0.000999001	1.52e-81	3.28e-79	160	0.0161233	CD83	chr6	14500441	14500491	+	chr6	14498175
kgp6545179	cg01539284	-3529	0.2096	3.95e-20	-0.0678324	0.000999001	2.77e-16	7.1e-15	269	0.0083326	C7orf4	chr7	156109634	156109684	-	chr7	156113163
kgp8722045	cg01542019	270	0.236	5.62e-39	0.0721078	0.000999001	1.76e-35	1.15e-33	177	0.0124805	TECR	chr19	14673003	14673054	-	chr19	14672733
kgp4462995	cg01542693	-284	0.3549	1.12e-49	-0.079053	0.000999001	2.04e-41	1.63e-39	347	0.0139769	UMODL1	chr21	43528794	43528844	+	chr21	43529078
rs6422889	cg01544270	-12848	0.3548	3.67e-24	0.056241	0.000999001	1.66e-20	5.52e-19	107	0.00594936	EXD3	chr9	140300177	140300227	-	chr9	140313025
rs9324855	cg01553231	-301	0.4488	1.51e-45	-0.052958	0.000999001	3.79e-39	2.81e-37	193	0.00927391	ARAP3	chr5	141072865	141072916	+	chr5	141073166
rs256942	cg01554060	-29204	0.429	1.38e-06	-0.102812	0.000999001	0.000258442	0.0018349	153	0.00998078	TICAM2	chr5	114938001	114938052	+	chr5	114967205
kgp8586507	cg01555791	-10514	0.2805	6.75e-18	0.0987073	0.000999001	4.75e-14	1.03e-12	288	0.0106698	ABR	chr17	1012238	1012288	-	chr17	1022752	gap-probe
kgp387319	cg01564943	-1599	0.2475	2.63e-08	-0.0540996	0.000999001	1.07e-05	9.73e-05	200	0.00733208	GSG1L	chr16	27853504	27853555	+	chr16	27855103
kgp4791661	cg01565608	48896	0.4175	1.42e-20	0.0725768	0.000999001	5.03e-16	1.27e-14	89	0.00672226	ADAM32	chr8	38964500	38964550	+	chr8	38915604
kgp8229609	cg01566342	91398	0.4505	9.44e-14	0.0503258	0.000999001	2.55e-10	4.04e-09	119	0.00440544	NMUR2	chr5	151773993	151774043	-	chr5	151682595
kgp5788705	cg01568319	31132	0.4769	3.44e-12	-0.0767089	0.000999001	3.46e-09	4.9e-08	213	0.00741314	SMOC2	chr6	168841857	168841907	-	chr6	168810725
kgp10487203	cg01571842	-4902	0.3696	5.09e-59	0.0697956	0.000999001	7.68e-50	8.03e-48	92	0.00821337	SLMAP	chr3	57934672	57934722	+	chr3	57939574
rs6596293	cg01574589	15440	0.363	1.26e-43	-0.0807815	0.000999001	7.9e-38	5.6e-36	111	0.00837275	LOC389332	chr5	135532147	135532197	-	chr5	135516707
rs2108854	cg01601712	637	0.2261	1.43e-76	-0.0794741	0.000999001	4.69e-67	7.49e-65	139	0.0121582	ACTR3C	chr7	150018045	150018095	-	chr7	150017408
rs17036825	cg01604601	426	0.1733	2.35e-34	0.0551245	0.000999001	1.83e-27	8.59e-26	121	0.00928407	AAK1	chr2	69846936	69846986	+	chr2	69846510
rs138845	cg01609836	-26985	0.264	3.23e-30	-0.0955873	0.000999001	5.73e-25	2.4e-23	114	0.00936845	BRD1	chr22	50158207	50158257	+	chr22	50185192
kgp2939128	cg01612824	-10077	0.2178	5.61e-40	0.0928984	0.000999001	8.65e-33	5.1e-31	241	0.0100777	C14orf34	chr14	56313920	56313970	+	chr14	56323997
kgp8465243	cg01615818	-69913	0.06169	0.000258751	0.0788242	0.016983	0.00847199	0.0398181	46	0.00678575	ZNF681	chr19	23941388	23941438	-	chr19	24011301	gap-probe
rs7682249	cg01616926	73381	0.08362	3.59e-05	-0.0711012	0.001998	0.00338776	0.0181918	120	0.00623053	PITX2	chr4	111558552	111558603	-	chr4	111485171
kgp11830586	cg01643090	-207	0.3185	2.92e-21	-0.0544915	0.000999001	5.05e-17	1.36e-15	183	0.0101999	CAMTA1	chr1	7739043	7739093	+	chr1	7739250
kgp22770718	cg01652190	18297	0.4686	4.47e-26	-0.0704434	0.000999001	3.37e-21	1.17e-19	170	0.00717937	C22orf34	chr22	50026171	50026221	+	chr22	50007874
rs687672	cg01669108	-3193	0.2723	1.06e-34	0.054383	0.000999001	2.31e-27	1.08e-25	140	0.00673946	CTSW	chr11	65646791	65646841	+	chr11	65649984
rs6938690	cg01673307	-11600	0.4406	1.98e-61	0.0916043	0.000999001	2.16e-53	2.5e-51	1060	0.00979696	TAP1	chr6	32819861	32819911	-	chr6	32831461
rs8660	cg01678172	-7631	0.462	3.48e-15	-0.0709776	0.000999001	2.17e-11	3.8e-10	145	0.00795085	GPR135	chr14	59932096	59932147	-	chr14	59939727
kgp8817266	cg01715842	17198	0.1931	1.02e-36	-0.0566949	0.000999001	7.5e-31	4.07e-29	405	0.00581151	ZDHHC7	chr16	85045550	85045600	-	chr16	85028352
kgp2806615	cg01723575	-5120	0.4785	8.76e-52	0.105185	0.000999001	1.2e-45	1.1e-43	236	0.0123434	SOSTDC1	chr7	16565147	16565197	-	chr7	16570267
rs4518082	cg01724150	-6806	0.2805	4.36e-51	0.0754165	0.000999001	8.03e-44	6.93e-42	144	0.00854495	NMNAT3	chr3	139397363	139397413	+	chr3	139404169
rs7789574	cg01726295	0	0.4257	9.57e-18	-0.0691595	0.000999001	2.69e-14	5.97e-13	135	0.0174192	MTPN	chr7	135938900	135938950	-	chr7	135938900
rs9316346	cg01732984	-62236	0.2079	1.74e-50	-0.0559401	0.000999001	3.19e-44	2.79e-42	106	0.00506763	SUCLA2	chr13	48575859	48575909	+	chr13	48638095
kgp12141699	cg01735991	94556	0.4109	6.07e-34	0.0600692	0.000999001	2.39e-27	1.12e-25	115	0.00524278	LMBRD1	chr6	70501018	70501068	-	chr6	70406462
rs12224894	cg01741372	11399	0.3524	5.57e-59	0.183347	0.000999001	1.74e-50	1.86e-48	156	0.0196363	CEND1	chr11	783889	783939	+	chr11	772490
rs11950646	cg01742263	-135	0.4257	3.42e-42	0.05802	0.000999001	5.32e-37	3.66e-35	50	0.0117927	SLC23A1	chr5	138714339	138714389	+	chr5	138714474
rs7157977	cg01743658	1296	0.3086	9.6e-56	-0.0502316	0.000999001	3.3e-45	2.98e-43	90	0.00704501	HEATR5A	chr14	31859505	31859555	+	chr14	31858209
kgp2407505	cg01745370	-148523	0.3521	2.28e-65	0.0830768	0.000999001	2.39e-57	3.05e-55	80	0.00697626	GCC2	chr2	109065127	109065177	+	chr2	109213650
rs7262172	cg01750375	26709	0.2541	7.04e-35	-0.0627463	0.000999001	8.87e-30	4.6e-28	137	0.00615701	WISP2	chr20	43343364	43343415	+	chr20	43316655
rs8060693	cg01753252	-301	0.4818	3.5e-08	-0.058611	0.000999001	2.19e-05	0.00018952	329	0.0110291	MGC23284	chr16	88757538	88757589	-	chr16	88757839
kgp10040132	cg01757548	302	0.3647	5.33e-13	0.0575224	0.000999001	4.93e-10	7.61e-09	157	0.00979585	FAM120B	chr6	170730363	170730413	-	chr6	170730061
kgp8089253	cg01758899	-815	0.296	8.77e-40	-0.0712989	0.000999001	1.37e-34	8.63e-33	102	0.0108438	TK2	chr16	66583187	66583237	-	chr16	66584002
kgp9913733	cg01759756	-29669	0.3779	3.03e-35	-0.0844724	0.000999001	4.23e-29	2.13e-27	50	0.00820555	C11orf80	chr11	66579620	66579670	-	chr11	66609289
kgp22783481	cg01765152	59	0.2442	3.75e-47	0.0974356	0.000999001	1.18e-42	9.84e-41	230	0.039211	PVT1	chr8	129005526	129005576	+	chr8	129005467	gap-probe
rs4074448	cg01767116	548	0.4274	7.21e-46	0.056677	0.000999001	2.19e-37	1.53e-35	76	0.00885773	FBXL22	chr15	63889043	63889093	-	chr15	63888495
kgp994611	cg01767525	1263	0.3168	6.33e-13	-0.0618677	0.000999001	8.39e-10	1.27e-08	256	0.00870968	SALL3	chr18	76262288	76262338	+	chr18	76261025
kgp3113014	cg01770076	53008	0.2492	5.1e-22	-0.0530105	0.000999001	5.74e-18	1.64e-16	64	0.00487349	DNAH6	chr2	84739765	84739815	+	chr2	84686757
kgp5213503	cg01770232	-6105	0.17	4.1e-69	0.0709312	0.000999001	2.32e-56	2.89e-54	209	0.00813693	IL6	chr7	22766155	22766205	+	chr7	22772260
rs12123347	cg01777643	-19125	0.3729	5.99e-09	-0.0564042	0.000999001	3.55e-06	3.49e-05	154	0.005721	CNIH3	chr1	224805286	224805337	+	chr1	224824411
rs2219469	cg01777861	9368	0.4983	3.34e-10	0.0509336	0.000999001	1.23e-07	1.47e-06	161	0.00556608	KDR	chr4	56023793	56023844	-	chr4	56014425
kgp164743	cg01780754	-33169	0.2855	3.72e-94	0.117657	0.000999001	2.52e-81	5.42e-79	100	0.0113062	PEX2	chr8	77913212	77913262	-	chr8	77946381
kgp8377637	cg01793704	-886	0.3498	1.38e-28	0.0544236	0.000999001	1.08e-24	4.47e-23	98	0.00816007	MEST	chr7	130125974	130126025	-	chr7	130126860
rs6509146	cg01798097	-1773	0.3581	4.11e-39	0.0853782	0.000999001	5.28e-34	3.25e-32	123	0.011501	ZNF234	chr19	44644799	44644849	-	chr19	44646572
rs10421255	cg01800061	7631	0.1028	1.62e-17	-0.0870566	0.000999001	6.78e-12	1.24e-10	253	0.00973037	MIR526B	chr19	54197341	54197391	-	chr19	54189710	gap-probe
rs10133305	cg01801090	1018	0.3515	4.77e-62	0.278453	0.000999001	4.09e-54	4.82e-52	62	0.0399139	FLJ31306	chr14	58762147	58762197	-	chr14	58761129
kgp2052268	cg01811418	-54930	0.4076	3.32e-09	-0.0559354	0.000999001	1.18e-06	1.24e-05	210	0.00512512	FRG1	chr4	190235504	190235555	+	chr4	190290434
kgp3823173	cg01819912	545	0.2706	1.19e-54	0.0639163	0.000999001	3.01e-46	2.82e-44	90	0.00999693	TBCE	chr1	235571973	235572023	-	chr1	235571428
rs6486617	cg01832294	97416	0.3383	2.49e-33	-0.0642426	0.000999001	6.25e-28	3e-26	249	0.00559249	GPR133	chr12	131535453	131535503	-	chr12	131438037
rs11040933	cg01833234	-28931	0.302	2.49e-15	0.0568241	0.000999001	2.29e-12	4.35e-11	194	0.00553154	DNHD1	chr11	6592585	6592635	+	chr11	6621516
kgp11242029	cg01841306	-528	0.4637	6.23e-42	-0.0662183	0.000999001	2.69e-34	1.67e-32	344	0.0105563	ABR	chr17	908923	908973	+	chr17	909451
kgp1961897	cg01854967	-4938	0.3399	2.62e-17	0.0761932	0.000999001	1.78e-13	3.7e-12	203	0.0089801	SNTG2	chr2	863896	863947	-	chr2	868834
kgp4763980	cg01857019	-34654	0.3498	1.28e-67	0.0610459	0.000999001	2.87e-56	3.57e-54	67	0.00584153	LOC145783	chr15	57210057	57210107	-	chr15	57244711
kgp1625672	cg01863081	6154	0.3053	6.82e-23	0.0712129	0.000999001	3.57e-19	1.09e-17	191	0.00815406	C8orf31	chr8	144153130	144153180	-	chr8	144146976
rs282474	cg01870580	-67859	0.368	7.77e-41	0.0995082	0.000999001	2.78e-34	1.73e-32	100	0.00894438	SGCD	chr5	156074058	156074108	+	chr5	156141917
rs757158	cg01874867	-1469	0.3911	1.12e-43	0.0931347	0.000999001	9.38e-38	6.63e-36	253	0.0127692	PON1	chr7	94954059	94954109	+	chr7	94955528
rs6424243	cg01876809	1384	0.4208	1.18e-227	-0.372787	0.000999001	1.34e-194	2.02e-191	213	0.0512752	SIPA1L2	chr1	232769532	232769582	-	chr1	232768148
kgp798887	cg01879273	-1776	0.4455	2.49e-07	-0.0512449	0.000999001	7.5e-05	0.000591224	169	0.00689726	AGAP1	chr2	236506363	236506414	-	chr2	236508139
kgp6505041	cg01882871	-51009	0.3911	1.49e-13	-0.0704645	0.000999001	2.67e-10	4.24e-09	210	0.00650171	CCL2	chr17	32575498	32575548	-	chr17	32626507
kgp563005	cg01896517	5953	0.1931	3.57e-20	-0.0787435	0.000999001	4.25e-17	1.15e-15	171	0.00905044	FAM20C	chr7	223846	223896	-	chr7	217893
rs11039272	cg01899600	-108512	0.3663	9.69e-35	-0.0891078	0.000999001	5.87e-28	2.82e-26	294	0.00768587	OR56B1	chr11	5758114	5758164	-	chr11	5866626
kgp976574	cg01921583	-8178	0.4175	1.81e-46	0.136062	0.000999001	1.65e-40	1.28e-38	185	0.0151021	OR2D3	chr11	6940851	6940901	+	chr11	6949029
kgp5788705	cg01927730	145038	0.4769	1.03e-11	-0.0650984	0.000999001	1.15e-08	1.54e-07	216	0.00547762	SMOC2	chr6	168955763	168955814	+	chr6	168810725
kgp6937433	cg01932182	35792	0.368	6.06e-19	-0.0531991	0.000999001	1.02e-14	2.34e-13	236	0.00507423	COLEC11	chr2	3689368	3689418	+	chr2	3653576
rs6858186	cg01933073	-1538	0.3135	4.08e-07	0.0504533	0.000999001	0.000248081	0.00176821	373	0.00686202	SORBS2	chr4	186732942	186732992	+	chr4	186734480
rs1133896	cg01948226	-3609	0.4439	5.24e-42	-0.0530085	0.000999001	1.81e-34	1.13e-32	1047	0.00647097	PSMB9	chr6	32829208	32829258	+	chr6	32832817
kgp6344749	cg01963618	-2074	0.2343	1.12e-26	-0.0857889	0.000999001	5.78e-23	2.19e-21	250	0.0113046	LOC285768	chr6	1102282	1102332	-	chr6	1104356
rs4959041	cg01963633	1160	0.3003	3.66e-12	-0.0526198	0.000999001	2.89e-08	3.71e-07	810	0.00741035	TRIM31	chr6	30079127	30079177	-	chr6	30077967
kgp15494522	cg01973987	-28396	0.07222	8e-08	-0.0528	0.000999001	2.73e-05	0.000232205	131	0.00514975	TRIM63	chr1	26394250	26394300	-	chr1	26422646	gap-probe
kgp6642469	cg01984854	-1489	0.4719	8.64e-48	-0.100444	0.000999001	1.4e-40	1.09e-38	294	0.0137472	COX4I1	chr16	85879071	85879122	+	chr16	85880560
kgp12315451	cg01994750	3557	0.3482	2.82e-15	-0.0564011	0.000999001	2.32e-12	4.41e-11	119	0.00688535	FAM76B	chr11	95500728	95500778	-	chr11	95497171
kgp11239321	cg01994994	-3924	0.165	2.94e-13	0.05739	0.000999001	1.93e-10	3.09e-09	152	0.00693503	CBLN1	chr16	48999049	48999099	+	chr16	49002973
rs10410857	cg01997599	6632	0.3053	3.45e-108	-0.235225	0.000999001	2.42e-94	6.66e-92	137	0.026707	TRPM4	chr19	49689623	49689673	-	chr19	49682991	gap-probe
kgp4474968	cg02004499	1911	0.269	7.83e-39	-0.113047	0.000999001	5.54e-32	3.15e-30	381	0.0150109	SDK1	chr7	4244249	4244300	+	chr7	4242338
kgp6762343	cg02005490	-2033	0.467	3.64e-31	0.0731731	0.000999001	1.06e-25	4.6e-24	302	0.00960559	IRX4	chr5	1959849	1959900	+	chr5	1961882
rs1013950	cg02009395	-35035	0.3366	1.34e-33	0.0824228	0.000999001	9.92e-28	4.72e-26	79	0.00787883	ACSM1	chr16	20702694	20702744	-	chr16	20737729
rs7843613	cg02017348	-12563	0.2508	5.72e-40	-0.134117	0.000999001	1.37e-33	8.32e-32	227	0.0142093	TRAPPC9	chr8	141046852	141046902	+	chr8	141059415
kgp1794458	cg02025583	12346	0.4851	8.62e-50	0.0641277	0.000999001	2.25e-42	1.86e-40	166	0.00680958	TMEM220	chr17	10632861	10632911	+	chr17	10620515
kgp5821445	cg02045894	-49472	0.4818	6.76e-24	-0.0619548	0.000999001	1.68e-19	5.26e-18	206	0.00573168	STAU2	chr8	74361397	74361448	+	chr8	74410869
kgp11577096	cg02068090	-42825	0.2426	6.46e-25	0.108031	0.000999001	1.3e-19	4.11e-18	111	0.0101296	MECOM	chr3	169386822	169386872	+	chr3	169429647
kgp22766059	cg02072400	57132	0.3152	2.94e-06	-0.060539	0.001998	0.000760673	0.00486975	250	0.00550059	LOC100128554	chr12	127630549	127630600	+	chr12	127573417
kgp10099490	cg02074763	-40	0.3894	3.47e-70	0.111149	0.000999001	1.59e-62	2.28e-60	257	0.0433338	ECHDC3	chr10	11825745	11825795	-	chr10	11825785
rs12045736	cg02086195	2196	0.4043	1.3e-27	-0.0869192	0.000999001	5.94e-24	2.37e-22	184	0.0113276	DHRS3	chr1	12656231	12656282	+	chr1	12654035
rs2793673	cg02086690	-207	0.4538	2.97e-53	0.0638995	0.000999001	4.24e-45	3.81e-43	194	0.0136207	PPAP2B	chr1	56756700	56756750	-	chr1	56756907
rs757331	cg02100397	-411	0.2591	1.47e-48	-0.29674	0.000999001	3.02e-43	2.55e-41	335	0.0516411	RNF126	chr19	646840	646890	-	chr19	647251	gap-probe
kgp11444276	cg02102456	-2585	0.2937	7.46e-47	0.0609673	0.000999001	1.85e-38	1.34e-36	135	0.00779749	AFF3	chr2	100824286	100824336	-	chr2	100826871
kgp6819656	cg02109162	-30977	0.1237	1.33e-06	-0.0525869	0.001998	0.000605328	0.00396421	264	0.00506509	SYNM	chr15	99646443	99646493	+	chr15	99677420
rs3785635	cg02109507	2732	0.2261	1.05e-28	0.0607561	0.000999001	3.97e-24	1.6e-22	89	0.00769509	TRIM16	chr17	15554603	15554653	+	chr17	15551871
rs2286260	cg02111032	-3203	0.2772	2.91e-08	0.105077	0.000999001	9.56e-06	8.78e-05	201	0.0130156	SP8	chr7	20818070	20818120	+	chr7	20821273
rs899889	cg02113055	-349	0.401	9.88e-260	-0.363998	0.000999001	1.42e-234	6.44e-231	128	0.0658766	CXCL12	chr10	45072470	45072520	-	chr10	45072819	gap-probe
rs2748404	cg02122540	13030	0.2871	2.8e-25	-0.0597882	0.000999001	1.16e-19	3.67e-18	253	0.00630739	FLJ43860	chr8	142518608	142518658	-	chr8	142505578
kgp8193400	cg02132058	2513	0.3432	1.16e-136	-0.277723	0.000999001	2.94e-124	1.29e-121	116	0.0353783	RPL22L1	chr3	170451911	170451961	-	chr3	170449398	gap-probe
rs2324027	cg02132284	6872	0.4653	5.87e-18	0.0976053	0.000999001	2.87e-15	6.85e-14	74	0.0110559	MEIS3P1	chr17	15686473	15686523	+	chr17	15679601
rs6938690	cg02151752	-33044	0.4406	2.02e-59	0.104824	0.000999001	1.56e-48	1.56e-46	1146	0.0100738	TAP2	chr6	32798417	32798467	+	chr6	32831461
rs10785408	cg02152286	-3305	0.3564	7.19e-146	0.218533	0.000999001	2.45e-125	1.09e-122	197	0.0269667	ADAMTS20	chr12	43380535	43380585	+	chr12	43383840
rs6486617	cg02153041	64897	0.3383	1.09e-21	-0.0608128	0.000999001	3.84e-16	9.73e-15	260	0.0054886	GPR133	chr12	131502934	131502984	+	chr12	131438037
kgp642431	cg02154914	5311	0.1585	3.67e-22	0.0628758	0.000999001	1.23e-17	3.45e-16	241	0.00732181	TTYH3	chr7	2678158	2678208	-	chr7	2672847
rs478104	cg02155558	27048	0.3597	2.38e-26	0.0664316	0.000999001	3.91e-21	1.35e-19	47	0.00651059	LCMT2	chr15	43621948	43621998	+	chr15	43594900
kgp661940	cg02157463	44	0.4525	1.89e-58	-0.0678163	0.000999001	7.1e-49	7.21e-47	286	0.0148242	JPH3	chr16	87648132	87648182	-	chr16	87648088
rs9536242	cg02158880	-102281	0.2178	6.76e-55	0.157837	0.000999001	2.16e-46	2.04e-44	38	0.0136827	LOC220115	chr13	53174817	53174868	+	chr13	53277098
rs1863704	cg02176678	13814	0.2558	2.32e-109	-0.251132	0.000999001	7.18e-95	2e-92	81	0.0263317	TTLL4	chr2	219576489	219576539	-	chr2	219562675	gap-probe
rs7761314	cg02184540	604	0.1716	6.76e-216	-0.373629	0.000999001	9.14e-151	5.93e-148	827	0.0575905	NCRNA00171	chr6	30022757	30022807	-	chr6	30022153
rs4293839	cg02204261	18955	0.2079	2.73e-09	0.0505235	0.000999001	9.55e-07	1.01e-05	84	0.00512788	PABPC4L	chr4	134787851	134787901	-	chr4	134768896
kgp7272060	cg02205443	37686	0.2541	1.51e-11	0.05132	0.000999001	2.14e-08	2.78e-07	168	0.00487101	LOC254559	chr15	89956781	89956831	+	chr15	89919095
kgp9849222	cg02206980	-5154	0.2822	3.66e-94	-0.115857	0.000999001	1.71e-77	3.4e-75	116	0.013585	SIRT5	chr6	13573984	13574034	-	chr6	13579138
kgp4690504	cg02218506	-126697	0.4538	8.51e-19	0.0640761	0.000999001	6.23e-15	1.45e-13	373	0.00545349	TCERG1L	chr10	132975885	132975935	+	chr10	133102582
kgp176608	cg02225085	12342	0.2096	5.36e-28	-0.0635466	0.000999001	1.88e-22	6.98e-21	74	0.00674231	LOC645323	chr5	87975942	87975992	-	chr5	87963600
kgp5180388	cg02227919	-20891	0.3185	6.39e-16	-0.0526364	0.000999001	6.19e-13	1.23e-11	200	0.00529415	LOC440925	chr2	171569082	171569133	-	chr2	171589973
rs163823	cg02247175	12066	0.4983	1.3e-55	0.103204	0.000999001	1.69e-45	1.55e-43	195	0.0109762	TRIO	chr5	14139966	14140016	-	chr5	14127900
kgp5184569	cg02248941	-17794	0.368	1.07e-63	0.0974722	0.000999001	2.59e-55	3.15e-53	74	0.00996537	CASKIN1	chr16	2239311	2239361	-	chr16	2257105
kgp3270732	cg02257953	1503	0.401	4.64e-52	0.0680406	0.000999001	3.85e-46	3.6e-44	120	0.00934181	CDKN3	chr14	54816093	54816143	+	chr14	54814590
kgp5198592	cg02258387	-12726	0.2343	4.68e-42	0.0926816	0.000999001	5.11e-35	3.28e-33	105	0.00980596	LDHB	chr12	21807177	21807227	+	chr12	21819903
rs11182918	cg02278646	-635	0.2112	1.41e-37	0.0594108	0.000999001	1.47e-30	7.9e-29	100	0.00945129	PLEKHA9	chr12	45608641	45608691	-	chr12	45609276
rs2782641	cg02283735	-1769	0.2921	5.71e-15	0.0537378	0.000999001	3.58e-11	6.15e-10	106	0.00718541	PTPRF	chr1	44011586	44011637	+	chr1	44013355
rs2286260	cg02285887	-3346	0.2772	1.95e-09	0.0956266	0.000999001	7.01e-07	7.59e-06	201	0.0117822	SP8	chr7	20817927	20817977	+	chr7	20821273
kgp7311067	cg02292450	-6458	0.451	0.000191084	0.0524081	0.003996	0.00418284	0.0218243	43	0.00584327	CSMD3	chr8	114389387	114389438	+	chr8	114395845
kgp649036	cg02301436	-1028	0.467	3.06e-91	-0.109804	0.000999001	1.8e-78	3.65e-76	228	0.015828	C14orf182	chr14	50462462	50462512	+	chr14	50463490
kgp3612768	cg02306612	-4903	0.2558	1.82e-05	0.0597988	0.001998	0.000915164	0.00574915	57	0.00701334	ZNF197	chr3	44666327	44666378	-	chr3	44671230
kgp3514132	cg02311588	55	0.4191	1.22e-76	0.127929	0.000999001	6.13e-65	9.3e-63	126	0.0615208	RNF222	chr17	8301697	8301747	+	chr17	8301642
rs9874109	cg02317746	24634	0.1914	1.88e-11	0.0624496	0.000999001	1.77e-08	2.33e-07	183	0.00617703	SLC9A9	chr3	143258538	143258588	+	chr3	143233904
rs1428439	cg02318139	1197	0.3317	1.4e-45	-0.0690096	0.000999001	3.9e-37	2.69e-35	66	0.00967755	ST8SIA4	chr5	100239998	100240048	-	chr5	100238801
kgp8934005	cg02327123	-5219	0.4026	7.19e-21	-0.0544934	0.000999001	4.34e-17	1.17e-15	146	0.00638014	EMID2	chr7	101006313	101006363	-	chr7	101011532
kgp5213503	cg02335517	-3872	0.17	9.02e-44	0.0635051	0.000999001	5.12e-35	3.28e-33	205	0.00771077	IL6	chr7	22768388	22768438	-	chr7	22772260
rs1778484	cg02339392	-6183	0.4455	4.19e-54	0.0603764	0.000999001	1.35e-43	1.15e-41	362	0.00691606	ZNF187	chr6	28234615	28234665	+	chr6	28240798
rs10189022	cg02344895	3025	0.203	1.51e-52	0.116197	0.000999001	2.17e-44	1.9e-42	92	0.0145264	NOTO	chr2	73430247	73430297	+	chr2	73427222
kgp3653011	cg02350785	-325	0.3795	8.03e-23	-0.0505793	0.000999001	4.01e-18	1.16e-16	118	0.00932346	YPEL1	chr22	22058030	22058080	-	chr22	22058355
rs6938690	cg02351231	-15749	0.4406	2.74e-49	0.0973985	0.000999001	4.88e-40	3.74e-38	1094	0.0100778	TAP1	chr6	32815712	32815762	+	chr6	32831461
kgp6937433	cg02354207	31987	0.368	2.73e-22	-0.0592699	0.000999001	1.46e-17	4.06e-16	229	0.00571463	COLEC11	chr2	3685563	3685613	+	chr2	3653576
kgp6681904	cg02355653	1373	0.2574	4.58e-99	-0.117732	0.000999001	6.62e-76	1.27e-73	922	0.0162107	LOC285830	chr6	29710780	29710830	-	chr6	29709407
kgp5612870	cg02367316	67490	0.3746	9.18e-14	0.0517486	0.000999001	2.42e-10	3.85e-09	127	0.00465405	POU6F2	chr7	39125198	39125248	+	chr7	39057708
rs16891961	cg02372613	4587	0.429	2.2e-33	-0.0644027	0.000999001	3.02e-30	1.6e-28	214	0.00762842	KIF6	chr6	39312618	39312668	-	chr6	39308031
kgp10099490	cg02376426	-329	0.3894	1.04e-35	0.0538054	0.000999001	2.6e-29	1.32e-27	256	0.0098863	ECHDC3	chr10	11825456	11825506	-	chr10	11825785
kgp8867857	cg02381853	-60504	0.4224	4.13e-23	0.0622741	0.000999001	2.54e-18	7.39e-17	115	0.00565673	TARS	chr5	33321077	33321127	-	chr5	33381581
kgp101541	cg02382400	-66689	0.2492	6.71e-64	0.0893148	0.000999001	5.8e-54	6.8e-52	141	0.0080418	SLC4A11	chr20	3218437	3218487	-	chr20	3285126
kgp8164566	cg02386219	-1679	0.3845	3.87e-53	-0.0960333	0.000999001	4.72e-45	4.23e-43	280	0.0130377	BAIAP2	chr17	79030489	79030539	-	chr17	79032168
rs805271	cg02389040	7485	0.4356	6.97e-33	-0.0585739	0.000999001	8.58e-26	3.72e-24	298	0.00656091	LY6G5C	chr6	31650736	31650786	-	chr6	31643251
kgp1489162	cg02393380	-852	0.4472	2.24e-49	-0.0897517	0.000999001	7.63e-42	6.18e-40	205	0.0135466	SDCBP2	chr20	1304869	1304919	-	chr20	1305721
kgp4941061	cg02398342	-19	0.3729	2.01e-58	-0.0764502	0.000999001	1.78e-50	1.89e-48	182	0.0216796	FN3K	chr17	80708582	80708632	-	chr17	80708601
rs1045477	cg02406084	23496	0.2409	2.66e-25	0.0534893	0.000999001	3.53e-22	1.29e-20	83	0.00531566	KBTBD2	chr7	32932200	32932250	+	chr7	32908704
rs10953236	cg02407048	-138	0.368	1.76e-40	0.0585699	0.000999001	8.83e-35	5.6e-33	170	0.0158774	PION	chr7	77046084	77046134	-	chr7	77046222
rs1994209	cg02408252	5913	0.4356	1.12e-35	0.0543858	0.000999001	2.97e-29	1.51e-27	266	0.00626774	TP53I11	chr11	44978995	44979046	+	chr11	44973082
kgp4184308	cg02410480	11527	0.2079	1.44e-16	0.0678644	0.000999001	3.02e-13	6.18e-12	172	0.0072595	GALNT9	chr12	132819930	132819980	+	chr12	132808403
kgp10390549	cg02413092	329	0.2013	2.95e-19	-0.07879	0.000999001	4.28e-15	1.01e-13	171	0.0139651	NOM1	chr7	156741538	156741588	+	chr7	156741209
kgp6143365	cg02413097	-139	0.3614	1.36e-84	0.0991471	0.000999001	2.02e-70	3.46e-68	140	0.0266986	RNF157	chr17	74149830	74149881	-	chr17	74149969
rs3806496	cg02431964	1455	0.4802	2.63e-35	-0.0833033	0.000999001	3.23e-30	1.71e-28	181	0.0114902	MARCO	chr2	119700029	119700079	+	chr2	119698574
kgp9272741	cg02435495	43911	0.3713	2.94e-07	0.0626328	0.000999001	8.91e-05	0.000692587	182	0.00585557	HNF1B	chr17	36103288	36103339	+	chr17	36059377
kgp9017593	cg02439077	-147	0.3828	8.74e-95	-0.0988078	0.000999001	1.32e-82	2.93e-80	247	0.0253886	NODAL	chr10	72202165	72202215	-	chr10	72202312
rs1037256	cg02452435	-9606	0.462	6.31e-75	-0.0574163	0.000999001	1.38e-68	2.28e-66	235	0.00626823	COG1	chr17	71188142	71188193	-	chr17	71197748
kgp8087945	cg02454025	7384	0.3168	8.29e-64	0.136124	0.000999001	3.69e-54	4.35e-52	187	0.0152937	C1orf127	chr1	11042201	11042251	+	chr1	11034817	gap-probe
rs4397403	cg02463440	-39820	0.3003	1.15e-88	0.166561	0.000999001	1.87e-77	3.7e-75	181	0.0157286	PIWIL2	chr8	22132882	22132933	-	chr8	22172702
rs2289442	cg02466173	89697	0.3069	2.79e-28	-0.0690699	0.000999001	2.35e-25	1e-23	29	0.00605622	ZNF629	chr16	30829616	30829666	-	chr16	30739919
rs10929303	cg02467692	106	0.2723	1.06e-07	-0.0510626	0.000999001	3.21e-05	0.000269927	279	0.0125195	UGT1A8	chr2	234681522	234681572	+	chr2	234681416
rs10902920	cg02477603	-9242	0.4175	1.43e-08	0.0515253	0.000999001	6.87e-06	6.45e-05	180	0.00564215	BUB3	chr10	125034295	125034346	+	chr10	125043537
kgp8465243	cg02478247	-70095	0.06169	0.000172653	0.060327	0.011988	0.00875366	0.0409251	46	0.00518552	ZNF681	chr19	23941206	23941257	+	chr19	24011301
kgp8497117	cg02478762	94	0.4818	7.63e-47	-0.0511995	0.000999001	2.72e-40	2.1e-38	201	0.0102595	DGKG	chr3	185915381	185915431	-	chr3	185915287
rs9467805	cg02478829	14654	0.4884	2.45e-42	-0.055639	0.000999001	2.98e-34	1.85e-32	280	0.0057981	ABT1	chr6	26598020	26598070	-	chr6	26583366
rs7262172	cg02481642	27105	0.2541	4.89e-44	-0.0831861	0.000999001	8.46e-39	6.2e-37	137	0.00815091	WISP2	chr20	43343760	43343810	+	chr20	43316655
rs3093983	cg02481669	-192	0.1171	6.5e-31	0.0800347	0.000999001	8.22e-25	3.42e-23	690	0.015193	MCCD1	chr6	31496733	31496783	+	chr6	31496925
rs1623601	cg02490589	607	0.3102	4.74e-16	-0.0573225	0.000999001	8.21e-13	1.62e-11	142	0.00882939	PYHIN1	chr1	158944734	158944784	-	chr1	158944127
rs699664	cg02493740	30208	0.4158	5.14e-40	-0.0671628	0.000999001	1.76e-34	1.1e-32	158	0.00651162	VAMP5	chr2	85810744	85810794	+	chr2	85780536
kgp2046728	cg02498382	3079	0.3416	1.03e-66	0.118636	0.000999001	4.35e-57	5.52e-55	124	0.0147384	SNRNP27	chr2	70120500	70120550	-	chr2	70117421
rs9874109	cg02501410	21881	0.1914	4.87e-13	0.0654273	0.000999001	1.29e-09	1.91e-08	183	0.00654848	SLC9A9	chr3	143255785	143255835	+	chr3	143233904
kgp9881123	cg02505015	-138593	0.2162	2.3e-31	0.0588864	0.000999001	4.21e-27	1.94e-25	139	0.00497411	SPPL3	chr12	121197575	121197625	-	chr12	121336168
rs6866344	cg02509745	-69071	0.2327	2.1e-23	0.058509	0.000999001	3.75e-19	1.15e-17	228	0.00525146	CLK4	chr5	178052528	178052578	-	chr5	178121599
rs891009	cg02511231	-7596	0.4505	1.17e-05	-0.0595445	0.003996	0.0021208	0.0121017	97	0.00659284	TLX3	chr5	170738224	170738275	-	chr5	170745820
kgp2450150	cg02512505	-8112	0.3415	2.6e-27	0.181879	0.000999001	4.06e-22	1.48e-20	253	0.0202336	MT1E	chr16	56659502	56659553	-	chr16	56667614
kgp5127831	cg02513556	-14689	0.3746	1.07e-19	-0.057139	0.000999001	5.55e-16	1.39e-14	204	0.00595933	CLEC2A	chr12	10095852	10095902	-	chr12	10110541
rs10781499	cg02516189	1687	0.3564	1.62e-61	0.069479	0.000999001	6.48e-54	7.58e-52	141	0.00938594	CARD9	chr9	139268092	139268142	+	chr9	139266405
rs2305451	cg02516513	-274	0.2789	2.43e-103	0.126587	0.000999001	3.73e-93	1.01e-90	185	0.0225228	ELP3	chr8	27950396	27950446	+	chr8	27950670
kgp7471897	cg02527881	-31572	0.4934	3.92e-55	-0.0685875	0.000999001	2.08e-46	1.96e-44	60	0.00662036	PTH1R	chr3	46936655	46936705	+	chr3	46968227
kgp703905	cg02533364	-8039	0.2277	1.62e-49	0.0680532	0.000999001	1.27e-43	1.09e-41	269	0.00757848	BAIAP2	chr17	79076033	79076083	-	chr17	79084072
kgp2817591	cg02536637	-3540	0.2145	2.54e-07	0.0521808	0.000999001	2.65e-05	0.0002266	67	0.00640597	CDH9	chr5	27118796	27118846	-	chr5	27122336
rs17143147	cg02539809	5035	0.4389	3.26e-25	0.0533761	0.000999001	3.97e-20	1.29e-18	91	0.00625405	C7orf58	chr7	120724996	120725046	-	chr7	120719961
kgp5788705	cg02540477	31309	0.4769	1.19e-10	-0.0593472	0.000999001	1.35e-07	1.6e-06	213	0.00573391	SMOC2	chr6	168842034	168842085	+	chr6	168810725
rs9634174	cg02544031	-408	0.396	1.75e-30	0.0505185	0.000999001	8.31e-25	3.46e-23	123	0.00839714	TMEM233	chr12	120029973	120030023	+	chr12	120030381
rs2935105	cg02546416	-748	0.4554	5.95e-34	-0.0722443	0.000999001	2.64e-27	1.23e-25	282	0.011154	LOC154449	chr6	170487261	170487311	-	chr6	170488009
kgp4276801	cg02560744	-2071	0.4307	5.57e-33	-0.0639654	0.000999001	1.83e-28	8.99e-27	70	0.008376	MALL	chr2	110872729	110872779	+	chr2	110874800
kgp5155510	cg02565715	4205	0.2063	3.13e-23	-0.136007	0.000999001	2.66e-19	8.23e-18	287	0.0162755	SEP9	chr17	75524951	75525001	-	chr17	75520746
rs11709414	cg02565842	-103	0.264	7.2e-25	0.0587197	0.000999001	2.62e-20	8.62e-19	285	0.0126171	EPHB3	chr3	184278268	184278318	+	chr3	184278371
kgp4800612	cg02565878	15586	0.3911	1.09e-22	0.0501338	0.000999001	5.53e-18	1.58e-16	178	0.00519117	KCNA3	chr1	111295695	111295745	-	chr1	111280109
rs11862347	cg02566224	-4940	0.4224	8.54e-18	0.0522979	0.000999001	1.43e-12	2.78e-11	187	0.00616351	ACSF3	chr16	89149714	89149765	-	chr16	89154654
rs2654870	cg02567839	-547	0.2409	4.41e-30	-0.0793722	0.000999001	2.86e-26	1.27e-24	211	0.0129969	PLD5	chr1	242612737	242612788	-	chr1	242613284
kgp4951742	cg02577046	-757	0.3449	3.49e-21	0.0529843	0.000999001	3.08e-17	8.38e-16	200	0.00816308	PDE8B	chr5	76477063	76477114	-	chr5	76477820
kgp1744266	cg02604524	10864	0.2657	3.15e-05	-0.0790316	0.00599401	0.00204006	0.0116953	70	0.00840861	CCDC48	chr3	128720883	128720934	+	chr3	128710019
rs12515789	cg02610474	-21477	0.3218	2.65e-35	0.0601571	0.000999001	1.04e-29	5.39e-28	233	0.00603371	ZNF354B	chr5	178246228	178246278	-	chr5	178267705
rs8181557	cg02621636	2241	0.203	3.73e-11	-0.0625336	0.000999001	6.92e-08	8.5e-07	164	0.0080813	MS4A7	chr11	60161949	60161999	-	chr11	60159708	gap-probe
rs8061209	cg02622601	56	0.3729	7.87e-40	-0.0757146	0.000999001	1.83e-34	1.14e-32	272	0.0161392	KIAA0182	chr16	85537477	85537528	-	chr16	85537421
rs12502933	cg02622782	260	0.4571	7.34e-67	0.0520749	0.000999001	1.1e-57	1.41e-55	219	0.00906249	CCRN4L	chr4	139569014	139569064	-	chr4	139568754
rs2168725	cg02632490	-16236	0.4455	3.13e-10	-0.0576461	0.000999001	1.5e-07	1.77e-06	200	0.00594592	GRID1	chr10	88024528	88024579	+	chr10	88040764
kgp3120491	cg02633036	-2919	0.2228	3.44e-52	0.142444	0.000999001	5.54e-46	5.14e-44	331	0.0179291	SLCO3A1	chr15	92661499	92661549	-	chr15	92664418
kgp976574	cg02634507	-143219	0.4175	5.14e-16	0.0646349	0.000999001	9.95e-13	1.95e-11	210	0.00544425	OR2AG1	chr11	6805810	6805860	+	chr11	6949029
kgp10649122	cg02637282	10539	0.1898	3.66e-11	0.0558632	0.000999001	9.54e-08	1.15e-06	142	0.0060338	LOC100128191	chr12	98768240	98768290	+	chr12	98757701
rs11985898	cg02637318	-762	0.4653	9.14e-06	-0.0542789	0.000999001	0.000596081	0.00390947	88	0.00814594	ADAM32	chr8	38965251	38965302	+	chr8	38966013
rs7254913	cg02639931	-476	0.3861	3.47e-104	0.105754	0.000999001	4.13e-95	1.16e-92	149	0.017819	NDUFS7	chr19	1387844	1387894	-	chr19	1388320
rs2285996	cg02640638	79484	0.2673	7.96e-16	0.0503999	0.000999001	1.19e-12	2.32e-11	89	0.004467	TMEM229A	chr7	123673690	123673740	+	chr7	123594206
rs7843613	cg02642126	-12949	0.2508	4.18e-51	-0.145636	0.000999001	1.44e-40	1.12e-38	227	0.015393	TRAPPC9	chr8	141046466	141046517	-	chr8	141059415
rs8060368	cg02656594	32	0.198	7.17e-17	0.062355	0.000999001	4.74e-14	1.03e-12	140	0.0140355	IL21R	chr16	27412446	27412496	-	chr16	27412414
rs623323	cg02666820	-16	0.2096	6.46e-66	-0.0910786	0.000999001	1.75e-57	2.23e-55	274	0.0252231	NXN	chr17	700004	700054	-	chr17	700020
rs1351383	cg02670545	-23759	0.4488	3.89e-39	0.079681	0.000999001	1.64e-31	9.16e-30	1149	0.00790816	TAP2	chr6	32798510	32798560	+	chr6	32822269
kgp22812576	cg02673002	-34807	0.3135	7.92e-117	-0.158071	0.000999001	2.28e-101	6.91e-99	121	0.0151195	RNF169	chr11	74459267	74459317	-	chr11	74494074
rs7247514	cg02675245	794	0.4472	5.64e-69	0.146157	0.000999001	9.82e-59	1.29e-56	287	0.0216795	SLC1A6	chr19	15089967	15090017	-	chr19	15089173
rs6456880	cg02675264	20948	0.3746	5.95e-23	0.0764382	0.000999001	7.23e-18	2.05e-16	295	0.00768044	ZNF311	chr6	28984196	28984246	-	chr6	28963248	gap-probe
rs11670856	cg02686091	13934	0.1782	7.37e-24	-0.0673746	0.000999001	4.35e-21	1.5e-19	50	0.00705797	PSG5	chr19	43673451	43673501	-	chr19	43659517
kgp10652741	cg02702011	-20956	0.08531	1.82e-06	-0.0586112	0.000999001	0.000389553	0.00266303	182	0.00587472	C2CD4B	chr15	62534373	62534423	+	chr15	62555329
rs7612386	cg02707264	-57726	0.3878	1.65e-14	0.0554279	0.000999001	1.32e-11	2.36e-10	126	0.00505648	MYRIP	chr3	39851881	39851931	-	chr3	39909607
kgp7781304	cg02718078	44018	0.4125	5.99e-25	0.0646982	0.000999001	1.29e-20	4.32e-19	118	0.00605149	ARHGEF4	chr2	131716968	131717018	+	chr2	131672950
rs2976102	cg02734482	-1077	0.1103	5.4e-61	-0.325056	0.000999001	1.39e-51	1.52e-49	80	0.0472017	ALG1L2	chr3	129761804	129761854	-	chr3	129762881	gap-probe
rs7201384	cg02747254	13228	0.4406	1.56e-34	0.0702312	0.000999001	4.19e-30	2.2e-28	73	0.00739736	KCTD13	chr16	29938133	29938184	-	chr16	29924905
rs8054925	cg02748089	-260	0.3531	1.94e-17	-0.0500078	0.000999001	3.41e-13	6.95e-12	356	0.00982936	WWOX	chr16	78540122	78540172	-	chr16	78540382
kgp12101923	cg02751123	-12185	0.3416	5.05e-05	-0.0604175	0.00899101	0.0101481	0.0462579	188	0.00613015	FLJ41603	chr5	148960781	148960832	-	chr5	148972966
rs2236052	cg02754929	-22677	0.2541	1.34e-88	-0.110947	0.000999001	1.25e-75	2.4e-73	121	0.0110624	RGS12	chr4	3295736	3295786	+	chr4	3318413
rs6938690	cg02756056	-17879	0.4406	4.94e-56	0.0732871	0.000999001	1.69e-45	1.54e-43	1113	0.00748477	TAP1	chr6	32813582	32813632	+	chr6	32831461
kgp12174292	cg02760495	26770	0.2162	8.21e-08	0.0506651	0.000999001	3.07e-05	0.000259304	189	0.00496733	CLSTN2	chr3	139678025	139678075	-	chr3	139651255
kgp9676629	cg02770843	-5846	0.3003	1.14e-37	0.0826437	0.000999001	3.3e-29	1.67e-27	124	0.00954689	LOC148145	chr19	29214404	29214454	-	chr19	29220250
kgp12322511	cg02782840	217	0.2706	4.29e-40	0.098611	0.000999001	1.69e-33	1.02e-31	212	0.0191788	ATP12A	chr13	25290700	25290751	+	chr13	25290483
kgp10533040	cg02785814	-1672	0.3036	2.7e-77	-0.0552314	0.000999001	1.37e-69	2.31e-67	188	0.00750286	ALX4	chr11	44338657	44338708	-	chr11	44340329
rs10779727	cg02787675	8205	0.2376	7.42e-11	-0.0551488	0.000999001	3.41e-07	3.85e-06	96	0.00612303	TMEM201	chr1	9686058	9686108	+	chr1	9677853
rs646998	cg02787737	-82377	0.467	5.33e-44	0.0704957	0.000999001	1.28e-37	9.01e-36	172	0.00622804	JAM3	chr11	133928345	133928396	+	chr11	134010722
rs8060368	cg02787852	2072	0.198	3.74e-19	0.0985043	0.000999001	1.15e-15	2.82e-14	140	0.012857	IL21R	chr16	27414486	27414537	-	chr16	27412414
rs4397403	cg02788857	-39793	0.3003	7.88e-30	0.0505385	0.000999001	3.48e-25	1.47e-23	181	0.00477275	PIWIL2	chr8	22132909	22132960	-	chr8	22172702
rs11861871	cg02795629	44278	0.2195	4.81e-19	-0.0528872	0.000999001	4.7e-15	1.1e-13	429	0.00494403	WWOX	chr16	79236007	79236057	+	chr16	79191729
rs6486617	cg02811368	-35474	0.3383	6.89e-26	-0.0534391	0.000999001	1.19e-22	4.44e-21	205	0.00510081	GPR133	chr12	131402563	131402614	+	chr12	131438037
kgp5788705	cg02816729	32374	0.4769	1.97e-11	-0.0555725	0.000999001	3.74e-08	4.74e-07	213	0.00535192	SMOC2	chr6	168843099	168843149	+	chr6	168810725
kgp4410410	cg02819655	16698	0.4703	8.41e-100	-0.212274	0.000999001	1.42e-82	3.14e-80	87	0.0218249	PDE11A	chr2	178853327	178853377	-	chr2	178836629	gap-probe
kgp12197308	cg02821871	-163	0.1224	3.61e-24	-0.11226	0.000999001	4.57e-20	1.48e-18	197	0.0219861	SPHK2	chr19	49133598	49133648	+	chr19	49133761
kgp5475066	cg02824604	66286	0.3317	1.55e-18	0.0537285	0.000999001	7.42e-15	1.72e-13	181	0.00483996	PDZRN4	chr12	42124611	42124661	+	chr12	42058325
rs7581272	cg02834447	639	0.264	4.33e-131	0.149587	0.000999001	1.09e-112	3.92e-110	211	0.0228741	COPS8	chr2	237765998	237766048	-	chr2	237765359	gap-probe
rs7982732	cg02853801	-114526	0.2789	5.07e-53	0.086614	0.000999001	2.28e-44	2e-42	186	0.00743615	ARHGEF7	chr13	111766289	111766339	-	chr13	111880815
rs16848229	cg02855983	-5049	0.165	1.93e-15	0.0760544	0.000999001	4.17e-12	7.77e-11	278	0.00891889	PKP1	chr1	201252324	201252374	+	chr1	201257373
kgp10346093	cg02884280	111347	0.3713	3.62e-20	0.0593831	0.000999001	4.93e-16	1.24e-14	89	0.00511003	LOC100130581	chr17	41466235	41466286	-	chr17	41354888
kgp11243297	cg02888210	-3402	0.07218	1.02e-08	0.0550521	0.000999001	5.67e-06	5.4e-05	306	0.0067691	SDK1	chr7	4167942	4167993	+	chr7	4171344
rs6688261	cg02896835	25531	0.3845	3.29e-36	-0.101226	0.000999001	1.11e-28	5.5e-27	201	0.00997328	CDC7	chr1	92012565	92012616	-	chr1	91987034
kgp8415652	cg02901522	-2029	0.2657	2.8e-238	-0.396098	0.000999001	1.79e-198	2.9e-195	239	0.0523538	PVT1	chr8	129082036	129082086	-	chr8	129084065	gap-probe
kgp6473993	cg02904605	-10880	0.288	9.77e-18	-0.0646633	0.000999001	4.88e-14	1.06e-12	152	0.0069638	NOTCH3	chr19	15281557	15281607	-	chr19	15292437
rs1632455	cg02910054	19329	0.4571	1.81e-35	-0.0513675	0.000999001	1.3e-30	6.99e-29	133	0.00520603	SNX29	chr16	12241554	12241604	+	chr16	12222225
kgp12333195	cg02910987	61871	0.3383	9.35e-19	-0.0618772	0.000999001	1.13e-15	2.77e-14	116	0.00560804	GPAM	chr10	113840056	113840106	-	chr10	113778185
rs6486617	cg02920546	131252	0.3383	1.03e-20	-0.0509186	0.000999001	2.51e-16	6.43e-15	250	0.0043208	GPR133	chr12	131569289	131569339	+	chr12	131438037
rs662145	cg02920851	221	0.2987	1.26e-60	-0.054919	0.000999001	1.25e-52	1.42e-50	176	0.00978403	PCSK9	chr1	55530049	55530099	-	chr1	55529828
rs5749122	cg02923264	-35661	0.4257	3.7e-13	-0.0946152	0.000999001	7.4e-10	1.13e-08	173	0.00902658	SEC14L4	chr22	30901646	30901697	+	chr22	30937307
kgp8935456	cg02935351	165	0.1853	2.62e-06	0.0772032	0.001998	0.00102217	0.00634595	279	0.0160517	WNT5B	chr12	1748815	1748866	+	chr12	1748650
kgp1017721	cg02935627	-2907	0.33	1.45e-08	-0.0633481	0.000999001	7.63e-06	7.12e-05	179	0.00794255	PPAP2C	chr19	291305	291356	+	chr19	294212
kgp6689824	cg02936493	-156	0.4026	5.57e-35	0.0609234	0.000999001	3.22e-29	1.63e-27	96	0.0150041	CLDN4	chr7	73223885	73223935	-	chr7	73224041
rs3135127	cg02937671	6633	0.4703	5.67e-23	0.0733888	0.000999001	4.97e-19	1.51e-17	196	0.00833228	ZFYVE28	chr4	2366435	2366485	-	chr4	2359802
kgp628452	cg02942142	-10329	0.3284	7.83e-08	0.050829	0.000999001	6.69e-05	0.000531918	223	0.00549632	DDX60L	chr4	169401797	169401847	+	chr4	169412126
kgp11519935	cg02942591	-42457	0.3515	7.96e-56	0.072256	0.000999001	8.21e-48	8.05e-46	73	0.00678209	FAM92A1	chr8	94550115	94550165	-	chr8	94592572
rs10755848	cg02944312	3492	0.401	2.91e-32	0.0519821	0.000999001	1.87e-27	8.8e-26	339	0.00635999	CARD11	chr7	3207669	3207719	-	chr7	3204177
rs1544223	cg02947253	93	0.2937	5.2e-74	0.0915695	0.000999001	1.27e-66	2e-64	216	0.0183741	ADORA3	chr1	112046650	112046700	-	chr1	112046557
kgp9634177	cg02963624	9082	0.1914	6.79e-15	-0.0512134	0.000999001	3.01e-11	5.21e-10	123	0.00562237	GSPT1	chr16	12012117	12012167	+	chr16	12003035
rs1046988	cg02971470	-15492	0.2607	1.22e-43	0.0527355	0.000999001	5.43e-38	3.88e-36	168	0.0054695	PPIE	chr1	40203573	40203623	-	chr1	40219065
rs8823	cg02977524	7597	0.3432	4.64e-80	-0.0717105	0.000999001	5.41e-68	8.85e-66	266	0.0080191	IRF2BP2	chr1	234747738	234747788	-	chr1	234740141
rs10171924	cg02983451	-18501	0.221	4.51e-21	0.0629513	0.000999001	2.17e-17	5.96e-16	239	0.00640681	KLF11	chr2	10183013	10183063	+	chr2	10201514
rs708122	cg02991924	-23760	0.2805	2.07e-44	0.0708537	0.000999001	6.78e-37	4.65e-35	114	0.00703204	WNT3A	chr1	228193237	228193287	+	chr1	228216997
rs10417436	cg02992311	-5306	0.4422	7.91e-53	0.0505785	0.000999001	7.36e-43	6.16e-41	195	0.00589701	FBXO27	chr19	39523626	39523676	+	chr19	39528932
rs2274285	cg03014495	-1595	0.302	5.91e-26	0.0612441	0.000999001	2e-21	7.01e-20	118	0.00837673	COG3	chr13	46102340	46102390	-	chr13	46103935
rs2532838	cg03015358	13180	0.2888	3.66e-36	0.0625581	0.000999001	1.01e-30	5.47e-29	160	0.00659168	PDZD8	chr10	119088921	119088971	-	chr10	119075741
rs8047314	cg03020503	50	0.3086	9.36e-21	-0.0507722	0.000999001	2.24e-16	5.76e-15	241	0.0109547	ZCCHC14	chr16	87577605	87577655	-	chr16	87577555
kgp11932193	cg03020684	481	0.2508	8.63e-244	-0.306002	0.000999001	1.43e-214	3.5e-211	173	0.0487234	THSD4	chr15	71532016	71532066	-	chr15	71531535	gap-probe
kgp8501215	cg03020916	855	0.2145	4.46e-17	-0.0558178	0.000999001	1.45e-13	3.04e-12	248	0.00819495	LMF1	chr16	897142	897192	-	chr16	896287
kgp7799109	cg03032098	51030	0.4835	1.4e-05	-0.0664654	0.002997	0.00311009	0.0168953	268	0.00602723	TUSC3	chr8	15397849	15397900	-	chr8	15346819
rs4714485	cg03036702	-8439	0.3911	1.65e-60	-0.148286	0.000999001	1.01e-55	1.24e-53	270	0.0164234	FOXP4	chr6	41528148	41528198	-	chr6	41536587
kgp1501130	cg03043822	-11289	0.3135	9.71e-48	0.118504	0.000999001	4.42e-42	3.61e-40	227	0.012699	PIWIL3	chr22	25160098	25160148	+	chr22	25171387
kgp976574	cg03061764	-132039	0.4175	2.4e-13	0.0527697	0.000999001	4.1e-10	6.38e-09	216	0.00447576	OR6A2	chr11	6816990	6817040	-	chr11	6949029
rs2397221	cg03064592	-138826	0.2162	1.4e-24	0.112031	0.000999001	9.41e-21	3.17e-19	149	0.00946186	COL21A1	chr6	56112365	56112416	-	chr6	56251191
kgp8924944	cg03080639	-58	0.3581	1.61e-81	-0.115819	0.000999001	1.82e-72	3.23e-70	270	0.0282876	PLA2G4E	chr15	42302379	42302429	+	chr15	42302437
kgp424079	cg03088219	-10052	0.4488	2.83e-35	-0.230149	0.000999001	1.33e-30	7.14e-29	152	0.0250006	GPM6A	chr4	176711140	176711190	-	chr4	176721192	gap-probe
rs5770869	cg03088328	-198	0.3432	5.98e-66	0.0524754	0.000999001	2.19e-57	2.79e-55	173	0.00990416	SAPS2	chr22	50874154	50874204	+	chr22	50874352
kgp8823682	cg03088958	2050	0.2591	1.48e-25	0.0588323	0.000999001	1.72e-20	5.7e-19	151	0.00768937	CTRB2	chr16	75232280	75232330	-	chr16	75230230
rs12211927	cg03089717	-45220	0.3663	2.12e-47	-0.124694	0.000999001	5.62e-37	3.87e-35	234	0.0116326	SCAND3	chr6	28557411	28557461	+	chr6	28602631
kgp2167765	cg03094796	18834	0.4109	9.2e-19	-0.0670849	0.000999001	1.6e-14	3.61e-13	37	0.00681326	LOC493754	chr7	66022972	66023022	-	chr7	66004138
rs1328363	cg03110165	-3552	0.3614	3.52e-15	0.0558617	0.000999001	3.33e-12	6.27e-11	165	0.00685648	GPC6	chr13	93884262	93884312	-	chr13	93887814
kgp4941061	cg03115019	-372	0.3729	1.73e-54	-0.0668	0.000999001	4.28e-42	3.49e-40	181	0.0119007	FN3K	chr17	80708229	80708279	-	chr17	80708601
kgp5114842	cg03116837	-1865	0.2706	4.69e-09	-0.0706141	0.000999001	3e-06	2.98e-05	180	0.00944385	ZNF596	chr8	216653	216703	-	chr8	218518
rs2296970	cg03120147	-40860	0.4274	6.63e-28	-0.0601951	0.000999001	4.75e-23	1.81e-21	168	0.00567049	CDC16	chr13	114964075	114964126	-	chr13	115004935
kgp8449703	cg03120555	4204	0.2129	2.16e-17	0.081842	0.000999001	5.31e-14	1.15e-12	122	0.00982168	PRKAR1B	chr7	630472	630523	+	chr7	626268
rs1494813	cg03123370	8053	0.2228	2e-41	0.0678598	0.000999001	1.63e-33	9.84e-32	62	0.00755009	CCDC163P	chr1	45965343	45965393	+	chr1	45957290	gap-probe
kgp7799109	cg03127174	50911	0.4835	1.39e-05	-0.0641409	0.003996	0.00499376	0.0254181	268	0.00576829	TUSC3	chr8	15397730	15397781	+	chr8	15346819	gap-probe
rs10160116	cg03127349	-37751	0.4208	8.4e-36	0.0503085	0.000999001	2.07e-29	1.06e-27	178	0.00477484	ZNF438	chr10	31101066	31101116	-	chr10	31138817
kgp4453290	cg03137131	8942	0.2261	7.48e-13	-0.0572917	0.000999001	2.11e-09	3.06e-08	196	0.00629273	ZFYVE28	chr4	2366622	2366673	-	chr4	2357680
kgp9300476	cg03143457	86	0.2805	1.72e-24	0.0521275	0.000999001	9.39e-20	2.99e-18	159	0.0142286	GNG12	chr1	68214821	68214871	+	chr1	68214735
kgp2922028	cg03146377	-39735	0.2772	1.32e-81	-0.131643	0.000999001	9.55e-71	1.64e-68	117	0.0124308	MLLT1	chr19	6230665	6230715	+	chr19	6270400
rs7664031	cg03149565	148618	0.2591	4.4e-05	0.0535887	0.004995	0.00458428	0.023613	109	0.00439341	LOC641518	chr4	109092719	109092770	-	chr4	108944101
rs4972505	cg03152288	21541	0.4835	1.22e-15	-0.0770923	0.000999001	1.6e-12	3.08e-11	172	0.00772814	HOXD3	chr2	177042942	177042992	+	chr2	177021401
rs9818918	cg03153679	-10675	0.4373	5.27e-41	-0.0532326	0.000999001	1.41e-34	8.89e-33	127	0.00574467	IL20RB	chr3	136784332	136784382	-	chr3	136795007
rs10831706	cg03162779	2286	0.3515	6.32e-19	-0.050991	0.000999001	6.86e-16	1.71e-14	247	0.00657314	C11orf21	chr11	2308312	2308363	-	chr11	2306026
rs2655215	cg03190578	136	0.4769	6.47e-51	-0.0578152	0.000999001	1.3e-42	1.08e-40	174	0.0128803	HDAC11	chr3	13517897	13517947	+	chr3	13517761
rs12460831	cg03190825	-2020	0.2327	4.61e-22	-0.0529534	0.000999001	1.29e-16	3.38e-15	267	0.00700338	CYP4F11	chr19	16045738	16045788	-	chr19	16047758
rs4590278	cg03193322	-62017	0.2888	1.15e-20	0.0629475	0.000999001	1.49e-16	3.89e-15	175	0.00570508	FUT9	chr6	96610670	96610720	-	chr6	96672687
kgp6199816	cg03196364	754	0.2756	8.52e-132	-0.136188	0.000999001	1.51e-112	5.42e-110	155	0.0203468	BEST3	chr12	70083163	70083213	-	chr12	70082409	gap-probe
rs7180805	cg03197032	115	0.4439	8.7e-29	-0.0632232	0.000999001	1.67e-23	6.49e-22	248	0.0149835	C15orf41	chr15	36708407	36708457	+	chr15	36708292
rs10741719	cg03198203	7155	0.2987	2.82e-53	-0.0870999	0.000999001	4.8e-49	4.9e-47	96	0.00982074	PLEKHA7	chr11	17034484	17034534	+	chr11	17027329
rs4947344	cg03202060	-44832	0.2855	7.67e-15	-0.059564	0.000999001	1.08e-10	1.78e-09	985	0.00556117	HLA-DQB1	chr6	32633014	32633065	+	chr6	32677846
rs2219383	cg03208983	163	0.2789	3.17e-35	-0.0760801	0.000999001	1.77e-29	9.08e-28	170	0.0141537	MAGOHB	chr12	10766961	10767011	-	chr12	10766798
rs5749122	cg03214697	-35775	0.4257	5.4e-14	-0.0917975	0.000999001	1.06e-10	1.74e-09	173	0.00875508	SEC14L4	chr22	30901532	30901582	+	chr22	30937307
rs1151640	cg03221390	-32363	0.4092	4.3e-59	-0.142076	0.000999001	2.54e-48	2.53e-46	189	0.0136852	OR13G1	chr1	247803587	247803637	-	chr1	247835950
kgp11029403	cg03226844	4300	0.2393	1.22e-08	0.0527475	0.000999001	1.35e-05	0.0001209	341	0.00631206	RPH3AL	chr17	185101	185152	+	chr17	180801
kgp3102465	cg03230133	920	0.3201	2.68e-06	-0.0522785	0.000999001	0.000394388	0.00269249	141	0.00769779	BCL11A	chr2	60812639	60812690	+	chr2	60811719
rs376757	cg03237474	-4133	0.3152	1.67e-90	0.15646	0.000999001	3.31e-76	6.41e-74	96	0.0187889	ZC3H12D	chr6	149778775	149778825	+	chr6	149782908
kgp11771157	cg03241502	7811	0.4004	3.45e-13	-0.0593283	0.000999001	1.07e-10	1.77e-09	168	0.00661404	ARHGEF18	chr19	7505099	7505150	-	chr19	7497288
kgp7721546	cg03264071	622	0.1196	6.63e-09	-0.0811421	0.000999001	7.38e-06	6.9e-05	357	0.0124543	SIGLEC5	chr19	52131260	52131310	-	chr19	52130638	gap-probe
rs645279	cg03264133	1968	0.2112	9.97e-86	0.157117	0.000999001	7.08e-71	1.22e-68	229	0.0207796	SLC17A3	chr6	25882462	25882513	+	chr6	25880494
kgp9503096	cg03267220	6244	0.2772	4.25e-85	0.145373	0.000999001	1.77e-73	3.24e-71	122	0.0166486	FAM184B	chr4	17710911	17710961	+	chr4	17704667
kgp8228406	cg03269060	44392	0.3218	2.9e-12	0.107902	0.000999001	3.3e-09	4.7e-08	121	0.0100824	RARRES1	chr3	158450158	158450209	-	chr3	158405766
kgp10155150	cg03269429	-28358	0.05851	9.25e-05	0.052944	0.002997	0.00303269	0.0165319	62	0.00508027	ZNF99	chr19	23074233	23074283	-	chr19	23102591
rs6570261	cg03271093	13921	0.3168	6.23e-32	0.0649477	0.000999001	2.04e-26	9.12e-25	175	0.00680953	CCDC28A	chr6	139012618	139012668	+	chr6	138998697
kgp6305735	cg03279219	-1864	0.3383	2.31e-29	-0.124008	0.000999001	3.63e-23	1.39e-21	146	0.0165864	ZFP64	chr20	50810854	50810904	-	chr20	50812718	gap-probe
rs7762851	cg03293507	67891	0.1166	6.49e-29	0.0710117	0.000999001	5.68e-21	1.94e-19	849	0.00638225	RNF39	chr6	30038925	30038976	-	chr6	29971034
rs16896853	cg03298834	-14894	0.1396	5.54e-06	0.0592873	0.000999001	0.00270232	0.0149498	873	0.00607783	HCG9	chr6	29945437	29945487	+	chr6	29960331
rs2573652	cg03300787	18588	0.3548	1.94e-28	-0.0688143	0.000999001	3.71e-23	1.42e-21	283	0.00700205	ADAMTS17	chr15	100533202	100533252	+	chr15	100514614
kgp11367156	cg03308469	-40045	0.231	3.89e-13	0.0568155	0.000999001	5.88e-10	9.01e-09	154	0.00536233	RGNEF	chr5	72924890	72924940	-	chr5	72964935
rs355101	cg03310937	-20	0.2525	5.43e-29	-0.0635411	0.000999001	4.9e-24	1.96e-22	300	0.0181727	C3orf32	chr3	8648541	8648592	-	chr3	8648561
kgp9653267	cg03321503	3569	0.1931	1e-27	-0.0555193	0.000999001	5.32e-24	2.13e-22	162	0.00679818	MAP3K7	chr6	91320082	91320132	+	chr6	91316513
rs4445042	cg03326410	11692	0.4241	1.66e-95	-0.21966	0.000999001	1.04e-81	2.27e-79	50	0.0234399	LGSN	chr6	64151689	64151739	-	chr6	64139997
rs4855559	cg03329597	10487	0.2228	2.51e-135	0.338863	0.000999001	9.07e-115	3.36e-112	107	0.0366204	MYH15	chr3	108125523	108125573	+	chr3	108115036	gap-probe
rs533810	cg03329755	-467	0.4439	9.82e-36	-0.0844067	0.000999001	2.59e-29	1.32e-27	260	0.0142801	RPS6KA2	chr6	167189222	167189273	-	chr6	167189689
kgp8791197	cg03332469	-4744	0.05292	1.86e-05	-0.0961007	0.001998	0.00402378	0.0211097	175	0.011141	MNX1	chr7	156796917	156796968	-	chr7	156801661
kgp10808602	cg03340356	99	0.2525	2.36e-49	0.133492	0.000999001	1.87e-40	1.45e-38	165	0.0265715	C1orf141	chr1	67600785	67600835	-	chr1	67600686
kgp3024125	cg03345145	23483	0.495	1.26e-95	-0.103958	0.000999001	1.56e-77	3.1e-75	233	0.0103273	SCARNA17	chr18	47341250	47341300	-	chr18	47317767
rs2523964	cg03361297	37612	0.2673	8.4e-39	-0.060757	0.000999001	6.16e-31	3.36e-29	832	0.0057678	NCRNA00171	chr6	29976906	29976956	+	chr6	29939294
rs6938690	cg03363904	-28856	0.4406	3.65e-52	0.106869	0.000999001	1.17e-40	9.16e-39	1138	0.0104093	TAP2	chr6	32802605	32802656	-	chr6	32831461
rs3825422	cg03372334	-14328	0.264	1.72e-147	-0.354589	0.000999001	9.29e-128	4.28e-125	109	0.0370788	MBNL2	chr13	98002883	98002933	-	chr13	98017211	gap-probe
kgp524259	cg03372974	-9130	0.3135	5.72e-18	0.0599507	0.000999001	1.85e-14	4.16e-13	177	0.00657387	COL6A3	chr2	238255093	238255143	+	chr2	238264223
rs1722710	cg03389761	-15082	0.4604	2.17e-11	-0.0579699	0.000999001	1.77e-08	2.33e-07	141	0.00602927	SKINTL	chr1	48657319	48657369	-	chr1	48672401
rs2285547	cg03407441	3619	0.2426	3.18e-42	0.0532028	0.000999001	4.56e-35	2.93e-33	189	0.00648143	CRKL	chr22	21310677	21310727	-	chr22	21307058
rs9935441	cg03410632	13518	0.3515	3.51e-20	0.0933189	0.000999001	1.76e-15	4.28e-14	245	0.00980684	SEC14L5	chr16	5034057	5034107	-	chr16	5020539
kgp11897785	cg03426225	11241	0.2838	3.68e-56	-0.133316	0.000999001	1.17e-48	1.18e-46	223	0.0142859	FAM38B	chr18	10696982	10697032	-	chr18	10685741
rs1251079	cg03433033	306	0.4059	2.31e-99	0.0575036	0.000999001	2.66e-85	6.2e-83	75	0.009774	ACADM	chr1	76189751	76189801	-	chr1	76189445
kgp1501130	cg03438754	-225	0.3135	2.39e-130	0.150395	0.000999001	7.34e-108	2.44e-105	235	0.0277228	PIWIL3	chr22	25171162	25171212	+	chr22	25171387
rs12124242	cg03443676	-11435	0.1287	1.93e-16	-0.0901164	0.000999001	1.3e-09	1.92e-08	145	0.00964368	CDCA8	chr1	38174379	38174429	+	chr1	38185814	gap-probe
rs2747431	cg03449857	59	0.3069	3e-26	-0.0758905	0.000999001	4.75e-21	1.63e-19	797	0.0305406	ZFP57	chr6	29648623	29648673	+	chr6	29648564
kgp5788705	cg03466103	29468	0.4769	8.65e-10	-0.0587722	0.000999001	6.54e-07	7.11e-06	212	0.00571184	SMOC2	chr6	168840193	168840243	+	chr6	168810725
kgp11902718	cg03466525	-93117	0.4142	3.8e-20	0.06088	0.000999001	2.19e-16	5.64e-15	141	0.00532142	ERCC6	chr10	50649971	50650022	-	chr10	50743088
kgp9929205	cg03467235	-551	0.4604	3.99e-24	-0.129665	0.000999001	1.92e-19	5.98e-18	129	0.0212013	PLK1S1	chr20	21003789	21003839	-	chr20	21004340
kgp2404561	cg03480383	-3177	0.2844	1.57e-63	0.102063	0.000999001	7.92e-50	8.27e-48	263	0.0126561	SPIRE2	chr16	89930147	89930197	+	chr16	89933324
rs6970218	cg03490881	-23828	0.4785	4.42e-35	0.0531916	0.000999001	6.48e-28	3.11e-26	188	0.00527983	GIMAP6	chr7	150329399	150329449	-	chr7	150353227
kgp1728073	cg03493520	3449	0.4653	3.67e-57	0.2353	0.000999001	4.52e-46	4.21e-44	123	0.0288319	PRCP	chr11	82535410	82535460	-	chr11	82531961	gap-probe
rs6771876	cg03495084	11877	0.1914	1.21e-17	0.0500538	0.000999001	5.83e-14	1.26e-12	141	0.00533235	SH3BP5	chr3	15311104	15311154	-	chr3	15299227
kgp6519680	cg03510186	11574	0.2261	4.32e-06	-0.0549953	0.003996	0.00134167	0.00808078	231	0.00583274	RBM33	chr7	155580741	155580792	+	chr7	155569167
rs645279	cg03517284	2046	0.2112	1.75e-149	0.220623	0.000999001	6.96e-118	2.71e-115	229	0.0288426	SLC17A3	chr6	25882540	25882591	-	chr6	25880494
kgp215957	cg03521348	2333	0.3977	2.91e-22	-0.0838494	0.000999001	2.16e-16	5.57e-15	193	0.0108409	ZMAT4	chr8	40319233	40319283	+	chr8	40316900
kgp6144562	cg03531853	48223	0.1621	4.53e-27	0.0660623	0.000999001	1.42e-22	5.29e-21	49	0.00612674	KIF27	chr9	86535572	86535622	+	chr9	86487349	gap-probe
kgp8330209	cg03532030	-591	0.3185	2.01e-54	-0.144797	0.000999001	1.34e-44	1.19e-42	168	0.0233524	C2orf85	chr2	242824383	242824434	-	chr2	242824974
rs556985	cg03533256	-2596	0.4571	5.3e-59	0.099722	0.000999001	1.68e-49	1.74e-47	196	0.0127469	CD300E	chr17	72620038	72620088	-	chr17	72622634
rs1737055	cg03536022	-26863	0.2723	8.9e-08	0.0518574	0.000999001	7.24e-05	0.000572413	924	0.00508186	LOC285830	chr6	29706879	29706929	+	chr6	29733742
rs3856451	cg03538480	-1307	0.3531	4.75e-82	-0.199026	0.000999001	4.91e-71	8.48e-69	189	0.027734	ID2	chr2	8785261	8785312	+	chr2	8786568
kgp7721546	cg03541909	-15829	0.1196	1.4e-12	-0.0981928	0.000999001	2.08e-09	3.02e-08	353	0.0101547	SIGLEC5	chr19	52114809	52114859	+	chr19	52130638
kgp1470487	cg03552992	-16692	0.4373	2.57e-19	0.0980667	0.000999001	9.39e-16	2.32e-14	227	0.0100863	P2RX5	chr17	3599635	3599685	+	chr17	3616327
rs7262172	cg03562120	27292	0.2541	6.7e-40	-0.0836571	0.000999001	1.02e-32	6e-31	137	0.0081886	WISP2	chr20	43343947	43343997	-	chr20	43316655
rs2051959	cg03571927	-45156	0.3069	3.53e-09	0.0519855	0.000999001	3.82e-06	3.73e-05	129	0.00485016	DPY19L2P4	chr7	89748237	89748288	+	chr7	89793393
rs1815437	cg03575556	1826	0.1815	5.35e-56	-0.109727	0.000999001	5.26e-49	5.37e-47	383	0.0146619	EDDM3A	chr14	21215971	21216021	+	chr14	21214145
kgp9463786	cg03575641	26385	0.2756	1.27e-11	0.0782668	0.000999001	4.3e-09	6.04e-08	123	0.00768922	TSPAN33	chr7	128809442	128809492	+	chr7	128783057
rs139316	cg03582215	-13	0.4835	4.05e-31	-0.0506228	0.000999001	3.97e-26	1.75e-24	191	0.0186935	APOBEC3H	chr22	39499750	39499800	+	chr22	39499763
rs377392	cg03595533	-3	0.363	2.75e-36	0.064892	0.000999001	1.31e-28	6.46e-27	276	0.0165878	LOC401242	chr6	28784738	28784788	-	chr6	28784741
rs2725092	cg03613662	-563	0.3394	3.78e-12	0.051745	0.000999001	2.02e-09	2.94e-08	195	0.00816576	SULF1	chr8	70404585	70404635	+	chr8	70405148
rs1693566	cg03629107	1420	0.4719	1.71e-39	-0.0843843	0.000999001	2.03e-33	1.22e-31	172	0.0115673	SNX31	chr8	101678389	101678439	-	chr8	101676969
kgp5609014	cg03634822	-583	0.2574	1.48e-90	0.0937894	0.000999001	2.13e-78	4.31e-76	233	0.0147199	SMOC2	chr6	169013150	169013200	+	chr6	169013733
kgp1847709	cg03638937	-21837	0.09363	1.37e-08	0.0507319	0.000999001	6.03e-06	5.72e-05	196	0.00507957	PKP3	chr11	393520	393571	-	chr11	415357
kgp2648435	cg03640465	-10639	0.3515	1.07e-21	-0.10419	0.000999001	1.51e-16	3.93e-15	218	0.0112479	SLC2A9	chr4	10042792	10042842	-	chr4	10053431
rs17341301	cg03641300	14609	0.2426	9.34e-63	0.0935177	0.000999001	1.19e-49	1.23e-47	115	0.00975548	PLA2R1	chr2	160917029	160917079	+	chr2	160902420
kgp5788705	cg03641492	49179	0.4769	3.04e-07	-0.0540106	0.000999001	0.000119684	0.000908124	206	0.00499445	SMOC2	chr6	168859904	168859955	-	chr6	168810725
rs6090043	cg03642690	9927	0.495	9.19e-19	-0.0783043	0.000999001	4.67e-15	1.1e-13	163	0.00850363	OPRL1	chr20	62727857	62727907	-	chr20	62717930
kgp6146444	cg03658852	-34211	0.2455	1.44e-62	-0.0550504	0.000999001	2.78e-56	3.46e-54	44	0.00527286	LRRC37B2	chr17	28904297	28904348	+	chr17	28938508
rs1535740	cg03662422	-53543	0.269	8.34e-13	0.0587754	0.000999001	9.7e-10	1.46e-08	91	0.00539897	SLC44A5	chr1	76081222	76081272	-	chr1	76134765
rs134559	cg03665785	185	0.2772	1.79e-141	-0.134798	0.000999001	6.35e-118	2.48e-115	142	0.0246329	C22orf31	chr22	29458626	29458676	-	chr22	29458441
rs1736512	cg03680338	-2351	0.3399	3.63e-140	0.168098	0.000999001	1.09e-124	4.8e-122	232	0.0216537	FLJ22536	chr6	22043966	22044017	+	chr6	22046317
kgp5001206	cg03680873	-10019	0.1782	7.3e-67	0.0918519	0.000999001	7.88e-56	9.69e-54	131	0.00998129	HPS3	chr3	148844250	148844300	-	chr3	148854269
kgp10263281	cg03688324	-28549	0.3894	5.86e-38	-0.0773918	0.000999001	2.17e-32	1.26e-30	176	0.00754605	FGF9	chr13	22250967	22251017	-	chr13	22279516
rs1005696	cg03706056	-5965	0.3828	1.37e-119	0.303948	0.000999001	5.61e-102	1.71e-99	178	0.0350288	CBR1	chr21	37437515	37437565	-	chr21	37443480	gap-probe
kgp7305114	cg03711675	-20818	0.3944	1.33e-24	0.0515694	0.000999001	2.29e-20	7.56e-19	142	0.00518867	PROKR1	chr2	68869056	68869106	-	chr2	68889874
kgp8590682	cg03712758	118997	0.08571	4.63e-06	-0.054518	0.000999001	0.000196888	0.00143213	73	0.00465804	SIAH1	chr16	48400104	48400154	-	chr16	48281107
kgp11494208	cg03727754	623	0.2822	1.93e-16	-0.0530509	0.000999001	3.84e-12	7.18e-11	244	0.00834417	CACNA1C	chr12	2564099	2564150	+	chr12	2563476
rs2795070	cg03730703	-110	0.3465	2.99e-95	-0.0917084	0.000999001	9.61e-90	2.45e-87	163	0.0369062	PEA15	chr1	160173791	160173841	-	chr1	160173901
rs817338	cg03734225	60101	0.2508	1.27e-10	-0.0561102	0.000999001	1.01e-05	9.25e-05	140	0.00509829	PRPF6	chr20	62664302	62664352	-	chr20	62604201	gap-probe
rs1062391	cg03738134	-8548	0.4384	4.2e-09	-0.0638889	0.000999001	6.22e-06	5.88e-05	189	0.00706544	C8orf73	chr8	144653805	144653856	-	chr8	144662353
kgp101541	cg03738669	-66700	0.2492	5.33e-57	0.0839556	0.000999001	1.8e-47	1.75e-45	141	0.00755915	SLC4A11	chr20	3218426	3218476	-	chr20	3285126
rs7595381	cg03738707	-23150	0.2723	5.95e-07	-0.051979	0.001998	0.000203639	0.00147679	130	0.00516451	SFT2D3	chr2	128453334	128453385	+	chr2	128476484
rs1144231	cg03739476	-1653	0.1127	4.36e-15	-0.0571004	0.000999001	3.37e-11	5.8e-10	184	0.00776957	LOC100128239	chr11	133907688	133907738	-	chr11	133909341
rs1016565	cg03740162	18113	0.495	1.12e-34	-0.0873067	0.000999001	4.55e-28	2.2e-26	291	0.00890722	DMRT2	chr9	1050680	1050730	+	chr9	1032567
kgp748296	cg03741619	-20632	0.241	5.23e-39	-0.125509	0.000999001	2.54e-31	1.41e-29	258	0.0126396	TRPV3	chr17	3438868	3438918	-	chr17	3459500
kgp2293398	cg03743205	72055	0.4982	1.53e-31	0.0712179	0.000999001	2.1e-25	8.96e-24	259	0.00636753	ZFPM1	chr16	88600835	88600885	+	chr16	88528780
rs319939	cg03752800	-200	0.495	1.09e-58	0.0650507	0.000999001	1.52e-47	1.48e-45	113	0.0140651	HIGD1C	chr12	51346373	51346423	-	chr12	51346573
rs660975	cg03753785	-539	0.4439	1.74e-70	-0.0594135	0.000999001	1.22e-52	1.38e-50	144	0.00975744	C1orf107	chr1	210000509	210000559	-	chr1	210001048
kgp7131110	cg03764818	-29	0.297	7.42e-24	0.0549197	0.000999001	1.55e-20	5.15e-19	175	0.015993	GALNT9	chr12	132827318	132827368	+	chr12	132827347
kgp976574	cg03780486	-131749	0.4175	4.34e-43	0.0979363	0.000999001	4.71e-35	3.02e-33	216	0.00830766	OR6A2	chr11	6817280	6817330	+	chr11	6949029
rs11985898	cg03780701	-628	0.4653	1.71e-08	-0.0512607	0.000999001	4.81e-06	4.63e-05	88	0.00795427	ADAM32	chr8	38965385	38965436	+	chr8	38966013
kgp10833370	cg03781727	-2186	0.2987	1.63e-56	0.0752273	0.000999001	2.53e-47	2.45e-45	351	0.00978154	CDCA7L	chr7	22007540	22007590	+	chr7	22009726
rs10923	cg03789276	17528	0.2063	9.46e-77	-0.0694639	0.000999001	1.6e-69	2.69e-67	59	0.0071107	TRIM59	chr3	160170224	160170275	+	chr3	160152696
rs12488	cg03791325	3397	0.2178	1.29e-14	-0.0596022	0.000999001	1.47e-11	2.62e-10	127	0.00734287	C19orf24	chr19	1275437	1275488	+	chr19	1272040
kgp12070668	cg03794213	16729	0.2673	3.14e-66	0.101743	0.000999001	4.8e-56	5.93e-54	91	0.0104587	EEF2K	chr16	22220677	22220727	-	chr16	22203948
rs6938690	cg03807983	-13849	0.4406	1.69e-30	0.0534589	0.000999001	1.03e-24	4.29e-23	1075	0.00561021	TAP1	chr6	32817612	32817662	-	chr6	32831461
rs17706075	cg03809891	-15265	0.4587	6.41e-10	0.0747694	0.000999001	7.53e-08	9.21e-07	88	0.00776143	ZNF442	chr19	12476514	12476564	+	chr19	12491779
rs17481190	cg03813377	-5609	0.2327	7.19e-58	0.0824161	0.000999001	7.39e-48	7.26e-46	406	0.00956713	IER3	chr6	30737405	30737455	-	chr6	30743014
rs6709863	cg03813688	-5139	0.2673	5.72e-14	0.0559755	0.000999001	3.74e-11	6.42e-10	39	0.00656576	TLX2	chr2	74740941	74740991	-	chr2	74746080
kgp3269978	cg03840472	4007	0.4059	1.07e-14	0.0546753	0.000999001	3.34e-11	5.75e-10	337	0.00660011	PCK1	chr20	56140543	56140593	+	chr20	56136536
rs1005696	cg03841977	-753	0.3828	9.67e-06	-0.0570168	0.001998	0.00130473	0.00788451	179	0.00872327	CBR1	chr21	37442727	37442777	-	chr21	37443480
rs7567615	cg03846641	-12418	0.3317	4.37e-14	0.0580707	0.000999001	3.91e-11	6.69e-10	139	0.00616005	SH3RF3	chr2	109746750	109746801	+	chr2	109759168
rs778432	cg03853586	-10927	0.2178	3.26e-36	0.0586986	0.000999001	4.59e-28	2.22e-26	138	0.00631848	PPAP2B	chr1	56655882	56655932	-	chr1	56666809
kgp7943423	cg03853743	-2414	0.2426	1.15e-09	-0.0521357	0.000999001	1.62e-07	1.9e-06	77	0.0066931	FAM19A2	chr12	61267008	61267059	+	chr12	61269422
kgp10174782	cg03855291	27225	0.2871	6.58e-26	-0.0742826	0.000999001	7.77e-21	2.63e-19	159	0.00727274	DRD4	chr11	639373	639423	-	chr11	612148
rs11135646	cg03867429	-8704	0.1832	5.37e-25	0.069867	0.000999001	1.09e-20	3.67e-19	116	0.00770159	ZNF716	chr7	57483183	57483233	+	chr7	57491887	gap-probe
kgp5788705	cg03870792	5999	0.4769	1.13e-06	-0.0531566	0.000999001	0.000387514	0.00265056	210	0.00609973	SMOC2	chr6	168816724	168816774	+	chr6	168810725
rs1508793	cg03885343	322	0.401	1.04e-40	-0.0601217	0.000999001	8.71e-34	5.31e-32	84	0.010704	RGMB	chr5	98108198	98108248	+	chr5	98107876
rs375886	cg03885509	-916	0.467	1.47e-37	0.0517836	0.000999001	2.59e-31	1.44e-29	253	0.00772099	SLC37A1	chr21	44037332	44037383	-	chr21	44038248
kgp783272	cg03887218	4122	0.2591	2.3e-85	-0.129803	0.000999001	8.65e-71	1.49e-68	135	0.0155698	ARHGEF19	chr1	16534299	16534350	-	chr1	16530177
rs1052281	cg03889013	-453	0.4142	5.61e-38	-0.0633124	0.000999001	6.33e-30	3.3e-28	235	0.0103447	LRRC27	chr10	134143489	134143539	+	chr10	134143942
kgp8867857	cg03889507	-72198	0.4224	2.11e-34	0.0634868	0.000999001	1.9e-26	8.49e-25	114	0.00567565	TARS	chr5	33309383	33309433	-	chr5	33381581
rs960193	cg03891574	13820	0.2574	3.06e-16	-0.0578623	0.000999001	5.3e-12	9.79e-11	85	0.00607125	OR8K3	chr11	56099967	56100018	+	chr11	56086147
kgp12253026	cg03892543	-511	0.3564	4.81e-59	0.0814483	0.000999001	8.61e-52	9.5e-50	414	0.0135219	COTL1	chr16	84650280	84650330	-	chr16	84650791
rs7756780	cg03899510	1119	0.4606	4.94e-53	-0.0826546	0.000999001	1.15e-44	1.02e-42	226	0.0116967	DLL1	chr6	170581640	170581691	-	chr6	170580521
rs2058659	cg03938978	-1890	0.495	1.58e-18	0.0534852	0.000999001	3.76e-14	8.26e-13	150	0.00713984	IL18RAP	chr2	103052666	103052716	-	chr2	103054556
rs246174	cg03940883	733	0.3515	2.29e-124	-0.148305	0.000999001	5.98e-107	1.96e-104	133	0.0222448	MIR193B	chr16	14380664	14380714	-	chr16	14379931
rs7935581	cg03942599	315	0.3333	4.24e-44	0.0510666	0.000999001	8.62e-37	5.88e-35	129	0.00913374	TRPC6	chr11	101341554	101341604	+	chr11	101341239
kgp2454403	cg03961010	1445	0.3036	3.1e-37	-0.0652474	0.000999001	6.86e-32	3.89e-30	149	0.00900859	ZNF365	chr10	64397487	64397537	+	chr10	64396042
rs10907376	cg03961283	-1092	0.1996	1.45e-10	-0.0670196	0.000999001	1.04e-07	1.25e-06	190	0.00971053	C1orf65	chr1	223566711	223566762	-	chr1	223567803	gap-probe
rs3117034	cg03978169	3949	0.3069	2.57e-16	-0.0509507	0.000999001	1.76e-12	3.37e-11	842	0.00614267	HLA-DPB2	chr6	33091307	33091357	-	chr6	33087358
kgp2000740	cg03978675	7062	0.363	2.5e-54	-0.0642041	0.000999001	3.94e-47	3.79e-45	83	0.00724994	FBXO42	chr1	16679500	16679550	+	chr1	16672438
rs4865908	cg03979311	3918	0.3647	1.12e-93	-0.0996711	0.000999001	3.46e-76	6.69e-74	134	0.0120277	GZMK	chr5	54319946	54319996	-	chr5	54316028
rs12373744	cg03987818	-8638	0.2789	1.43e-181	-0.326955	0.000999001	6.01e-158	4.28e-155	51	0.0361176	ZC3H15	chr2	186988903	186988953	-	chr2	186997541	gap-probe
rs1932819	cg03990033	5792	0.1997	5.29e-20	0.0804636	0.000999001	1.35e-15	3.31e-14	199	0.00929561	CD34	chr1	208084030	208084080	+	chr1	208078238
rs9258995	cg03997176	-45736	0.401	1.2e-18	-0.0553748	0.000999001	3.54e-13	7.2e-12	1023	0.00516043	HLA-G	chr6	29796065	29796116	+	chr6	29841801
kgp2246079	cg04005707	-96100	0.3482	2.65e-09	-0.0525717	0.000999001	5.84e-08	7.24e-07	46	0.00458256	CWH43	chr4	48988271	48988321	-	chr4	49084371
kgp5244316	cg04014105	-544	0.2782	9.74e-15	-0.0985367	0.000999001	2.8e-11	4.86e-10	253	0.0156388	SLC22A16	chr6	110797475	110797526	+	chr6	110798019
kgp8377637	cg04029027	-1050	0.3498	1.17e-34	0.0581793	0.000999001	3.38e-28	1.64e-26	98	0.0083621	MEST	chr7	130125810	130125861	+	chr7	130126860
rs10931049	cg04037038	-5005	0.3927	6.17e-39	0.119178	0.000999001	7.41e-33	4.38e-31	97	0.0140236	FRZB	chr2	183732012	183732063	-	chr2	183737017
rs4809500	cg04057378	195	0.2888	3.4e-21	-0.100259	0.000999001	1.47e-16	3.84e-15	201	0.020063	YTHDF1	chr20	61821263	61821313	+	chr20	61821068	gap-probe
kgp5788705	cg04057488	109452	0.4769	4.96e-09	-0.0628118	0.000999001	4.84e-06	4.65e-05	217	0.00541282	SMOC2	chr6	168920177	168920227	-	chr6	168810725
kgp1850342	cg04066019	113	0.3779	1.74e-07	0.0612613	0.000999001	0.000137534	0.00103138	232	0.0145547	RFTN1	chr3	16554465	16554516	+	chr3	16554352
rs9493133	cg04068042	37576	0.2805	5.4e-06	0.0637772	0.002997	0.00193608	0.011167	178	0.00598594	CTGF	chr6	132272292	132272343	-	chr6	132234716
rs34801786	cg04076286	-759	0.1947	9.24e-159	-0.168882	0.000999001	4.28e-140	2.4e-137	165	0.0260068	SS18L2	chr3	42630220	42630270	-	chr3	42630979
rs9978314	cg04078608	-21791	0.467	3.55e-07	-0.0513925	0.000999001	0.000136623	0.00102527	226	0.00513946	COL6A1	chr21	47394533	47394583	+	chr21	47416324
kgp7735248	cg04096519	2380	0.08487	5.64e-11	-0.0732209	0.000999001	5.12e-08	6.39e-07	165	0.00939105	GPR44	chr11	60620293	60620343	-	chr11	60617913
kgp748296	cg04104776	-20164	0.241	6.79e-34	-0.0532092	0.000999001	2.69e-29	1.37e-27	258	0.00536829	TRPV3	chr17	3439336	3439386	+	chr17	3459500
rs17095789	cg04108334	28505	0.0614	2.63e-10	-0.0782335	0.000999001	2.64e-06	2.63e-05	189	0.00762512	GDF2	chr10	48417288	48417338	-	chr10	48388783	gap-probe
rs10021525	cg04118610	-499	0.4505	4.82e-132	-0.152948	0.000999001	2.51e-116	9.56e-114	119	0.025517	LPHN3	chr4	62706977	62707027	-	chr4	62707476
rs16854335	cg04120686	-77162	0.3102	7.13e-21	0.0894974	0.000999001	3.13e-17	8.52e-16	110	0.00795273	MECOM	chr3	169384409	169384460	+	chr3	169461571
rs2573652	cg04125765	18638	0.3548	2.65e-33	-0.0888155	0.000999001	2.45e-26	1.09e-24	283	0.0090347	ADAMTS17	chr15	100533252	100533303	+	chr15	100514614
kgp11538184	cg04132418	200	0.4191	2.71e-180	-0.307668	0.000999001	1.24e-153	8.33e-151	154	0.0556021	LOC285733	chr6	131148686	131148736	-	chr6	131148486	gap-probe
rs2108978	cg04132472	-92	0.4257	2.41e-75	0.0885658	0.000999001	4.77e-65	7.24e-63	71	0.0194937	AKAP10	chr17	19861366	19861416	+	chr17	19861458
kgp7258198	cg04134279	-1	0.3102	1.01e-45	0.100919	0.000999001	2.24e-36	1.5e-34	304	0.0255411	C8orf42	chr8	496277	496328	-	chr8	496278
rs757158	cg04155289	-1808	0.3911	9.36e-47	0.101217	0.000999001	6.53e-39	4.8e-37	253	0.0135967	PON1	chr7	94953720	94953770	-	chr7	94955528
kgp771059	cg04161137	-829	0.1684	3.19e-13	-0.0618468	0.000999001	2.79e-10	4.41e-09	220	0.00937867	C1QC	chr1	22974130	22974181	-	chr1	22974959
kgp1030035	cg04165337	-6533	0.2445	1.28e-34	-0.172561	0.000999001	1.01e-27	4.82e-26	273	0.0196432	ERICH1	chr8	697376	697427	+	chr8	703909
rs17706075	cg04178852	-16151	0.4587	1.66e-07	0.0526578	0.000999001	5.78e-05	0.000465224	88	0.00543527	ZNF442	chr19	12475628	12475679	-	chr19	12491779
rs8660	cg04186360	-7676	0.462	1.73e-15	-0.13305	0.000999001	5.46e-12	1.01e-10	145	0.0148942	GPR135	chr14	59932051	59932102	-	chr14	59939727	gap-probe
kgp6344749	cg04186487	-1977	0.2343	2.21e-19	-0.0621281	0.000999001	5.3e-15	1.24e-13	250	0.00818515	LOC285768	chr6	1102379	1102429	+	chr6	1104356
kgp6694254	cg04191989	4982	0.2921	1.56e-24	-0.0733688	0.000999001	5.99e-21	2.04e-19	123	0.00860715	PRKAR1B	chr7	630864	630915	-	chr7	625882
rs6122566	cg04203450	-5920	0.1799	6.4e-31	0.0550431	0.000999001	3.55e-25	1.5e-23	127	0.00634912	SRC	chr20	36028687	36028738	-	chr20	36034607
kgp9810930	cg04226952	130100	0.2343	6.75e-27	0.0590014	0.000999001	8.7e-22	3.12e-20	299	0.00501044	ABLIM2	chr4	7987330	7987380	+	chr4	7857230
rs1872667	cg04229491	-6734	0.3366	6.25e-11	-0.0570732	0.000999001	1.87e-08	2.45e-07	67	0.00647439	RUNDC2C	chr16	29292643	29292693	+	chr16	29299377
kgp1818052	cg04230579	17509	0.4076	3.28e-11	-0.0658186	0.000999001	3.22e-08	4.11e-07	167	0.0067344	CNTN5	chr11	97837602	97837652	-	chr11	97820093
rs6692683	cg04233054	9748	0.4257	7.92e-27	0.0583085	0.000999001	2.78e-22	1.02e-20	200	0.00634461	EPHB2	chr1	23112604	23112654	-	chr1	23102856
kgp6760307	cg04236664	-1789	0.2129	2.6e-30	-0.101985	0.000999001	7.45e-24	2.95e-22	188	0.0136152	NCEH1	chr3	172367191	172367241	+	chr3	172368980	gap-probe
kgp1803381	cg04239562	-17577	0.2285	3.4e-26	-0.0890724	0.000999001	2.47e-21	8.61e-20	162	0.00911277	WDR60	chr7	158767014	158767064	+	chr7	158784591
rs10754420	cg04246113	-4843	0.4587	2.58e-56	0.0802734	0.000999001	1.04e-50	1.11e-48	139	0.00945984	HMGCS2	chr1	120316152	120316202	+	chr1	120320995
kgp11382658	cg04255421	-6109	0.2756	6.95e-108	0.134944	0.000999001	5.31e-93	1.43e-90	221	0.0155084	C14orf4	chr14	77507064	77507114	-	chr14	77513173
rs6938130	cg04255770	-26570	0.4422	4.26e-19	0.05102	0.000999001	1.49e-14	3.38e-13	1132	0.00500804	TAP2	chr6	32804677	32804727	+	chr6	32831247
rs1890982	cg04257913	7522	0.1934	5.51e-17	-0.0593804	0.000999001	9.03e-14	1.92e-12	195	0.0066574	KIF26A	chr14	104644849	104644900	+	chr14	104637327
kgp21531506	cg04259168	-1834	0.1573	8.47e-27	-0.0510959	0.000999001	1.38e-21	4.89e-20	161	0.00684992	PLIN4	chr19	4517550	4517600	-	chr19	4519384
rs10019555	cg04263186	25208	0.4356	1.63e-16	0.0769717	0.000999001	4.53e-14	9.87e-13	83	0.0075961	TACR3	chr4	104640489	104640539	+	chr4	104615281
rs4419059	cg04281344	-1194	0.3218	1.22e-18	-0.081802	0.000999001	2.29e-14	5.12e-13	406	0.011543	FAM86A	chr16	5530509	5530559	+	chr16	5531703
rs1535740	cg04290579	-54356	0.269	2.31e-17	0.0713584	0.000999001	6.8e-14	1.46e-12	91	0.00654574	SLC44A5	chr1	76080409	76080459	-	chr1	76134765
kgp9419381	cg04297105	-4780	0.3432	3.5e-38	0.0576889	0.000999001	9.09e-32	5.13e-30	142	0.00682589	SLC9A2	chr2	103235208	103235258	-	chr2	103239988
rs1320306	cg04306063	74933	0.467	7.22e-08	-0.0649725	0.000999001	3.61e-05	0.000300958	174	0.00578643	CRHBP	chr5	76249452	76249502	-	chr5	76174519
kgp10727431	cg04312209	-8999	0.3201	2.08e-31	0.0616789	0.000999001	5.54e-25	2.32e-23	158	0.00677411	IL7R	chr5	35857130	35857180	+	chr5	35866129
rs11231035	cg04317927	-135281	0.2459	6.59e-31	0.0890567	0.000999001	3.08e-24	1.24e-22	59	0.00753752	OR4S2	chr11	55418816	55418866	+	chr11	55554097
kgp22743972	cg04319659	-16855	0.495	1.15e-21	-0.164403	0.000999001	8.64e-17	2.29e-15	146	0.0168922	PLG	chr6	161188336	161188387	+	chr6	161205191	gap-probe
rs2107063	cg04321618	3484	0.2343	6.02e-09	0.0567533	0.000999001	1.26e-06	1.32e-05	90	0.00694558	HOXA4	chr7	27170830	27170880	-	chr7	27167346
rs8660	cg04329105	-7456	0.462	1.92e-13	-0.05408	0.000999001	4.52e-10	7.01e-09	145	0.00607399	GPR135	chr14	59932271	59932321	-	chr14	59939727
kgp628452	cg04337611	-10489	0.3284	6.38e-08	0.0614872	0.000999001	4.99e-05	0.000405655	223	0.00664551	DDX60L	chr4	169401637	169401687	-	chr4	169412126
rs12045736	cg04339837	2079	0.4043	1.63e-21	-0.0508244	0.000999001	4.31e-17	1.16e-15	183	0.00667269	DHRS3	chr1	12656114	12656164	+	chr1	12654035
kgp10903676	cg04340435	-41828	0.4076	9.82e-23	0.051369	0.000999001	4.4e-19	1.35e-17	156	0.00482729	TMCO3	chr13	114145973	114146023	+	chr13	114187801
rs1501619	cg04350913	-33120	0.1518	6.26e-10	-0.0660329	0.000999001	7.32e-07	7.9e-06	190	0.00634626	FGF12	chr3	192126534	192126584	-	chr3	192159654
rs4758	cg04351776	9264	0.4934	1.72e-73	-0.0538916	0.000999001	1.34e-64	2.02e-62	270	0.00590347	PDIA6	chr2	10951951	10952001	+	chr2	10942687
kgp11776875	cg04361749	-2787	0.2525	1.24e-43	0.0573694	0.000999001	2.04e-37	1.42e-35	275	0.00723134	PRR21	chr2	240980455	240980505	+	chr2	240983242
rs3848599	cg04374006	-79542	0.3465	2.89e-20	-0.0561483	0.000999001	2.19e-17	6.03e-16	161	0.00497645	RHPN2	chr19	33556345	33556395	-	chr19	33635887
kgp10918397	cg04390734	-1379	0.1873	1.78e-56	0.116346	0.000999001	1.49e-48	1.49e-46	189	0.0162599	TRIM29	chr11	120039316	120039366	-	chr11	120040695
rs6858186	cg04392082	-1555	0.3135	1.21e-06	0.0610502	0.000999001	0.000684586	0.00442919	373	0.0082695	SORBS2	chr4	186732925	186732976	+	chr4	186734480
kgp7698630	cg04399875	373	0.3432	3.4e-34	0.0627752	0.000999001	6.98e-28	3.34e-26	236	0.0108478	PRR25	chr16	878162	878212	+	chr16	877789
kgp9556242	cg04415270	-33946	0.2954	1.89e-51	0.0907975	0.000999001	1.15e-42	9.61e-41	158	0.00870572	RFX8	chr2	102091152	102091202	-	chr2	102125098
rs4854431	cg04426779	-8251	0.2904	4.24e-09	-0.0555695	0.000999001	3.91e-06	3.81e-05	211	0.0061616	SNTG2	chr2	906313	906363	+	chr2	914564
kgp563005	cg04432128	5765	0.1931	9.04e-38	-0.109963	0.000999001	1.67e-32	9.71e-31	171	0.012685	FAM20C	chr7	223658	223709	-	chr7	217893
kgp4157967	cg04450003	10916	0.1021	2.03e-39	0.0960634	0.000999001	8.96e-33	5.28e-31	163	0.0103364	AQP5	chr12	50355995	50356045	+	chr12	50345079
kgp3842064	cg04452581	-1504	0.3416	4.2e-27	-0.0551405	0.000999001	8.01e-21	2.71e-19	807	0.00753573	HLA-DRA	chr6	32397683	32397733	+	chr6	32399187
kgp3074556	cg04457792	-2862	0.4191	5.84e-58	-0.0675119	0.000999001	3.18e-50	3.37e-48	145	0.00851946	PAX2	chr10	102473157	102473207	-	chr10	102476019
kgp9130179	cg04460567	1298	0.3449	3.02e-46	0.0681008	0.000999001	2.1e-39	1.57e-37	94	0.00954903	FUCA1	chr1	24193498	24193548	+	chr1	24192200
kgp8146287	cg04461143	25439	0.363	1.25e-60	-0.220778	0.000999001	7.94e-49	8.05e-47	143	0.0217598	STT3B	chr3	31494536	31494586	-	chr3	31469097	gap-probe
kgp2225931	cg04462132	4729	0.4389	1.36e-50	-0.11228	0.000999001	1.86e-44	1.64e-42	236	0.0132521	PARK2	chr6	161860585	161860635	-	chr6	161855856
rs17633441	cg04480106	6359	0.4241	7.19e-32	0.113865	0.000999001	1.1e-26	4.98e-25	155	0.0130128	RGNEF	chr5	72934606	72934656	+	chr5	72928247
kgp1734097	cg04495270	-224	0.2898	4.61e-93	0.0937519	0.000999001	4.3e-81	9.23e-79	156	0.0172957	NT5M	chr17	17206295	17206345	+	chr17	17206519
rs11263687	cg04496281	1140	0.2294	6.74e-26	0.0609732	0.000999001	2.58e-22	9.48e-21	140	0.00871459	NIPA1	chr15	23085583	23085633	+	chr15	23084443
rs7070379	cg04496895	1647	0.4274	2.7e-49	-0.0697649	0.000999001	3.32e-43	2.8e-41	247	0.00937904	SVIL	chr10	30020090	30020140	-	chr10	30018443
rs4986085	cg04497611	4588	0.2508	4.59e-230	-0.375416	0.000999001	2.5e-198	4.04e-195	212	0.0444664	TBCD	chr17	80860200	80860250	-	chr17	80855612	gap-probe
kgp5355198	cg04497820	349	0.4158	1.01e-165	0.374688	0.000999001	4.77e-142	2.75e-139	116	0.0624849	EBF1	chr5	158086404	158086454	-	chr5	158086055	gap-probe
kgp22823132	cg04498921	8731	0.4543	1.34e-20	0.0565065	0.000999001	9.92e-18	2.79e-16	114	0.00622271	BRD1	chr22	50157890	50157940	-	chr22	50149159
rs10453441	cg04500879	-36496	0.4356	2.73e-23	-0.0660957	0.000999001	1.44e-18	4.26e-17	217	0.00629183	WNT7B	chr22	46327243	46327293	+	chr22	46363739
kgp8782267	cg04511125	2688	0.3333	1.5e-73	0.100255	0.000999001	4.11e-65	6.24e-63	174	0.0126647	THNSL2	chr2	88470264	88470314	-	chr2	88467576
kgp10520465	cg04522596	-3218	0.3102	3.54e-103	-0.0838738	0.000999001	4.76e-87	1.15e-84	149	0.0104248	LOC100128191	chr12	98878010	98878060	-	chr12	98881228
kgp10833370	cg04526361	-2199	0.2987	5.92e-63	0.0840526	0.000999001	1.04e-54	1.24e-52	351	0.010987	CDCA7L	chr7	22007527	22007577	-	chr7	22009726
rs3762801	cg04528326	-5006	0.2987	3.36e-38	-0.177079	0.000999001	1.74e-29	8.9e-28	101	0.0207869	MRPL3	chr3	131218171	131218221	+	chr3	131223177	gap-probe
kgp11849080	cg04532057	577	0.3696	2.97e-72	-0.0712644	0.000999001	3.41e-66	5.33e-64	200	0.0113607	CACNA1G	chr17	48704329	48704379	+	chr17	48703752
rs10019555	cg04535008	25702	0.4356	5.43e-18	0.0988819	0.000999001	2.33e-15	5.61e-14	82	0.00973593	TACR3	chr4	104640983	104641033	-	chr4	104615281
kgp7046464	cg04545636	-6973	0.3267	1.71e-18	-0.054564	0.000999001	1.42e-14	3.21e-13	293	0.00616536	CELF2	chr10	11208973	11209023	+	chr10	11215946
kgp9676629	cg04546413	-2199	0.3003	8.73e-22	-0.0967825	0.000999001	2.18e-16	5.61e-15	128	0.012651	LOC148145	chr19	29218051	29218102	-	chr19	29220250	gap-probe
kgp13237616	cg04553410	127147	0.09746	1.04e-06	-0.0567517	0.001998	0.000248468	0.00177057	202	0.00481994	GBX1	chr7	150864835	150864886	-	chr7	150737688
kgp7111637	cg04554929	-29311	0.2904	8.29e-42	0.0743466	0.000999001	8.4e-33	4.96e-31	172	0.00723049	TM7SF4	chr8	105342441	105342492	-	chr8	105371752
rs2175357	cg04562394	6698	0.4274	6.39e-06	-0.0515539	0.002997	0.00116669	0.0071403	179	0.0058148	LMNB1	chr5	126073717	126073768	+	chr5	126067019
kgp9207430	cg04564515	3378	0.2343	8.54e-40	-0.0810575	0.000999001	5.3e-33	3.15e-31	236	0.00999349	NCRNA00162	chr21	46445691	46445741	+	chr21	46442313
rs2367315	cg04570624	-12660	0.4901	2.56e-10	-0.0586285	0.000999001	3.13e-07	3.54e-06	285	0.00621166	CADPS	chr3	62673344	62673394	-	chr3	62686004
rs1133896	cg04576021	-48612	0.4439	8.23e-16	0.0509213	0.000999001	2.52e-11	4.38e-10	1140	0.00471948	HLA-DOB	chr6	32784205	32784255	-	chr6	32832817
rs7162876	cg04579183	2350	0.2624	3.38e-106	-0.287443	0.000999001	1.35e-87	3.32e-85	152	0.0369252	NCRNA00052	chr15	88119784	88119834	-	chr15	88117434	gap-probe
rs1904764	cg04582365	11701	0.2244	2.13e-14	0.0539468	0.000999001	1.16e-11	2.08e-10	115	0.0057562	IPMK	chr10	59155796	59155846	-	chr10	59144095
rs28362590	cg04586126	3180	0.2393	8.82e-32	0.0660959	0.000999001	1.19e-27	5.63e-26	71	0.0082106	MXD3	chr5	176734632	176734683	+	chr5	176731452
kgp9316487	cg04599946	-21390	0.4356	1.1e-24	-0.0712633	0.000999001	2.93e-20	9.61e-19	346	0.00715058	IRF8	chr16	85936430	85936480	-	chr16	85957820
rs6816703	cg04606779	-14832	0.2261	8.19e-22	-0.0712887	0.000999001	7.62e-18	2.16e-16	71	0.00742229	C4orf49	chr4	140201580	140201630	+	chr4	140216412
rs901669	cg04610742	2782	0.2657	1.18e-52	-0.0671696	0.000999001	5.56e-46	5.16e-44	227	0.00844922	PGBD5	chr1	230513759	230513809	-	chr1	230510977
rs2721965	cg04613734	1833	0.3036	2.3e-106	-0.2574	0.000999001	1.14e-93	3.11e-91	63	0.0341279	TRPS1	chr8	116663871	116663921	-	chr8	116662038	gap-probe
rs12771555	cg04619047	-12373	0.2624	9.75e-18	0.0663714	0.000999001	4.61e-14	1e-12	210	0.0070493	NCRNA00200	chr10	1206640	1206690	-	chr10	1219013
rs760244	cg04620750	1376	0.203	1.04e-33	-0.107067	0.000999001	3.07e-27	1.43e-25	138	0.0147379	GDAP1	chr8	75250772	75250822	-	chr8	75249396	gap-probe
rs9294927	cg04647494	-12368	0.3267	8.49e-09	-0.0567279	0.000999001	5.7e-06	5.42e-05	258	0.00601981	SMOC2	chr6	169263799	169263849	+	chr6	169276167
kgp1508029	cg04654363	34285	0.2822	8.37e-21	0.0881608	0.000999001	7.27e-16	1.81e-14	220	0.00844364	CLDN23	chr8	8581213	8581263	+	chr8	8546928
rs6970218	cg04667180	36679	0.4785	1.05e-35	0.0825555	0.000999001	5.33e-29	2.67e-27	224	0.00785594	GIMAP2	chr7	150389906	150389956	+	chr7	150353227
kgp2934841	cg04671462	-2608	0.4257	1.03e-30	-0.0531785	0.000999001	1.11e-26	5.01e-25	151	0.00679334	NES	chr1	156647552	156647602	-	chr1	156650160
rs10094928	cg04671803	-244	0.4175	9.15e-14	0.0547964	0.000999001	1.53e-10	2.49e-09	448	0.0099607	DLGAP2	chr8	1156728	1156779	+	chr8	1156972
kgp5098330	cg04675946	-12624	0.4571	1.93e-31	-0.055243	0.000999001	7.58e-27	3.46e-25	186	0.00585476	PPP2R2A	chr8	26047755	26047805	-	chr8	26060379
rs3811575	cg04681845	552	0.4653	1.83e-70	0.0658785	0.000999001	6.85e-62	9.72e-60	178	0.0102851	FMNL2	chr2	153283435	153283485	-	chr2	153282883
kgp1629322	cg04688368	102268	0.2541	8.68e-05	0.0533125	0.004995	0.00953418	0.0439538	151	0.00441832	KCNMA1	chr10	79397296	79397346	-	chr10	79295028
kgp220243	cg04719454	-40408	0.4175	3.55e-10	-0.0578447	0.000999001	5.3e-07	5.83e-06	211	0.00545477	FRG1	chr4	190232768	190232818	-	chr4	190273176
kgp1315790	cg04745491	4075	0.2892	2.03e-12	-0.0564056	0.000999001	3.03e-09	4.32e-08	170	0.006775	PHOX2B	chr4	41745333	41745383	-	chr4	41741258
kgp556739	cg04749323	2418	0.2921	1.45e-23	0.0943132	0.000999001	3.22e-18	9.31e-17	111	0.0120723	LOC339047	chr16	18039397	18039447	-	chr16	18036979
rs501996	cg04752352	-3261	0.3597	5.41e-24	0.0574368	0.000999001	1.31e-18	3.88e-17	119	0.00712679	SERGEF	chr11	17905445	17905495	-	chr11	17908706
rs7689275	cg04755857	116489	0.495	9.15e-06	0.0542481	0.003996	0.00363593	0.0193471	344	0.00456047	EVC	chr4	5748162	5748212	+	chr4	5631673
rs1268637	cg04757081	-7335	0.3432	3.05e-18	-0.0691176	0.000999001	1.04e-14	2.39e-13	104	0.00776554	REEP3	chr10	65424431	65424482	+	chr10	65431766
kgp10977513	cg04767283	25	0.2987	5.65e-30	-0.0531997	0.000999001	2.77e-26	1.23e-24	69	0.012211	RAGE	chr14	102695718	102695768	-	chr14	102695693
rs7807555	cg04768002	-20450	0.3317	5.65e-64	-0.0927152	0.000999001	7.53e-55	9.04e-53	94	0.00934541	BAIAP2L1	chr7	97937067	97937117	-	chr7	97957517
rs11724804	cg04771133	-5595	0.462	1.11e-14	0.0504755	0.000999001	2.04e-11	3.59e-10	144	0.0058611	DGKQ	chr4	960184	960234	-	chr4	965779
kgp78088	cg04787916	-8553	0.2822	2.82e-29	0.0559145	0.000999001	1.35e-24	5.57e-23	219	0.00617548	COPS8	chr2	237755762	237755812	+	chr2	237764315
kgp2884730	cg04798303	449	0.3647	6.72e-77	-0.133806	0.000999001	2.76e-67	4.44e-65	181	0.0215171	WIPI1	chr17	66421652	66421702	-	chr17	66421203
kgp1397667	cg04805181	-6968	0.2921	4.58e-10	-0.0620733	0.000999001	1.08e-06	1.14e-05	268	0.00701447	LCTL	chr15	66914758	66914809	+	chr15	66921726	gap-probe
kgp1832985	cg04828158	96392	0.2607	9.47e-06	0.0768697	0.002997	0.00306707	0.0166926	359	0.00658607	PDZD2	chr5	31796637	31796688	-	chr5	31700245
kgp5320310	cg04829448	22215	0.4653	1.38e-85	-0.287418	0.000999001	2.67e-72	4.74e-70	151	0.0287234	SPINK5	chr5	147473666	147473716	+	chr5	147451451	gap-probe
rs6938130	cg04832245	-2103	0.4422	4.91e-53	-0.0598581	0.000999001	7.41e-42	6.01e-40	1048	0.00782247	PSMB9	chr6	32829144	32829194	+	chr6	32831247
kgp9003490	cg04833713	521	0.1782	7.89e-180	0.227972	0.000999001	1.76e-159	1.29e-156	66	0.0358862	NUDT13	chr10	74871028	74871079	-	chr10	74870507
kgp524259	cg04838191	-49399	0.3135	1.32e-08	0.0519878	0.000999001	1.94e-06	1.98e-05	175	0.00481105	COL6A3	chr2	238214824	238214874	-	chr2	238264223
kgp2425851	cg04841371	-13566	0.4686	1.9e-25	0.0644206	0.000999001	9.98e-21	3.36e-19	144	0.00677536	SPRR1A	chr1	152958052	152958102	-	chr1	152971618
rs346005	cg04845060	482	0.4917	2.25e-48	0.076123	0.000999001	2.77e-43	2.34e-41	43	0.0121171	USP46	chr4	53455220	53455271	-	chr4	53454738
rs1778484	cg04861640	-6194	0.4455	4.19e-69	0.0791981	0.000999001	3.54e-55	4.29e-53	362	0.00907039	ZNF187	chr6	28234604	28234655	+	chr6	28240798
rs556474	cg04861968	86350	0.4158	1.94e-08	-0.0500415	0.000999001	1.22e-05	0.000110094	116	0.00440195	CRTAC1	chr10	99790155	99790205	-	chr10	99703805
rs1054713	cg04864083	-29931	0.2673	3.97e-11	-0.0679039	0.000999001	1.06e-06	1.12e-05	284	0.00659038	ACPT	chr19	51293570	51293620	-	chr19	51323501
rs757158	cg04871131	-1326	0.3911	3.34e-26	0.0666571	0.000999001	2.56e-20	8.41e-19	253	0.00926896	PON1	chr7	94954202	94954252	+	chr7	94955528
rs138481	cg04873169	563	0.4538	5.6e-67	0.0531025	0.000999001	9.44e-57	1.19e-54	275	0.00849906	GRAMD4	chr22	47021766	47021817	+	chr22	47021203
rs138845	cg04877737	-29277	0.264	1.69e-30	-0.062274	0.000999001	1.11e-26	5.05e-25	115	0.00605707	BRD1	chr22	50155915	50155965	-	chr22	50185192
kgp11762229	cg04883966	71332	0.4884	1.38e-08	0.051212	0.000999001	5.11e-06	4.89e-05	253	0.00458273	FMN2	chr1	240251039	240251089	+	chr1	240179707
kgp9881123	cg04884319	2064	0.2162	3.22e-83	-0.0634577	0.000999001	8.79e-66	1.36e-63	138	0.00833942	SPPL3	chr12	121338232	121338282	+	chr12	121336168
kgp2843607	cg04908106	2247	0.236	4.48e-48	-0.147701	0.000999001	1.38e-42	1.14e-40	264	0.0191914	LMF1	chr16	1010488	1010538	+	chr16	1008241
rs2948527	cg04911139	-395	0.4637	1.88e-97	-0.123503	0.000999001	6.37e-85	1.48e-82	106	0.0206391	KSR1	chr17	25871790	25871840	+	chr17	25872185
kgp5672098	cg04915891	18039	0.264	1.6e-29	-0.0538708	0.000999001	6.85e-23	2.59e-21	234	0.00549832	EPAS1	chr2	46621477	46621527	+	chr2	46603438
kgp8229845	cg04921989	-7176	0.3152	4.07e-29	0.118381	0.000999001	7.03e-25	2.93e-23	74	0.013333	LOC401010	chr2	132183100	132183150	+	chr2	132190276
rs2581579	cg04926385	-1589	0.368	1.18e-51	0.232834	0.000999001	6.93e-42	5.63e-40	368	0.0315831	MYOM2	chr8	2122339	2122389	+	chr8	2123928
kgp3582769	cg04931238	-36353	0.2145	2.93e-18	0.0503047	0.000999001	4.1e-14	8.98e-13	114	0.00479043	DDX18	chr2	118361224	118361274	+	chr2	118397577
kgp4690504	cg04936238	-102960	0.4538	7.31e-40	0.103131	0.000999001	2.49e-35	1.61e-33	379	0.00893594	TCERG1L	chr10	132999622	132999673	-	chr10	133102582
rs1881797	cg04936346	-6663	0.2574	1.16e-46	-0.0916389	0.000999001	1.12e-32	6.59e-31	260	0.0104259	LOC148824	chr1	247682869	247682919	-	chr1	247689532
rs9264923	cg04953552	3006	0.2426	2.88e-14	-0.073133	0.000999001	5.12e-10	7.89e-09	1148	0.00911219	HLA-C	chr6	31276162	31276213	-	chr6	31273156
kgp8763922	cg04955791	-30139	0.3498	3.16e-48	-0.0924137	0.000999001	2.62e-40	2.02e-38	161	0.00896323	SYNE1	chr6	152958997	152959047	-	chr6	152989136
rs17487801	cg04960065	-13824	0.2574	1.29e-28	-0.0640926	0.000999001	1.5e-23	5.85e-22	288	0.00672231	ENPP6	chr4	185189300	185189350	+	chr4	185203124
kgp8489080	cg04990378	-6988	0.2508	4.29e-84	-0.242204	0.000999001	1.98e-74	3.71e-72	201	0.0274054	C20orf166	chr20	61160946	61160996	-	chr20	61167934
kgp10099490	cg04994708	-314	0.3894	7.15e-38	0.0642853	0.000999001	2.68e-31	1.49e-29	256	0.0111689	ECHDC3	chr10	11825471	11825521	+	chr10	11825785
rs3848599	cg04995391	-79331	0.3465	3.73e-19	-0.0754498	0.000999001	3.4e-15	8.09e-14	160	0.00668798	RHPN2	chr19	33556556	33556607	+	chr19	33635887
rs884421	cg04997045	12598	0.3267	3.69e-18	0.0542311	0.000999001	7.28e-14	1.56e-12	125	0.00574626	CTBP1	chr4	1240067	1240118	+	chr4	1227469
kgp4646996	cg05002615	82328	0.3465	6.25e-23	0.0680165	0.000999001	7.33e-18	2.08e-16	182	0.006009	AUTS2	chr7	68326058	68326109	-	chr7	68243730
rs7423929	cg05018648	31892	0.2673	1.46e-26	-0.0903516	0.000999001	4.69e-21	1.61e-19	225	0.0087113	TMEM18	chr2	794633	794683	-	chr2	762741
kgp4690504	cg05020535	4775	0.4538	1.73e-27	0.116622	0.000999001	1.08e-21	3.85e-20	397	0.013749	TCERG1L	chr10	133107357	133107407	-	chr10	133102582
kgp6811298	cg05035280	-5173	0.2789	5.43e-48	-0.0886532	0.000999001	8.49e-39	6.22e-37	169	0.0103669	KIAA1751	chr1	1909092	1909142	+	chr1	1914265
kgp5549728	cg05044185	5434	0.335	8.83e-09	-0.0537488	0.000999001	2.71e-06	2.71e-05	184	0.00625556	GABRA5	chr15	27112196	27112247	+	chr15	27106762
kgp10550109	cg05049822	-2074	0.3977	5.64e-73	0.115593	0.000999001	5.31e-60	7.19e-58	144	0.015232	SLC39A8	chr4	103171580	103171631	-	chr4	103173654
rs7140888	cg05054115	6659	0.2597	5.32e-10	-0.0684774	0.000999001	5.63e-07	6.16e-06	123	0.00777118	C14orf167	chr14	24422787	24422838	-	chr14	24416128
kgp8791197	cg05060949	-3081	0.05292	1.45e-06	-0.119517	0.000999001	0.000468546	0.00314672	175	0.0148308	MNX1	chr7	156798580	156798631	+	chr7	156801661
kgp255088	cg05063339	-1142	0.2591	1.04e-06	-0.0551507	0.000999001	0.000132659	0.000997813	93	0.00792651	GSX2	chr4	54957930	54957981	-	chr4	54959072
rs1565863	cg05068428	107175	0.4967	3.56e-05	-0.0516079	0.00599401	0.00705671	0.0341145	192	0.00430394	PAK6	chr15	40545295	40545346	+	chr15	40438120
kgp9268953	cg05079544	68480	0.4224	2.01e-24	-0.0587818	0.000999001	3.37e-20	1.1e-18	58	0.00527898	N4BP1	chr16	48644358	48644408	-	chr16	48575878
kgp2483354	cg05091724	811	0.4802	4.85e-60	0.141791	0.000999001	7.23e-50	7.57e-48	174	0.0209701	MIF	chr22	24256107	24256157	-	chr22	24255296
kgp10991459	cg05093818	37813	0.2624	2.61e-131	-0.346337	0.000999001	4.03e-120	1.64e-117	85	0.0328537	MAPK10	chr4	87282647	87282697	-	chr4	87244834	gap-probe
rs3800893	cg05095590	15246	0.1582	1.51e-26	-0.123668	0.000999001	2.11e-15	5.08e-14	131	0.0128346	MAD1L1	chr7	2139209	2139260	-	chr7	2123963	gap-probe
rs7895270	cg05096415	6340	0.302	1.61e-61	-0.218691	0.000999001	3.01e-52	3.36e-50	170	0.0250013	LRIT2	chr10	85985331	85985381	+	chr10	85978991
kgp9241210	cg05124117	-408	0.3317	7.02e-21	0.0544435	0.000999001	1.74e-16	4.53e-15	150	0.00904955	FAM155A	chr13	107568872	107568922	+	chr13	107569280
kgp3475021	cg05125051	-9289	0.3696	1.74e-15	0.103406	0.000999001	9.05e-13	1.78e-11	72	0.0113177	HORMAD1	chr1	150693374	150693425	+	chr1	150702663
kgp5447877	cg05126289	-34919	0.1022	1.94e-09	-0.0514029	0.000999001	1.53e-05	0.000136027	148	0.00491452	ARHGEF11	chr1	156995361	156995411	-	chr1	157030280	gap-probe
rs4283605	cg05126514	18757	0.2162	2.69e-148	-0.343086	0.000999001	1.31e-140	7.46e-138	44	0.0348589	BSN	chr3	49697408	49697458	-	chr3	49678651
rs2397221	cg05126887	-138693	0.2162	1.54e-31	0.0781874	0.000999001	1.51e-26	6.79e-25	149	0.00660405	COL21A1	chr6	56112498	56112548	-	chr6	56251191
kgp343957	cg05129050	213	0.2789	2.7e-62	0.104766	0.000999001	2.94e-52	3.29e-50	227	0.0204942	CAMTA1	chr1	7178026	7178076	+	chr1	7177813
rs2303579	cg05129572	-14095	0.3234	1.53e-50	0.058042	0.000999001	3.6e-42	2.95e-40	150	0.00607533	NEDD4	chr15	56138634	56138684	+	chr15	56152729
rs10795033	cg05131771	-127	0.5	4.7e-112	0.164727	0.000999001	5.12e-91	1.34e-88	231	0.0489197	PITRM1	chr10	3446945	3446995	-	chr10	3447072
rs1342273	cg05140650	-7306	0.2459	7.14e-21	-0.0572187	0.000999001	6.48e-17	1.73e-15	93	0.00643143	MXI1	chr10	111966033	111966083	+	chr10	111973339
kgp4214444	cg05147654	1199	0.4604	4.54e-11	-0.0579005	0.000999001	8.96e-08	1.09e-06	259	0.0082137	PTPRN2	chr7	157448565	157448615	+	chr7	157447366
rs2397221	cg05157725	-138707	0.2162	6.97e-23	0.0897817	0.000999001	3.95e-19	1.21e-17	149	0.00758283	COL21A1	chr6	56112484	56112534	+	chr6	56251191
kgp9661852	cg05175599	-2152	0.434	3.39e-68	0.0704764	0.000999001	1.12e-58	1.46e-56	124	0.00918305	SLMO1	chr18	12432946	12432997	+	chr18	12435098
rs6486617	cg05176716	-23848	0.3383	5.6e-21	-0.0661937	0.000999001	6.37e-17	1.7e-15	204	0.00656713	GPR133	chr12	131414189	131414239	+	chr12	131438037
kgp11743973	cg05176970	1002	0.2904	3.63e-93	0.428151	0.000999001	6e-82	1.31e-79	293	0.0615045	NXN	chr17	724223	724274	-	chr17	723221
kgp1687282	cg05179921	-148	0.3003	4.01e-78	0.120388	0.000999001	3.77e-68	6.18e-66	210	0.0307738	CD69	chr12	9905703	9905753	-	chr12	9905851
kgp4039434	cg05180887	2880	0.3548	2.46e-24	-0.0660383	0.000999001	7.32e-19	2.2e-17	259	0.00827156	MYT1L	chr2	1817213	1817263	-	chr2	1814333
kgp10044648	cg05182265	-7368	0.4901	1.46e-54	-0.0611192	0.000999001	4.71e-45	4.22e-43	144	0.00686334	UBE3C	chr7	156933206	156933256	+	chr7	156940574
rs4368798	cg05185573	4716	0.4884	6.12e-58	-0.072569	0.000999001	1.29e-45	1.19e-43	280	0.00856788	ABT1	chr6	26598187	26598237	-	chr6	26593471
rs3793371	cg05191879	-13619	0.07401	4.98e-16	0.0620252	0.000999001	7.51e-11	1.25e-09	190	0.00652073	C8orf73	chr8	144650680	144650731	-	chr8	144664299
rs2521222	cg05210480	-1877	0.2376	1.08e-55	0.0687127	0.000999001	1.58e-46	1.49e-44	184	0.00911491	MPP6	chr7	24539647	24539697	+	chr7	24541524
rs312466	cg05215748	-533	0.3574	1.97e-52	-0.0794097	0.000999001	3.74e-45	3.37e-43	206	0.0130708	ALOX12	chr17	6898688	6898738	-	chr17	6899221
rs8660	cg05217962	-7649	0.462	1.53e-15	-0.0933212	0.000999001	3.7e-12	6.94e-11	145	0.010451	GPR135	chr14	59932078	59932129	-	chr14	59939727	gap-probe
kgp32814	cg05225461	-401	0.264	6.04e-24	0.0544208	0.000999001	2.47e-19	7.66e-18	71	0.00907174	C5orf30	chr5	102596755	102596805	+	chr5	102597156
rs1951116	cg05225909	-66223	0.3911	3.94e-21	0.0525375	0.000999001	2.07e-16	5.36e-15	76	0.00473341	PPM1A	chr14	60715966	60716017	-	chr14	60782189
rs10266176	cg05232852	-77143	0.3168	6.35e-12	-0.0632728	0.000999001	2.66e-08	3.43e-07	55	0.00562318	TRRAP	chr7	98612146	98612196	-	chr7	98689289
kgp5537599	cg05233550	1260	0.06929	9e-12	-0.0575535	0.000999001	2.13e-08	2.77e-07	216	0.00801573	GPC1	chr2	241388971	241389021	-	chr2	241387711
rs2229575	cg05236960	-163	0.4323	3.26e-103	-0.12786	0.000999001	6.84e-86	1.62e-83	232	0.0250414	CDH6	chr5	31317789	31317839	+	chr5	31317952
kgp602003	cg05237503	-971	0.3614	2.9e-196	-0.345082	0.000999001	1.42e-168	1.26e-165	194	0.0509577	FBXO3	chr11	33797111	33797161	-	chr11	33798082	gap-probe
kgp130156	cg05240479	5200	0.2162	1.97e-05	0.0534148	0.003996	0.00476013	0.0243926	247	0.00609672	MLPH	chr2	238395886	238395937	+	chr2	238390686
rs9393887	cg05261824	-12290	0.2541	7.89e-65	0.103438	0.000999001	2.39e-54	2.84e-52	290	0.0109845	ZNF165	chr6	28046730	28046780	+	chr6	28059020
rs6778165	cg05261893	20405	0.401	7.94e-20	-0.0756036	0.000999001	6.72e-16	1.68e-14	184	0.00761663	EPHB1	chr3	134798897	134798947	-	chr3	134778492
kgp3542978	cg05262382	2490	0.4571	1.12e-09	-0.0517005	0.000999001	3.29e-07	3.72e-06	86	0.00662741	FRG1	chr4	190732196	190732246	+	chr4	190729706
rs6938690	cg05262533	-13187	0.4406	3.47e-74	0.122436	0.000999001	8.35e-62	1.18e-59	1072	0.0129158	TAP1	chr6	32818274	32818324	-	chr6	32831461
rs1063380	cg05274944	-16396	0.3795	1.52e-21	0.0557282	0.000999001	5.74e-16	1.44e-14	267	0.00574227	TYRP1	chr9	12693694	12693744	+	chr9	12710090
rs10884712	cg05278858	56923	0.4109	1.06e-33	-0.0853169	0.000999001	3.78e-28	1.83e-26	96	0.00779122	XPNPEP1	chr10	111036988	111037038	-	chr10	110980065
kgp5409505	cg05280698	-19287	0.2937	5.17e-14	0.10953	0.000999001	3.18e-11	5.48e-10	53	0.0111062	HKR1	chr19	37825338	37825388	-	chr19	37844625
rs816599	cg05282135	-22970	0.1881	1.3e-26	-0.0528404	0.000999001	1.21e-21	4.3e-20	90	0.00526421	DIP2C	chr10	524597	524647	-	chr10	547567
kgp4646996	cg05283379	-86683	0.3465	3.03e-50	0.0806714	0.000999001	2.67e-43	2.26e-41	194	0.00709581	AUTS2	chr7	68157047	68157097	-	chr7	68243730
rs1389423	cg05283992	2353	0.4769	1.61e-38	-0.0574175	0.000999001	3.78e-31	2.08e-29	150	0.00737472	ANO3	chr11	25794199	25794249	-	chr11	25791846
rs1209228	cg05294930	-10993	0.3779	1.87e-24	-0.0506936	0.000999001	3.04e-19	9.37e-18	117	0.00545323	SIPA1L1	chr14	72220887	72220937	-	chr14	72231880
rs726890	cg05302531	-3398	0.2393	1.46e-12	-0.0557177	0.000999001	1.73e-09	2.54e-08	103	0.0068523	SH2B2	chr7	101936361	101936412	+	chr7	101939759
kgp9136151	cg05308244	-5181	0.4901	8.87e-15	-0.104552	0.000999001	3.23e-11	5.57e-10	367	0.0122517	RIMBP2	chr12	130968478	130968528	-	chr12	130973659
rs271674	cg05310240	83	0.2376	2.69e-55	0.0574445	0.000999001	7.19e-51	7.74e-49	194	0.0160302	TAC4	chr17	47979069	47979119	+	chr17	47978986
kgp1501130	cg05312960	-11509	0.3135	2.03e-51	0.124274	0.000999001	4.51e-43	3.79e-41	227	0.01329	PIWIL3	chr22	25159878	25159929	+	chr22	25171387
kgp6856054	cg05321252	13045	0.2871	3.54e-26	-0.0559611	0.000999001	1.82e-21	6.4e-20	209	0.00590294	MOB2	chr11	1673849	1673899	-	chr11	1660804
rs2272276	cg05322916	-6892	0.3119	4.23e-43	0.057388	0.000999001	2.49e-35	1.61e-33	231	0.00649303	C6orf89	chr6	36880416	36880466	+	chr6	36887308
rs17732035	cg05329893	22158	0.4604	8.26e-23	0.0589454	0.000999001	3.64e-18	1.05e-16	159	0.00588963	AMTN	chr4	71384309	71384359	-	chr4	71362151
kgp1540043	cg05330754	32	0.2178	3.31e-25	0.109775	0.000999001	1.56e-20	5.2e-19	98	0.0247093	COX7B2	chr4	46911241	46911291	-	chr4	46911209
kgp7854092	cg05337637	-6680	0.0625	6.65e-29	0.10339	0.000999001	7.58e-25	3.16e-23	120	0.0117393	NDOR1	chr9	140111188	140111238	+	chr9	140117868
kgp11620707	cg05340686	-65619	0.2706	2.27e-16	0.0632744	0.000999001	1.52e-12	2.94e-11	114	0.00570469	NFE2L1	chr17	46124771	46124821	+	chr17	46190390
rs842454	cg05340744	21575	0.4554	2.41e-185	-0.169565	0.000999001	1.27e-163	1.01e-160	143	0.0169875	ESYT2	chr7	158598715	158598766	-	chr7	158577140
kgp10308546	cg05340803	6221	0.396	4.66e-17	0.0609277	0.000999001	1e-13	2.13e-12	252	0.00696781	DSCAM	chr21	41554631	41554682	-	chr21	41548410
rs854573	cg05342682	-1183	0.2822	1.82e-66	-0.103994	0.000999001	6.24e-55	7.51e-53	253	0.0146936	PON1	chr7	94953680	94953730	+	chr7	94954863
rs11024580	cg05351334	1266	0.2754	2.81e-32	-0.0630726	0.000999001	1.31e-26	5.91e-25	229	0.00887623	SLC22A18	chr11	2940392	2940442	+	chr11	2939126
kgp370329	cg05354971	-90989	0.4561	1.11e-09	0.0585312	0.000999001	6.92e-09	9.5e-08	7	0.00512599	GGT8P	chr2	91936984	91937034	+	chr2	92027973
kgp9566633	cg05358575	862	0.2558	2e-30	-0.0539459	0.000999001	1.73e-25	7.43e-24	167	0.0080478	OTOF	chr2	26764961	26765011	+	chr2	26764099
kgp6311195	cg05358758	1674	0.3267	1.41e-26	-0.0818548	0.000999001	9.84e-22	3.51e-20	248	0.0109811	KRT71	chr12	52946954	52947004	-	chr12	52945280
kgp1086416	cg05364038	-5956	0.2112	1.99e-08	0.0679708	0.000999001	8.61e-06	7.96e-05	393	0.00783412	FAM86A	chr16	5500453	5500504	-	chr16	5506409
kgp11355595	cg05364766	-6387	0.3531	2.38e-187	-0.326113	0.000999001	3.34e-153	2.23e-150	164	0.0372847	PTN	chr7	136832212	136832262	-	chr7	136838599	gap-probe
rs760244	cg05366024	-22298	0.203	1.48e-12	-0.0688844	0.000999001	1.32e-09	1.96e-08	151	0.00688304	JPH1	chr8	75227098	75227148	-	chr8	75249396
kgp11243297	cg05386977	128788	0.07218	1.87e-05	0.0540166	0.004995	0.00619529	0.0305477	470	0.00445054	SDK1	chr7	4300132	4300182	-	chr7	4171344
rs10019555	cg05389335	25988	0.4356	4.18e-19	0.0865487	0.000999001	2.05e-15	4.94e-14	82	0.00851235	TACR3	chr4	104641269	104641319	-	chr4	104615281
kgp9524214	cg05392448	854	0.3993	6.27e-14	0.110344	0.000999001	2.07e-10	3.31e-09	246	0.0164826	MORN1	chr1	2266932	2266983	+	chr1	2266078	gap-probe
kgp1657424	cg05396397	3545	0.1931	1.75e-42	-0.0583458	0.000999001	2e-37	1.4e-35	203	0.00712565	NPPA	chr1	11908114	11908165	-	chr1	11904569
kgp9263142	cg05406088	-65	0.1339	2.42e-10	0.098874	0.000999001	4.46e-07	4.96e-06	278	0.0235994	SMAD6	chr15	66947616	66947667	+	chr15	66947681
rs1351383	cg05412855	-7340	0.4488	1.51e-38	0.0686696	0.000999001	8.64e-30	4.48e-28	1102	0.0077145	TAP1	chr6	32814929	32814979	+	chr6	32822269
kgp6911006	cg05415606	-18952	0.269	1.93e-23	0.0504828	0.000999001	3.82e-18	1.1e-16	235	0.00512528	C2orf58	chr2	38357299	38357349	+	chr2	38376251
rs17751994	cg05423712	419	0.2624	1.36e-39	0.121045	0.000999001	3.84e-32	2.2e-30	299	0.0204413	ERICH1	chr8	605099	605150	+	chr8	604680
rs2509982	cg05427381	-2611	0.2673	3.59e-36	-0.0589808	0.000999001	1.56e-31	8.72e-30	112	0.00749605	AHNAK	chr11	62309707	62309757	+	chr11	62312318
kgp3645249	cg05430021	-40847	0.2409	1.28e-25	-0.0722292	0.000999001	3.39e-21	1.17e-19	100	0.00680276	HAS2AS	chr8	123110321	123110371	+	chr8	123151168	gap-probe
kgp1162164	cg05430997	-14	0.4604	6.29e-71	0.106025	0.000999001	8.52e-61	1.18e-58	265	0.0289404	IRS2	chr13	110397139	110397189	-	chr13	110397153
kgp10903676	cg05441372	-1853	0.4076	6.4e-75	0.0649417	0.000999001	1.59e-64	2.39e-62	151	0.00869341	TMCO3	chr13	114185948	114185999	-	chr13	114187801
rs4579932	cg05445490	-5260	0.4752	7.94e-47	-0.0704394	0.000999001	3.26e-39	2.42e-37	267	0.00822096	NTM	chr11	131893019	131893069	+	chr11	131898279
kgp2556185	cg05448404	-2654	0.3663	1.23e-22	0.0521533	0.000999001	1.86e-17	5.14e-16	168	0.00664695	CPLX1	chr4	779123	779173	-	chr4	781777
rs3095081	cg05450563	-8602	0.2442	1.65e-13	0.0581868	0.000999001	1.57e-10	2.54e-09	107	0.0064224	C4orf44	chr4	3255174	3255224	+	chr4	3263776
kgp498883	cg05452084	-290	0.208	1.36e-43	0.0661067	0.000999001	1.38e-35	9.05e-34	225	0.0116522	ZFPM1	chr16	88555714	88555765	+	chr16	88556004
kgp1713525	cg05460318	376	0.4571	1.88e-22	0.0623115	0.000999001	1.62e-17	4.5e-16	156	0.010745	KIAA1383	chr1	232941529	232941580	+	chr1	232941153
kgp4269695	cg05460975	-686	0.08383	1.18e-95	-0.357304	0.000999001	2.52e-75	4.8e-73	101	0.0560325	LEPRE1	chr1	43212240	43212290	-	chr1	43212926	gap-probe
kgp11638429	cg05478392	2796	0.3185	3.49e-47	0.0719635	0.000999001	7.47e-40	5.7e-38	216	0.00908746	RAI14	chr5	34510767	34510817	+	chr5	34507971
kgp7645977	cg05496603	365	0.2096	2.36e-143	-0.175062	0.000999001	2.26e-126	1.02e-123	190	0.0303819	TMEM151B	chr6	44237813	44237863	+	chr6	44237448	gap-probe
kgp5382365	cg05507414	11616	0.368	3.16e-45	-0.127641	0.000999001	3.6e-40	2.77e-38	94	0.01363	BAIAP2L1	chr7	97937150	97937200	-	chr7	97925534	gap-probe
rs7171150	cg05508639	16598	0.4983	1.12e-73	-0.0647412	0.000999001	2.12e-61	2.97e-59	195	0.00666046	SEMA4B	chr15	90745491	90745541	-	chr15	90728893
kgp5956574	cg05511755	-3171	0.4769	2.21e-73	0.0796195	0.000999001	1.37e-63	2.01e-61	163	0.00991475	ANKRD55	chr5	55366479	55366529	-	chr5	55369650
rs16975222	cg05522042	-2109	0.2393	5.43e-139	-0.291894	0.000999001	3.68e-119	1.47e-116	391	0.0383749	KIAA0513	chr16	85124351	85124401	-	chr16	85126460	gap-probe
rs4985525	cg05523882	-59323	0.2376	9.45e-68	0.104213	0.000999001	3.55e-59	4.71e-57	36	0.00948185	AARS	chr16	70323915	70323965	+	chr16	70383238
kgp5788705	cg05527337	30532	0.4769	3.11e-12	-0.0605603	0.000999001	6.52e-09	8.98e-08	210	0.00586541	SMOC2	chr6	168841257	168841307	+	chr6	168810725
rs7219915	cg05533971	14782	0.2591	8.69e-22	0.0780607	0.000999001	2.72e-17	7.45e-16	148	0.00812731	NPLOC4	chr17	79606595	79606645	-	chr17	79591813
rs1122900	cg05542957	1206	0.3482	4.45e-07	-0.0512587	0.001998	0.000158554	0.00117515	180	0.00717259	SLC1A3	chr5	36690387	36690438	-	chr5	36689181
rs2394121	cg05545105	-30497	0.25	4.25e-22	0.0829598	0.000999001	1.25e-17	3.49e-16	235	0.0080345	SCAND3	chr6	28625992	28626042	+	chr6	28656489
rs7975954	cg05575399	35004	0.2211	7.27e-12	0.0695334	0.000999001	5.94e-08	7.36e-07	98	0.00664636	MTERFD3	chr12	107380754	107380804	+	chr12	107345750	gap-probe
rs446861	cg05577810	-57083	0.2393	5.27e-29	0.130502	0.000999001	1.43e-23	5.61e-22	232	0.0119174	REG3G	chr2	79220460	79220510	-	chr2	79277543
kgp2568252	cg05586863	-25	0.2244	4.09e-35	0.065564	0.000999001	2.76e-27	1.29e-25	377	0.019893	A2BP1	chr16	5911262	5911312	+	chr16	5911287
kgp2598123	cg05598488	5792	0.231	1.91e-42	-0.0816728	0.000999001	4.55e-36	3.02e-34	133	0.00941653	WNT9A	chr1	228154719	228154769	-	chr1	228148927
rs12415178	cg05598595	7123	0.4076	7.58e-36	0.101752	0.000999001	7.17e-29	3.57e-27	177	0.0114605	PNLIPRP2	chr10	118387468	118387518	-	chr10	118380345
rs889688	cg05599155	-4734	0.2483	3.59e-14	-0.0608941	0.000999001	1.14e-11	2.04e-10	70	0.00721357	RRN3P2	chr16	29188604	29188655	-	chr16	29193338
rs7976793	cg05606115	478	0.3317	5.1e-29	-0.152334	0.000999001	5.79e-24	2.31e-22	135	0.0242773	ATP5G2	chr12	54073547	54073597	-	chr12	54073069
rs6682	cg05608543	-10581	0.4848	3.38e-20	0.0712987	0.000999001	1.87e-17	5.18e-16	132	0.00770171	TSPAN4	chr11	859865	859915	-	chr11	870446
kgp22833773	cg05623727	-12556	0.4257	2.06e-54	0.0544905	0.000999001	3.52e-46	3.29e-44	64	0.00577345	RBM5	chr3	50126028	50126078	+	chr3	50138584
rs11629835	cg05631513	8520	0.144	5.24e-36	-0.0829551	0.000999001	1.21e-29	6.26e-28	105	0.00917174	HMG20A	chr15	77795989	77796039	+	chr15	77787469
kgp11150548	cg05633070	206	0.3102	4.76e-19	0.0656569	0.000999001	6.72e-15	1.56e-13	348	0.0129369	ABR	chr17	933117	933168	+	chr17	932911
kgp10487090	cg05634630	-807	0.2244	5.25e-16	-0.053032	0.000999001	1.7e-13	3.55e-12	182	0.00792019	ANKS1B	chr12	99251017	99251067	+	chr12	99251824
kgp11178343	cg05645661	1060	0.4884	7.04e-80	0.140262	0.000999001	1.14e-74	2.15e-72	54	0.0202671	RUNDC2C	chr16	29329490	29329540	+	chr16	29328430
rs16854335	cg05656590	-80047	0.3102	2.89e-15	0.0709793	0.000999001	2.2e-12	4.19e-11	111	0.00628739	MECOM	chr3	169381524	169381575	-	chr3	169461571	gap-probe
kgp7734765	cg05660106	24803	0.2591	1.16e-51	0.0999324	0.000999001	1.56e-42	1.29e-40	115	0.00987391	CASP9	chr1	15850367	15850417	-	chr1	15825564
rs6594405	cg05670219	-1792	0.2937	9.66e-41	-0.0698139	0.000999001	1.9e-32	1.1e-30	133	0.00939009	LOC100289673	chr5	109220937	109220987	-	chr5	109222729
rs6938690	cg05689267	-33072	0.4406	2.96e-40	0.0725367	0.000999001	5.91e-32	3.36e-30	1149	0.00697235	TAP2	chr6	32798389	32798439	-	chr6	32831461
rs6938130	cg05693489	-17806	0.4422	6.93e-36	0.0623938	0.000999001	3.72e-28	1.8e-26	1113	0.00637491	TAP1	chr6	32813441	32813491	+	chr6	32831247
rs12718092	cg05698763	-10670	0.1848	4.34e-09	-0.0619349	0.000999001	4.04e-06	3.93e-05	211	0.00667708	FAM20C	chr7	91685	91735	+	chr7	102355
kgp12519370	cg05702778	-132	0.1188	1.88e-110	0.321476	0.000999001	1.78e-90	4.6e-88	127	0.0657368	CIDEA	chr18	12271696	12271747	+	chr18	12271828
kgp1677079	cg05703996	-13392	0.3993	1.84e-27	0.0916182	0.000999001	1.22e-22	4.56e-21	178	0.0096415	PDIA2	chr16	335829	335880	+	chr16	349221
kgp1470176	cg05706437	158	0.3515	3.79e-24	-0.0777088	0.000999001	1.61e-19	5.06e-18	131	0.0165003	CENPF	chr1	214926917	214926967	+	chr1	214926759
kgp11242029	cg05707655	-811	0.4637	1.01e-43	-0.0943659	0.000999001	1.34e-36	9.07e-35	344	0.0143643	ABR	chr17	908640	908690	-	chr17	909451
rs7790246	cg05721444	19048	0.4686	1.08e-61	0.0674688	0.000999001	2e-51	2.19e-49	79	0.00684442	FKBP9	chr7	32995464	32995514	-	chr7	32976416
kgp4424323	cg05728019	-8686	0.3828	3.1e-47	-0.178942	0.000999001	6.56e-38	4.66e-36	229	0.0197299	NQO2	chr6	3024022	3024073	+	chr6	3032708
kgp2450150	cg05743734	-7955	0.3415	3.2e-30	0.144749	0.000999001	1.07e-25	4.64e-24	253	0.0161158	MT1E	chr16	56659659	56659709	+	chr16	56667614
kgp12076542	cg05746500	-54744	0.3927	6.4e-16	0.050329	0.000999001	9.81e-13	1.93e-11	150	0.00461291	ZMAT4	chr8	40790462	40790512	+	chr8	40845206
rs3738320	cg05750047	-74591	0.3365	6.36e-29	-0.0557589	0.000999001	5.02e-26	2.2e-24	40	0.00497028	MTMR11	chr1	149908035	149908085	-	chr1	149982626
rs4786421	cg05754148	-14798	0.4505	1.03e-51	0.12883	0.000999001	1.16e-42	9.62e-41	150	0.0134259	NAT15	chr16	3507505	3507555	-	chr16	3522303
kgp6811298	cg05757448	-19060	0.2789	1.06e-13	-0.0505522	0.000999001	8.29e-11	1.38e-09	163	0.00512939	KIAA1751	chr1	1895205	1895256	+	chr1	1914265
kgp11388929	cg05759166	-132248	0.3861	2.64e-13	0.0514267	0.000999001	8.11e-10	1.23e-08	281	0.00436099	RP1L1	chr8	10452896	10452946	+	chr8	10585144
rs1057640	cg05763097	2386	0.2133	5.76e-13	0.0660601	0.000999001	6.86e-10	1.05e-08	147	0.00846996	C14orf73	chr14	103569290	103569340	-	chr14	103566904
rs1534507	cg05772125	-121308	0.2739	5.72e-34	-0.0549398	0.000999001	3e-27	1.4e-25	99	0.00469359	AHSP	chr16	31539119	31539169	-	chr16	31660427
kgp9546393	cg05773599	86644	0.05172	4.55e-12	-0.0556041	0.000999001	2.16e-06	2.18e-05	139	0.00489073	WDR90	chr16	712871	712922	+	chr16	626227	gap-probe
kgp96462	cg05782471	2879	0.3234	6.16e-24	-0.0625522	0.000999001	2.06e-19	6.41e-18	252	0.00783524	TP73	chr1	3623339	3623389	-	chr1	3620460
rs934036	cg05783384	-25703	0.3201	7.12e-28	0.0722804	0.000999001	8.24e-24	3.26e-22	203	0.00712084	TNS1	chr2	218843685	218843736	-	chr2	218869388
kgp7323342	cg05786348	-3555	0.4274	1.43e-48	0.0725987	0.000999001	1.19e-43	1.02e-41	52	0.00887876	GPD2	chr2	157295032	157295082	+	chr2	157298587
kgp5852908	cg05786381	6060	0.4917	4.67e-15	0.0738557	0.000999001	8.46e-12	1.54e-10	170	0.00847146	FAM53A	chr4	1677832	1677882	-	chr4	1671772
kgp10656775	cg05787106	-3399	0.3564	1.7e-15	0.0764421	0.000999001	4.46e-12	8.28e-11	268	0.00943499	SDK2	chr17	71533346	71533396	-	chr17	71536745	gap-probe
kgp5171134	cg05789704	111699	0.4274	1.53e-07	0.0566875	0.000999001	1.7e-05	0.000149659	89	0.00487602	ADAM32	chr8	38964968	38965019	-	chr8	38853269
kgp748296	cg05790038	1643	0.241	1.34e-126	0.226438	0.000999001	1.07e-106	3.5e-104	270	0.0307024	TRPV3	chr17	3461143	3461193	+	chr17	3459500	gap-probe
rs4617543	cg05795005	46096	0.1848	2.12e-05	0.0934964	0.003996	0.00339861	0.0182414	96	0.00854693	BDNFOS	chr11	27528448	27528499	-	chr11	27482352	gap-probe
kgp4286910	cg05799038	1912	0.2195	1.6e-28	0.123043	0.000999001	2.55e-24	1.03e-22	177	0.0162256	MAFA	chr8	144503757	144503808	-	chr8	144501845
rs4888262	cg05800356	35799	0.3812	3.01e-51	-0.113704	0.000999001	4.09e-43	3.44e-41	143	0.0108451	MLKL	chr16	74706257	74706308	+	chr16	74670458
kgp4646996	cg05801902	82416	0.3465	8.02e-10	0.050262	0.000999001	4.71e-07	5.21e-06	182	0.00444049	AUTS2	chr7	68326146	68326196	+	chr7	68243730
rs11724804	cg05804872	-5520	0.462	2.4e-14	0.0532716	0.000999001	3.31e-11	5.71e-10	144	0.00619565	DGKQ	chr4	960259	960310	-	chr4	965779
rs2535238	cg05813221	-15100	0.2475	4.28e-25	0.0531637	0.000999001	4.86e-18	1.39e-16	795	0.00552871	MOG	chr6	29629938	29629988	-	chr6	29645038
rs2906989	cg05817514	-102403	0.3713	8.96e-19	-0.0569278	0.000999001	1.15e-14	2.64e-13	207	0.00493492	TEKT3	chr17	15235853	15235903	-	chr17	15338256
kgp4744346	cg05818501	13049	0.2013	1.15e-71	-0.156753	0.000999001	5.33e-60	7.21e-58	287	0.0165342	ADARB2	chr10	1451598	1451648	-	chr10	1438549
rs255165	cg05818605	-1162	0.4092	1.6e-39	-0.0590984	0.000999001	1.76e-35	1.15e-33	183	0.00837133	INMT	chr7	30768346	30768396	+	chr7	30769508
kgp3197505	cg05840412	133171	0.4571	6.37e-68	0.0555596	0.000999001	1.69e-57	2.16e-55	80	0.00470882	RCBTB2	chr13	49145436	49145486	+	chr13	49012265
kgp2563747	cg05843944	-266	0.3366	1.43e-112	-0.12163	0.000999001	4.14e-98	1.21e-95	154	0.0237375	TMEM90A	chr14	74873308	74873358	-	chr14	74873574
rs10898112	cg05846633	-26	0.2436	3e-65	-0.106081	0.000999001	3.35e-55	4.06e-53	280	0.0321864	ANO1	chr11	69934059	69934110	-	chr11	69934085
kgp13859998	cg05856321	112	0.2104	1.36e-14	-0.074443	0.000999001	3.71e-11	6.37e-10	280	0.0145797	BHLHA9	chr17	1133496	1133547	-	chr17	1133384
rs805271	cg05857999	7459	0.4356	4.83e-33	-0.057998	0.000999001	5.61e-25	2.35e-23	298	0.00649892	LY6G5C	chr6	31650710	31650761	-	chr6	31643251
rs11029648	cg05862393	101638	0.2442	1.18e-12	-0.0526647	0.000999001	3.69e-09	5.22e-08	196	0.00456774	SLC5A12	chr11	26744434	26744484	-	chr11	26642796
rs1233627	cg05869617	-135359	0.3663	1.39e-25	-0.076317	0.000999001	6.44e-19	1.95e-17	235	0.00645895	SCAND3	chr6	28616368	28616418	+	chr6	28751727
rs1605444	cg05873137	4117	0.3614	2.89e-32	0.0508818	0.000999001	3.59e-27	1.66e-25	302	0.00612193	CACNG5	chr17	64901072	64901122	+	chr17	64896955
rs2377510	cg05874148	3466	0.3713	1.48e-35	-0.0790021	0.000999001	3.93e-28	1.9e-26	151	0.00970887	LYPD6B	chr2	149940233	149940283	+	chr2	149936767
kgp3645869	cg05874882	-241	0.2508	1.22e-34	0.0803304	0.000999001	2.14e-29	1.09e-27	104	0.014635	TACC3	chr4	1763077	1763128	+	chr4	1763318
kgp11503120	cg05878887	3928	0.2525	1.47e-99	0.153445	0.000999001	9.3e-91	2.42e-88	69	0.0185682	MIR548G	chr3	99620389	99620439	+	chr3	99616461
rs2051959	cg05884394	-44772	0.3069	2.45e-20	0.0800807	0.000999001	2.57e-16	6.59e-15	129	0.00747918	DPY19L2P4	chr7	89748621	89748672	-	chr7	89793393	gap-probe
kgp8776180	cg05885936	-6429	0.1046	3.83e-07	-0.0522875	0.000999001	2.14e-05	0.000185996	51	0.00597241	LOC150786	chr2	132088862	132088913	-	chr2	132095291
rs2286260	cg05895665	-2549	0.2772	1.03e-05	0.0619609	0.003996	0.00230214	0.0130036	201	0.00779658	SP8	chr7	20818724	20818775	+	chr7	20821273
kgp10608024	cg05896524	5374	0.2096	1.98e-33	0.145716	0.000999001	3.02e-28	1.47e-26	244	0.0169821	C21orf56	chr21	47604654	47604704	+	chr21	47599280
kgp5788705	cg05897091	30783	0.4769	3.5e-13	-0.077848	0.000999001	9.87e-10	1.48e-08	212	0.00753141	SMOC2	chr6	168841508	168841559	-	chr6	168810725
rs533863	cg05900567	30677	0.4538	2.21e-189	0.378915	0.000999001	2.46e-166	2.05e-163	75	0.0366704	ZNF568	chr19	37466890	37466940	-	chr19	37436213	gap-probe
kgp5900601	cg05903720	-441	0.236	3.54e-26	0.0522284	0.000999001	8.19e-20	2.62e-18	203	0.0089467	KIF26A	chr14	104663191	104663241	-	chr14	104663632
kgp256120	cg05906530	1397	0.2789	7.81e-16	-0.06977	0.000999001	3.45e-12	6.48e-11	248	0.00958469	SLC7A11	chr4	139481701	139481751	-	chr4	139480304
kgp4690504	cg05909343	-51145	0.4538	2.5e-58	0.139707	0.000999001	4.79e-49	4.9e-47	405	0.0128875	TCERG1L	chr10	133051437	133051488	-	chr10	133102582
rs9517767	cg05912299	15543	0.3366	5.9e-17	-0.0611933	0.000999001	1.31e-13	2.77e-12	163	0.00633814	TM9SF2	chr13	100217912	100217962	-	chr13	100202369
kgp10707592	cg05927401	-565	0.3432	5.76e-19	-0.0546795	0.000999001	5.99e-15	1.4e-13	231	0.00889629	NLRP12	chr19	54311565	54311615	-	chr19	54312130	gap-probe
kgp3538986	cg05928362	-8220	0.3201	4.7e-31	-0.0574327	0.000999001	3.73e-24	1.5e-22	75	0.0063711	TFAP2B	chr6	50788414	50788464	+	chr6	50796634
kgp2398267	cg05934824	990	0.4125	2.66e-34	0.0613596	0.000999001	1.59e-29	8.15e-28	181	0.0088289	CEACAM16	chr19	45209672	45209722	-	chr19	45208682
kgp9844408	cg05938607	-6438	0.4851	1.05e-15	-0.0505252	0.000999001	1.49e-12	2.89e-11	119	0.00576095	BICC1	chr10	60274200	60274250	+	chr10	60280638
kgp8985237	cg05941652	-24011	0.3581	1.48e-24	-0.0543326	0.000999001	1.11e-20	3.74e-19	88	0.00538897	LAMA3	chr18	21273859	21273909	-	chr18	21297870
kgp5054708	cg05944260	33893	0.08566	1.52e-15	-0.0827967	0.000999001	2.52e-10	4.01e-09	117	0.0079364	SPOCD1	chr1	32264173	32264223	-	chr1	32230280	gap-probe
rs2397221	cg05950711	-138602	0.2162	1.79e-23	0.0927072	0.000999001	4.15e-18	1.19e-16	149	0.00783042	COL21A1	chr6	56112589	56112640	+	chr6	56251191
rs1549477	cg05951178	-3429	0.3581	3.55e-29	-0.0850336	0.000999001	1.1e-26	4.98e-25	101	0.0104837	SNORD116-19	chr15	25328689	25328739	-	chr15	25332118
kgp6898067	cg05962382	9597	0.3746	4.96e-39	-0.0672788	0.000999001	2.04e-31	1.14e-29	151	0.00733307	LOC389033	chr2	130344994	130345044	-	chr2	130335397
rs12791871	cg05963690	-1128	0.4538	4.17e-75	0.0918321	0.000999001	9.69e-63	1.4e-60	181	0.0132374	NADSYN1	chr11	71163416	71163466	-	chr11	71164544
kgp1046924	cg05967295	10894	0.2261	1.55e-51	0.0966382	0.000999001	2.14e-44	1.88e-42	107	0.0104004	SMURF1	chr7	98741635	98741686	+	chr7	98730741
rs7575946	cg05971102	-993	0.4488	1.61e-114	0.381261	0.000999001	3.41e-100	1.02e-97	276	0.056094	ALLC	chr2	3753247	3753297	-	chr2	3754240	gap-probe
kgp3176325	cg05977671	-423	0.3251	9.57e-34	0.0756125	0.000999001	6.79e-26	2.96e-24	240	0.0124936	C15orf53	chr15	39037809	39037859	+	chr15	39038232
kgp4690504	cg05981379	-71910	0.4538	7.27e-28	0.0655764	0.000999001	7.75e-22	2.78e-20	399	0.00586456	TCERG1L	chr10	133030672	133030722	-	chr10	133102582
rs10237947	cg05986417	-24950	0.429	7.78e-06	0.0522425	0.001998	0.00205011	0.0117438	238	0.00510133	DNAJB6	chr7	157233159	157233210	-	chr7	157258109
rs2573652	cg05989248	15987	0.3548	5.44e-53	-0.125556	0.000999001	8.27e-48	8.11e-46	278	0.0129669	ADAMTS17	chr15	100530601	100530651	-	chr15	100514614
rs11649508	cg05991492	1127	0.3102	2.58e-08	0.0601842	0.000999001	1.08e-05	9.81e-05	191	0.00850785	ADCY9	chr16	3988650	3988701	-	chr16	3987523
kgp2483354	cg06002800	665	0.4802	1.16e-62	0.17152	0.000999001	4.32e-52	4.81e-50	174	0.0260809	MIF	chr22	24255961	24256011	-	chr22	24255296
rs3846499	cg06027927	5483	0.2987	6.13e-42	0.112565	0.000999001	1.81e-36	1.22e-34	124	0.0130601	PARP8	chr5	50259683	50259734	-	chr5	50254200
kgp2788534	cg06034203	-55	0.3152	1.31e-33	-0.0687771	0.000999001	1.3e-27	6.15e-26	413	0.017086	SORCS2	chr4	7218683	7218734	+	chr4	7218738
kgp8191471	cg06041363	14024	0.0957	1.02e-15	0.0593015	0.000999001	6.48e-12	1.19e-10	168	0.00620809	TTC38	chr22	46663368	46663418	-	chr22	46649344
rs2578550	cg06062187	57300	0.3845	1.26e-25	0.0764066	0.000999001	9.94e-21	3.35e-19	204	0.00697333	KIAA0947	chr5	5494680	5494731	-	chr5	5437380
kgp11676648	cg06062423	-2720	0.4769	2.47e-73	0.140916	0.000999001	3.67e-69	6.14e-67	124	0.0178177	SNX13	chr7	17983585	17983636	+	chr7	17986305
kgp6353270	cg06085042	85118	0.3977	4.19e-26	-0.0663506	0.000999001	2.22e-21	7.77e-20	167	0.00584462	MIR570	chr3	195424983	195425033	-	chr3	195339865
kgp10131630	cg06093861	-40921	0.4109	3.13e-145	-0.196322	0.000999001	1.34e-126	6.07e-124	67	0.0184913	SRRM3	chr7	75780362	75780412	-	chr7	75821283	gap-probe
kgp10945984	cg06095433	-46473	0.3944	4.67e-52	-0.0845657	0.000999001	5.15e-46	4.79e-44	117	0.00786901	GPR37	chr7	124422126	124422176	+	chr7	124468599
rs3011906	cg06119923	8924	0.3993	2.22e-29	0.0544706	0.000999001	1.03e-23	4.04e-22	205	0.00599156	TIAM2	chr6	155577805	155577855	+	chr6	155568881
rs6938690	cg06121167	-34964	0.4406	5.53e-61	0.0940204	0.000999001	1.63e-49	1.69e-47	1146	0.0089892	TAP2	chr6	32796497	32796547	-	chr6	32831461
kgp22823399	cg06121193	-25	0.4983	3.61e-56	0.101559	0.000999001	1.27e-44	1.12e-42	118	0.030478	LRRC8D	chr1	90282361	90282411	-	chr1	90282386
kgp4690504	cg06144718	-54190	0.4538	2.35e-26	0.0552665	0.000999001	8.3e-21	2.81e-19	403	0.00507019	TCERG1L	chr10	133048392	133048442	+	chr10	133102582
rs12577104	cg06179011	-31	0.2739	1.65e-49	-0.0871845	0.000999001	3.32e-42	2.72e-40	138	0.0251561	TSPAN4	chr11	843896	843947	+	chr11	843927
kgp767810	cg06179179	3237	0.2376	3.69e-38	-0.0554557	0.000999001	1.11e-31	6.25e-30	117	0.00684753	PTPRN2	chr7	158326708	158326758	-	chr7	158323471
kgp9515807	cg06183338	-67943	0.2459	7.37e-08	0.107309	0.000999001	6.52e-05	0.000519655	229	0.00963949	COL23A1	chr5	178004203	178004254	+	chr5	178072146
rs5065	cg06193043	2131	0.1931	2.45e-75	-0.0736774	0.000999001	6.57e-63	9.5e-61	203	0.00964106	NPPA	chr1	11908199	11908249	+	chr1	11906068
kgp11992492	cg06197870	-3550	0.3135	7.6e-23	-0.0637068	0.000999001	1.14e-18	3.4e-17	354	0.00779263	FAM43A	chr3	194448743	194448793	+	chr3	194452293
kgp9122231	cg06201514	1926	0.3482	2.51e-30	-0.151097	0.000999001	9.06e-24	3.58e-22	259	0.020042	MYT1L	chr2	1817408	1817459	+	chr2	1815482
rs11823089	cg06201763	18592	0.2888	3.27e-138	-0.195557	0.000999001	2.41e-111	8.49e-109	61	0.0198872	ALG9	chr11	111692131	111692181	-	chr11	111673539	gap-probe
rs2518369	cg06212582	24472	0.2838	1.32e-22	-0.0589944	0.000999001	1e-18	2.99e-17	96	0.00583673	C11orf34	chr11	112163307	112163357	-	chr11	112138835
rs2249546	cg06222206	19968	0.4667	2.91e-21	-0.0518576	0.000999001	4.84e-17	1.3e-15	182	0.00523574	LOC619207	chr10	135278115	135278165	-	chr10	135258147
rs2184161	cg06222392	5129	0.3795	6.79e-57	0.140117	0.000999001	4e-49	4.1e-47	159	0.0163823	GTPBP5	chr20	60781404	60781455	-	chr20	60776275
kgp1019308	cg06225923	-32635	0.4505	5.78e-18	-0.0916832	0.000999001	2.72e-14	6.03e-13	305	0.00882149	FAM38A	chr16	88797505	88797556	+	chr16	88830140
kgp2499415	cg06232075	8177	0.2706	2.19e-31	0.103706	0.000999001	5.13e-26	2.25e-24	130	0.011503	C4orf42	chr4	1256132	1256182	-	chr4	1247955
rs2051959	cg06237774	-45165	0.3069	8.43e-11	0.0671786	0.000999001	9.25e-08	1.12e-06	129	0.00626905	DPY19L2P4	chr7	89748228	89748278	-	chr7	89793393
kgp927364	cg06246199	331	0.3234	6.73e-33	-0.0762069	0.000999001	9.79e-29	4.86e-27	344	0.013482	KIAA0182	chr16	85458414	85458465	+	chr16	85458083
rs7762851	cg06249604	68171	0.1166	2.89e-25	0.121211	0.000999001	5.92e-17	1.58e-15	850	0.0108914	RNF39	chr6	30039205	30039256	+	chr6	29971034
rs10021192	cg06254768	725	0.4587	4.7e-32	0.0687739	0.000999001	1.42e-27	6.7e-26	228	0.0105495	ANK2	chr4	114064176	114064226	+	chr4	114063451
rs9897960	cg06263341	20748	0.3086	1.07e-22	-0.0971975	0.000999001	2.33e-18	6.79e-17	287	0.00978045	SEP9	chr17	75525151	75525201	+	chr17	75504403
kgp4603892	cg06264882	3465	0.3746	5.51e-283	-0.41801	0.000999001	5.22e-253	4.31e-249	196	0.0511913	ALPPL2	chr2	233282330	233282380	-	chr2	233278865	gap-probe
kgp4640213	cg06273125	-1315	0.1865	3.34e-22	-0.0576554	0.000999001	4.35e-17	1.18e-15	112	0.00811574	SIDT1	chr3	113249764	113249814	-	chr3	113251079
rs9978223	cg06287548	2964	0.2772	4.96e-57	0.0598139	0.000999001	3.52e-47	3.39e-45	133	0.00746552	IFNGR2	chr21	34773322	34773372	-	chr21	34770358
rs10831239	cg06291484	-30712	0.4059	4.49e-05	-0.0570511	0.002997	0.00441789	0.0228698	159	0.00539696	ANKRD49	chr11	94245497	94245547	-	chr11	94276209
kgp37045	cg06300469	-385	0.3993	4.23e-35	0.0792971	0.000999001	8.45e-30	4.38e-28	268	0.0133142	UBC	chr12	125383137	125383188	+	chr12	125383522
rs2747431	cg06301399	-14119	0.3069	1.09e-13	0.0667613	0.000999001	9.04e-10	1.36e-08	797	0.00699195	MOG	chr6	29634445	29634496	-	chr6	29648564
rs3801228	cg06310816	17083	0.2558	1.81e-10	0.0598364	0.000999001	2.18e-07	2.51e-06	170	0.00614137	GLI3	chr7	42267718	42267769	+	chr7	42250635
kgp1110064	cg06331682	60619	0.1865	2.29e-15	0.0562894	0.000999001	8.13e-12	1.48e-10	153	0.00511107	KRTAP2-2	chr17	39212714	39212764	-	chr17	39152095
rs6818605	cg06341590	394	0.3696	1.26e-59	0.0715515	0.000999001	1.89e-51	2.07e-49	218	0.0122324	SPINK2	chr4	57624431	57624481	+	chr4	57624037
kgp6718794	cg06349628	-4885	0.2046	7.69e-10	-0.0509863	0.000999001	1.15e-06	1.21e-05	198	0.00601696	GJA3	chr13	20710992	20711042	-	chr13	20715877
kgp3966660	cg06352538	-334	0.2855	2.16e-150	-0.241735	0.000999001	5.57e-123	2.39e-120	150	0.0442428	KIAA0748	chr12	55368194	55368244	-	chr12	55368528	gap-probe
kgp4690504	cg06353655	-148338	0.4538	6.98e-48	0.0807479	0.000999001	1.8e-39	1.35e-37	373	0.00678178	TCERG1L	chr10	132954244	132954294	-	chr10	133102582
rs6600755	cg06362358	-7022	0.2789	4.32e-27	0.0544805	0.000999001	1.72e-24	7.04e-23	36	0.00616104	OR14I1	chr1	248855495	248855545	-	chr1	248862517
rs247825	cg06393589	-1892	0.2195	6.29e-40	-0.0714862	0.000999001	5.47e-32	3.11e-30	493	0.00954141	COTL1	chr16	84581835	84581886	-	chr16	84583727
rs1453324	cg06400318	87	0.2393	7.38e-46	-0.0538067	0.000999001	6e-37	4.12e-35	363	0.0108884	PKD1L2	chr16	81190700	81190751	-	chr16	81190613
rs10766635	cg06409538	-6969	0.4026	3.05e-27	0.0961274	0.000999001	1.03e-22	3.87e-21	306	0.0108802	DBX1	chr11	20230095	20230145	-	chr11	20237064
kgp8012516	cg06431347	-1520	0.3465	6.95e-98	0.123333	0.000999001	1.19e-86	2.88e-84	302	0.0168309	SH3BP4	chr2	235935754	235935804	+	chr2	235937274
rs1885634	cg06433283	54391	0.2145	1e-18	0.0504173	0.000999001	1.86e-14	4.19e-13	257	0.00462335	SMOC2	chr6	169129527	169129577	-	chr6	169075136
rs7405583	cg06437446	1270	0.1799	1.02e-84	-0.0671636	0.000999001	1.57e-73	2.86e-71	232	0.0093443	B3GNTL1	chr17	80939835	80939885	-	chr17	80938565
rs9316346	cg06437740	-62218	0.2079	1.04e-43	-0.122286	0.000999001	1.64e-37	1.15e-35	106	0.0110798	SUCLA2	chr13	48575877	48575927	-	chr13	48638095
rs10900524	cg06442372	-2652	0.3993	4.87e-41	-0.0506031	0.000999001	3.72e-34	2.3e-32	161	0.00645002	RAB7L1	chr1	205745657	205745707	-	chr1	205748309
kgp12370830	cg06447799	951	0.3652	8.77e-14	0.0525198	0.000999001	6.24e-11	1.05e-09	107	0.00759863	EPPK1	chr8	144965865	144965915	-	chr8	144964914
rs719867	cg06456531	565	0.3317	6.16e-25	0.0515576	0.000999001	9.35e-21	3.16e-19	157	0.00824925	KRT26	chr17	38929184	38929234	+	chr17	38928619
rs7102031	cg06460475	-23657	0.2673	3.94e-17	-0.0702012	0.000999001	5.95e-13	1.19e-11	152	0.00697031	RBMXL2	chr11	7110147	7110198	+	chr11	7133804
kgp2450150	cg06463589	-7962	0.3415	4.3e-26	0.137623	0.000999001	1.12e-21	3.97e-20	253	0.0153209	MT1E	chr16	56659652	56659702	+	chr16	56667614
kgp12478826	cg06464078	279	0.231	9.42e-297	-0.399355	0.000999001	2.62e-263	3.86e-259	196	0.0687934	CCDC102A	chr16	57541037	57541087	-	chr16	57540758
kgp2499415	cg06466757	7852	0.2706	4.04e-24	0.0850494	0.000999001	1.52e-18	4.48e-17	129	0.00948932	C4orf42	chr4	1255807	1255858	+	chr4	1247955
kgp13904819	cg06482188	-9143	0.08681	8.32e-19	0.101394	0.000999001	1.14e-15	2.81e-14	113	0.0111166	ENPP7	chr17	77644545	77644595	+	chr17	77653688
kgp1504409	cg06499778	-113118	0.1749	3.26e-14	-0.0511647	0.000999001	2.8e-10	4.43e-09	214	0.00439703	ADAMTS15	chr11	130505164	130505214	+	chr11	130618282
rs1872667	cg06509391	-32714	0.3366	4.59e-19	-0.0570229	0.000999001	8e-16	1.99e-14	73	0.0054869	RUNDC2C	chr16	29266663	29266713	-	chr16	29299377
kgp3633318	cg06520095	5377	0.2145	4.68e-187	-0.372748	0.000999001	4.58e-159	3.34e-156	145	0.0433443	BEAN	chr16	66457993	66458043	-	chr16	66452616	gap-probe
rs7423929	cg06523516	31904	0.2673	5.75e-34	-0.0709542	0.000999001	4.78e-27	2.2e-25	225	0.00684289	TMEM18	chr2	794645	794696	+	chr2	762741
kgp10993631	cg06529643	2602	0.3449	2.38e-82	-0.142169	0.000999001	4.48e-67	7.16e-65	265	0.0181204	PSAP	chr10	73652288	73652338	+	chr10	73649686
rs673254	cg06542282	49870	0.3449	1.18e-31	-0.0678915	0.000999001	9.7e-26	4.2e-24	163	0.00627682	PEX14	chr1	10600222	10600272	+	chr1	10550352
kgp6462815	cg06546183	-17773	0.3911	2.79e-35	0.0556406	0.000999001	2.95e-29	1.5e-27	178	0.005686	WDR4	chr21	44257072	44257122	+	chr21	44274845
rs4674257	cg06547715	2152	0.4059	1.26e-54	-0.0681416	0.000999001	2.06e-47	2e-45	114	0.0088513	CXCR2	chr2	218990926	218990976	-	chr2	218988774
rs380286	cg06550200	5291	0.3993	5.74e-58	-0.132049	0.000999001	2.77e-47	2.67e-45	248	0.0153836	CLPTM1L	chr5	1325538	1325589	-	chr5	1320247	gap-probe
rs7444093	cg06556827	1035	0.4769	1.01e-12	-0.0521829	0.000999001	1.34e-09	1.99e-08	242	0.00746313	SLC6A19	chr5	1212591	1212641	-	chr5	1211556
kgp10640187	cg06557421	-1233	0.2822	8.45e-39	0.0780526	0.000999001	3.94e-32	2.26e-30	328	0.0110959	CPXM2	chr10	125650668	125650718	-	chr10	125651901
rs2213567	cg06598146	-23	0.4373	9.01e-12	-0.0526707	0.000999001	7.23e-08	8.87e-07	1201	0.0163631	HLA-DQA2	chr6	32711632	32711682	+	chr6	32711655
rs10143191	cg06603649	-1473	0.3828	4e-29	0.0501289	0.000999001	2.91e-23	1.12e-21	153	0.00693709	C14orf143	chr14	90311499	90311549	-	chr14	90312972
kgp5523730	cg06609049	3732	0.3399	3.04e-152	0.0852898	0.000999001	1.12e-131	5.52e-129	161	0.0103522	THOP1	chr19	2785057	2785107	-	chr19	2781325
rs12189092	cg06611487	-1590	0.3713	2.82e-75	-0.069179	0.000999001	9.04e-67	1.43e-64	251	0.00946637	AQPEP	chr5	115284060	115284110	-	chr5	115285650
kgp2738455	cg06614944	-5368	0.3086	8.35e-47	0.0740934	0.000999001	1.11e-40	8.67e-39	119	0.00862696	PAIP2B	chr2	71463632	71463682	+	chr2	71469000
kgp4276801	cg06621452	-2180	0.4307	3.53e-32	0.0565708	0.000999001	2.96e-28	1.44e-26	70	0.00735833	MALL	chr2	110872620	110872670	+	chr2	110874800
rs17465637	cg06621799	5171	0.4901	1.93e-82	0.0748188	0.000999001	1.04e-70	1.79e-68	136	0.00875925	MIA3	chr1	222828700	222828750	+	chr1	222823529
rs6486617	cg06629644	132405	0.3383	8.72e-22	-0.071539	0.000999001	1.39e-17	3.89e-16	248	0.0060657	GPR133	chr12	131570442	131570492	-	chr12	131438037
kgp106007	cg06633162	9442	0.4571	1.06e-41	-0.0511052	0.000999001	1.22e-35	7.99e-34	176	0.00558653	SYNJ2	chr6	158481402	158481452	+	chr6	158471960
rs4951031	cg06642677	169	0.2492	1.32e-39	0.0575864	0.000999001	1.19e-33	7.25e-32	111	0.0106589	SNRPE	chr1	203829725	203829775	-	chr1	203829556
kgp6704227	cg06645033	-290	0.4488	2.37e-18	-0.0710772	0.000999001	1.51e-14	3.42e-13	89	0.0125283	DMRTA2	chr1	50890677	50890728	+	chr1	50890967
rs34197769	cg06653572	1644	0.08206	1.98e-10	-0.0666664	0.000999001	2.66e-08	3.43e-07	114	0.00903843	PKD1	chr16	2145820	2145870	+	chr16	2144176
kgp628452	cg06654302	-10694	0.3284	4.37e-08	0.0730064	0.000999001	2.87e-05	0.000243759	222	0.00787514	DDX60L	chr4	169401432	169401483	-	chr4	169412126
rs2386650	cg06659264	3058	0.2376	1.01e-62	-0.0955418	0.000999001	2.82e-54	3.35e-52	303	0.0119278	ASB13	chr10	5681116	5681166	+	chr10	5678058
kgp10005794	cg06681532	446	0.4637	7.13e-130	0.126198	0.000999001	1.57e-113	5.74e-111	127	0.0203132	NT5C1B	chr2	19024825	19024875	-	chr2	19024379
rs2285996	cg06692537	79473	0.2673	2.18e-18	0.0649708	0.000999001	5.67e-16	1.42e-14	89	0.0057585	TMEM229A	chr7	123673679	123673729	+	chr7	123594206
kgp12343516	cg06694446	-25492	0.4604	2.6e-43	0.0715222	0.000999001	9.65e-37	6.57e-35	186	0.00704916	CCDC50	chr3	191048753	191048803	+	chr3	191074245
kgp3218192	cg06695317	-98357	0.2937	5.11e-05	0.0532639	0.00999001	0.00921833	0.0427403	192	0.00443547	C5orf13	chr5	111093220	111093271	-	chr5	111191577
rs9261079	cg06710082	-25357	0.05749	9.44e-07	0.0954556	0.000999001	0.000422318	0.00286506	869	0.00938601	HCG9	chr6	29943407	29943458	+	chr6	29968764
kgp12354379	cg06712013	-68538	0.3333	4.5e-32	0.0615817	0.000999001	4.74e-26	2.08e-24	72	0.0055311	SPATS2	chr12	49759495	49759545	-	chr12	49828033
rs3828485	cg06713675	-436	0.2706	1.5e-69	-0.0971557	0.000999001	5.19e-61	7.19e-59	150	0.0166847	EXOSC9	chr4	122721932	122721982	-	chr4	122722368
rs2603751	cg06715628	28960	0.2442	1.78e-23	-0.0825209	0.000999001	7.18e-19	2.16e-17	188	0.00803084	C12orf44	chr12	52482242	52482292	-	chr12	52453282	gap-probe
rs12884608	cg06721393	62417	0.2162	3.35e-12	0.05724	0.000999001	2.11e-09	3.06e-08	226	0.00518439	DAD1	chr14	22694601	22694651	+	chr14	22632184
rs7332299	cg06722407	56633	0.4472	2.88e-13	0.0501244	0.000999001	1.73e-10	2.79e-09	77	0.00457954	LOC100101938	chr13	19918536	19918586	-	chr13	19861903
rs12694157	cg06740209	13914	0.2558	2.02e-22	0.0518417	0.000999001	7.04e-18	2e-16	97	0.0054316	MAP2	chr2	210065492	210065542	-	chr2	210051578
rs1467831	cg06741336	-4905	0.236	7.26e-18	0.0533793	0.000999001	1.41e-14	3.2e-13	267	0.00628124	MIR656	chr14	101696493	101696544	+	chr14	101701398
rs555038	cg06748470	-4344	0.2673	1.87e-11	-0.0595544	0.000999001	2.03e-08	2.65e-07	146	0.00710946	JAK1	chr1	65467979	65468030	+	chr1	65472323
kgp10025298	cg06765956	-1598	0.3977	5.86e-19	0.0648785	0.000999001	1.49e-14	3.38e-13	110	0.0088714	LRFN5	chr14	42074836	42074887	-	chr14	42076434
kgp10263281	cg06770995	29429	0.3894	8.08e-58	-0.104241	0.000999001	1.35e-49	1.4e-47	200	0.0101288	FGF9	chr13	22308945	22308995	-	chr13	22279516
rs2920041	cg06787622	-467	0.264	1.54e-50	0.0544775	0.000999001	8.24e-41	6.47e-39	248	0.00885726	ASB7	chr15	101233935	101233985	+	chr15	101234402
rs3737744	cg06787764	-141710	0.3086	4.43e-25	0.0728048	0.000999001	1.44e-19	4.53e-18	65	0.00613825	POMGNT1	chr1	46668820	46668871	-	chr1	46810530
kgp1961897	cg06791546	-4946	0.3399	4.9e-09	0.0512552	0.000999001	4.16e-06	4.03e-05	203	0.0060395	SNTG2	chr2	863888	863938	-	chr2	868834
rs1351383	cg06791592	973	0.4488	1.48e-23	0.0600409	0.000999001	1.63e-17	4.53e-16	1036	0.00865963	PSMB9	chr6	32823242	32823292	-	chr6	32822269
kgp6718794	cg06792065	-4698	0.2046	2.37e-09	-0.0534037	0.000999001	1.81e-06	1.85e-05	198	0.00631587	GJA3	chr13	20711179	20711229	+	chr13	20715877
rs10189863	cg06795425	-3462	0.3185	2.51e-22	0.0728873	0.000999001	3.07e-18	8.89e-17	95	0.00894303	CXCR4	chr2	136846053	136846103	+	chr2	136849515
rs6938130	cg06812795	-2222	0.4422	2.74e-60	-0.0605543	0.000999001	2.23e-47	2.16e-45	1049	0.00785699	PSMB9	chr6	32829025	32829075	+	chr6	32831247
kgp8797930	cg06813695	33087	0.09712	5.13e-09	-0.0519381	0.000999001	2.75e-06	2.74e-05	251	0.00498983	FAT3	chr11	92045268	92045318	-	chr11	92012181
rs6579988	cg06827234	29922	0.4109	5.8e-52	0.113511	0.000999001	8.6e-44	7.42e-42	89	0.0110118	PCDHA1	chr5	140213745	140213795	-	chr5	140183823
rs6938130	cg06833431	-21073	0.4422	9.78e-26	0.0652472	0.000999001	1.71e-20	5.67e-19	1112	0.00655679	PSMB8	chr6	32810174	32810224	-	chr6	32831247	gap-probe
kgp9141713	cg06835074	10769	0.2129	1.85e-05	0.0623612	0.001998	0.00216028	0.0122996	170	0.00663727	LRIT2	chr10	85985319	85985369	+	chr10	85974550
kgp11713515	cg06838283	-3932	0.2624	3.15e-25	0.0622008	0.000999001	2.59e-20	8.52e-19	190	0.00751452	C5orf13	chr5	111090142	111090192	+	chr5	111094074
kgp3462946	cg06841052	-8292	0.2294	1.89e-13	-0.0529054	0.000999001	4.17e-10	6.49e-09	154	0.0058711	PARD3	chr10	34408480	34408531	-	chr10	34416772
kgp6138579	cg06849778	14144	0.4642	1.11e-41	-0.0997484	0.000999001	4e-35	2.57e-33	40	0.0104408	CROCCL2	chr1	16847214	16847264	+	chr1	16833070
kgp531892	cg06851207	-29	0.2822	2.03e-77	-0.102143	0.000999001	1.43e-66	2.26e-64	228	0.0297447	PNMAL1	chr19	46975138	46975188	+	chr19	46975167
rs2874641	cg06852293	-807	0.4521	1.31e-18	-0.0693264	0.000999001	7.4e-15	1.72e-13	202	0.0105618	SHISA6	chr17	11459457	11459507	-	chr17	11460264
kgp10960701	cg06852942	6360	0.1898	8.19e-19	0.0557618	0.000999001	2.02e-14	4.52e-13	168	0.00636108	SLC9A3	chr5	476447	476498	-	chr5	470087
rs2150171	cg06859755	15887	0.2277	3.93e-13	0.0525855	0.000999001	3.36e-08	4.28e-07	150	0.0054343	FAM155A	chr13	107568856	107568906	-	chr13	107552969
rs740566	cg06879518	-1188	0.3119	1.82e-14	0.0574762	0.000999001	3.43e-10	5.38e-09	190	0.00821801	MEOX2	chr7	15726014	15726064	-	chr7	15727202
kgp9943626	cg06885757	29709	0.1881	1.28e-42	-0.0800942	0.000999001	3.45e-35	2.22e-33	146	0.00777539	HIVEP3	chr1	42089531	42089581	-	chr1	42059822
kgp3475021	cg06893172	-9281	0.3696	5.28e-17	0.0944995	0.000999001	5.41e-14	1.17e-12	72	0.0103438	HORMAD1	chr1	150693382	150693433	+	chr1	150702663
rs2297634	cg06895831	10058	0.4538	2.88e-32	-0.0544601	0.000999001	1.87e-26	8.37e-25	276	0.00590585	ABCA4	chr1	94587026	94587077	-	chr1	94576968
kgp8330494	cg06897442	-1808	0.2112	1.56e-13	0.0657825	0.000999001	8.97e-11	1.49e-09	146	0.00883669	PCDHB19P	chr5	140620234	140620284	-	chr5	140622042
rs17160669	cg06903451	17581	0.2937	2.87e-26	-0.0679608	0.000999001	1.07e-21	3.83e-20	66	0.00695067	CCNL2	chr1	1323142	1323192	-	chr1	1305561
rs2514949	cg06903465	7532	0.4257	1.66e-37	0.0789947	0.000999001	1.71e-31	9.55e-30	177	0.00885526	SAMD12	chr8	119222516	119222566	+	chr8	119214984
rs10512646	cg06904356	10435	0.2525	2.48e-14	-0.0600097	0.000999001	5.97e-11	1e-09	285	0.00648194	IRX4	chr5	1849933	1849984	-	chr5	1839498
kgp748296	cg06907418	-20643	0.241	3.06e-46	-0.184524	0.000999001	5.39e-41	4.25e-39	258	0.0185727	TRPV3	chr17	3438857	3438907	+	chr17	3459500
kgp3072968	cg06923233	4969	0.3333	2.43e-36	-0.0803561	0.000999001	1.97e-30	1.05e-28	164	0.00945202	PRSS22	chr16	2899061	2899111	+	chr16	2894092
kgp2766394	cg06926377	5887	0.4653	5.37e-167	-0.226106	0.000999001	2.94e-146	1.8e-143	177	0.0260716	BUB1B	chr15	40443853	40443903	+	chr15	40437966
kgp8681877	cg06936155	-1290	0.3663	8.99e-56	0.102992	0.000999001	5.99e-49	6.1e-47	152	0.0145399	BARHL2	chr1	91192401	91192452	-	chr1	91193691
rs1055043	cg06938601	-114673	0.3432	2.94e-18	0.0635189	0.000999001	4.89e-14	1.06e-12	373	0.00545234	TCERG1L	chr10	132942685	132942736	+	chr10	133057358
rs9314895	cg06939402	703	0.3069	2.35e-30	0.0677075	0.000999001	4.46e-24	1.79e-22	180	0.0102153	RASA3	chr13	114876471	114876521	-	chr13	114875768
kgp760438	cg06951626	-11291	0.269	1.44e-14	0.057418	0.000999001	2.26e-11	3.95e-10	161	0.00615872	ABCC9	chr12	22095280	22095331	-	chr12	22106571
rs2286260	cg06952099	-2617	0.2772	9.67e-09	0.0830809	0.000999001	4.84e-06	4.65e-05	201	0.0105559	SP8	chr7	20818656	20818707	+	chr7	20821273
rs10903129	cg06961873	56793	0.4488	6.68e-277	-0.423501	0.000999001	6.8e-265	1.11e-260	63	0.0386826	TMEM57	chr1	25825730	25825780	-	chr1	25768937	gap-probe
kgp8586507	cg06968724	-10174	0.2805	3.39e-18	0.169561	0.000999001	3.39e-14	7.47e-13	287	0.0183752	ABR	chr17	1012578	1012629	+	chr17	1022752	gap-probe
kgp1021563	cg06969206	-2895	0.2442	2.99e-59	0.0545681	0.000999001	1.89e-49	1.95e-47	212	0.00684546	HHIPL1	chr14	100111183	100111233	+	chr14	100114078
rs12771555	cg06972641	-18814	0.2624	2.65e-17	0.0549659	0.000999001	3.43e-13	7e-12	211	0.00558457	NCRNA00200	chr10	1200199	1200249	+	chr10	1219013
kgp11830429	cg06975067	631	0.4323	7.21e-18	-0.11205	0.000999001	5.78e-14	1.25e-12	185	0.0171646	GJA3	chr13	20692475	20692526	-	chr13	20691844
kgp2909373	cg06980252	423	0.4247	2.9e-43	-0.0880313	0.000999001	4.58e-36	3.04e-34	179	0.0148461	CREB3L2	chr7	137605253	137605303	+	chr7	137604830
kgp4471334	cg06981781	-2998	0.2541	1.97e-40	-0.0540211	0.000999001	1.8e-34	1.13e-32	162	0.00674727	EGF	chr4	110842888	110842938	+	chr4	110845886
kgp6043032	cg06994502	9582	0.2657	4.91e-24	0.0623054	0.000999001	4.4e-19	1.34e-17	299	0.00679214	MGAT5B	chr17	74846088	74846138	-	chr17	74836506
rs11724804	cg07002902	-5259	0.462	9.33e-14	0.059174	0.000999001	1.02e-10	1.68e-09	144	0.00690633	DGKQ	chr4	960520	960570	+	chr4	965779
rs6938690	cg07015256	-30921	0.4406	2.24e-43	0.112354	0.000999001	3.63e-34	2.25e-32	1151	0.0108668	TAP2	chr6	32800540	32800591	+	chr6	32831461
kgp5926591	cg07022591	-1778	0.3201	6.49e-23	0.0738094	0.000999001	4.67e-18	1.34e-16	111	0.00993859	EFNA5	chr5	106434714	106434764	-	chr5	106436492
rs2360954	cg07030704	27009	0.4389	1.12e-35	0.0630453	0.000999001	9.24e-30	4.78e-28	130	0.00617959	NCAM1	chr11	112792759	112792809	+	chr11	112765750
rs2839536	cg07034561	10222	0.3267	1.26e-126	0.0788138	0.000999001	1.22e-117	4.72e-115	296	0.00853197	RSPH1	chr21	43916109	43916159	-	chr21	43905887
kgp3645869	cg07041428	-300	0.2508	8.63e-33	0.0823499	0.000999001	3e-29	1.52e-27	105	0.0144294	TACC3	chr4	1763018	1763069	+	chr4	1763318
rs1811469	cg07042489	-13702	0.4043	5.05e-72	0.0857004	0.000999001	2.09e-61	2.92e-59	81	0.008997	SLC38A9	chr5	54986862	54986912	+	chr5	55000564
rs2272572	cg07068956	44934	0.1865	4.66e-27	-0.106271	0.000999001	9.74e-20	3.1e-18	101	0.00991877	ZAN	chr7	100330822	100330873	-	chr7	100285888
rs10495563	cg07078329	35088	0.4736	2.42e-27	0.0573981	0.000999001	1.01e-22	3.77e-21	149	0.00548515	ADAM17	chr2	9697298	9697348	+	chr2	9662210
rs6771876	cg07078958	11956	0.1914	3.49e-20	0.0576931	0.000999001	2.42e-16	6.23e-15	141	0.00614734	SH3BP5	chr3	15311183	15311233	+	chr3	15299227
rs4734684	cg07079489	622	0.2822	6.99e-97	-0.0696741	0.000999001	6.7e-78	1.34e-75	239	0.0106949	ATP6V1C1	chr8	104083033	104083083	-	chr8	104082411
rs1058319	cg07091478	4900	0.1871	2.43e-20	-0.0922965	0.000999001	4.87e-14	1.06e-12	136	0.0108485	ZBTB46	chr20	62379289	62379339	-	chr20	62374389	gap-probe
rs244836	cg07099991	-727	0.335	1.42e-19	-0.0609077	0.000999001	5.78e-15	1.35e-13	517	0.00945165	WFDC1	chr16	84335188	84335238	-	chr16	84335915
kgp6811298	cg07105421	-8691	0.2789	1.65e-26	-0.0641376	0.000999001	6.55e-22	2.36e-20	165	0.00707128	KIAA1751	chr1	1905574	1905625	+	chr1	1914265
rs4441708	cg07124719	-2376	0.2789	1.52e-46	-0.0539248	0.000999001	4.33e-36	2.88e-34	142	0.00693654	GDEP	chr4	80748552	80748602	+	chr4	80750928
kgp10915763	cg07127762	-11501	0.3036	1.78e-17	-0.0575492	0.000999001	5.58e-14	1.21e-12	162	0.00615476	FGF12	chr3	192445040	192445090	+	chr3	192456541
rs11712115	cg07133434	-8625	0.2574	1.29e-106	-0.234483	0.000999001	2.66e-93	7.2e-91	95	0.0259069	RPN1	chr3	128395644	128395694	-	chr3	128404269	gap-probe
rs10429978	cg07134368	-3636	0.3911	5.54e-150	-0.295755	0.000999001	1.22e-136	6.45e-134	162	0.0361943	TSNAX-DISC1	chr1	231820026	231820076	-	chr1	231823662	gap-probe
rs2747431	cg07134666	-165	0.3069	1.04e-23	-0.0916564	0.000999001	4.62e-18	1.33e-16	797	0.0179297	ZFP57	chr6	29648399	29648450	+	chr6	29648564
kgp2088943	cg07138437	1462	0.3284	9.01e-39	0.0593441	0.000999001	3.39e-34	2.1e-32	215	0.00817988	DYSF	chr2	71787615	71787665	+	chr2	71786153
kgp2989780	cg07140289	5886	0.2244	8.87e-17	-0.0590095	0.000999001	1.15e-12	2.25e-11	216	0.00680422	LOC731779	chr8	142299683	142299734	+	chr8	142293797
rs2293881	cg07140751	-20908	0.434	3.19e-23	0.0664161	0.000999001	9.55e-19	2.86e-17	227	0.00667634	P2RX5	chr17	3599230	3599280	+	chr17	3620138
rs6938690	cg07156249	-8550	0.4406	3.11e-52	0.0730514	0.000999001	1.94e-42	1.6e-40	1037	0.00806848	PSMB9	chr6	32822911	32822961	+	chr6	32831461
rs841163	cg07159802	11108	0.17	1.19e-15	-0.073454	0.000999001	1.82e-11	3.21e-10	212	0.0078888	OR1C1	chr1	247921568	247921618	+	chr1	247910460
rs2920126	cg07161603	12611	0.264	2.19e-26	0.0815461	0.000999001	3.43e-21	1.19e-19	187	0.00863965	ANK1	chr8	41508618	41508668	+	chr8	41496007
kgp232981	cg07166784	-46	0.2429	1.43e-34	0.0793088	0.000999001	5.39e-28	2.6e-26	130	0.0407567	APITD1	chr1	10508653	10508703	-	chr1	10508699
kgp6740337	cg07169618	1122	0.3366	2.52e-24	-0.0621978	0.000999001	4.29e-19	1.31e-17	265	0.00879864	SLC35F3	chr1	234459790	234459840	-	chr1	234458668
rs4908449	cg07173049	-2763	0.2838	2.72e-33	-0.081473	0.000999001	3.79e-27	1.75e-25	202	0.0102808	CAMTA1	chr1	7289937	7289987	+	chr1	7292700
rs11118598	cg07185695	18142	0.2195	3.98e-16	-0.0518395	0.000999001	1.22e-12	2.38e-11	159	0.00528791	MOSC1	chr1	220959586	220959636	+	chr1	220941444
rs16840639	cg07209298	-28880	0.2228	3.24e-20	0.0867989	0.000999001	1.71e-15	4.15e-14	68	0.00845375	CFHR1	chr1	196795893	196795943	-	chr1	196824773
rs2919051	cg07210261	-7029	0.297	6.29e-23	0.0576618	0.000999001	6.42e-19	1.94e-17	133	0.00652006	CLASP1	chr2	122088611	122088661	-	chr2	122095640
rs2173199	cg07219303	-30524	0.3135	1.09e-114	-0.156276	0.000999001	1.09e-97	3.16e-95	176	0.0151385	ADH6	chr4	100140855	100140905	-	chr4	100171379
rs16854335	cg07231955	-75065	0.3102	5.29e-17	0.120003	0.000999001	2.65e-13	5.44e-12	110	0.0106896	MECOM	chr3	169386506	169386557	+	chr3	169461571
rs3737807	cg07233700	-246	0.363	7.35e-104	-0.107149	0.000999001	1.55e-94	4.27e-92	103	0.0214418	SMPDL3B	chr1	28261656	28261706	-	chr1	28261902
rs6987095	cg07236562	904	0.3152	2.5e-42	0.0625735	0.000999001	7.01e-37	4.8e-35	211	0.00911645	LOC157381	chr8	125879220	125879270	-	chr8	125878316
rs2850889	cg07241573	2092	0.3614	2.84e-11	0.0504584	0.000999001	5.04e-08	6.29e-07	392	0.00661909	GALR1	chr18	74960699	74960749	+	chr18	74958607
rs17134567	cg07249765	835	0.3251	1.3e-39	-0.219222	0.000999001	1.02e-31	5.73e-30	383	0.0322909	SDK1	chr7	4244593	4244644	-	chr7	4243758
kgp5788705	cg07250916	128891	0.4769	1.81e-11	-0.0794414	0.000999001	2.5e-08	3.24e-07	218	0.00675112	SMOC2	chr6	168939616	168939666	-	chr6	168810725
rs4865614	cg07262873	27108	0.4059	9.6e-50	0.0562121	0.000999001	1.11e-41	8.91e-40	81	0.00550584	SLC38A9	chr5	54987717	54987767	-	chr5	54960609
rs12661820	cg07281125	-15	0.4109	5.12e-27	0.0705089	0.000999001	3.52e-21	1.22e-19	311	0.0193834	RPS6KA2	chr6	166984641	166984692	-	chr6	166984656
rs10211527	cg07287078	22038	0.2442	2.01e-39	-0.211468	0.000999001	5.04e-33	3e-31	153	0.0211406	OTOF	chr2	26702031	26702081	-	chr2	26679993	gap-probe
rs495336	cg07294406	2035	0.4686	7.5e-16	0.0763587	0.000999001	6.33e-13	1.26e-11	45	0.0100533	INTS4L1	chr7	64700535	64700586	+	chr7	64698500
rs4386359	cg07319199	19208	0.3729	4.46e-62	-0.290115	0.000999001	1.09e-52	1.24e-50	236	0.029406	ANTXR1	chr2	69273235	69273285	-	chr2	69254027	gap-probe
kgp4374443	cg07320883	4950	0.3053	3.57e-21	0.0756974	0.000999001	1.02e-16	2.7e-15	168	0.00890809	C15orf26	chr15	81408453	81408503	+	chr15	81403503
rs7606147	cg07332943	1178	0.2954	5.28e-30	0.117322	0.000999001	6.42e-24	2.56e-22	193	0.016488	ALLC	chr2	4295307	4295357	-	chr2	4294129
rs2271567	cg07335376	-2030	0.2756	1.47e-104	0.104859	0.000999001	6.16e-96	1.74e-93	93	0.0137668	MRPL15	chr8	55047225	55047275	+	chr8	55049255
rs4075861	cg07348845	1729	0.3168	1.13e-208	0.237357	0.000999001	1.76e-175	1.76e-172	131	0.0319555	CDC42BPA	chr1	227544540	227544590	+	chr1	227542811	gap-probe
rs2071477	cg07353306	-26300	0.4455	3.1e-36	0.0911848	0.000999001	3.47e-29	1.75e-27	1149	0.00896289	TAP2	chr6	32799048	32799098	-	chr6	32825348
kgp5967783	cg07362164	287	0.2327	4.09e-26	-0.0608759	0.000999001	2.42e-21	8.46e-20	407	0.0104437	XKR5	chr8	6664231	6664281	-	chr8	6663944
kgp6873065	cg07365741	589	0.3198	3.45e-103	-0.279077	0.000999001	2.81e-90	7.25e-88	292	0.0431701	LOC154449	chr6	170478384	170478434	-	chr6	170477795	gap-probe
kgp4466834	cg07370315	32869	0.1865	7.05e-30	0.0619766	0.000999001	5.75e-25	2.41e-23	131	0.0059582	MIR138-1	chr3	44106887	44106937	-	chr3	44074018
kgp3160872	cg07371504	-93	0.3564	8e-58	0.0647551	0.000999001	7.63e-48	7.49e-46	258	0.0142529	TRPV3	chr17	3433450	3433501	+	chr17	3433543
rs6498130	cg07371747	2142	0.3316	1.87e-27	-0.0539956	0.000999001	1.18e-22	4.41e-21	169	0.00706073	CIITA	chr16	11012292	11012342	+	chr16	11010150
rs7722773	cg07380705	62539	0.4521	4e-17	0.0780719	0.000999001	1.21e-13	2.56e-12	174	0.00706892	CRHBP	chr5	76249847	76249897	-	chr5	76187308
kgp8938801	cg07385423	-1238	0.2591	4.07e-42	0.0697493	0.000999001	5.25e-35	3.36e-33	120	0.00979231	FCRLB	chr1	161697574	161697624	+	chr1	161698812
rs943967	cg07387429	2883	0.2624	1.28e-25	0.0530939	0.000999001	5.1e-21	1.75e-19	160	0.00664937	LOR	chr1	153234759	153234810	-	chr1	153231876
kgp4690504	cg07389273	-82623	0.4538	4.79e-32	0.0642546	0.000999001	1.43e-26	6.43e-25	381	0.00567577	TCERG1L	chr10	133019959	133020009	-	chr10	133102582
rs854573	cg07404485	-1260	0.2822	3.1e-45	-0.0663693	0.000999001	1.02e-36	6.96e-35	253	0.00940355	PON1	chr7	94953603	94953653	-	chr7	94954863
rs8053043	cg07413957	23297	0.3894	3.1e-41	-0.0996213	0.000999001	6.45e-35	4.11e-33	119	0.00990434	CYB5B	chr16	69478031	69478081	-	chr16	69454734
kgp9238000	cg07414060	-16479	0.2277	3.85e-62	-0.0609048	0.000999001	1.69e-51	1.86e-49	106	0.0062724	CEP72	chr5	641353	641403	+	chr5	657832
rs3821150	cg07416916	30605	0.2046	2.69e-27	0.0626357	0.000999001	1.46e-22	5.44e-21	287	0.00606309	FEZ2	chr2	36825838	36825888	-	chr2	36795233
kgp5532542	cg07422735	329	0.09028	7.94e-116	-0.352249	0.000999001	4.21e-90	1.08e-87	215	0.0592471	WNT7B	chr22	46323037	46323087	-	chr22	46322708	gap-probe
rs452989	cg07424440	35818	0.4868	4.98e-23	-0.0600402	0.000999001	2.01e-18	5.88e-17	84	0.00572634	EIF2B3	chr1	45453002	45453053	+	chr1	45417184
kgp4465435	cg07428713	125276	0.2327	3.71e-07	0.0509151	0.000999001	3.9e-05	0.00032324	60	0.00433626	PSMA8	chr18	23713407	23713457	+	chr18	23588131	gap-probe
kgp8229609	cg07429087	88961	0.4505	5.26e-28	0.0852829	0.000999001	2.71e-23	1.05e-21	119	0.00748322	NMUR2	chr5	151771556	151771606	-	chr5	151682595
kgp2556185	cg07434284	-2136	0.3663	1.46e-20	0.0543459	0.000999001	1.46e-16	3.81e-15	168	0.00713227	CPLX1	chr4	779641	779691	-	chr4	781777
rs805271	cg07455790	7434	0.4356	4.08e-39	-0.0711009	0.000999001	9.49e-31	5.13e-29	298	0.00797013	LY6G5C	chr6	31650685	31650736	-	chr6	31643251
kgp8465243	cg07460376	-69726	0.06169	0.000190632	0.0765696	0.013986	0.00836168	0.0393842	46	0.00659537	ZNF681	chr19	23941575	23941625	+	chr19	24011301	gap-probe
rs2017409	cg07473553	-14312	0.2871	1.35e-50	0.0903037	0.000999001	2.38e-42	1.96e-40	74	0.00943712	ALG1L	chr3	125655407	125655457	+	chr3	125669719
rs2271139	cg07474670	-8573	0.3457	2.16e-124	-0.387353	0.000999001	4.17e-109	1.42e-106	240	0.0428257	NCOR2	chr12	124830967	124831017	-	chr12	124839540	gap-probe
kgp5481647	cg07480446	330	0.4769	1.83e-46	-0.0617401	0.000999001	1.01e-36	6.84e-35	195	0.0103799	KLHL30	chr2	239069526	239069576	-	chr2	239069196
rs3873332	cg07482223	3243	0.2706	6.83e-265	-0.334611	0.000999001	3.86e-212	8.82e-209	727	0.0414653	SFTA2	chr6	30899233	30899283	+	chr6	30895990	gap-probe
kgp4546144	cg07486085	-3199	0.2772	3.88e-31	-0.0510156	0.000999001	6.3e-27	2.88e-25	91	0.00632068	KCNH7	chr2	163625066	163625116	+	chr2	163628265
kgp255088	cg07493516	-1568	0.2591	2.89e-16	-0.0988634	0.000999001	1.42e-12	2.75e-11	93	0.0135559	GSX2	chr4	54957504	54957555	-	chr4	54959072
kgp7051077	cg07501029	722	0.4406	2.06e-69	-0.330585	0.000999001	1.08e-59	1.45e-57	291	0.0496906	KIF26B	chr1	245843879	245843929	-	chr1	245843157	gap-probe
kgp7867245	cg07505457	-7084	0.3944	8.71e-13	0.062128	0.000999001	3.58e-09	5.07e-08	190	0.00700754	ZMAT4	chr8	40343440	40343490	+	chr8	40350524
rs889688	cg07505478	-21	0.2483	2.75e-100	0.168683	0.000999001	1.61e-89	4.08e-87	68	0.0545716	RRN3P2	chr16	29193317	29193368	+	chr16	29193338	gap-probe
rs2296063	cg07505719	129720	0.3663	3.67e-08	0.0712767	0.000999001	1.03e-06	1.09e-05	26	0.0060543	FAM22A	chr10	88982662	88982713	+	chr10	88852942
rs12446288	cg07506299	345	0.3482	9.04e-23	-0.0510148	0.000999001	9.59e-20	3.05e-18	50	0.00852171	MYLPF	chr16	30389054	30389105	-	chr16	30388709
kgp4214444	cg07506599	1801	0.4604	1.31e-13	-0.113173	0.000999001	2.81e-10	4.45e-09	260	0.0150394	PTPRN2	chr7	157449167	157449218	-	chr7	157447366
rs899102	cg07519816	-7734	0.4769	1.74e-14	0.130341	0.000999001	3.75e-11	6.43e-10	85	0.0145575	TCF4	chr18	53447595	53447646	+	chr18	53455329
kgp5899431	cg07522661	1215	0.3267	8.1e-53	0.0796309	0.000999001	5.41e-45	4.84e-43	78	0.0111447	CD14	chr5	140008226	140008276	-	chr5	140007011
kgp8867857	cg07525782	-56990	0.4224	2.56e-49	0.104166	0.000999001	4.94e-40	3.79e-38	113	0.00951382	TARS	chr5	33324591	33324641	-	chr5	33381581
kgp7251855	cg07529122	3852	0.3762	1.24e-10	-0.0549019	0.000999001	2.16e-07	2.5e-06	136	0.00663866	SLC19A1	chr21	47054489	47054540	-	chr21	47050637
kgp2143315	cg07529955	1120	0.2574	5.89e-17	-0.080858	0.000999001	1.98e-13	4.1e-12	208	0.0115872	MIR1253	chr17	2663165	2663215	+	chr17	2662045
rs3751189	cg07533511	645	0.2756	8.64e-26	0.0574081	0.000999001	1.07e-20	3.58e-19	268	0.00897901	PLXNC1	chr12	94580931	94580981	+	chr12	94580286
kgp5785514	cg07536914	5524	0.302	3.91e-09	-0.0501583	0.000999001	7.46e-07	8.04e-06	177	0.00581446	SLC26A3	chr7	107483751	107483802	-	chr7	107478227
rs6486617	cg07538372	134347	0.3383	3.02e-20	-0.0516707	0.000999001	1.23e-14	2.8e-13	248	0.00437597	GPR133	chr12	131572384	131572434	+	chr12	131438037
kgp7213323	cg07540084	1945	0.3779	1.98e-20	0.0891381	0.000999001	2.28e-15	5.5e-14	313	0.0117288	IRX2	chr5	2537160	2537210	-	chr5	2535215
rs646998	cg07545846	-70202	0.467	1.29e-80	0.114658	0.000999001	2.19e-69	3.66e-67	166	0.0102748	JAM3	chr11	133940520	133940570	+	chr11	134010722
kgp1196232	cg07547054	-244	0.3729	2.3e-39	0.0562387	0.000999001	9.47e-32	5.33e-30	198	0.0102153	MREG	chr2	216577323	216577373	+	chr2	216577567
rs7567615	cg07548255	-12414	0.3317	8.2e-19	0.0503827	0.000999001	2.03e-15	4.91e-14	139	0.00534466	SH3RF3	chr2	109746754	109746804	+	chr2	109759168
kgp18885571	cg07550819	-2642	0.3894	3.5e-59	-0.138318	0.000999001	7.09e-48	6.98e-46	173	0.0175529	ERC1	chr12	1482931	1482981	+	chr12	1485573
rs4410241	cg07563363	-226	0.3053	7.4e-30	0.0574445	0.000999001	1.26e-23	4.93e-22	158	0.0118393	RPRM	chr2	154143627	154143677	-	chr2	154143853
rs578065	cg07563400	85049	0.462	9.43e-23	-0.0549539	0.000999001	7.81e-19	2.35e-17	70	0.00484157	ADORA2B	chr17	15849556	15849606	+	chr17	15764507
rs7157977	cg07570069	1306	0.3086	2.9e-85	-0.073657	0.000999001	8.49e-70	1.43e-67	90	0.0103189	HEATR5A	chr14	31859515	31859565	+	chr14	31858209
kgp2629115	cg07572930	-1514	0.269	1.62e-35	0.0620351	0.000999001	1.4e-29	7.2e-28	326	0.00847031	CMIP	chr16	81527107	81527157	+	chr16	81528621
kgp10711521	cg07578611	6591	0.1931	1.11e-13	-0.0674595	0.000999001	1.11e-10	1.83e-09	179	0.00766457	KCNG2	chr18	77627426	77627477	-	chr18	77620835
rs2292097	cg07580975	-485	0.236	8.99e-35	-0.0602183	0.000999001	9.16e-28	4.37e-26	127	0.0101064	GPR25	chr1	200843283	200843333	-	chr1	200843768
kgp8672102	cg07581883	-15333	0.434	3.49e-35	0.0686894	0.000999001	1.13e-29	5.85e-28	85	0.00713186	ROPN1B	chr3	125676815	125676865	-	chr3	125692148
kgp5184569	cg07587117	-17617	0.368	1.15e-53	0.0827632	0.000999001	1.81e-47	1.76e-45	74	0.00846532	CASKIN1	chr16	2239488	2239538	+	chr16	2257105
rs1465403	cg07591530	-8137	0.2228	3.16e-112	-0.152326	0.000999001	7.92e-98	2.3e-95	152	0.0169168	FABP6	chr5	159614282	159614332	+	chr5	159622419
rs2875859	cg07595943	578	0.297	3.13e-42	-0.100144	0.000999001	5.86e-36	3.88e-34	412	0.015955	ADAD2	chr16	84224900	84224951	+	chr16	84224322
kgp22828592	cg07600533	-2665	0.2343	1.15e-12	0.0780915	0.000999001	2.32e-09	3.35e-08	195	0.00989962	KLHDC7B	chr22	50986030	50986081	+	chr22	50988695
kgp12455254	cg07609200	5247	0.3779	3.52e-50	0.136557	0.000999001	4.91e-44	4.26e-42	135	0.0159592	C11orf90	chr11	93583252	93583303	+	chr11	93578005
kgp12184534	cg07612827	598	0.4769	2.62e-84	0.124282	0.000999001	6.94e-73	1.25e-70	221	0.0191837	FLJ25758	chr19	7005130	7005180	-	chr19	7004532
kgp6712115	cg07613047	10322	0.2261	2.29e-10	0.0503697	0.000999001	9.39e-08	1.13e-06	137	0.00544704	ACVR2A	chr2	148358469	148358519	-	chr2	148348147
kgp4056452	cg07620573	-137183	0.4521	9.57e-08	0.0660824	0.000999001	2.94e-05	0.000249232	189	0.00558504	FGF12	chr3	192289293	192289343	+	chr3	192426476
rs171408	cg07629391	3311	0.2855	4.11e-48	-0.066368	0.000999001	4.24e-38	3.04e-36	287	0.00817251	LOH3CR2A	chr3	8612231	8612281	-	chr3	8608920
rs4759841	cg07635485	47300	0.4884	1.25e-10	-0.0518979	0.000999001	1.68e-07	1.97e-06	246	0.00482175	GPR133	chr12	131622690	131622740	+	chr12	131575390
rs578065	cg07651906	84321	0.462	8.29e-31	-0.126497	0.000999001	5.34e-28	2.57e-26	70	0.0111531	ADORA2B	chr17	15848828	15848878	+	chr17	15764507
kgp1340343	cg07652447	23622	0.3515	1.19e-16	-0.0552127	0.000999001	1.13e-11	2.04e-10	193	0.00548401	C8orf51	chr8	144437379	144437429	+	chr8	144413757
rs28362590	cg07671752	3406	0.2393	1.53e-36	0.0639753	0.000999001	8.15e-31	4.42e-29	71	0.00787931	MXD3	chr5	176734858	176734908	+	chr5	176731452
kgp3387160	cg07675998	8158	0.3894	1.63e-33	0.0924696	0.000999001	2.3e-27	1.08e-25	115	0.0102593	SLC22A11	chr11	64268265	64268316	-	chr11	64260107
rs210134	cg07679836	8164	0.2657	1.41e-85	-0.130855	0.000999001	2.08e-71	3.63e-69	206	0.0145169	BAK1	chr6	33548373	33548423	-	chr6	33540209
rs655089	cg07686394	-181	0.4571	5.86e-74	-0.35533	0.000999001	7.22e-65	1.09e-62	174	0.0804125	CCND1	chr11	69448394	69448444	-	chr11	69448575	gap-probe
kgp8791197	cg07686872	-6832	0.05292	9.97e-06	-0.08652	0.001998	0.0012612	0.00765081	175	0.00974008	MNX1	chr7	156794829	156794879	-	chr7	156801661
kgp427829	cg07689252	10783	0.3498	1.23e-69	0.117757	0.000999001	3.02e-59	4.01e-57	167	0.0126748	GAL3ST2	chr2	242713966	242714017	-	chr2	242703183
rs4874159	cg07691531	-10291	0.3102	4.88e-33	0.242322	0.000999001	2.22e-28	1.09e-26	182	0.0262275	NAPRT1	chr8	144660659	144660709	+	chr8	144670950
kgp8228406	cg07693931	43918	0.3218	4.11e-11	0.0724726	0.000999001	1.55e-08	2.05e-07	120	0.00677866	RARRES1	chr3	158449684	158449735	-	chr3	158405766
rs8059599	cg07695654	3804	0.4241	6.28e-09	-0.0619574	0.000999001	8.39e-06	7.78e-05	448	0.00752615	MTHFSD	chr16	86562338	86562389	+	chr16	86558534
kgp10571182	cg07697895	-59979	0.2327	1.59e-05	-0.088577	0.002997	0.00161279	0.00950644	97	0.00797462	WNT2	chr7	116963258	116963309	+	chr7	117023237
rs1046988	cg07703391	6930	0.2607	2.77e-190	-0.39881	0.000999001	8.9e-153	5.92e-150	174	0.045057	PPIE	chr1	40225995	40226045	-	chr1	40219065	gap-probe
rs17393663	cg07708453	169	0.1815	7.67e-63	0.147705	0.000999001	1.45e-54	1.73e-52	166	0.0273392	PRDM2	chr1	14031984	14032034	-	chr1	14031815
kgp9017437	cg07720865	-9535	0.4967	5.5e-37	-0.0786312	0.000999001	3.04e-31	1.68e-29	115	0.00858144	MFSD9	chr2	103352342	103352392	+	chr2	103361877
kgp4690504	cg07723599	-66524	0.4538	8.64e-54	0.11276	0.000999001	4.78e-43	4.02e-41	389	0.010155	TCERG1L	chr10	133036058	133036108	-	chr10	133102582
kgp9915157	cg07724896	89999	0.2343	3.57e-21	-0.0525746	0.000999001	3.53e-15	8.38e-14	180	0.00460896	SVIL	chr10	29780678	29780728	+	chr10	29690679
kgp748296	cg07740110	-20347	0.241	3.27e-52	-0.132695	0.000999001	1.64e-45	1.5e-43	258	0.0133821	TRPV3	chr17	3439153	3439203	-	chr17	3459500
rs10849891	cg07741840	-17883	0.2989	9.98e-133	-0.159912	0.000999001	4.07e-118	1.6e-115	74	0.0163407	KDM2B	chr12	121893719	121893769	-	chr12	121911602	gap-probe
kgp4617273	cg07746943	15710	0.4356	3.68e-07	0.061235	0.000999001	0.000151816	0.00112946	246	0.00633244	CHL1	chr3	238614	238665	+	chr3	222904
kgp5744071	cg07755390	3111	0.2838	6.43e-06	0.0624733	0.002997	0.00136433	0.00820038	210	0.00768786	SLC12A8	chr3	124931686	124931737	-	chr3	124928575
rs9644774	cg07755718	79618	0.2554	4.13e-21	-0.116806	0.000999001	8.86e-17	2.34e-15	219	0.0103511	MFHAS1	chr8	8639450	8639500	+	chr8	8559832
rs743401	cg07764829	8752	0.3597	1.12e-49	0.109672	0.000999001	2.51e-39	1.87e-37	1228	0.0120895	POU5F1	chr6	31133910	31133960	+	chr6	31125158
rs9935441	cg07770360	18883	0.3515	2.02e-25	0.106917	0.000999001	1.22e-19	3.86e-18	247	0.0108558	SEC14L5	chr16	5039422	5039472	-	chr16	5020539	gap-probe
rs1719288	cg07774964	-313	0.2096	3.82e-82	-0.115506	0.000999001	6.12e-71	1.06e-68	100	0.0215069	PLEKHO2	chr15	65133055	65133106	-	chr15	65133368
kgp6776500	cg07776626	12565	0.3185	4.28e-41	-0.101776	0.000999001	5.65e-35	3.61e-33	133	0.0107872	PENK	chr8	57350775	57350825	+	chr8	57338210
rs10484457	cg07791065	-635	0.3201	1.33e-127	-0.196233	0.000999001	1.05e-107	3.5e-105	119	0.0312175	MARCKS	chr6	113786001	113786051	-	chr6	113786636	gap-probe
rs10795033	cg07795447	-109	0.5	6.89e-122	0.166744	0.000999001	1.68e-108	5.64e-106	231	0.0354057	PITRM1	chr10	3446963	3447013	+	chr10	3447072
kgp3831542	cg07798386	-3059	0.06301	2.5e-19	-0.121816	0.000999001	3.19e-12	6e-11	69	0.0152398	HOOK2	chr19	12873983	12874033	-	chr19	12877042	gap-probe
rs3754983	cg07802350	13	0.1931	3.18e-10	0.0696502	0.000999001	3.55e-07	4e-06	167	0.0166243	HOXD13	chr2	176956523	176956574	-	chr2	176956510
rs2288020	cg07804857	-1566	0.2954	2.57e-81	0.13196	0.000999001	6.64e-68	1.08e-65	415	0.0180974	LRRC50	chr16	84208172	84208222	-	chr16	84209738
kgp4690504	cg07810282	-44031	0.4538	5.02e-26	0.0829436	0.000999001	1.4e-20	4.66e-19	404	0.00775868	TCERG1L	chr10	133058551	133058602	-	chr10	133102582
rs1463623	cg07814122	-2306	0.3416	9.12e-72	-0.100991	0.000999001	3.41e-61	4.75e-59	148	0.013041	KIAA1467	chr12	13196942	13196992	+	chr12	13199248
rs6486617	cg07816006	-36782	0.3383	8.87e-27	-0.0784376	0.000999001	1.83e-22	6.79e-21	206	0.00746307	GPR133	chr12	131401255	131401305	-	chr12	131438037
rs10019555	cg07824172	26217	0.4356	3.35e-17	0.0626852	0.000999001	1.94e-13	4.04e-12	82	0.00615999	TACR3	chr4	104641498	104641548	-	chr4	104615281
rs12268726	cg07828472	-1202	0.2855	1.38e-41	0.0738667	0.000999001	7.97e-35	5.07e-33	144	0.0105423	MGMT	chr10	131323936	131323986	-	chr10	131325138
kgp11300112	cg07838427	-741	0.3218	3.66e-34	0.0816513	0.000999001	2.01e-28	9.85e-27	110	0.0123539	KRI1	chr19	10665927	10665978	+	chr19	10666668
kgp4484762	cg07846311	23021	0.3647	1.1e-06	-0.0525969	0.001998	0.000160284	0.00118687	133	0.00523139	ARL9	chr4	57371926	57371977	+	chr4	57348905
kgp1511880	cg07849384	4044	0.4868	2.09e-70	0.158253	0.000999001	1.08e-60	1.48e-58	142	0.019082	MEIS1	chr2	66659536	66659586	+	chr2	66655492
rs1039255	cg07850323	-283	0.4736	1.49e-96	-0.36894	0.000999001	2e-86	4.79e-84	384	0.0706733	CNTN4	chr3	3073226	3073276	-	chr3	3073509	gap-probe
rs10073102	cg07855575	6937	0.4505	2.67e-76	-0.223768	0.000999001	1.19e-63	1.76e-61	133	0.0252781	CDH10	chr5	25393844	25393894	-	chr5	25386907
kgp9348586	cg07876162	-3358	0.4508	8.44e-19	0.0819301	0.000999001	4.48e-15	1.05e-13	319	0.010128	PALM	chr19	728126	728177	-	chr19	731484
kgp10628656	cg07878625	-2322	0.4769	2.79e-67	0.348472	0.000999001	7.76e-57	9.77e-55	149	0.0452146	ZNF212	chr7	148977597	148977647	-	chr7	148979919	gap-probe
rs2959272	cg07895576	-201	0.4274	4.76e-31	0.0558727	0.000999001	5.92e-26	2.59e-24	188	0.0120552	PPARG	chr3	12442632	12442682	-	chr3	12442833
rs3117320	cg07903144	8698	0.2706	6.71e-16	0.0513206	0.000999001	5.76e-12	1.06e-10	156	0.00566113	KIFC1	chr6	33358872	33358922	+	chr6	33350174
kgp8791197	cg07916589	-4315	0.05292	9.14e-06	-0.102868	0.000999001	0.00179536	0.0104524	175	0.0121612	MNX1	chr7	156797346	156797396	+	chr7	156801661
rs1535740	cg07923233	-54039	0.269	1.7e-17	0.144459	0.000999001	1.74e-13	3.63e-12	91	0.0132562	SLC44A5	chr1	76080726	76080777	+	chr1	76134765
rs9921920	cg07925064	-1367	0.495	9.01e-25	-0.0597147	0.000999001	1.17e-19	3.71e-18	141	0.0083564	LOC100130015	chr16	90114251	90114302	-	chr16	90115618
kgp6683780	cg07927909	-47012	0.2789	3.07e-46	-0.198592	0.000999001	1.2e-35	7.87e-34	53	0.0184632	ADAM3A	chr8	39380542	39380592	-	chr8	39427554	gap-probe
kgp957386	cg07937631	-561	0.3465	2.62e-34	-0.0782496	0.000999001	9e-29	4.47e-27	117	0.012749	RNF219	chr13	79184479	79184529	-	chr13	79185040
kgp3045936	cg07939743	-340	0.4884	1.93e-23	-0.0589249	0.000999001	1.95e-19	6.08e-18	198	0.0100989	HOPX	chr4	57507828	57507878	+	chr4	57508168
rs1872667	cg07944221	-26650	0.3366	1.9e-29	-0.0581441	0.000999001	1.08e-24	4.48e-23	73	0.00570565	RUNDC2C	chr16	29272727	29272777	+	chr16	29299377
kgp4506698	cg07944798	4304	0.0948	1.85e-05	-0.0536731	0.010989	0.00738369	0.0354546	210	0.00617816	BAHCC1	chr17	79374131	79374182	-	chr17	79369827
rs411089	cg07950803	-891	0.4818	1.92e-14	0.0547087	0.000999001	3.1e-11	5.35e-10	108	0.00805181	CD1A	chr1	158223934	158223984	+	chr1	158224825
kgp22770718	cg07959070	18314	0.4686	1.54e-26	-0.0892601	0.000999001	2.46e-22	9.05e-21	170	0.00909624	C22orf34	chr22	50026188	50026238	+	chr22	50007874
kgp12253026	cg07964754	-589	0.3564	2.97e-75	0.212229	0.000999001	2.19e-66	3.44e-64	414	0.0332553	COTL1	chr16	84650202	84650252	+	chr16	84650791
rs1888567	cg07967723	-14629	0.1815	1.55e-15	-0.0666628	0.000999001	3.49e-12	6.55e-11	415	0.00695063	EDDM3A	chr14	21199232	21199282	+	chr14	21213861
kgp1501130	cg07971797	-1016	0.3135	4.83e-63	0.171041	0.000999001	2.92e-52	3.27e-50	233	0.0246969	PIWIL3	chr22	25170371	25170421	+	chr22	25171387
kgp11140824	cg07976064	-18	0.4895	8.3e-16	-0.0720787	0.000999001	6.07e-13	1.21e-11	183	0.0202733	ARHGEF12	chr11	120435006	120435057	-	chr11	120435024
rs2289063	cg07982935	-138495	0.2541	8.63e-40	0.0601691	0.000999001	4.58e-33	2.73e-31	107	0.00508276	CHST6	chr16	75529296	75529347	-	chr16	75667791
rs2541563	cg07991586	58824	0.3944	1.59e-37	0.0597665	0.000999001	5.7e-30	2.98e-28	104	0.00544163	PAPD5	chr16	50279125	50279175	-	chr16	50220301
kgp5213503	cg07998387	-4689	0.17	2.77e-34	0.082232	0.000999001	1.94e-26	8.68e-25	209	0.00972768	IL6	chr7	22767571	22767621	+	chr7	22772260
kgp13237616	cg07998558	-89192	0.09746	5.55e-06	-0.068946	0.000999001	0.00189632	0.0109646	237	0.00598234	KCNH2	chr7	150648496	150648547	+	chr7	150737688
rs6486617	cg08002791	103766	0.3383	3.55e-29	-0.0634943	0.000999001	1.54e-22	5.72e-21	250	0.00549715	GPR133	chr12	131541803	131541853	-	chr12	131438037
rs1501619	cg08002883	-32247	0.1518	4.98e-14	-0.171405	0.000999001	1.66e-10	2.69e-09	189	0.016516	FGF12	chr3	192127407	192127458	-	chr3	192159654	gap-probe
kgp7017506	cg08010546	-4050	0.3135	2.73e-32	0.0507946	0.000999001	3.12e-26	1.38e-24	133	0.0061147	RPRML	chr17	45060287	45060337	+	chr17	45064337
rs4874159	cg08017634	-11119	0.3102	1.66e-41	0.136444	0.000999001	3.57e-34	2.21e-32	184	0.0146453	NAPRT1	chr8	144659831	144659881	+	chr8	144670950
rs17200068	cg08020808	35754	0.401	1.58e-25	-0.0681016	0.000999001	1.18e-20	3.95e-19	218	0.00649459	CMA1	chr14	24977723	24977773	-	chr14	24941969
kgp1991393	cg08024887	-348	0.2162	1.46e-29	-0.0640038	0.000999001	2.9e-23	1.11e-21	108	0.0115918	CCDC88B	chr11	64108191	64108241	-	chr11	64108539
kgp10808602	cg08029281	-259	0.2525	1.88e-43	0.181827	0.000999001	6.26e-38	4.46e-36	165	0.0326987	C1orf141	chr1	67600427	67600478	+	chr1	67600686
rs615470	cg08035213	8330	0.3119	4.21e-35	0.0715955	0.000999001	7.64e-30	3.97e-28	116	0.00792515	CHRNA3	chr15	78894318	78894368	-	chr15	78885988
rs5751491	cg08040376	5091	0.3829	2.65e-30	-0.0772026	0.000999001	3.78e-25	1.6e-23	234	0.00903421	MPPED1	chr22	43805915	43805965	-	chr22	43800824
kgp742370	cg08042027	-7003	0.1028	2.51e-06	-0.0740908	0.000999001	0.000943076	0.00590575	282	0.00833181	HDAC4	chr2	240040039	240040090	-	chr2	240047042
kgp2770906	cg08048194	-75266	0.2492	1.84e-09	-0.0556267	0.000999001	5.08e-07	5.6e-06	82	0.00495448	OR6C74	chr12	55641488	55641538	-	chr12	55716754
kgp6225746	cg08049519	-8	0.4967	8.19e-192	-0.378982	0.000999001	7.95e-167	6.72e-164	171	0.0995576	C15orf26	chr15	81412830	81412880	-	chr15	81412838	gap-probe
kgp5788705	cg08064697	3856	0.4769	1.58e-13	0.0631074	0.000999001	1.57e-10	2.54e-09	209	0.00762993	SMOC2	chr6	168814581	168814631	-	chr6	168810725
kgp8377637	cg08077673	-542	0.3498	2.92e-23	0.0505305	0.000999001	1.79e-18	5.27e-17	98	0.00828936	MEST	chr7	130126318	130126368	-	chr7	130126860	gap-probe
kgp6776222	cg08079763	99252	0.2904	1.21e-25	-0.0557899	0.000999001	7.45e-21	2.53e-19	124	0.00484879	DIP2C	chr10	679121	679171	-	chr10	579869
kgp8231441	cg08085267	-3361	0.495	6.07e-25	0.10703	0.000999001	6.79e-20	2.18e-18	113	0.0132293	C17orf57	chr17	45401783	45401833	-	chr17	45405144
rs6899874	cg08085597	2398	0.2211	2.06e-24	0.0584054	0.000999001	3.26e-16	8.29e-15	1152	0.00748379	HCG27	chr6	31164726	31164776	-	chr6	31162328
kgp113875	cg08111922	4002	0.4769	1.96e-49	-0.0637269	0.000999001	5.1e-39	3.77e-37	149	0.00769394	MGC23270	chr14	105287408	105287458	+	chr14	105283406
rs3213263	cg08112313	2951	0.3614	4.42e-56	0.0504463	0.000999001	2.71e-48	2.7e-46	174	0.00632647	XRCC1	chr19	44079105	44079155	+	chr19	44076154
kgp4621728	cg08116775	22791	0.3762	2.27e-39	0.0741503	0.000999001	6.34e-33	3.76e-31	166	0.00739134	ZFAT	chr8	135726595	135726645	+	chr8	135703804
kgp6937433	cg08117126	38075	0.368	4.84e-18	-0.0668624	0.000999001	1.96e-14	4.4e-13	237	0.00634003	COLEC11	chr2	3691651	3691701	+	chr2	3653576
rs2142569	cg08121686	37263	0.2013	6.34e-63	-0.106715	0.000999001	2.17e-52	2.44e-50	245	0.0101371	FLJ42875	chr1	2981790	2981840	-	chr1	2944527
rs907868	cg08123321	-775	0.4472	5.77e-95	-0.102264	0.000999001	1.41e-81	3.04e-79	175	0.0153655	SDC1	chr2	20370392	20370442	+	chr2	20371167
kgp8459641	cg08143045	479	0.2987	1.36e-28	-0.0772673	0.000999001	1.17e-22	4.39e-21	130	0.0127327	DNM3	chr1	171807195	171807245	+	chr1	171806716
rs13082557	cg08145590	1247	0.2063	1.56e-35	-0.0796747	0.000999001	2.22e-28	1.09e-26	209	0.0112375	C3orf15	chr3	119422161	119422211	+	chr3	119420914
rs7532692	cg08146708	143504	0.1667	2.32e-32	-0.241375	0.000999001	1.76e-27	8.26e-26	159	0.0203272	CD247	chr1	167393584	167393635	-	chr1	167250080
kgp6226410	cg08149548	55291	0.3201	5.51e-14	0.0617591	0.000999001	3.23e-11	5.57e-10	195	0.00565585	POSTN	chr13	37992174	37992224	+	chr13	37936883
rs6938690	cg08151204	-13313	0.4406	2.05e-38	0.0673804	0.000999001	2.04e-30	1.09e-28	1072	0.00710081	TAP1	chr6	32818148	32818198	-	chr6	32831461
rs3737744	cg08160980	-141740	0.3086	5.59e-25	0.0800951	0.000999001	1.8e-20	5.98e-19	65	0.00675278	POMGNT1	chr1	46668790	46668840	-	chr1	46810530
kgp6362999	cg08163163	22658	0.2426	7.44e-37	0.0717631	0.000999001	3.29e-30	1.74e-28	179	0.00715441	FAM131C	chr1	16415065	16415116	-	chr1	16392407	gap-probe
rs10795033	cg08177731	-103	0.5	1.01e-147	0.226957	0.000999001	6.88e-130	3.3e-127	231	0.141016	PITRM1	chr10	3446969	3447019	-	chr10	3447072
kgp6867412	cg08195943	-14533	0.2063	1.52e-16	0.093418	0.000999001	5.62e-13	1.13e-11	85	0.00975399	TRH	chr3	129694437	129694488	-	chr3	129708970
rs3803676	cg08197981	-337	0.4191	1.52e-63	0.110159	0.000999001	7.02e-53	8e-51	161	0.0189082	SPG7	chr16	89595769	89595819	+	chr16	89596106
kgp12572119	cg08198488	1634	0.3053	8.29e-23	0.0539433	0.000999001	2.52e-18	7.34e-17	251	0.00731908	TPM1	chr15	63333791	63333842	+	chr15	63332157
rs267193	cg08198851	887	0.4785	1.35e-134	-0.360975	0.000999001	4.97e-116	1.88e-113	194	0.0527288	BMP6	chr6	7847387	7847437	-	chr6	7846500	gap-probe
rs2037929	cg08202754	-129557	0.2376	1.57e-06	0.0545523	0.000999001	0.000400741	0.00273163	201	0.00462176	ACTR3B	chr7	152621929	152621980	-	chr7	152751486
kgp6801821	cg08203624	4585	0.3944	2e-41	0.0638146	0.000999001	3.98e-33	2.37e-31	146	0.00755915	TMEM65	chr8	125283993	125284043	-	chr8	125279408
kgp5862223	cg08204783	41621	0.2888	6.37e-13	0.0516143	0.000999001	3.09e-10	4.86e-09	82	0.00485314	ZNF709	chr19	12624679	12624729	+	chr19	12583058
rs1056835	cg08207253	-9742	0.4703	2.4e-21	-0.0510748	0.000999001	8.29e-18	2.34e-16	72	0.00556103	SUGT1L1	chr13	41496979	41497029	+	chr13	41506721
rs11628332	cg08213375	45206	0.4208	6.3e-97	0.0619418	0.000999001	1.51e-83	3.43e-81	110	0.00577807	PPP1R13B	chr14	104286347	104286397	-	chr14	104241141
kgp8519094	cg08217409	-803	0.2393	4.26e-62	0.117621	0.000999001	3.51e-52	3.92e-50	83	0.017935	RASA1	chr5	86423873	86423923	-	chr5	86424676
rs4474684	cg08227260	19707	0.462	4.03e-33	-0.0563207	0.000999001	2.49e-27	1.16e-25	272	0.0056939	LMF1	chr16	970752	970802	-	chr16	951045
rs8660	cg08229199	-7488	0.462	2.54e-15	-0.0672526	0.000999001	3.67e-11	6.29e-10	145	0.00754978	GPR135	chr14	59932239	59932289	-	chr14	59939727	gap-probe
rs7727448	cg08230177	26827	0.4851	4.02e-21	-0.0529231	0.000999001	4.83e-17	1.3e-15	175	0.00518898	TMEM174	chr5	72596772	72596822	-	chr5	72569945
kgp10385921	cg08231710	23676	0.1545	4.13e-08	0.0515141	0.000999001	6.93e-06	6.5e-05	90	0.00511513	MIB2	chr1	1566686	1566737	+	chr1	1543010
kgp10912646	cg08238375	5593	0.4637	2.97e-113	-0.2982	0.000999001	3.64e-91	9.55e-89	223	0.0345191	MCC	chr5	112483099	112483149	-	chr5	112477506	gap-probe
kgp6937433	cg08239899	37659	0.368	2.17e-20	-0.0533117	0.000999001	3.98e-16	1.01e-14	237	0.0050604	COLEC11	chr2	3691235	3691285	+	chr2	3653576
kgp11635221	cg08249296	-19344	0.2178	4.8e-68	-0.0825189	0.000999001	6.24e-57	7.88e-55	296	0.00836476	ADAMTS18	chr16	77469660	77469710	-	chr16	77489004
rs10444404	cg08251901	153	0.2426	1.46e-52	-0.0660554	0.000999001	4.91e-45	4.4e-43	177	0.0141645	ARHGDIB	chr12	15114904	15114954	+	chr12	15114751
rs7160161	cg08253809	-2455	0.4076	5.69e-135	0.330788	0.000999001	3.34e-121	1.39e-118	167	0.0425991	C14orf119	chr14	23567967	23568017	-	chr14	23570422
kgp7880551	cg08265274	-111952	0.3053	1.16e-39	0.102771	0.000999001	4.89e-31	2.67e-29	708	0.00883988	HLA-DRB5	chr6	32490444	32490494	+	chr6	32602396
rs4854366	cg08280036	-14530	0.2838	1.33e-13	0.0518768	0.000999001	5.62e-10	8.63e-09	237	0.00541279	TMEM18	chr2	731594	731644	+	chr2	746124
kgp7692269	cg08287791	67367	0.2294	4.45e-17	0.0661498	0.000999001	2.04e-13	4.23e-12	129	0.00594942	ANKS1B	chr12	100002524	100002574	-	chr12	99935157
rs3184	cg08297640	6194	0.2574	4.28e-43	-0.0523652	0.000999001	3.95e-38	2.83e-36	208	0.00599154	LRPAP1	chr4	3516708	3516759	-	chr4	3510514
kgp22779523	cg08299859	-45	0.3812	7.2e-52	-0.259815	0.000999001	8.21e-42	6.64e-40	246	0.124945	UCMA	chr10	13259224	13259274	-	chr10	13259269
rs12977913	cg08301572	2450	0.4274	4.95e-34	-0.148257	0.000999001	4.53e-28	2.18e-26	67	0.0190452	ZNF91	chr19	23300243	23300293	+	chr19	23297793
kgp8791197	cg08309529	-3878	0.05292	1.29e-06	-0.115829	0.001998	0.000403046	0.00274591	175	0.0140226	MNX1	chr7	156797783	156797833	-	chr7	156801661
kgp11949544	cg08310519	-16661	0.1947	2.29e-36	-0.152624	0.000999001	4.6e-22	1.67e-20	219	0.0157103	ME3	chr11	86305149	86305199	-	chr11	86321810	gap-probe
rs10951960	cg08320316	26972	0.2789	1.64e-119	-0.354499	0.000999001	2.32e-106	7.56e-104	108	0.0347394	RNF216	chr7	5812697	5812747	-	chr7	5785725	gap-probe
rs2735067	cg08325845	23779	0.2261	2.76e-21	0.0517264	0.000999001	2.85e-14	6.31e-13	838	0.00513433	NCRNA00171	chr6	29974885	29974936	+	chr6	29951106
rs3782553	cg08338368	3657	0.4769	1.07e-58	-0.0754986	0.000999001	1.04e-46	9.87e-45	188	0.0091861	IL26	chr12	68620876	68620926	-	chr12	68617219
kgp5788705	cg08345211	562	0.4769	1.28e-08	-0.0506162	0.000999001	6.81e-06	6.4e-05	210	0.00810564	SMOC2	chr6	168811287	168811337	+	chr6	168810725
rs6938690	cg08351785	-15631	0.4406	5.43e-39	0.109646	0.000999001	6.04e-32	3.43e-30	1092	0.011354	TAP1	chr6	32815830	32815881	+	chr6	32831461
rs6938690	cg08354908	-28452	0.4406	3.78e-37	0.0809517	0.000999001	6.32e-29	3.15e-27	1138	0.00789307	TAP2	chr6	32803009	32803059	+	chr6	32831461
rs6938690	cg08358188	-28553	0.4406	1.27e-43	0.0919331	0.000999001	1.55e-33	9.37e-32	1138	0.00896377	TAP2	chr6	32802908	32802959	-	chr6	32831461
rs3816551	cg08359761	23677	0.4719	5.52e-26	-0.0737071	0.000999001	3.03e-21	1.05e-19	180	0.00731928	MYBPC2	chr19	50960264	50960314	+	chr19	50936587
kgp5745914	cg08363673	-2183	0.1815	4.02e-164	-0.191431	0.000999001	1.35e-138	7.38e-136	197	0.0248955	C5orf48	chr5	125969516	125969566	+	chr5	125971699	gap-probe
rs816411	cg08370546	-10769	0.4818	3.26e-95	-0.123664	0.000999001	4.7e-78	9.46e-76	98	0.0133326	PHKG1	chr7	56160720	56160771	-	chr7	56171489
kgp3662789	cg08374659	18778	0.08333	1.21e-18	-0.103144	0.000999001	1.63e-10	2.64e-09	104	0.0104786	EDNRA	chr4	148488495	148488545	-	chr4	148469717	gap-probe
kgp4281391	cg08380910	38374	0.09821	7.61e-12	-0.0690854	0.000999001	2.63e-08	3.39e-07	404	0.00654434	FAM92B	chr16	85225282	85225332	-	chr16	85186908
kgp2503565	cg08382072	-54	0.1076	2.29e-23	-0.0557995	0.000999001	8.4e-19	2.52e-17	195	0.013862	GCNT2	chr6	10521309	10521359	+	chr6	10521363
rs4802561	cg08382737	-179	0.363	4.33e-75	0.0772215	0.000999001	2.51e-63	3.66e-61	138	0.0175725	LIN7B	chr19	49616951	49617001	-	chr19	49617130
kgp10504399	cg08394070	-2714	0.2838	1.27e-30	0.059439	0.000999001	1.63e-24	6.67e-23	118	0.00751734	PLCE1	chr10	96087958	96088008	+	chr10	96090672
rs1122900	cg08407114	1028	0.3482	9.38e-07	-0.0625814	0.000999001	0.000343416	0.00237539	180	0.00893729	SLC1A3	chr5	36690209	36690260	-	chr5	36689181
rs2839557	cg08407901	-899	0.3548	1.76e-173	0.387444	0.000999001	2.93e-143	1.71e-140	256	0.0579498	SLC37A1	chr21	43989899	43989949	-	chr21	43990798	gap-probe
kgp5701566	cg08409173	12455	0.1898	4.35e-15	-0.0580135	0.000999001	2.03e-11	3.56e-10	228	0.00614933	CLEC4GP1	chr19	7853494	7853544	-	chr19	7841039
kgp10468847	cg08416394	5896	0.297	4.6e-20	-0.0512425	0.000999001	9.16e-16	2.27e-14	272	0.00589606	KL	chr13	33640879	33640929	-	chr13	33634983
rs687672	cg08416661	-2705	0.2723	1.55e-91	0.0801385	0.000999001	2.32e-77	4.58e-75	140	0.0101395	CTSW	chr11	65647279	65647329	+	chr11	65649984
rs10189022	cg08430329	3102	0.203	1.12e-60	0.213159	0.000999001	1.01e-51	1.12e-49	92	0.0264572	NOTO	chr2	73430324	73430375	-	chr2	73427222
kgp2637152	cg08433110	-4283	0.3416	3.95e-36	-0.143648	0.000999001	2.37e-24	9.64e-23	276	0.0172255	GMDS	chr6	1684418	1684468	-	chr6	1688701	gap-probe
kgp11505565	cg08435131	1	0.2129	1.18e-71	0.102708	0.000999001	4.35e-59	5.76e-57	153	0.0257479	PLAC9	chr10	81892111	81892162	-	chr10	81892110
rs1062535	cg08446038	-23814	0.4076	1.53e-42	-0.0785071	0.000999001	2.58e-34	1.61e-32	192	0.00779311	ITGA2	chr5	52327599	52327649	-	chr5	52351413
rs10926024	cg08454015	-34013	0.3069	1.65e-30	0.0750253	0.000999001	6.89e-24	2.74e-22	253	0.00719008	CHRM3	chr1	240078452	240078502	+	chr1	240112465
rs7074721	cg08457232	7383	0.4439	4.37e-72	0.121928	0.000999001	4.02e-60	5.46e-58	193	0.0136987	WDR37	chr10	1135599	1135650	+	chr10	1128216
kgp3359299	cg08468299	62997	0.3152	8.76e-12	0.0678187	0.000999001	3.16e-08	4.03e-07	138	0.0061365	MAEA	chr4	1276460	1276511	-	chr4	1213463
rs4072425	cg08477332	1350	0.4583	1.35e-132	0.27918	0.000999001	1.59e-118	6.27e-116	96	0.0385269	S100A13	chr1	153590193	153590243	-	chr1	153588843	gap-probe
kgp1791358	cg08479635	-852	0.198	2.81e-15	0.050818	0.000999001	4.65e-12	8.63e-11	184	0.00752867	PRDM11	chr11	45114570	45114620	+	chr11	45115422
rs742517	cg08486269	199	0.3482	8.97e-45	0.0719339	0.000999001	1.58e-36	1.06e-34	231	0.0130093	IPCEF1	chr6	154677922	154677972	-	chr6	154677723
rs7762851	cg08491487	68095	0.1166	6.66e-19	0.10378	0.000999001	2.39e-12	4.54e-11	849	0.00932604	RNF39	chr6	30039129	30039180	+	chr6	29971034
kgp7989127	cg08493899	16160	0.3317	1.34e-21	0.0652946	0.000999001	6.03e-18	1.72e-16	156	0.00674013	RNF182	chr6	13874119	13874170	+	chr6	13857959
kgp5961253	cg08499840	81242	0.4373	1.31e-14	0.074707	0.000999001	5.33e-11	9.01e-10	227	0.00660782	CCL11	chr17	32611957	32612007	-	chr17	32530715
rs3812448	cg08508337	-11365	0.3119	7.61e-46	0.288822	0.000999001	2.41e-41	1.92e-39	182	0.0309575	NAPRT1	chr8	144660557	144660608	-	chr8	144671922
kgp3076652	cg08513547	-4659	0.3102	7.83e-24	0.0672488	0.000999001	2.79e-19	8.64e-18	156	0.00796128	LOC134466	chr5	150323558	150323608	+	chr5	150328217
kgp6327176	cg08515989	27205	0.2657	8.07e-38	-0.0708241	0.000999001	1.33e-31	7.43e-30	71	0.0069371	ASPHD1	chr16	29912903	29912954	+	chr16	29885698
rs10166025	cg08528626	-641	0.264	4.36e-09	-0.0506067	0.000999001	2.31e-06	2.33e-05	129	0.00782623	ST6GAL2	chr2	107503728	107503778	+	chr2	107504369
rs2070882	cg08537127	23441	0.434	8.18e-14	-0.076973	0.000999001	1.77e-10	2.86e-09	246	0.00764797	TPO	chr2	1481442	1481492	-	chr2	1458001
rs9912284	cg08542715	-15732	0.1733	3.96e-50	0.0720726	0.000999001	8.14e-44	7.02e-42	146	0.00746309	CCL5	chr17	34217910	34217960	-	chr17	34233642
rs3088040	cg08545136	-24317	0.4208	1.39e-47	0.0529	0.000999001	5.73e-39	4.22e-37	157	0.00523814	CYTH1	chr17	76775543	76775593	+	chr17	76799860
rs9922973	cg08545287	55249	0.2343	9.28e-08	0.050591	0.000999001	0.00010274	0.00078917	435	0.00462974	A2BP1	chr16	6069046	6069097	+	chr16	6013797
kgp3121778	cg08546589	-2430	0.3515	1.56e-07	-0.0635611	0.000999001	3.61e-05	0.000300842	306	0.00819423	ADAMTS16	chr5	5303245	5303296	-	chr5	5305675
rs6080106	cg08559712	787	0.4835	1.84e-10	-0.0506757	0.000999001	4.02e-07	4.49e-06	245	0.00752598	MACROD2	chr20	16030624	16030674	-	chr20	16029837
kgp21531506	cg08563054	-1621	0.1573	4e-27	-0.0649263	0.000999001	6.79e-23	2.57e-21	161	0.00878328	PLIN4	chr19	4517763	4517813	+	chr19	4519384
rs1060489	cg08564027	-5161	0.3135	1.69e-30	-0.0874014	0.000999001	1.63e-25	7e-24	217	0.0102467	LOC63930	chr20	61660760	61660810	-	chr20	61665921
rs7905887	cg08580014	1465	0.2921	5.39e-11	-0.0543575	0.000999001	2.51e-08	3.25e-07	173	0.00748962	PNLIPRP1	chr10	118368633	118368684	+	chr10	118367168
kgp22764188	cg08603678	5465	0.4637	1.61e-255	-0.421602	0.000999001	3.5e-228	1.32e-224	71	0.0489338	EIF3E	chr8	109235878	109235928	-	chr8	109230413	gap-probe
kgp7428475	cg08605458	116355	0.4604	2.36e-36	0.0664568	0.000999001	2.26e-30	1.2e-28	135	0.00569718	KCNK3	chr2	26949664	26949714	-	chr2	26833309
rs6555205	cg08606254	-36624	0.4835	2.66e-18	-0.0516736	0.000999001	2.59e-13	5.32e-12	143	0.00491859	AHRR	chr5	323919	323969	-	chr5	360543
rs7778752	cg08607108	39372	0.2409	3.81e-38	-0.0628494	0.000999001	6.56e-30	3.42e-28	124	0.0059406	MAD1L1	chr7	2109889	2109940	+	chr7	2070517
rs1891787	cg08617581	2634	0.2079	1.7e-14	-0.0831464	0.000999001	2.28e-08	2.96e-07	362	0.0105299	TCERG1L	chr10	132911102	132911152	-	chr10	132908468	gap-probe
kgp14411712	cg08621957	13214	0.05594	6.14e-68	0.193539	0.000999001	2.99e-56	3.72e-54	114	0.0203875	PNKD	chr2	219181481	219181531	-	chr2	219168267
rs2725391	cg08627327	24497	0.3911	3.05e-26	0.0602199	0.000999001	3.63e-21	1.25e-19	226	0.00595975	C17orf89	chr17	79216927	79216978	+	chr17	79192430
rs3212346	cg08627397	1670	0.2228	1.45e-14	-0.0513558	0.000999001	9.15e-11	1.52e-09	242	0.00694745	MC1R	chr16	89984028	89984078	+	chr16	89982358
rs6059013	cg08642068	-2142	0.2558	3.28e-26	0.0649407	0.000999001	4.91e-21	1.68e-19	188	0.00851942	SUN5	chr20	31591726	31591776	-	chr20	31593868
rs17058946	cg08643339	2322	0.1716	1.66e-44	-0.0697409	0.000999001	1.26e-37	8.88e-36	80	0.00897248	GALNTL6	chr4	173759437	173759487	-	chr4	173757115
kgp9503096	cg08644678	6534	0.2772	5.3e-67	0.157912	0.000999001	1.67e-56	2.09e-54	121	0.0179901	FAM184B	chr4	17711201	17711252	+	chr4	17704667
rs560100	cg08649440	1230	0.3317	4.21e-13	0.05511	0.000999001	5.79e-10	8.89e-09	139	0.0077002	CRTAC1	chr10	99766925	99766975	-	chr10	99765695
rs2286260	cg08650910	-3793	0.2772	3.97e-09	0.129233	0.000999001	1.51e-06	1.56e-05	200	0.0157316	SP8	chr7	20817480	20817531	-	chr7	20821273	gap-probe
rs6040343	cg08657228	596	0.3647	6.36e-124	0.253551	0.000999001	3.16e-101	9.57e-99	187	0.0391558	DEFB128	chr20	170591	170641	-	chr20	169995	gap-probe
kgp2861644	cg08661751	1225	0.4241	3.14e-30	0.0661896	0.000999001	1.34e-24	5.51e-23	218	0.00935995	FGF1	chr5	142001770	142001820	+	chr5	142000545
rs12528279	cg08662619	-1987	0.4983	1.46e-79	-0.101357	0.000999001	8.5e-69	1.41e-66	95	0.0133445	PCMT1	chr6	150070041	150070091	+	chr6	150072028
kgp5788705	cg08665193	49166	0.4769	8.01e-09	-0.0585259	0.000999001	6.16e-06	5.83e-05	206	0.00541672	SMOC2	chr6	168859891	168859942	-	chr6	168810725
kgp2696754	cg08671764	22988	0.165	2.97e-20	0.0929722	0.000999001	7.25e-16	1.81e-14	128	0.00925554	OR10Q1	chr11	57996319	57996369	-	chr11	57973331
rs6938130	cg08675092	-20116	0.4422	5.24e-74	0.0961671	0.000999001	4.34e-62	6.18e-60	1112	0.00970955	PSMB8	chr6	32811131	32811181	-	chr6	32831247
rs1147877	cg08683644	-205	0.4521	1.02e-32	0.053913	0.000999001	8.04e-26	3.49e-24	182	0.0101099	CXCL12	chr10	44853092	44853142	+	chr10	44853297
rs4308226	cg08692478	-10656	0.3812	1.85e-64	0.0792721	0.000999001	9.63e-56	1.18e-53	170	0.00855641	SLC41A3	chr3	125776104	125776154	-	chr3	125786760
rs11717438	cg08692541	3180	0.3828	5.72e-45	-0.0654657	0.000999001	4.24e-38	3.04e-36	236	0.00810102	C3orf20	chr3	14716238	14716288	-	chr3	14713058
rs6962772	cg08692828	-25940	0.4455	1.67e-53	0.0659274	0.000999001	2.05e-45	1.87e-43	63	0.00648661	ATP5J2	chr7	99055790	99055840	+	chr7	99081730
kgp7769281	cg08693745	43922	0.3135	2.68e-99	-0.170695	0.000999001	3.07e-81	6.6e-79	152	0.0159657	SFRS8	chr12	132286181	132286231	-	chr12	132242259	gap-probe
rs3856451	cg08694618	-912	0.3531	2.02e-65	-0.0821924	0.000999001	4.14e-57	5.24e-55	189	0.0120574	ID2	chr2	8785656	8785707	+	chr2	8786568
kgp11503369	cg08699646	-2326	0.2508	1.46e-42	0.0868721	0.000999001	3.57e-36	2.38e-34	192	0.0112059	TEPP	chr16	58019358	58019409	+	chr16	58021684
kgp6226410	cg08717751	-55875	0.3201	1.97e-12	0.0722788	0.000999001	1.37e-09	2.03e-08	166	0.00661233	CSNK1A1L	chr13	37881008	37881058	+	chr13	37936883
rs2306427	cg08719605	-18128	0.4983	1.35e-55	0.121786	0.000999001	3.68e-46	3.44e-44	124	0.0124274	INPP5B	chr1	38327768	38327818	-	chr1	38345896
rs923725	cg08743017	-20	0.3597	5.83e-29	-0.0691796	0.000999001	9.04e-24	3.58e-22	102	0.0223807	ANKS1B	chr12	99643523	99643573	+	chr12	99643543
kgp21211656	cg08744727	53296	0.05794	1.6e-07	-0.0506859	0.000999001	2.24e-05	0.000193652	85	0.00465655	ZNF876P	chr4	206111	206162	+	chr4	152815
rs593982	cg08755490	41521	0.2574	1.2e-31	-0.0550797	0.000999001	2.1e-25	8.99e-24	138	0.00517898	OVOL1	chr11	65554628	65554679	-	chr11	65513107
kgp4690504	cg08763309	-143530	0.4538	5.77e-28	0.0870805	0.000999001	4.43e-22	1.61e-20	374	0.00733395	TCERG1L	chr10	132959052	132959102	-	chr10	133102582
rs2324027	cg08790676	6787	0.4653	1.97e-15	0.118787	0.000999001	1.89e-12	3.62e-11	74	0.0134518	MEIS3P1	chr17	15686388	15686439	-	chr17	15679601
rs6866344	cg08812692	-69414	0.2327	1.02e-23	0.0727939	0.000999001	2.01e-19	6.26e-18	228	0.00653069	CLK4	chr5	178052185	178052235	-	chr5	178121599
kgp4791661	cg08827307	49360	0.4175	1.35e-08	0.0647292	0.000999001	2.31e-06	2.33e-05	89	0.00598889	ADAM32	chr8	38964964	38965014	-	chr8	38915604
rs3935210	cg08846783	135554	0.264	0.000388963	0.0517486	0.011988	0.00889908	0.0414938	59	0.00419727	ZNF167	chr3	44596634	44596685	-	chr3	44461080
rs763786	cg08852073	-17319	0.495	3.17e-17	0.0639228	0.000999001	6.03e-14	1.3e-12	124	0.00655357	RPL23AP53	chr8	179565	179615	-	chr8	196884
kgp1378974	cg08855170	2401	0.2772	8.02e-09	-0.059851	0.000999001	3.3e-06	3.25e-05	144	0.00766757	EOMES	chr3	27756089	27756140	-	chr3	27753688
kgp8415815	cg08870042	-70397	0.4967	4.33e-06	-0.0909897	0.000999001	0.000601307	0.00394029	152	0.00811967	TICAM2	chr5	114938148	114938198	+	chr5	115008545	gap-probe
rs10158668	cg08870646	-1431	0.4686	2.97e-123	-0.15497	0.000999001	5.03e-116	1.9e-113	202	0.0213257	CITED4	chr1	41350182	41350233	+	chr1	41351613
kgp9911912	cg08870893	2165	0.3003	4.78e-44	-0.0630046	0.000999001	1.15e-35	7.53e-34	130	0.00822705	C8orf85	chr8	117949839	117949889	+	chr8	117947674
rs16848229	cg08872722	-5063	0.165	2.17e-16	0.0824482	0.000999001	3.71e-13	7.54e-12	278	0.0096882	PKP1	chr1	201252310	201252360	-	chr1	201257373
rs6480513	cg08874645	-305	0.3927	2.71e-87	0.0833142	0.000999001	1.51e-75	2.89e-73	266	0.0156232	SLC29A3	chr10	73093375	73093425	-	chr10	73093680
rs920409	cg08879528	8182	0.2459	1.18e-08	-0.0564317	0.000999001	8.55e-06	7.91e-05	265	0.00625846	CCDC3	chr10	13041939	13041989	-	chr10	13033757
rs9261129	cg08879910	-5261	0.251	9.45e-09	0.0501999	0.000999001	1.35e-05	0.00012108	841	0.00585811	NCRNA00171	chr6	29974318	29974369	+	chr6	29979579
rs220162	cg08880261	-1694	0.2822	6.77e-32	-0.130255	0.000999001	7.23e-26	3.15e-24	341	0.0176611	UMODL1	chr21	43547822	43547872	-	chr21	43549516
kgp678852	cg08880817	-325	0.3383	1.32e-28	0.0525895	0.000999001	1.49e-23	5.82e-22	217	0.00908288	TXNDC5	chr6	7909642	7909692	+	chr6	7909967
kgp11419149	cg08882738	1628	0.3746	1.46e-72	0.0587591	0.000999001	1.02e-65	1.58e-63	342	0.00797727	TRIM6-TRIM34	chr11	5663136	5663186	+	chr11	5661508
rs960629	cg08895440	22719	0.3647	2.29e-07	0.0627737	0.000999001	9.06e-06	8.35e-05	28	0.00625874	C1orf216	chr1	36184852	36184903	+	chr1	36162133
rs1431399	cg08898074	-4487	0.368	1.64e-30	-0.0576648	0.000999001	4.09e-24	1.64e-22	894	0.0068572	HLA-DPA1	chr6	33036547	33036597	+	chr6	33041034
kgp9971556	cg08900396	945	0.3696	4.96e-67	-0.250225	0.000999001	1.68e-53	1.95e-51	358	0.0362343	RPH3AL	chr17	149532	149583	-	chr17	148587	gap-probe
kgp6737565	cg08904058	-9223	0.2079	9.21e-37	-0.0577556	0.000999001	3.33e-31	1.84e-29	153	0.0063337	FAM189A1	chr15	29859377	29859427	-	chr15	29868600
rs1422587	cg08914740	109279	0.1931	1.79e-27	-0.0660732	0.000999001	1.94e-22	7.19e-21	162	0.00569536	SPINK5	chr5	147443284	147443334	+	chr5	147334005
rs7745077	cg08927844	-879	0.4719	7.54e-89	-0.182449	0.000999001	6.69e-75	1.27e-72	227	0.0269057	CNKSR3	chr6	154732195	154732245	+	chr6	154733074
rs10774819	cg08932256	-6049	0.3911	3.77e-25	0.0516824	0.000999001	1.83e-19	5.71e-18	281	0.00594644	MED13L	chr12	116008208	116008258	-	chr12	116014257
kgp8131787	cg08942192	-3446	0.2607	7.57e-26	-0.126073	0.000999001	3.05e-18	8.85e-17	115	0.0154775	SLC25A24	chr1	108735334	108735384	+	chr1	108738780
rs6486617	cg08943696	-235	0.3383	3.16e-49	0.0616353	0.000999001	6.35e-42	5.17e-40	217	0.0112719	GPR133	chr12	131437802	131437852	+	chr12	131438037
rs6458792	cg08947151	8431	0.198	3.1e-31	-0.0517775	0.000999001	1.48e-25	6.34e-24	119	0.00572384	PKHD1	chr6	51679028	51679078	-	chr6	51670597
rs12756322	cg08950364	1297	0.1865	2.94e-201	-0.322595	0.000999001	7.56e-173	7.22e-170	180	0.044756	NTNG1	chr1	108039294	108039344	-	chr1	108037997	gap-probe
kgp2884730	cg08963258	453	0.3647	7.44e-73	-0.0743208	0.000999001	6.94e-61	9.6e-59	181	0.0123686	WIPI1	chr17	66421656	66421707	+	chr17	66421203
kgp11069334	cg08967584	7558	0.2076	1.52e-38	0.224244	0.000999001	2.96e-34	1.84e-32	116	0.0251278	LOC650368	chr11	3535099	3535149	+	chr11	3527541	gap-probe
kgp4690504	cg08975834	-66517	0.4538	1.21e-52	0.126509	0.000999001	1.97e-45	1.8e-43	389	0.0113918	TCERG1L	chr10	133036065	133036115	+	chr10	133102582
rs1351383	cg08985301	-27122	0.4488	1.01e-29	0.064	0.000999001	4.51e-23	1.72e-21	1144	0.00627176	TAP2	chr6	32795147	32795197	-	chr6	32822269
kgp7078092	cg08985979	3348	0.3251	8.1e-19	-0.0658408	0.000999001	1.98e-15	4.78e-14	272	0.00812651	MGC45800	chr4	183062576	183062626	+	chr4	183059228
rs6938690	cg08992729	-22086	0.4406	7.21e-44	0.0780531	0.000999001	2.9e-35	1.87e-33	1118	0.00780667	PSMB8	chr6	32809375	32809425	-	chr6	32831461
rs9322113	cg08992972	-12926	0.4719	4.52e-21	-0.054395	0.000999001	4.03e-16	1.02e-14	203	0.00574566	SAMD5	chr6	148271271	148271321	+	chr6	148284197
rs16903275	cg09002922	5846	0.2508	9.3e-47	-0.0847307	0.000999001	5.92e-41	4.66e-39	77	0.009778	LOC645323	chr5	87956389	87956439	+	chr5	87950543
rs6456880	cg09012858	20936	0.3746	7.89e-20	0.0653368	0.000999001	1.2e-15	2.95e-14	295	0.00656536	ZNF311	chr6	28984184	28984234	-	chr6	28963248
kgp618042	cg09019154	-359	0.2475	8.99e-133	0.224321	0.000999001	6.03e-115	2.24e-112	308	0.0403127	INTS10	chr8	19616230	19616280	-	chr8	19616589	gap-probe
kgp11776282	cg09028204	104705	0.4769	1.35e-12	0.0558729	0.000999001	5.64e-10	8.66e-09	99	0.00483354	KCNS1	chr20	43729758	43729809	-	chr20	43625053
rs180665	cg09031776	-22348	0.3531	1.14e-09	0.0503217	0.000999001	2.27e-07	2.62e-06	159	0.00502708	ATRNL1	chr10	117735300	117735350	-	chr10	117757648
kgp3475021	cg09034736	-9200	0.3696	6.67e-20	0.0859424	0.000999001	4.48e-16	1.13e-14	72	0.00941621	HORMAD1	chr1	150693463	150693514	+	chr1	150702663
rs11861871	cg09038266	-35821	0.2195	4.83e-14	-0.0646469	0.000999001	2.43e-10	3.87e-09	487	0.00616651	WWOX	chr16	79155908	79155958	-	chr16	79191729
kgp3241486	cg09040078	175	0.1997	1.76e-46	-0.0754551	0.000999001	1.6e-38	1.16e-36	117	0.0138976	SCNN1B	chr16	23291426	23291476	-	chr16	23291251
kgp8377637	cg09059945	-892	0.3498	2.72e-26	0.0610906	0.000999001	3.45e-22	1.26e-20	98	0.00914929	MEST	chr7	130125968	130126018	-	chr7	130126860
kgp3475021	cg09059988	-9414	0.3696	2.38e-17	0.0621492	0.000999001	9e-14	1.92e-12	72	0.00680007	HORMAD1	chr1	150693249	150693299	-	chr1	150702663
rs10512734	cg09067459	-8396	0.3366	4.58e-76	-0.0742359	0.000999001	8.01e-63	1.16e-60	110	0.00822671	PTGER4	chr5	40385209	40385259	-	chr5	40393605
kgp5092171	cg09069072	-488	0.2294	7.39e-34	0.057347	0.000999001	9.8e-28	4.66e-26	300	0.00961207	TMEM51	chr1	15482703	15482754	-	chr1	15483191
rs11869542	cg09080788	8975	0.2178	2.2e-32	-0.160331	0.000999001	3.06e-22	1.12e-20	222	0.0176247	CDRT15P	chr17	13927712	13927762	+	chr17	13918737	gap-probe
rs10846489	cg09084244	13883	0.495	0	-0.420085	0.000999001	5.11901415656116e-320	2.41092769238639e-314	71	0.0440238	CDK2AP1	chr12	123757810	123757860	-	chr12	123743927	gap-probe
rs3756712	cg09084391	37150	0.4224	6.18e-30	-0.0680024	0.000999001	3.09e-24	1.25e-22	134	0.0064632	AHRR	chr5	346246	346297	+	chr5	309096
rs9406039	cg09088448	-1067	0.2211	3.35e-22	0.0534898	0.000999001	9.12e-18	2.57e-16	195	0.00766936	DSP	chr6	7527046	7527096	+	chr6	7528113
kgp5735290	cg09089451	-15856	0.2805	1.49e-11	0.0537862	0.000999001	1.18e-08	1.58e-07	176	0.00556499	KRBA1	chr7	149410873	149410923	-	chr7	149426729
kgp5722407	cg09100654	-31388	0.2954	4.28e-05	0.0570565	0.003996	0.00397771	0.0208992	131	0.00539528	TDRD5	chr1	179555662	179555712	+	chr1	179587050
kgp7728964	cg09115009	-106795	0.2624	9.88e-21	0.0678417	0.000999001	1.04e-15	2.57e-14	158	0.00585919	ELTD1	chr1	79594960	79595010	+	chr1	79701755	gap-probe
rs6970522	cg09125924	2587	0.4868	8.74e-51	-0.109007	0.000999001	3.32e-45	3e-43	327	0.0138359	PRKAG2	chr7	151452140	151452190	-	chr7	151449553
rs766890	cg09136878	-97	0.4802	2.88e-189	-0.26112	0.000999001	1.42e-170	1.3e-167	167	0.0568255	NID1	chr1	236135584	236135634	+	chr1	236135681	gap-probe
kgp7081889	cg09144226	2132	0.4175	8.82e-13	0.0531643	0.000999001	4.76e-10	7.36e-09	140	0.00695638	C5orf52	chr5	157099032	157099082	+	chr5	157096900
rs5771204	cg09147586	-2154	0.3903	1.56e-18	0.0573788	0.000999001	8.13e-15	1.88e-13	163	0.00752162	PANX2	chr22	50612322	50612372	-	chr22	50614476
rs6486617	cg09150807	130727	0.3383	9.83e-29	-0.0674315	0.000999001	1.41e-23	5.53e-22	249	0.00572399	GPR133	chr12	131568764	131568814	+	chr12	131438037
kgp2490504	cg09167414	224	0.2805	1.4e-32	-0.0592125	0.000999001	7.84e-28	3.75e-26	102	0.011427	TMEM82	chr1	16076205	16076256	+	chr1	16075981
rs6733410	cg09167828	12282	0.1837	8.17e-112	-0.456163	0.000999001	8.7e-93	2.34e-90	183	0.0484239	C2orf50	chr2	11286039	11286089	-	chr2	11273757	gap-probe
rs7982732	cg09173621	-106880	0.2789	4.88e-22	0.0517744	0.000999001	1.58e-17	4.39e-16	185	0.00447122	ARHGEF7	chr13	111773935	111773986	+	chr13	111880815
kgp878787	cg09177659	-32	0.3053	2.96e-77	0.108486	0.000999001	4.26e-66	6.66e-64	381	0.0307643	MBTPS1	chr16	84085889	84085939	+	chr16	84085921
rs6938690	cg09187413	-30870	0.4406	1.14e-51	0.0785487	0.000999001	2.45e-42	2.02e-40	1151	0.00759835	TAP2	chr6	32800591	32800641	+	chr6	32831461
kgp22766059	cg09187933	57395	0.3152	5.03e-08	-0.061199	0.000999001	2.63e-05	0.000224851	250	0.00558418	LOC100128554	chr12	127630812	127630862	+	chr12	127573417
rs11550299	cg09205384	-49884	0.1591	6.75e-15	-0.0683685	0.000999001	5.1e-10	7.87e-09	108	0.00632135	MRPL11	chr11	66204201	66204251	-	chr11	66254085	gap-probe
kgp5788705	cg09214254	30680	0.4769	1.4e-13	-0.0806643	0.000999001	2.8e-10	4.43e-09	212	0.0078064	SMOC2	chr6	168841405	168841455	-	chr6	168810725
rs459644	cg09217219	5944	0.2591	5.3e-25	-0.0573902	0.000999001	1.96e-20	6.48e-19	234	0.0066101	C21orf29	chr21	46021244	46021294	+	chr21	46015300
kgp6013845	cg09219182	-1354	0.434	2.92e-58	-0.246065	0.000999001	4.33e-46	4.04e-44	273	0.0344837	NCF4	chr22	37255492	37255542	-	chr22	37256846
rs9793102	cg09219402	-40802	0.3927	1.14e-26	0.0526313	0.000999001	6.39e-22	2.3e-20	163	0.00495748	C1orf229	chr1	247282458	247282508	+	chr1	247323260
rs2279402	cg09228454	-3536	0.4059	7.39e-82	-0.0824715	0.000999001	1.46e-73	2.68e-71	99	0.0100928	SMUG1	chr12	54577528	54577578	+	chr12	54581064
kgp10931301	cg09254098	-37166	0.3614	5.1e-36	0.0602719	0.000999001	5.51e-31	3.01e-29	41	0.00572752	JMJD1C	chr10	65029020	65029070	+	chr10	65066186
kgp4384473	cg09254210	-582	0.3449	3.02e-52	0.102187	0.000999001	1.38e-43	1.18e-41	192	0.0165295	PRKCH	chr14	61873572	61873622	-	chr14	61874154
kgp6937433	cg09256862	29707	0.368	1.27e-26	-0.075239	0.000999001	5.2e-21	1.78e-19	229	0.00730649	COLEC11	chr2	3683283	3683333	+	chr2	3653576
kgp2053033	cg09263875	-13816	0.4884	2.11e-63	-0.0511113	0.000999001	1.33e-53	1.55e-51	107	0.0053611	PIGQ	chr16	632152	632202	+	chr16	645968
rs8082389	cg09265274	1983	0.4307	4.92e-30	-0.0611488	0.000999001	8.69e-24	3.44e-22	190	0.00807951	MYCBPAP	chr17	48585635	48585685	+	chr17	48583652
kgp2629115	cg09282336	-1668	0.269	8.04e-24	0.0525774	0.000999001	9.98e-19	2.98e-17	326	0.00708592	CMIP	chr16	81526953	81527004	+	chr16	81528621
rs871375	cg09289202	22066	0.3036	2.18e-52	0.195393	0.000999001	4.15e-43	3.49e-41	149	0.0195311	STK25	chr2	242443932	242443982	-	chr2	242421866	gap-probe
kgp9458595	cg09294095	-232	0.4373	2e-80	-0.117148	0.000999001	6.82e-71	1.18e-68	206	0.0214741	NTM	chr11	131630464	131630514	+	chr11	131630696
rs287024	cg09300185	-57430	0.4241	3.78e-15	0.0558827	0.000999001	2.9e-11	5.02e-10	177	0.00510036	PDZRN4	chr12	42000029	42000079	-	chr12	42057459
kgp9144497	cg09305815	-62829	0.3185	1.12e-29	-0.050329	0.000999001	3.06e-25	1.3e-23	193	0.00455606	SOX11	chr2	5376270	5376320	-	chr2	5439099
kgp6391655	cg09315172	1971	0.1766	4.28e-27	-0.0501757	0.000999001	1.81e-21	6.35e-20	139	0.00663464	TMEM52	chr1	1860132	1860183	+	chr1	1858161
kgp1526552	cg09327582	-10729	0.231	2.6e-88	-0.0751393	0.000999001	7.97e-75	1.51e-72	147	0.00809613	BAZ1A	chr14	35236912	35236962	+	chr14	35247641
kgp7779923	cg09338136	-2016	0.3762	5.62e-08	-0.0555949	0.000999001	1.02e-05	9.29e-05	133	0.00730496	AHRR	chr5	344057	344107	+	chr5	346073
rs17041602	cg09340198	-5811	0.3267	5.33e-55	0.0873263	0.000999001	3.02e-47	2.91e-45	72	0.0100949	ANKRD28	chr3	15902490	15902540	-	chr3	15908301
rs4708459	cg09340713	-906	0.4637	1.33e-37	-0.0704908	0.000999001	1.17e-31	6.59e-30	211	0.0105296	DACT2	chr6	168759663	168759713	-	chr6	168760569
rs11674075	cg09349723	4764	0.3284	1.67e-136	0.192129	0.000999001	1.71e-117	6.63e-115	115	0.0227132	PLCL1	chr2	199013270	199013320	+	chr2	199008506
kgp3993372	cg09351263	-3042	0.4719	7.31e-131	0.213764	0.000999001	2.97e-116	1.13e-113	286	0.0267622	COX4I1	chr16	85863997	85864047	-	chr16	85867039	gap-probe
rs6938690	cg09351471	-32574	0.4406	2.12e-59	0.0982145	0.000999001	4.41e-47	4.23e-45	1149	0.00945158	TAP2	chr6	32798887	32798937	+	chr6	32831461
rs241410	cg09354037	-48120	0.4983	9.5e-19	-0.0536259	0.000999001	1.79e-13	3.73e-12	1113	0.00497388	TAP1	chr6	32813531	32813581	+	chr6	32861651
rs1446575	cg09355771	-4704	0.401	5.34e-15	-0.074704	0.000999001	4.19e-11	7.15e-10	171	0.00885631	HOXD3	chr2	177043097	177043147	-	chr2	177047801
rs522481	cg09363841	25141	0.495	1.01e-18	0.0835531	0.000999001	3.7e-16	9.39e-15	171	0.00824774	GRIK3	chr1	37513478	37513529	+	chr1	37488337
kgp7834609	cg09367266	11427	0.4472	7.35e-18	0.0500781	0.000999001	8.89e-15	2.05e-13	134	0.00535688	B4GALNT2	chr17	47209699	47209749	-	chr17	47198272
rs6597996	cg09375756	18464	0.4917	1.1e-24	0.0693687	0.000999001	6.18e-20	1.99e-18	180	0.00706328	DEAF1	chr11	692963	693013	+	chr11	674499
rs7843613	cg09377531	-12946	0.2508	5.5e-39	-0.12908	0.000999001	2.82e-31	1.56e-29	227	0.0136323	TRAPPC9	chr8	141046469	141046519	+	chr8	141059415
kgp11969343	cg09382842	-2957	0.2426	4.48e-128	0.491801	0.000999001	2.7e-100	8.07e-98	1234	0.0617978	HLA-C	chr6	31237355	31237405	-	chr6	31240312	gap-probe
kgp4739776	cg09387486	-2585	0.302	3.86e-18	-0.0667607	0.000999001	5.18e-14	1.13e-12	258	0.00849603	C7orf4	chr7	156309357	156309408	+	chr7	156311942
rs6938690	cg09408973	-34801	0.4406	1.28e-49	0.078624	0.000999001	9.87e-42	7.97e-40	1146	0.00751846	TAP2	chr6	32796660	32796710	+	chr6	32831461
kgp1831429	cg09410317	-37359	0.3944	7.94e-23	0.0518341	0.000999001	1.29e-18	3.83e-17	384	0.00492329	PFKP	chr10	3168668	3168719	+	chr10	3206027
rs1481345	cg09412975	64471	0.4703	4.54e-17	-0.0539701	0.000999001	9.38e-14	2e-12	189	0.00487324	TGFB2	chr1	218892326	218892376	-	chr1	218827855
rs10760117	cg09419670	18929	0.4901	1.19e-68	-0.0611194	0.000999001	5.61e-63	8.12e-61	102	0.00620756	LOC253039	chr9	123605666	123605716	+	chr9	123586737
kgp9189569	cg09456493	-15905	0.2822	2.75e-47	-0.057478	0.000999001	1.47e-39	1.11e-37	77	0.00594505	PPM1L	chr3	160603456	160603506	-	chr3	160619361
rs3821150	cg09467607	30421	0.2046	1.22e-43	0.125928	0.000999001	1.05e-34	6.62e-33	287	0.0121969	FEZ2	chr2	36825654	36825704	-	chr2	36795233
kgp3741936	cg09467675	-330	0.4307	4.01e-15	0.0542074	0.000999001	8.48e-12	1.54e-10	217	0.00934269	MOB2	chr11	1681592	1681643	+	chr11	1681922
rs2459744	cg09469223	-21657	0.4488	2.89e-14	0.0555995	0.000999001	1.43e-10	2.32e-09	219	0.0055719	SBK2	chr19	56041292	56041343	-	chr19	56062949
kgp2271769	cg09472430	2429	0.2652	5.35e-21	-0.123303	0.000999001	6.01e-18	1.71e-16	128	0.0157741	EFNA2	chr19	1310486	1310537	-	chr19	1308057
rs16848229	cg09472802	-4730	0.165	1.54e-13	0.0704736	0.000999001	1.05e-09	1.58e-08	278	0.00834922	PKP1	chr1	201252643	201252693	-	chr1	201257373
kgp11894223	cg09479163	-1018	0.3119	1.56e-10	-0.0599255	0.000999001	1.2e-07	1.44e-06	249	0.00878109	MLPH	chr2	238446190	238446240	-	chr2	238447208
rs1042190	cg09493313	445	0.3663	1.36e-21	-0.0592778	0.000999001	4.27e-17	1.15e-15	894	0.00990199	HLA-DPA1	chr6	33037444	33037494	+	chr6	33036999
kgp8541420	cg09495418	18373	0.3432	4.46e-28	-0.108283	0.000999001	4.5e-22	1.63e-20	166	0.0110251	GLDN	chr15	51633989	51634040	-	chr15	51615616
kgp4986313	cg09506600	-106	0.3894	2.67e-29	0.0750828	0.000999001	8.53e-25	3.55e-23	158	0.016068	OR2L13	chr1	248100227	248100278	+	chr1	248100333
kgp1171428	cg09507561	-7593	0.0662	3.03e-58	-0.220217	0.000999001	2.7e-45	2.45e-43	208	0.0246825	ABCC1	chr16	16236380	16236430	-	chr16	16243973	gap-probe
rs2387769	cg09511741	27449	0.1848	2.57e-19	-0.125274	0.000999001	2.99e-15	7.15e-14	133	0.0122553	TRPM4	chr19	49668679	49668730	-	chr19	49641230
kgp2553412	cg09514524	-34611	0.3696	1.77e-23	-0.0595331	0.000999001	2.44e-19	7.56e-18	87	0.00569744	GPT	chr8	145729749	145729800	-	chr8	145764360
kgp164743	cg09515262	-18593	0.2855	1.32e-53	-0.0753383	0.000999001	1.37e-44	1.21e-42	98	0.00766362	PEX2	chr8	77927788	77927838	+	chr8	77946381
rs12045736	cg09517873	2279	0.4043	9.31e-28	-0.101405	0.000999001	1.75e-22	6.49e-21	184	0.0131505	DHRS3	chr1	12656314	12656365	+	chr1	12654035
kgp1340441	cg09527118	-3772	0.2657	1.26e-17	-0.102251	0.000999001	9.06e-15	2.08e-13	79	0.0124157	GLYATL1	chr11	58667959	58668010	+	chr11	58671731
kgp6856054	cg09529821	8776	0.2871	3.62e-38	-0.0865795	0.000999001	1.29e-34	8.15e-33	210	0.00954095	MOB2	chr11	1669580	1669631	+	chr11	1660804
kgp12057520	cg09546802	-376	0.1931	1.67e-27	-0.0528087	0.000999001	1.42e-22	5.31e-21	142	0.00938384	PRELID2	chr5	145215496	145215546	-	chr5	145215872
rs6993752	cg09548390	4305	0.2343	1.05e-06	-0.0575644	0.000999001	0.000101834	0.000782862	79	0.00686407	SNTG1	chr8	51555690	51555740	-	chr8	51551385
rs7861678	cg09553448	-12498	0.2607	5.11e-64	0.080321	0.000999001	1.75e-52	1.97e-50	195	0.00851446	NUP214	chr9	134000424	134000474	+	chr9	134012922
kgp1999200	cg09561138	-2397	0.3515	6.22e-17	0.0603238	0.000999001	1.67e-13	3.5e-12	84	0.00779354	VIPR2	chr7	159022241	159022291	-	chr7	159024638
kgp7822455	cg09563846	-9938	0.4635	2.12e-19	-0.0608017	0.000999001	6.9e-16	1.72e-14	131	0.00660585	CHID1	chr11	875757	875808	+	chr11	885695
kgp330495	cg09574363	-18095	0.3779	3.93e-28	0.0664784	0.000999001	3.96e-24	1.59e-22	94	0.00678109	SPINK7	chr5	147693779	147693829	+	chr5	147711874
kgp11849080	cg09575542	494	0.3696	1.53e-76	-0.0701034	0.000999001	2.68e-67	4.31e-65	200	0.0111197	CACNA1G	chr17	48704246	48704296	-	chr17	48703752
rs6486617	cg09589565	135334	0.3383	5.69e-35	-0.0790329	0.000999001	3e-29	1.52e-27	252	0.00668911	GPR133	chr12	131573371	131573421	+	chr12	131438037
rs10159746	cg09590852	34374	0.3333	4.35e-25	-0.0689443	0.000999001	6.44e-20	2.07e-18	220	0.00660151	BNIP3	chr10	133777051	133777102	+	chr10	133742677
rs1485329	cg09592546	9291	0.2937	8.93e-65	-0.161713	0.000999001	4.02e-53	4.62e-51	161	0.0176881	RPTOR	chr17	78652852	78652902	-	chr17	78643561	gap-probe
kgp10174782	cg09607276	25342	0.2871	9.83e-23	-0.0560653	0.000999001	1.26e-18	3.72e-17	156	0.00552999	DRD4	chr11	637490	637541	+	chr11	612148
kgp5747093	cg09619271	-46822	0.3993	1.86e-24	0.065889	0.000999001	3.19e-20	1.04e-18	130	0.00612686	IGFBP3	chr7	45961288	45961339	+	chr7	46008110
rs3751189	cg09625259	321	0.2756	1.05e-21	0.0749649	0.000999001	7.96e-17	2.11e-15	268	0.0126539	PLXNC1	chr12	94580607	94580657	-	chr12	94580286
rs4683017	cg09626867	18940	0.396	2.65e-40	-0.0642982	0.000999001	4.01e-35	2.58e-33	183	0.00653003	EXOSC7	chr3	45053351	45053401	+	chr3	45034411
rs4747042	cg09634707	-43978	0.4983	7.87e-37	-0.0771638	0.000999001	9.79e-31	5.29e-29	239	0.00721733	NODAL	chr10	72219712	72219763	+	chr10	72263690
rs1105429	cg09636756	22022	0.2195	3.42e-266	-0.402918	0.000999001	5.99e-217	1.57e-213	190	0.0402829	ATP9B	chr18	77134201	77134251	-	chr18	77112179	gap-probe
kgp6776500	cg09654669	12775	0.3185	9e-151	-0.204981	0.000999001	5.59e-139	3.07e-136	133	0.0216875	PENK	chr8	57350985	57351035	+	chr8	57338210	gap-probe
rs2984440	cg09655253	739	0.4191	2.25e-45	0.067646	0.000999001	2.1e-38	1.52e-36	165	0.0101349	MOCS1	chr6	39895367	39895417	-	chr6	39894628
kgp9300565	cg09655862	-27449	0.2193	4.55e-05	0.0612514	0.012987	0.00806912	0.0382195	185	0.0057662	IVD	chr15	40697584	40697634	-	chr15	40725033
rs9268839	cg09663314	97157	0.3729	1.37e-13	-0.0602102	0.000999001	8.73e-10	1.32e-08	759	0.00524268	HLA-DRB6	chr6	32525929	32525979	-	chr6	32428772	gap-probe
kgp7242886	cg09669931	-863	0.269	1.88e-86	0.145739	0.000999001	1.4e-75	2.67e-73	272	0.0219491	HDAC4	chr2	240058870	240058921	-	chr2	240059733
kgp12063323	cg09678212	8145	0.3465	6.6e-74	0.107805	0.000999001	8.77e-62	1.24e-59	124	0.0119629	CTNNB1	chr3	41240113	41240163	-	chr3	41231968
kgp3179473	cg09696939	-1869	0.4472	1.71e-18	0.0793936	0.000999001	8.37e-15	1.93e-13	119	0.0106151	BICC1	chr10	60272029	60272080	-	chr10	60273898
rs760244	cg09697984	-24160	0.203	8.59e-12	-0.0598773	0.000999001	3.04e-08	3.88e-07	151	0.00593527	JPH1	chr8	75225236	75225286	-	chr8	75249396
kgp12056196	cg09703840	3555	0.2228	5.83e-122	-0.242474	0.000999001	2.37e-100	7.1e-98	291	0.0296028	LOC154449	chr6	170481883	170481934	-	chr6	170478328
rs9654707	cg09714852	3039	0.1865	4.02e-47	-0.238441	0.000999001	5.93e-40	4.53e-38	309	0.0296695	PTPRN2	chr7	157628090	157628140	-	chr7	157625051	gap-probe
rs7262172	cg09725939	-32101	0.2541	8.46e-60	-0.0914261	0.000999001	8.23e-53	9.35e-51	130	0.00881071	ADA	chr20	43284554	43284604	+	chr20	43316655
rs4128178	cg09753632	3418	0.4026	1.5e-43	-0.0600273	0.000999001	2.08e-39	1.55e-37	59	0.00736333	MIR583	chr5	95413811	95413861	-	chr5	95410393
rs12446288	cg09762897	205	0.3482	2.51e-56	-0.0565918	0.000999001	7.87e-51	8.46e-49	49	0.0111784	MYLPF	chr16	30388914	30388964	+	chr16	30388709
kgp907913	cg09774931	-1288	0.4571	1.15e-88	-0.18955	0.000999001	1.52e-72	2.71e-70	135	0.0264646	UGT8	chr4	115378669	115378719	+	chr4	115379957
kgp11425944	cg09779576	2682	0.1406	1.93e-29	0.101812	0.000999001	5.42e-26	2.37e-24	85	0.0129258	SNORD115-14	chr15	25442386	25442436	+	chr15	25439704	gap-probe
rs3743975	cg09786329	-853	0.4554	1.11e-20	-0.0690025	0.000999001	7.1e-16	1.77e-14	302	0.0102227	FAM38A	chr16	88821444	88821495	+	chr16	88822297
kgp12295494	cg09796270	24445	0.4703	9.66e-58	0.0787466	0.000999001	5.12e-49	5.23e-47	68	0.0077918	SREBF1	chr17	17721544	17721594	-	chr17	17697099
kgp12445568	cg09820716	34030	0.2789	4.96e-24	0.154539	0.000999001	3.72e-19	1.14e-17	220	0.0148075	CLDN23	chr8	8580878	8580929	-	chr8	8546848
rs1264323	cg09822812	-228	0.4901	1.17e-64	0.0745581	0.000999001	9.48e-54	1.11e-51	637	0.0153174	DDR1	chr6	30855679	30855729	-	chr6	30855907
kgp9263142	cg09827761	-290	0.1339	3.58e-06	0.105164	0.002997	0.00136191	0.00818813	279	0.0183848	SMAD6	chr15	66947391	66947442	+	chr15	66947681
rs6795441	cg09856107	-836	0.4868	1.87e-76	-0.0868936	0.000999001	1.07e-60	1.47e-58	117	0.0131578	RAF1	chr3	12701726	12701776	-	chr3	12702562
rs8660	cg09859398	-7744	0.462	1.95e-15	-0.158485	0.000999001	6.67e-12	1.22e-10	145	0.0177238	GPR135	chr14	59931983	59932034	-	chr14	59939727
rs3746755	cg09864671	-13176	0.269	3.51e-182	-0.220559	0.000999001	1.23e-159	9.05e-157	207	0.0232689	DIDO1	chr20	61565434	61565484	-	chr20	61578610	gap-probe
kgp1218128	cg09867869	-10696	0.3795	1.52e-25	-0.0532059	0.000999001	7.33e-21	2.49e-19	137	0.00574056	FAM150B	chr2	291055	291105	-	chr2	301751
rs6938690	cg09871008	-33282	0.4406	2.27e-27	0.0684102	0.000999001	4.51e-21	1.55e-19	1146	0.0065698	TAP2	chr6	32798179	32798229	+	chr6	32831461
rs4786421	cg09873201	-14771	0.4505	1.91e-38	0.147055	0.000999001	6.31e-33	3.74e-31	150	0.0153282	NAT15	chr16	3507532	3507583	-	chr16	3522303
kgp4453290	cg09884451	9101	0.2261	3.29e-14	-0.0707578	0.000999001	1.05e-10	1.74e-09	196	0.00775687	ZFYVE28	chr4	2366781	2366831	-	chr4	2357680
kgp6075566	cg09886946	9193	0.4521	2.12e-38	0.0577868	0.000999001	3.17e-33	1.9e-31	247	0.00633553	KL	chr13	33590048	33590098	+	chr13	33580855
rs4757695	cg09887367	-34	0.4059	1.74e-95	0.100944	0.000999001	9.2e-87	2.22e-84	185	0.028169	TMEM86A	chr11	18690185	18690235	+	chr11	18690219
rs8064423	cg09893570	-113216	0.3003	8.08e-29	0.0514809	0.000999001	5.35e-25	2.25e-23	52	0.00442387	USP32	chr17	58248058	58248108	+	chr17	58361274
kgp7925297	cg09901532	-99	0.2525	6e-124	0.255778	0.000999001	1.04e-105	3.33e-103	159	0.0555415	C11orf41	chr11	33680272	33680323	+	chr11	33680371
kgp4849340	cg09906558	13892	0.3284	7.41e-11	-0.0514326	0.000999001	8.8e-08	1.07e-06	290	0.00539365	LOC154449	chr6	170482253	170482304	+	chr6	170468361
kgp1214212	cg09918657	-61798	0.236	7.46e-22	0.122804	0.000999001	1.15e-17	3.21e-16	134	0.0111336	MIR193B	chr16	14397157	14397208	-	chr16	14458955
rs2581359	cg09918751	3743	0.4703	5.56e-73	0.128972	0.000999001	1.82e-63	2.67e-61	272	0.0156996	ADAMTS17	chr15	100517450	100517500	+	chr15	100513707
rs7948017	cg09929831	95200	0.3663	1.38e-12	-0.0746148	0.000999001	5.79e-10	8.88e-09	139	0.00650904	CALCB	chr11	15095584	15095635	+	chr11	15000384
kgp9649269	cg09930167	-17419	0.3531	2.32e-23	-0.0645936	0.000999001	7.12e-19	2.14e-17	118	0.00661842	LRIG3	chr12	59355603	59355653	-	chr12	59373022
kgp4672055	cg09933355	-162	0.3003	4.83e-52	0.0674818	0.000999001	6.15e-44	5.33e-42	218	0.0162259	NSMCE1	chr16	27237948	27237999	-	chr16	27238110
rs10781563	cg09955413	-13576	0.4637	4.48e-36	0.0508439	0.000999001	3.68e-31	2.03e-29	311	0.00534703	JAKMIP3	chr10	133995236	133995286	-	chr10	134008812
rs3117301	cg09966635	-23982	0.2525	1.42e-09	0.0639236	0.000999001	2.94e-06	2.91e-05	798	0.00633824	MOG	chr6	29630718	29630769	+	chr6	29654700
rs6938130	cg09968749	-10282	0.4422	6.58e-20	-0.0711856	0.000999001	2.27e-14	5.08e-13	1047	0.00770553	TAP1	chr6	32820965	32821016	+	chr6	32831247
rs615470	cg09986456	8294	0.3119	2.03e-16	0.0543374	0.000999001	8.22e-13	1.63e-11	116	0.0060257	CHRNA3	chr15	78894282	78894332	+	chr15	78885988
rs2402110	cg09996633	-22	0.2723	1.5e-32	-0.0838185	0.000999001	9.23e-26	4.01e-24	134	0.0263742	ATXN3	chr14	92566961	92567011	+	chr14	92566983
rs8660	cg10014563	-7454	0.462	4.69e-16	-0.105066	0.000999001	4.22e-12	7.86e-11	145	0.011783	GPR135	chr14	59932273	59932323	+	chr14	59939727
kgp12459931	cg10019083	61623	0.2376	4e-28	0.0753036	0.000999001	1.33e-23	5.19e-22	299	0.00682738	ABLIM2	chr4	7985099	7985149	-	chr4	7923476
kgp21531506	cg10020883	-1712	0.1573	1.85e-23	-0.0511013	0.000999001	4.18e-20	1.36e-18	161	0.00691823	PLIN4	chr19	4517672	4517722	-	chr19	4519384
rs6486617	cg10021924	-36763	0.3383	1.06e-22	-0.105403	0.000999001	1.13e-19	3.59e-18	206	0.0100267	GPR133	chr12	131401274	131401325	+	chr12	131438037
kgp11750608	cg10027639	2547	0.4125	1.54e-06	0.0518815	0.000999001	0.000475826	0.00319084	206	0.00660987	SVIP	chr11	23501632	23501682	+	chr11	23499085
rs4459929	cg10028625	-3852	0.4967	3.98e-44	0.096045	0.000999001	1.59e-36	1.07e-34	150	0.0116321	ECT2	chr3	172494364	172494414	+	chr3	172498216
kgp9720812	cg10034588	2261	0.3284	2.45e-101	-0.107596	0.000999001	2.87e-82	6.31e-80	172	0.0138892	NMUR1	chr2	232392005	232392055	-	chr2	232389744
kgp6361851	cg10035583	102653	0.4307	1.03e-25	0.0524566	0.000999001	2.92e-21	1.02e-19	174	0.00454578	DAAM2	chr6	39869790	39869840	-	chr6	39767137
kgp5788705	cg10041417	110172	0.4769	1.14e-09	-0.0748954	0.000999001	1.32e-06	1.38e-05	218	0.0064507	SMOC2	chr6	168920897	168920947	-	chr6	168810725
kgp2824099	cg10046227	7193	0.269	2.84e-20	-0.0513054	0.000999001	6.34e-16	1.58e-14	327	0.00578134	CLN8	chr8	1707477	1707527	+	chr8	1700284
rs2518369	cg10049631	23265	0.2838	5.2e-41	-0.0828203	0.000999001	1.91e-35	1.24e-33	96	0.00823863	C11orf34	chr11	112162100	112162150	+	chr11	112138835
kgp3875991	cg10052561	-116	0.252	7.21e-07	0.06151	0.000999001	0.000130351	0.00098177	158	0.0212601	NT5C1A	chr1	40137135	40137186	-	chr1	40137251
kgp10833370	cg10054661	-21167	0.2987	1.5e-48	0.0749178	0.000999001	2.27e-44	2e-42	323	0.00752522	CDCA7L	chr7	21988559	21988609	-	chr7	22009726
rs2703115	cg10057126	-4700	0.2772	1.12e-41	0.0584688	0.000999001	2.71e-34	1.68e-32	186	0.00693231	ANKRD56	chr4	77819742	77819792	-	chr4	77824442
kgp9122231	cg10075506	1868	0.3482	1.45e-29	-0.13159	0.000999001	7.06e-24	2.8e-22	259	0.0175274	MYT1L	chr2	1817350	1817401	+	chr2	1815482
kgp5817795	cg10080417	-13299	0.3185	1.13e-48	-0.0835715	0.000999001	5.2e-42	4.24e-40	143	0.00880808	RUNDC2A	chr16	12134363	12134413	-	chr16	12147662
kgp7952319	cg10090386	-34562	0.2888	2.3e-65	-0.0910404	0.000999001	2.15e-53	2.48e-51	274	0.00871394	LOXL2	chr8	23256682	23256732	-	chr8	23291244
kgp7609724	cg10091775	-3552	0.3366	1.47e-36	-0.0635289	0.000999001	8.6e-30	4.46e-28	151	0.00779755	CA12	chr15	63674873	63674923	-	chr15	63678425
rs1060489	cg10092770	2476	0.3135	5.29e-148	0.0950018	0.000999001	4.56e-129	2.15e-126	219	0.0121872	LOC63930	chr20	61668397	61668447	+	chr20	61665921
rs1032537	cg10100585	-5326	0.2426	8.31e-90	-0.245509	0.000999001	4.78e-82	1.05e-79	108	0.028675	SORCS1	chr10	107733702	107733752	-	chr10	107739028	gap-probe
rs7581272	cg10104542	109581	0.264	3.79e-26	0.0822221	0.000999001	1.32e-20	4.42e-19	197	0.00708512	COPS8	chr2	237874940	237874990	-	chr2	237765359
rs6737530	cg10107725	-22173	0.06818	5.72e-12	-0.0619375	0.000999001	3.42e-09	4.86e-08	156	0.00619239	LY75	chr2	160761506	160761556	-	chr2	160783679
rs6456883	cg10111716	1691	0.3729	1.53e-52	-0.0598749	0.000999001	6.1e-43	5.11e-41	296	0.00802189	ZNF311	chr6	28972060	28972110	-	chr6	28970369
kgp11049068	cg10123293	11934	0.2475	1.49e-31	0.0539818	0.000999001	1e-26	4.54e-25	71	0.00575303	UNC50	chr2	99228465	99228515	+	chr2	99216531
rs10790175	cg10130564	35119	0.4736	3.53e-52	-0.0750173	0.000999001	2.93e-45	2.65e-43	101	0.00716827	TAGLN	chr11	117069848	117069899	+	chr11	117034729
rs4397403	cg10137597	-39988	0.3003	1.57e-32	0.0506413	0.000999001	6.27e-27	2.87e-25	179	0.00477911	PIWIL2	chr8	22132714	22132764	+	chr8	22172702
rs9628315	cg10146330	2092	0.3564	7.09e-71	-0.174564	0.000999001	1.44e-66	2.27e-64	138	0.0227567	TTLL8	chr22	50482200	50482251	-	chr22	50480108
rs446861	cg10156366	-57163	0.2393	1.12e-30	0.156041	0.000999001	2.74e-23	1.06e-21	231	0.0142455	REG3G	chr2	79220380	79220431	+	chr2	79277543
kgp6846642	cg10160682	11684	0.2904	5.7e-21	0.0655867	0.000999001	9.43e-17	2.49e-15	314	0.00699927	PXDN	chr2	1712951	1713001	-	chr2	1701267
kgp5437782	cg10173814	15400	0.06071	6.38e-10	0.0940551	0.000999001	1.78e-07	2.08e-06	74	0.00975111	MAPKAP1	chr9	128170116	128170166	-	chr9	128154716
rs8004149	cg10182287	4822	0.3234	1.56e-63	-0.209345	0.000999001	1.86e-53	2.15e-51	145	0.0246524	ATXN3	chr14	92539737	92539787	-	chr14	92534915	gap-probe
rs10487358	cg10187601	-610	0.297	4.12e-161	-0.3406	0.000999001	6.32e-140	3.54e-137	102	0.054598	ST7	chr7	116789883	116789933	-	chr7	116790493	gap-probe
kgp7165708	cg10189135	70125	0.2723	3.19e-44	-0.0538016	0.000999001	1.58e-41	1.27e-39	42	0.00482207	AGRP	chr16	67516162	67516212	+	chr16	67446037
kgp7662945	cg10190863	5745	0.2772	2.22e-13	-0.0630767	0.000999001	8.07e-11	1.34e-09	75	0.00729375	CXXC5	chr5	139077046	139077097	+	chr5	139071301
kgp10263281	cg10194039	-21487	0.3894	1.97e-52	-0.121042	0.000999001	3.58e-45	3.23e-43	172	0.0121399	FGF9	chr13	22258029	22258079	-	chr13	22279516
rs9935441	cg10206774	20211	0.3515	9.09e-21	0.0695123	0.000999001	7.76e-16	1.93e-14	246	0.00700969	SEC14L5	chr16	5040750	5040800	-	chr16	5020539
rs11040933	cg10208301	-28821	0.302	1.71e-13	0.0574175	0.000999001	5.46e-10	8.4e-09	194	0.00559327	DNHD1	chr11	6592695	6592745	-	chr11	6621516
kgp7226235	cg10213762	-50	0.4224	3.81e-25	0.0632062	0.000999001	2.56e-19	7.93e-18	259	0.0160755	SMOC2	chr6	169284318	169284369	+	chr6	169284368
kgp9475454	cg10225865	20861	0.2673	1.55e-07	0.0519813	0.000999001	2.93e-05	0.00024834	88	0.00522391	ATP6V1H	chr8	54605516	54605567	-	chr8	54584655
rs3868075	cg10236790	-26	0.4769	8.29e-21	-0.0616306	0.000999001	3.92e-15	9.27e-14	1154	0.0184954	HCG27	chr6	31167789	31167839	+	chr6	31167815
rs6486617	cg10239022	95017	0.3383	2.17e-30	-0.053925	0.000999001	1.7e-25	7.31e-24	250	0.00470453	GPR133	chr12	131533054	131533104	-	chr12	131438037
kgp5665454	cg10241608	1174	0.3317	5.95e-14	-0.0594827	0.000999001	1.23e-10	2.02e-09	207	0.00836332	ADARB2	chr10	1226649	1226699	-	chr10	1225475
kgp5175280	cg10251229	-7742	0.396	1.34e-20	-0.0631915	0.000999001	6.16e-17	1.65e-15	122	0.00705682	PRKAR1B	chr7	630581	630631	+	chr7	638323
rs726890	cg10259889	-3379	0.2393	1.96e-13	-0.0668272	0.000999001	1.66e-10	2.68e-09	103	0.00825445	SH2B2	chr7	101936380	101936431	-	chr7	101939759
rs3128912	cg10262387	39748	0.1133	3.86e-09	-0.126579	0.000999001	1.33e-05	0.000119181	977	0.0119494	HLA-H	chr6	29855385	29855435	-	chr6	29815637
rs11218553	cg10262710	-11174	0.2376	4.54e-24	0.061468	0.000999001	1.9e-19	5.92e-18	148	0.00660057	LOC399959	chr11	122073961	122074011	-	chr11	122085135
rs9935441	cg10267867	17686	0.3515	4.66e-25	0.0790725	0.000999001	1.2e-20	4.03e-19	247	0.00808684	SEC14L5	chr16	5038225	5038276	+	chr16	5020539
kgp4612877	cg10271547	-4	0.3258	2.31e-40	-0.0783981	0.000999001	7.28e-33	4.3e-31	478	0.0201443	SORCS2	chr4	7430886	7430937	-	chr4	7430890
kgp3269978	cg10278454	-1557	0.4059	1.55e-45	0.0974323	0.000999001	5.45e-38	3.89e-36	333	0.0133734	PCK1	chr20	56134979	56135029	-	chr20	56136536
kgp6856054	cg10290988	12912	0.2871	1.35e-28	-0.0717384	0.000999001	6.3e-24	2.51e-22	209	0.00757533	MOB2	chr11	1673716	1673766	-	chr11	1660804
kgp3886239	cg10292045	10021	0.3102	1.78e-27	0.0523321	0.000999001	6.99e-24	2.78e-22	99	0.00567734	C11orf34	chr11	112137230	112137280	-	chr11	112127209
kgp10608024	cg10296238	5844	0.2096	5.09e-22	0.100063	0.000999001	5.38e-18	1.54e-16	244	0.0115251	C21orf56	chr21	47605124	47605174	-	chr21	47599280
rs1446575	cg10305451	-4374	0.401	5.5e-11	-0.0602821	0.000999001	4.46e-08	5.6e-07	171	0.00719023	HOXD3	chr2	177043427	177043477	+	chr2	177047801
rs2153442	cg10309386	4154	0.4043	3.93e-137	0.280722	0.000999001	6.81e-121	2.81e-118	152	0.0336415	BEND7	chr10	13515284	13515334	-	chr10	13511130	gap-probe
rs3943207	cg10312211	22314	0.1931	1.67e-09	-0.102082	0.000999001	1.09e-06	1.15e-05	152	0.010197	XPO7	chr8	21867933	21867983	+	chr8	21845619	gap-probe
kgp2422168	cg10313151	-4585	0.3465	8.21e-36	-0.139508	0.000999001	1.14e-27	5.43e-26	111	0.0165471	UXS1	chr2	106882254	106882304	+	chr2	106886839	gap-probe
kgp8782267	cg10317387	3247	0.3333	1.41e-61	0.0913971	0.000999001	4.37e-53	5e-51	174	0.0112813	THNSL2	chr2	88470823	88470873	-	chr2	88467576	gap-probe
rs2351069	cg10327008	-116859	0.3086	1.09e-12	0.0589788	0.000999001	3.08e-10	4.85e-09	118	0.00505443	FIBIN	chr11	26968547	26968597	+	chr11	27085406
rs2077432	cg10329874	9	0.2195	3.49e-63	0.0549926	0.000999001	3.77e-54	4.45e-52	45	0.0133246	PC	chr11	66621392	66621442	-	chr11	66621383
rs10856792	cg10334703	4648	0.3069	5.68e-61	-0.0875083	0.000999001	3.94e-50	4.15e-48	169	0.0103492	MATN3	chr2	20213060	20213110	-	chr2	20208412
kgp10758427	cg10367959	-889	0.368	2.06e-31	0.056344	0.000999001	2.72e-26	1.21e-24	65	0.00829522	ZNF92	chr7	64894934	64894984	+	chr7	64895823
kgp4690504	cg10371050	-47183	0.4538	1.68e-80	0.150074	0.000999001	1.36e-77	2.71e-75	406	0.0139478	TCERG1L	chr10	133055399	133055449	-	chr10	133102582
kgp9408613	cg10377144	-3242	0.3168	1.73e-60	-0.0789417	0.000999001	4.28e-51	4.63e-49	159	0.00980246	PAPSS2	chr10	89419127	89419177	-	chr10	89422369
kgp10558017	cg10395519	-1852	0.3168	3.27e-87	-0.0852389	0.000999001	7.56e-79	1.55e-76	212	0.0114114	MTHFD1L	chr6	151412254	151412304	-	chr6	151414106
kgp9657880	cg10402715	-12804	0.4389	9.66e-22	0.0532804	0.000999001	5.16e-18	1.48e-16	145	0.00563824	ZNF32	chr10	44189839	44189889	-	chr10	44202643
kgp1723133	cg10423427	-9701	0.4901	4.57e-14	-0.0500856	0.000999001	3.54e-11	6.08e-10	137	0.0054559	MMP17	chr12	132325333	132325384	+	chr12	132335034
rs4415740	cg10427430	-236	0.4719	6.92e-63	0.0647694	0.000999001	1.44e-57	1.85e-55	138	0.0118359	TEAD1	chr11	12783675	12783725	+	chr11	12783911
rs896945	cg10438391	47085	0.4587	6.82e-81	0.136198	0.000999001	8.4e-70	1.42e-67	195	0.0126568	GSDMD	chr8	144631865	144631916	-	chr8	144584780
kgp10769631	cg10440696	-124052	0.401	4.55e-28	-0.0529158	0.000999001	5.18e-22	1.88e-20	232	0.00451174	OR52N1	chr11	5809911	5809961	+	chr11	5933963
rs1133896	cg10451089	-29756	0.4439	3.01e-44	0.0729972	0.000999001	1.28e-34	8.1e-33	1136	0.00708884	TAP2	chr6	32803061	32803111	-	chr6	32832817
rs7488468	cg10454857	-28490	0.2723	1.84e-10	-0.0602295	0.000999001	9.37e-08	1.13e-06	200	0.00587383	SFRS8	chr12	132219278	132219328	-	chr12	132247768
kgp6270830	cg10465465	374	0.2063	1.11e-49	0.0656226	0.000999001	1.3e-44	1.15e-42	129	0.0108346	TNFRSF17	chr16	12050204	12050254	-	chr16	12049830
rs7581272	cg10495160	-87202	0.264	7.08e-11	0.050221	0.000999001	8.43e-08	1.03e-06	243	0.00441464	CXCR7	chr2	237678157	237678207	+	chr2	237765359
kgp7781304	cg10508579	12909	0.4125	2.35e-15	0.0703332	0.000999001	1.59e-11	2.81e-10	126	0.0074332	ARHGEF4	chr2	131685859	131685909	+	chr2	131672950
rs885863	cg10509850	-3615	0.4092	1.18e-13	0.0583126	0.000999001	3.64e-10	5.7e-09	162	0.00714146	LOC154822	chr7	158817354	158817405	-	chr7	158820969
rs1501619	cg10511904	-32377	0.1518	1.73e-13	-0.113406	0.000999001	1.53e-10	2.48e-09	189	0.0109231	FGF12	chr3	192127277	192127327	-	chr3	192159654
rs2356868	cg10512745	104484	0.2393	7.98e-05	0.065471	0.00699301	0.00500804	0.0254784	87	0.00552057	DMRTA2	chr1	50884430	50884481	-	chr1	50779946
kgp10977513	cg10516465	-179	0.2987	3.47e-20	-0.110271	0.000999001	6.82e-17	1.82e-15	69	0.0212347	RAGE	chr14	102695514	102695565	+	chr14	102695693
kgp22261750	cg10520799	-4608	0.269	3.58e-36	0.0696957	0.000999001	4.23e-30	2.22e-28	147	0.00828325	BTF3	chr5	72784222	72784272	-	chr5	72788830
kgp541127	cg10521403	46039	0.4224	1.02e-17	-0.104321	0.000999001	3.99e-14	8.75e-13	104	0.00971671	TACC3	chr4	1763210	1763261	+	chr4	1717171
kgp10304683	cg10529845	23426	0.2145	4.72e-30	0.0604585	0.000999001	4.27e-26	1.88e-24	196	0.00600748	ZNF423	chr16	49522287	49522337	-	chr16	49498861
kgp8656303	cg10530344	11676	0.269	9.61e-107	-0.216483	0.000999001	6.41e-90	1.64e-87	169	0.0231043	C15orf26	chr15	81453220	81453270	-	chr15	81441544	gap-probe
kgp8131787	cg10536901	-3468	0.2607	6.8e-27	-0.105676	0.000999001	8.38e-19	2.51e-17	115	0.0129633	SLC25A24	chr1	108735312	108735362	+	chr1	108738780	gap-probe
rs10745704	cg10549753	-150	0.3399	5.94e-83	-0.0677262	0.000999001	1.99e-68	3.29e-66	276	0.0134809	MIR492	chr12	95226786	95226836	+	chr12	95226936
rs2386650	cg10572195	3150	0.2376	2.5e-77	-0.0900001	0.000999001	1.43e-64	2.14e-62	303	0.0111939	ASB13	chr10	5681208	5681258	+	chr10	5678058
rs495330	cg10588362	6537	0.4389	1.44e-20	0.0580442	0.000999001	5.5e-17	1.48e-15	83	0.00661245	C11orf85	chr11	64728445	64728495	+	chr11	64721908
kgp10661627	cg10590338	8580	0.2475	1.47e-226	0.253494	0.000999001	1.12e-181	1.24e-178	153	0.0279691	MECOM	chr3	168707339	168707389	-	chr3	168698759	gap-probe
kgp7259020	cg10601582	9150	0.3729	3.32e-12	0.0706035	0.000999001	1.65e-09	2.42e-08	123	0.0077447	ZNF98	chr19	22605234	22605284	+	chr19	22596084
rs2136474	cg10612096	807	0.4043	5.29e-56	-0.0990347	0.000999001	3.76e-49	3.85e-47	217	0.0149269	SPATA3	chr2	231865096	231865147	+	chr2	231864289
rs3135143	cg10622551	-1239	0.1979	1.31e-11	-0.0574864	0.000999001	2.04e-08	2.66e-07	196	0.00816607	ZFYVE28	chr4	2366505	2366556	-	chr4	2367744
kgp6811298	cg10623802	-722	0.2789	2.69e-23	-0.0542926	0.000999001	3.04e-16	7.76e-15	170	0.00824688	KIAA1751	chr1	1913543	1913594	+	chr1	1914265
rs681836	cg10624860	-1826	0.4769	2.94e-32	-0.0752151	0.000999001	2.1e-27	9.85e-26	209	0.0100896	WNT11	chr11	75945791	75945842	-	chr11	75947617
rs861078	cg10648139	-614	0.3944	8.24e-17	-0.0504072	0.000999001	3.61e-13	7.34e-12	208	0.00784762	NRP2	chr2	206551364	206551414	+	chr2	206551978
kgp642431	cg10648960	5089	0.1585	1.05e-21	0.056982	0.000999001	2.77e-17	7.57e-16	241	0.00666831	TTYH3	chr7	2677936	2677986	-	chr7	2672847
kgp4690204	cg10672482	3053	0.3234	4.45e-46	-0.136986	0.000999001	1.33e-38	9.69e-37	103	0.0170357	OR6C3	chr12	55725789	55725839	-	chr12	55722736
rs1320146	cg10674476	-9391	0.1931	3.72e-47	-0.060283	0.000999001	4.02e-39	2.98e-37	90	0.00658995	CNNM3	chr2	97498336	97498386	+	chr2	97507727
kgp5747093	cg10677697	-46985	0.3993	6.93e-30	0.0574374	0.000999001	1.55e-22	5.77e-21	130	0.00533924	IGFBP3	chr7	45961125	45961176	+	chr7	46008110
kgp330495	cg10678801	-16469	0.3779	2.39e-31	0.0872828	0.000999001	1.8e-26	8.05e-25	94	0.0089952	SPINK7	chr5	147695405	147695455	-	chr5	147711874
kgp11347204	cg10680224	-270	0.1038	2.09e-17	-0.165114	0.000999001	1.06e-13	2.24e-12	111	0.0320766	ZNF541	chr19	48076956	48077007	-	chr19	48077226
rs12211927	cg10684686	-45634	0.3663	7.55e-50	-0.128312	0.000999001	6.03e-38	4.29e-36	234	0.0119624	SCAND3	chr6	28556997	28557047	-	chr6	28602631
rs3816551	cg10687087	25774	0.4719	2.56e-12	-0.0548535	0.000999001	1.91e-09	2.79e-08	181	0.0053994	MYBPC2	chr19	50962361	50962412	-	chr19	50936587
rs347967	cg10698097	89863	0.3383	6.21e-14	0.0523354	0.000999001	4.7e-11	7.98e-10	130	0.0045886	TRIM42	chr3	140401764	140401815	+	chr3	140311901
rs2730059	cg10700019	3072	0.3564	2.48e-50	-0.0585483	0.000999001	3.7e-41	2.93e-39	81	0.00727562	ZNF251	chr8	145984832	145984882	-	chr8	145981760
rs2252195	cg10715333	-1584	0.396	3.62e-23	0.0609618	0.000999001	2.2e-17	6.05e-16	947	0.00834654	HCG22	chr6	31018473	31018523	-	chr6	31020057
rs1144231	cg10726226	-1591	0.1127	7.51e-19	-0.0734512	0.000999001	9.87e-15	2.27e-13	184	0.00996168	LOC100128239	chr11	133907750	133907800	+	chr11	133909341
kgp11370689	cg10738003	-114401	0.4406	1.08e-144	-0.373917	0.000999001	7.01e-127	3.19e-124	118	0.0321052	ARHGEF12	chr11	120233485	120233535	-	chr11	120347886	gap-probe
rs6816917	cg10738358	-44550	0.4422	1.15e-23	0.101619	0.000999001	2.36e-19	7.32e-18	256	0.00949319	IGFBP7	chr4	57968182	57968232	+	chr4	58012732
rs2686835	cg10750306	-13035	0.4637	5.85e-101	-0.120932	0.000999001	1.33e-85	3.14e-83	160	0.0127729	PKD1L1	chr7	47990630	47990680	-	chr7	48003665
rs940347	cg10754659	-324	0.3977	1.23e-62	0.109354	0.000999001	2.68e-53	3.09e-51	199	0.020174	STARD3NL	chr7	38110101	38110151	-	chr7	38110425
rs2933045	cg10757978	917	0.3861	4.29e-31	-0.0832269	0.000999001	8.19e-26	3.56e-24	208	0.0122962	SLCO5A1	chr8	70623125	70623175	+	chr8	70622208
rs7806340	cg10770742	-15219	0.3977	1.39e-08	-0.076755	0.000999001	1.11e-05	0.000100644	228	0.0079693	WDR86	chr7	151107284	151107335	+	chr7	151122503
rs4344866	cg10771931	249	0.363	9.06e-83	-0.323652	0.000999001	5.1e-74	9.44e-72	116	0.0566774	WTIP	chr19	34972095	34972145	-	chr19	34971846	gap-probe
rs8107642	cg10776061	1970	0.4257	9.5e-204	-0.366672	0.000999001	1.35e-193	1.99e-190	65	0.0481681	MAN2B1	chr19	12768340	12768390	-	chr19	12766370	gap-probe
rs10735234	cg10807101	333	0.2937	8.31e-102	0.112654	0.000999001	8.76e-92	2.33e-89	163	0.0199176	GSTM3	chr1	110282274	110282324	+	chr1	110281941
kgp5157137	cg10807894	-153	0.2541	1.6e-75	0.0791159	0.000999001	1.69e-64	2.54e-62	300	0.0197428	SCARB1	chr12	125169754	125169804	-	chr12	125169907
rs28373064	cg10818339	-57	0.1986	3.19e-23	-0.0650548	0.000999001	1.18e-19	3.74e-18	59	0.0159544	AVPR1B	chr1	206223499	206223549	+	chr1	206223556
kgp9768961	cg10826043	-3453	0.3515	3.7e-23	0.0566415	0.000999001	2.59e-19	8.02e-18	138	0.00695194	RBM24	chr6	17100121	17100171	+	chr6	17103574
kgp11048114	cg10832239	135699	0.2903	4.43e-06	0.0919156	0.000999001	1.73e-05	0.000152196	7	0.00777602	TMEM121	chr14	106183720	106183770	-	chr14	106048021
rs9625066	cg10838664	59	0.3086	1.03e-19	0.0694445	0.000999001	1.16e-15	2.86e-14	300	0.0279465	MIAT	chr22	27068761	27068811	+	chr22	27068702
rs11587504	cg10842584	-38523	0.236	3.05e-30	-0.136148	0.000999001	3.2e-22	1.17e-20	108	0.0128939	MPL	chr1	43803221	43803271	+	chr1	43841744	gap-probe
kgp3511374	cg10856724	-95109	0.2442	5.14e-08	-0.0692876	0.000999001	3.14e-06	3.1e-05	23	0.00604438	ALG10	chr12	34555211	34555262	+	chr12	34650320	gap-probe
rs6486617	cg10877979	131320	0.3383	1.1e-21	-0.0546292	0.000999001	1.31e-16	3.43e-15	250	0.00463517	GPR133	chr12	131569357	131569407	-	chr12	131438037
rs8091750	cg10885961	-2581	0.1881	1.27e-16	-0.0802063	0.000999001	3.33e-13	6.79e-12	253	0.0102086	LOC339290	chr18	5238589	5238639	+	chr18	5241170
kgp2557464	cg10887386	2913	0.3663	2.69e-19	0.0662488	0.000999001	1.3e-16	3.41e-15	44	0.00828631	INTS4L1	chr7	64700259	64700310	-	chr7	64697346
rs2446917	cg10891570	28358	0.3944	1.17e-30	-0.0696578	0.000999001	1.41e-24	5.79e-23	91	0.00679522	SPAG1	chr8	101174067	101174117	+	chr8	101145709
rs6938690	cg10894807	-28056	0.4406	4.36e-58	0.0839957	0.000999001	8.12e-46	7.49e-44	1134	0.00820394	TAP2	chr6	32803405	32803456	-	chr6	32831461
kgp6037776	cg10900696	-10733	0.2541	1.78e-06	0.0501196	0.002997	0.000483872	0.00323958	333	0.00538802	NEFL	chr8	24858069	24858119	-	chr8	24868802
kgp10829138	cg10903116	-84669	0.3234	4.35e-14	0.106708	0.000999001	8.13e-11	1.35e-09	110	0.00940544	MECOM	chr3	169379790	169379840	-	chr3	169464459
kgp12619423	cg10909840	10664	0.2607	1.47e-53	-0.0554469	0.000999001	2.43e-44	2.13e-42	153	0.00598119	MRVI1	chr11	10737332	10737382	+	chr11	10726668
kgp10576004	cg10911913	189	0.3581	1.36e-13	0.0538518	0.000999001	1.35e-10	2.2e-09	187	0.00981097	SLFN11	chr17	33700767	33700817	-	chr17	33700578
rs9257445	cg10919664	-3934	0.3482	5.93e-09	0.0652648	0.000999001	1.76e-06	1.8e-05	281	0.00790865	ZNF311	chr6	28945272	28945323	-	chr6	28949206
kgp3107762	cg10926851	17032	0.231	1.69e-144	-0.391569	0.000999001	2.78e-122	1.18e-119	108	0.0401776	PPP2R2B	chr5	146253780	146253830	-	chr5	146236748
kgp19561154	cg10930366	-13364	0.2211	6.4e-29	-0.0552686	0.000999001	6.06e-24	2.42e-22	72	0.00581746	MPP5	chr14	67752711	67752761	+	chr14	67766075
rs10786489	cg10943524	65172	0.4224	1.63e-11	0.0502776	0.000999001	7.54e-09	1.03e-07	65	0.0045354	HPSE2	chr10	100769769	100769819	-	chr10	100704597
rs16854335	cg10953508	-80516	0.3102	6.51e-17	0.107387	0.000999001	1.27e-13	2.67e-12	111	0.00950644	MECOM	chr3	169381055	169381105	+	chr3	169461571	gap-probe
kgp1616029	cg10954469	599	0.2888	4.47e-25	0.0676363	0.000999001	8.25e-20	2.63e-18	213	0.0104376	VAX2	chr2	71115320	71115371	-	chr2	71114721
kgp11519935	cg10975798	-25012	0.3515	1.84e-16	-0.0627914	0.000999001	1.84e-13	3.83e-12	74	0.00620273	FAM92A1	chr8	94567560	94567610	-	chr8	94592572
kgp5297208	cg10982433	5531	0.3663	7.94e-12	-0.0521739	0.000999001	9.52e-09	1.29e-07	213	0.00605997	C1QL3	chr10	16563821	16563871	+	chr10	16558290
rs2465126	cg10984178	-985	0.1584	1.4e-18	-0.0517261	0.000999001	1.9e-14	4.28e-13	166	0.0076204	ISG15	chr1	946049	946099	-	chr1	947034
kgp6677592	cg10994339	111158	0.1964	1.98e-20	-0.0534396	0.000999001	5.51e-16	1.38e-14	163	0.00459961	SPINK5	chr5	147443536	147443586	+	chr5	147332378
kgp101541	cg11004890	-66626	0.2492	7.26e-56	0.0687185	0.000999001	9.38e-49	9.48e-47	141	0.00618702	SLC4A11	chr20	3218500	3218550	+	chr20	3285126
rs255561	cg11007015	-48821	0.4554	1.72e-32	0.0719124	0.000999001	1.5e-26	6.77e-25	162	0.00666105	TMEM167A	chr5	82301989	82302039	+	chr5	82350810
kgp2409065	cg11008123	-721	0.2673	6.85e-292	-0.482247	0.000999001	1.53e-254	1.38e-250	75	0.0749465	LOC283267	chr11	33097285	33097336	-	chr11	33098006	gap-probe
rs3806496	cg11009736	1058	0.4802	4.19e-126	-0.202956	0.000999001	5.91e-111	2.07e-108	181	0.0289399	MARCO	chr2	119699632	119699682	-	chr2	119698574
rs35682	cg11030744	-342	0.3696	8.5e-118	-0.125349	0.000999001	6.56e-101	1.98e-98	211	0.0228025	GHRL	chr3	10328440	10328490	-	chr3	10328782
rs3793371	cg11031064	-12532	0.07401	1.32e-12	0.0524915	0.000999001	1.34e-08	1.78e-07	190	0.00556278	C8orf73	chr8	144651767	144651817	+	chr8	144664299
kgp5788705	cg11041060	30673	0.4769	9.52e-13	-0.0598206	0.000999001	1.12e-09	1.67e-08	211	0.00579116	SMOC2	chr6	168841398	168841449	+	chr6	168810725
rs1574409	cg11051139	358	0.2772	6.74e-150	0.192652	0.000999001	4.51e-130	2.17e-127	236	0.0335643	KRT80	chr12	52580428	52580478	+	chr12	52580070
kgp4791661	cg11052259	49130	0.4175	5.31e-10	0.0634577	0.000999001	1.24e-07	1.48e-06	89	0.00587391	ADAM32	chr8	38964734	38964784	-	chr8	38915604
rs1233603	cg11052668	-107467	0.363	2.4e-14	-0.0529889	0.000999001	1.21e-10	1.99e-09	236	0.00457394	SCAND3	chr6	28626564	28626614	+	chr6	28734031
rs4939517	cg11072113	-63734	0.2657	6.59e-69	0.0950491	0.000999001	7.23e-61	9.99e-59	44	0.008592	VWCE	chr11	61063124	61063174	+	chr11	61126858
kgp2278918	cg11074783	3322	0.302	6.49e-09	-0.0541075	0.000999001	1.66e-06	1.7e-05	136	0.00668446	IRAK1BP1	chr6	79339333	79339384	+	chr6	79336011
kgp7346688	cg11088672	742	0.434	2.42e-19	0.0641894	0.000999001	2.73e-15	6.53e-14	111	0.00961158	IL15	chr4	142678563	142678613	-	chr4	142677821
kgp10468847	cg11091909	5693	0.297	1.98e-16	-0.0504655	0.000999001	3.57e-13	7.26e-12	272	0.00582994	KL	chr13	33640676	33640727	-	chr13	33634983
kgp10568993	cg11097954	14641	0.3531	1.22e-30	0.0778202	0.000999001	2.86e-26	1.27e-24	230	0.00811611	OR4E2	chr14	22564251	22564301	+	chr14	22549610
kgp3182786	cg11105774	19343	0.4191	2.15e-37	-0.0505953	0.000999001	3.27e-29	1.65e-27	102	0.00512471	DIP2C	chr10	461942	461992	-	chr10	442599
rs7332299	cg11108474	57252	0.4472	1.95e-20	0.0546255	0.000999001	2.15e-17	5.91e-16	77	0.00498662	LOC100101938	chr13	19919155	19919206	+	chr13	19861903
kgp5345601	cg11128457	-3077	0.3993	1.48e-69	0.0661145	0.000999001	3.22e-61	4.48e-59	152	0.00823102	MAML3	chr4	140864437	140864487	+	chr4	140867514
rs11986960	cg11133524	4000	0.1583	0.000201672	0.0593199	0.00899101	0.0109657	0.0493203	80	0.00680885	SPATC1	chr8	145104105	145104156	+	chr8	145100105
rs2883456	cg11144103	8670	0.4752	1.16e-133	0.337358	0.000999001	1.1e-114	4.07e-112	80	0.0371797	PTRF	chr17	40561464	40561514	-	chr17	40552794	gap-probe
kgp11309993	cg11173246	899	0.3135	1.19e-43	0.0601104	0.000999001	6.29e-36	4.16e-34	137	0.00890843	POLR2L	chr11	841376	841426	+	chr11	840477
kgp4690504	cg11174260	-43775	0.4538	9.67e-34	0.0829218	0.000999001	3.68e-29	1.86e-27	404	0.00776089	TCERG1L	chr10	133058807	133058857	-	chr10	133102582
kgp12121712	cg11178920	-5863	0.3548	8.98e-66	0.106815	0.000999001	9.92e-57	1.25e-54	151	0.0123349	CA12	chr15	63674226	63674276	-	chr15	63680089
rs11040933	cg11185456	-29450	0.302	8.68e-14	0.0690812	0.000999001	2.36e-10	3.77e-09	194	0.00671309	DNHD1	chr11	6592066	6592116	+	chr11	6621516
kgp7728964	cg11188223	-42852	0.2624	2.21e-10	0.0522702	0.000999001	8.57e-08	1.04e-06	134	0.00490084	ELTD1	chr1	79658903	79658953	+	chr1	79701755
kgp8228406	cg11188318	43987	0.3218	3.76e-12	0.107486	0.000999001	1.92e-09	2.8e-08	120	0.0100521	RARRES1	chr3	158449753	158449804	-	chr3	158405766
kgp2259231	cg11188483	-5668	0.2855	1.22e-32	0.0627312	0.000999001	3.61e-27	1.67e-25	142	0.00725808	MOBP	chr3	39542821	39542871	+	chr3	39548489
kgp2939128	cg11191390	24892	0.2178	7.73e-22	0.0555876	0.000999001	8.87e-17	2.35e-15	241	0.00549044	C14orf34	chr14	56348889	56348939	-	chr14	56323997
kgp563005	cg11200568	8646	0.1931	9.88e-15	-0.0524404	0.000999001	2.54e-12	4.82e-11	171	0.00578843	FAM20C	chr7	226539	226590	+	chr7	217893
kgp5788705	cg11207569	125871	0.4769	3.61e-09	-0.0593998	0.000999001	8.7e-07	9.3e-06	219	0.00505808	SMOC2	chr6	168936596	168936646	-	chr6	168810725
kgp1988882	cg11211197	-2104	0.2393	1.43e-19	0.0795363	0.000999001	7.61e-16	1.89e-14	275	0.0103934	TMEM132C	chr12	127980652	127980702	+	chr12	127982756
rs10272564	cg11211452	-67504	0.2459	1.94e-20	0.0561278	0.000999001	7.39e-17	1.97e-15	127	0.00504815	EZH2	chr7	148637986	148638036	-	chr7	148705490
kgp976574	cg11269103	27194	0.4175	2.48e-34	0.0798547	0.000999001	1.23e-27	5.84e-26	176	0.00782197	ZNF215	chr11	6976223	6976273	+	chr11	6949029
kgp3507648	cg11271546	-35962	0.4637	2.37e-25	0.0590519	0.000999001	2.11e-21	7.38e-20	104	0.0056307	APBA2	chr15	29269411	29269461	-	chr15	29305373
rs7752119	cg11290949	130	0.4901	2.49e-200	-0.410977	0.000999001	2.48e-173	2.38e-170	116	0.0788901	BMP5	chr6	55778901	55778951	-	chr6	55778771	gap-probe
rs6037475	cg11300174	-473	0.4224	2.79e-107	-0.129424	0.000999001	5.55e-90	1.42e-87	263	0.0218366	TRIB3	chr20	358462	358512	-	chr20	358935
rs556474	cg11302943	86741	0.4158	5.62e-09	-0.0693239	0.000999001	1.46e-06	1.51e-05	114	0.0060963	CRTAC1	chr10	99790546	99790597	-	chr10	99703805
rs6561106	cg11302988	1273	0.2607	3.12e-80	-0.0650306	0.000999001	1.93e-73	3.52e-71	197	0.00914441	DNAJC15	chr13	43733828	43733878	+	chr13	43732555
kgp255088	cg11305677	-1638	0.2591	5.19e-17	-0.111201	0.000999001	1.55e-13	3.25e-12	93	0.015151	GSX2	chr4	54957434	54957485	-	chr4	54959072
rs6660788	cg11309454	1942	0.2607	1.23e-37	-0.0807558	0.000999001	2.36e-31	1.31e-29	121	0.0107004	CCBL2	chr1	89459529	89459579	+	chr1	89457587
rs9784321	cg11318906	46924	0.236	1.6e-28	0.0511787	0.000999001	1.56e-19	4.89e-18	98	0.00475753	H1FX	chr3	129034969	129035020	-	chr3	128988045
kgp4690504	cg11334499	-102925	0.4538	5.85e-34	0.0822991	0.000999001	2.61e-28	1.27e-26	379	0.00713114	TCERG1L	chr10	132999657	132999708	-	chr10	133102582
kgp10174782	cg11335335	25737	0.2871	4.16e-33	-0.071896	0.000999001	9.64e-28	4.59e-26	157	0.00708066	DRD4	chr11	637885	637935	+	chr11	612148
kgp6394651	cg11336987	-532	0.4307	3.57e-51	0.0657359	0.000999001	5.37e-44	4.66e-42	136	0.0104668	KALRN	chr3	123974913	123974963	+	chr3	123975445
rs9567697	cg11342437	5545	0.3498	2.51e-62	-0.0807215	0.000999001	3.91e-52	4.36e-50	129	0.00937299	LRCH1	chr13	47126328	47126378	+	chr13	47120783
rs626439	cg11347599	3018	0.3003	8.48e-14	-0.0520011	0.000999001	2.22e-10	3.54e-09	369	0.00647605	DNAH17	chr17	76506642	76506693	-	chr17	76503624
kgp6790739	cg11360416	16376	0.4439	6.48e-14	-0.0535546	0.000999001	2.29e-10	3.65e-09	192	0.00552066	C10orf93	chr10	134752048	134752099	+	chr10	134735672
kgp13237616	cg11368578	17198	0.09746	8.58e-06	-0.051844	0.003996	0.00189146	0.0109408	187	0.00525613	CDK5	chr7	150754886	150754936	-	chr7	150737688
rs2517448	cg11369599	-38958	0.3465	6.61e-19	0.0512351	0.000999001	1.17e-13	2.47e-12	953	0.00484709	HCG22	chr6	31023709	31023759	+	chr6	31062667
kgp673811	cg11372818	3885	0.2459	2.97e-21	0.0626752	0.000999001	2.12e-16	5.46e-15	229	0.00759426	GLRX3	chr10	131989848	131989899	+	chr10	131985963
rs2045837	cg11379315	-1518	0.2343	2.29e-131	-0.29666	0.000999001	3.42e-114	1.26e-111	203	0.0408712	MEPE	chr4	88755157	88755207	-	chr4	88756675	gap-probe
rs2397221	cg11386080	-138849	0.2162	1.74e-22	0.0908432	0.000999001	2.48e-17	6.81e-16	149	0.00767229	COL21A1	chr6	56112342	56112392	-	chr6	56251191
kgp11180461	cg11394361	-37	0.3861	9.53e-44	-0.0695679	0.000999001	4.02e-38	2.88e-36	137	0.0191247	MAP2K6	chr17	67570861	67570912	+	chr17	67570898
rs4715562	cg11395949	-7022	0.363	4.81e-19	-0.0776684	0.000999001	2.57e-15	6.17e-14	133	0.00876907	CCDC90A	chr6	13770187	13770237	+	chr6	13777209
rs16827740	cg11397369	-470	0.4439	1.54e-14	0.0668991	0.000999001	5.65e-11	9.54e-10	179	0.0113026	PSMD1	chr2	231920712	231920763	-	chr2	231921182
kgp7428475	cg11415491	94919	0.4604	5.99e-30	0.0578724	0.000999001	3.09e-25	1.31e-23	142	0.00504982	KCNK3	chr2	26928228	26928278	+	chr2	26833309
kgp3859332	cg11418607	-3534	0.4868	1.58e-241	0.435121	0.000999001	3.82e-207	7.59e-204	254	0.0534411	SMAD3	chr15	67323193	67323243	-	chr15	67326727	gap-probe
kgp4027115	cg11420142	-41445	0.3795	1.24e-72	-0.277507	0.000999001	1.97e-66	3.09e-64	43	0.0261066	SLC26A7	chr8	92570845	92570895	-	chr8	92612290
kgp671760	cg11426170	-12391	0.2954	1.55e-18	0.0884339	0.000999001	2.07e-15	4.99e-14	317	0.00939109	TLR3	chr4	186961110	186961160	-	chr4	186973501
rs3816551	cg11430371	25115	0.4719	5.81e-34	-0.0629574	0.000999001	4.48e-28	2.16e-26	181	0.0062129	MYBPC2	chr19	50961702	50961752	-	chr19	50936587
kgp1856211	cg11433787	58	0.4785	2.64e-10	0.0592746	0.000999001	4.56e-07	5.06e-06	349	0.0238537	NXN	chr17	822790	822841	+	chr17	822732
kgp3523485	cg11440486	2074	0.1881	1.71e-51	0.146692	0.000999001	7.56e-44	6.53e-42	190	0.0191442	MYCBPAP	chr17	48585166	48585216	-	chr17	48583092
rs1736982	cg11441173	-61634	0.2838	1.07e-09	0.0687406	0.000999001	2.65e-06	2.65e-05	924	0.00623255	LOC285830	chr6	29707887	29707937	+	chr6	29769521
rs6938690	cg11453837	-20960	0.4406	1.09e-55	0.0873432	0.000999001	2.19e-46	2.05e-44	1112	0.00878202	PSMB8	chr6	32810501	32810551	-	chr6	32831461
kgp9122231	cg11454095	2469	0.3482	5.41e-32	-0.0768417	0.000999001	4.75e-26	2.09e-24	259	0.00986117	MYT1L	chr2	1817951	1818001	+	chr2	1815482
rs11950646	cg11459648	-187	0.4257	4.65e-70	0.109901	0.000999001	1.95e-63	2.85e-61	50	0.0244843	SLC23A1	chr5	138714287	138714338	-	chr5	138714474
rs695093	cg11460035	-8219	0.4257	1.27e-17	-0.0524996	0.000999001	3.55e-13	7.22e-12	158	0.00582394	ANKRD49	chr11	94245224	94245274	+	chr11	94253443
rs7163019	cg11465213	3489	0.3729	1.19e-123	0.148555	0.000999001	1.04e-103	3.25e-101	153	0.0182415	GABARAPL3	chr15	90880158	90880208	+	chr15	90876669
kgp9993813	cg11475555	-17065	0.1264	1.76e-37	-0.107837	0.000999001	1.41e-30	7.57e-29	270	0.0110661	TRPV3	chr17	3461449	3461500	+	chr17	3478514
kgp22821969	cg11481223	107706	0.2409	7.94e-14	-0.0579916	0.000999001	3.34e-11	5.76e-10	69	0.005005	PABPC1P2	chr2	147625024	147625074	+	chr2	147517318
rs13281542	cg11491002	-17626	0.3185	3e-50	0.0775302	0.000999001	5.73e-44	4.97e-42	35	0.00792966	UBE2V2	chr8	49044542	49044592	+	chr8	49062168
rs9802017	cg11492536	-1270	0.4307	5.04e-10	0.0814243	0.000999001	6.61e-07	7.18e-06	371	0.0115225	ARHGEF10	chr8	1777427	1777478	-	chr8	1778697	gap-probe
rs11129823	cg11492964	-54428	0.2756	5.9e-26	0.063544	0.000999001	1.21e-20	4.05e-19	162	0.00582723	CCR8	chr3	39373813	39373863	+	chr3	39428241
kgp7404979	cg11503875	-6639	0.236	3.77e-18	0.0620704	0.000999001	2.71e-14	6.01e-13	220	0.00705264	WNT7B	chr22	46285985	46286035	+	chr22	46292624
kgp3180711	cg11519903	-476	0.2129	6e-14	-0.0516492	0.000999001	2.72e-10	4.3e-09	237	0.00837155	UNC5C	chr4	96300982	96301032	+	chr4	96301458
rs1264323	cg11530564	214	0.4901	2.99e-61	0.0579877	0.000999001	6.73e-51	7.25e-49	638	0.0113302	DDR1	chr6	30856121	30856171	+	chr6	30855907
rs7925079	cg11537406	91607	0.2046	2.58e-27	-0.0984968	0.000999001	1.62e-21	5.71e-20	211	0.00862053	SLC37A2	chr11	124932574	124932625	-	chr11	124840967
kgp10379295	cg11541252	-21984	0.198	4.81e-08	0.0553795	0.000999001	1.28e-05	0.000115251	251	0.00554086	HTR5A	chr7	154859284	154859334	-	chr7	154881268
kgp6937433	cg11551919	39642	0.368	1.54e-18	-0.0519506	0.000999001	1.49e-14	3.37e-13	238	0.0049061	COLEC11	chr2	3693218	3693269	-	chr2	3653576
kgp4951183	cg11553153	-1334	0.4158	2.41e-100	0.125073	0.000999001	9.91e-90	2.52e-87	112	0.0175673	CHRM5	chr15	34348471	34348521	-	chr15	34349805
kgp6610394	cg11564601	98553	0.4406	2.56e-24	0.0518447	0.000999001	3.9e-20	1.27e-18	117	0.00450907	HORMAD2	chr22	30592435	30592485	+	chr22	30493882
kgp1094615	cg11569329	937	0.3218	1.96e-46	-0.0786633	0.000999001	9.25e-42	7.47e-40	208	0.0114043	RPS9	chr19	54705697	54705747	-	chr19	54704760
rs541857	cg11581865	-6679	0.181	1.69e-24	0.0512953	0.000999001	1.71e-19	5.35e-18	182	0.00583435	OAF	chr11	120078790	120078840	-	chr11	120085469
rs12124163	cg11587191	-10850	0.3366	6.93e-39	-0.0610196	0.000999001	8.85e-32	5e-30	287	0.00657337	ARHGEF16	chr1	3382187	3382237	-	chr1	3393037
rs3736694	cg11587584	-4477	0.1809	1.27e-14	0.0549661	0.000999001	1.57e-10	2.54e-09	938	0.00653801	HLA-F	chr6	29692372	29692422	+	chr6	29696849
kgp11577096	cg11590700	-48456	0.2426	2.11e-14	0.0538011	0.000999001	3.27e-11	5.64e-10	111	0.00498787	MECOM	chr3	169381191	169381241	-	chr3	169429647
rs6486617	cg11594260	134415	0.3383	2.07e-28	-0.0776322	0.000999001	2.35e-23	9.08e-22	249	0.00657394	GPR133	chr12	131572452	131572502	-	chr12	131438037
rs7092876	cg11601663	6318	0.2145	1.16e-74	-0.135777	0.000999001	3.62e-64	5.39e-62	182	0.0155286	ITGA8	chr10	15666820	15666870	+	chr10	15660502
kgp5244316	cg11605355	174	0.2782	7.68e-12	-0.0589918	0.000999001	6.69e-09	9.2e-08	253	0.0121779	SLC22A16	chr6	110798193	110798243	+	chr6	110798019
kgp12057520	cg11609571	-293	0.1931	3.79e-26	-0.0620466	0.000999001	3.74e-22	1.36e-20	142	0.0117669	PRELID2	chr5	145215579	145215630	-	chr5	145215872
rs11929146	cg11615607	60980	0.3218	1.48e-19	0.0592619	0.000999001	2.86e-15	6.83e-14	117	0.00537807	LRRC58	chr3	120004433	120004484	-	chr3	119943453
rs6439154	cg11616380	-42545	0.3498	9.4e-08	0.0570532	0.000999001	1.06e-05	9.67e-05	70	0.00535357	CCDC48	chr3	128720288	128720338	-	chr3	128762833
kgp5535981	cg11629812	3104	0.2913	1.45e-16	-0.0521809	0.000999001	3.54e-13	7.21e-12	245	0.00650214	SLC12A7	chr5	1147373	1147423	+	chr5	1144269
kgp8791197	cg11631523	-4271	0.05292	6.16e-05	-0.0774239	0.010989	0.00992718	0.0454373	175	0.00884035	MNX1	chr7	156797390	156797440	+	chr7	156801661
rs17706075	cg11636228	-15025	0.4587	4.64e-15	0.0779322	0.000999001	2.69e-12	5.1e-11	88	0.00810871	ZNF442	chr19	12476754	12476804	-	chr19	12491779
rs884880	cg11637084	6438	0.1997	1.81e-68	-0.0870141	0.000999001	2.6e-57	3.31e-55	161	0.00993012	SGMS1	chr10	52170429	52170479	+	chr10	52163991
rs6439154	cg11641611	-42560	0.3498	4.46e-07	0.0615305	0.000999001	7.55e-05	0.000595257	70	0.00577062	CCDC48	chr3	128720273	128720323	-	chr3	128762833
rs6730178	cg11642891	-5887	0.2607	1.13e-10	0.0587959	0.000999001	1.26e-07	1.5e-06	171	0.00678644	TTC15	chr2	3452513	3452564	-	chr2	3458400
rs10923	cg11642909	17443	0.2063	6.3e-60	-0.115407	0.000999001	4.97e-54	5.83e-52	59	0.0118127	TRIM59	chr3	160170139	160170190	-	chr3	160152696
rs4655733	cg11668419	-662	0.2904	2.11e-41	0.0555273	0.000999001	2.35e-36	1.58e-34	194	0.00876509	GADD45A	chr1	68024976	68025026	-	chr1	68025638
rs10888505	cg11680857	10002	0.2558	9.87e-163	-0.3395	0.000999001	5.17e-130	2.49e-127	147	0.0368388	LCE2D	chr1	152635150	152635200	-	chr1	152625148	gap-probe
rs1133896	cg11709793	-33867	0.4439	1.27e-42	0.0862726	0.000999001	2.24e-34	1.4e-32	1149	0.00827138	TAP2	chr6	32798950	32799000	+	chr6	32832817
kgp6924251	cg11716267	288	0.3944	4.95e-304	0.392013	0.000999001	1.08e-269	2.3e-265	93	0.0714727	LOC375190	chr2	24367828	24367878	+	chr2	24367540
rs798756	cg11721566	-51034	0.236	5.77e-11	0.0537663	0.000999001	3.12e-08	3.99e-07	192	0.00495987	FAM53A	chr4	1656413	1656464	+	chr4	1707447
rs10928944	cg11722376	-10875	0.06294	9.01e-11	-0.0589424	0.000999001	3.64e-08	4.61e-07	97	0.0063417	LOC389033	chr2	130691882	130691932	+	chr2	130702757
kgp313591	cg11722990	55389	0.4604	7.64e-14	0.0519694	0.000999001	5.21e-10	8.03e-09	139	0.00475775	HS6ST3	chr13	96984156	96984206	-	chr13	96928767
rs17706075	cg11728578	-15237	0.4587	1.09e-07	0.0758904	0.000999001	6.54e-06	6.16e-05	88	0.00787882	ZNF442	chr19	12476542	12476592	+	chr19	12491779
kgp4121827	cg11729074	247	0.3465	1.24e-35	-0.0937449	0.000999001	2.72e-31	1.51e-29	166	0.0164356	ZNF521	chr18	22928177	22928227	-	chr18	22927930
kgp10154304	cg11731606	-3393	0.2492	1.56e-26	-0.0548042	0.000999001	5.72e-22	2.07e-20	125	0.00674093	TIE1	chr1	43770899	43770949	+	chr1	43774292
kgp2729706	cg11749902	-8748	0.4769	1.49e-53	0.0764435	0.000999001	4.81e-46	4.48e-44	186	0.00842185	SFRP1	chr8	41093619	41093669	+	chr8	41102367
rs7386378	cg11750431	-7933	0.4257	2.66e-25	-0.0508447	0.000999001	3.28e-21	1.14e-19	212	0.00567061	ZNF696	chr8	144372001	144372052	-	chr8	144379934
rs17706075	cg11755203	-15416	0.4587	6.63e-08	0.0601052	0.000999001	1.42e-05	0.000126839	88	0.00623206	ZNF442	chr19	12476363	12476413	+	chr19	12491779
kgp6627956	cg11756777	30972	0.08304	2.95e-15	0.0808636	0.000999001	7.08e-12	1.29e-10	137	0.00782098	KIAA0284	chr14	105312726	105312776	+	chr14	105281754
rs12788752	cg11758697	-55491	0.3795	7.75e-74	0.100383	0.000999001	2.56e-62	3.66e-60	43	0.00919072	SSH3	chr11	67082236	67082286	-	chr11	67137727
rs2040897	cg11772799	-4183	0.4901	5.86e-52	-0.0885055	0.000999001	2.55e-43	2.16e-41	164	0.010644	LOC154822	chr7	158799665	158799715	-	chr7	158803848
kgp4772618	cg11780768	-1222	0.3135	3.24e-27	0.0862264	0.000999001	4.95e-23	1.88e-21	103	0.0122748	RGMB	chr5	97655482	97655532	-	chr5	97656704
kgp8687046	cg11784887	5512	0.4373	1.25e-69	-0.181483	0.000999001	5.62e-59	7.42e-57	221	0.0210433	MFHAS1	chr8	8729769	8729819	-	chr8	8724257	gap-probe
rs198814	cg11798814	294	0.4241	4.48e-41	-0.0541995	0.000999001	6.58e-32	3.74e-30	336	0.00926594	HIST1H2AC	chr6	26128053	26128103	-	chr6	26127759
rs1494813	cg11803389	7730	0.2228	1.9e-41	0.0737782	0.000999001	1.56e-35	1.02e-33	62	0.00824636	CCDC163P	chr1	45965020	45965070	+	chr1	45957290
kgp12307770	cg11803843	6437	0.1246	1.22e-06	-0.0503238	0.000999001	0.000315266	0.0021986	206	0.00572033	GPR123	chr10	134834767	134834818	-	chr10	134828330
rs377392	cg11807105	111	0.363	1.12e-44	0.0699041	0.000999001	1.31e-35	8.56e-34	276	0.0168084	LOC401242	chr6	28784852	28784902	+	chr6	28784741
kgp531892	cg11808658	-3794	0.2822	1.87e-38	0.0673269	0.000999001	2.15e-33	1.29e-31	234	0.00816905	PNMAL1	chr19	46971373	46971423	+	chr19	46975167
rs10266176	cg11816001	-78209	0.3168	1.82e-11	-0.0567207	0.000999001	4.14e-08	5.22e-07	55	0.00503473	TRRAP	chr7	98611080	98611130	-	chr7	98689289	gap-probe
rs4959038	cg11817057	-12199	0.2657	1.48e-17	-0.0532656	0.000999001	6.52e-12	1.2e-10	885	0.00566592	HLA-A	chr6	29924152	29924202	-	chr6	29936351
kgp6856054	cg11826327	9121	0.2871	4.34e-36	-0.0721237	0.000999001	1.28e-29	6.57e-28	210	0.00791413	MOB2	chr11	1669925	1669976	+	chr11	1660804
rs1419675	cg11857238	29836	0.2294	1.8e-11	-0.0516109	0.000999001	4.83e-08	6.04e-07	672	0.00500821	TRIM10	chr6	30122543	30122593	-	chr6	30092707	gap-probe
kgp2006271	cg11861406	-13030	0.2492	2.29e-12	0.0539263	0.000999001	3.6e-09	5.09e-08	177	0.00569596	SKA3	chr13	21749104	21749154	-	chr13	21762134
rs8521	cg11861562	2031	0.467	3.41e-57	-0.0734973	0.000999001	1.11e-49	1.15e-47	101	0.00961749	TAGLN	chr11	117069730	117069781	-	chr11	117067699
kgp8377637	cg11865119	-978	0.3498	9.39e-28	0.074303	0.000999001	2.13e-23	8.26e-22	98	0.0109593	MEST	chr7	130125882	130125932	-	chr7	130126860	gap-probe
kgp5297208	cg11880855	4577	0.3663	7.64e-09	-0.0693413	0.000999001	3.07e-06	3.04e-05	213	0.00821524	C1QL3	chr10	16562867	16562917	-	chr10	16558290
kgp2540120	cg11881835	11783	0.1462	3.9e-24	-0.0670546	0.000999001	1.58e-18	4.65e-17	179	0.00714952	MKNK2	chr19	2052433	2052483	-	chr19	2040650	gap-probe
rs4682131	cg11882488	13875	0.2855	3.06e-35	0.0618595	0.000999001	6.42e-29	3.21e-27	204	0.006488	BOC	chr3	112983145	112983195	+	chr3	112969270
kgp3350326	cg11884832	4988	0.2211	1.67e-58	0.131149	0.000999001	3.39e-51	3.68e-49	216	0.0153834	TCP10L2	chr6	167631738	167631788	-	chr6	167626750
rs1610723	cg11901272	-1076	0.3713	5.8e-19	0.0626816	0.000999001	8.63e-14	1.84e-12	884	0.00910341	HCG4	chr6	29760397	29760447	-	chr6	29761473
kgp9154148	cg11903197	-3269	0.4472	2.76e-60	0.142792	0.000999001	4.28e-48	4.24e-46	284	0.0176442	SHH	chr7	155921524	155921574	+	chr7	155924793
kgp1723133	cg11904978	453	0.4901	1.87e-27	-0.0500522	0.000999001	8.82e-23	3.32e-21	124	0.00803853	MMP17	chr12	132335487	132335538	-	chr12	132335034
rs12682505	cg11926839	-16124	0.3086	2.23e-13	-0.0635377	0.000999001	8.71e-10	1.31e-08	134	0.00655826	TSNARE1	chr8	143427686	143427736	+	chr8	143443810
kgp8264690	cg11930554	4390	0.3152	2.73e-05	-0.0700569	0.003996	0.00257036	0.0143146	109	0.00822162	PF4	chr4	74809862	74809913	-	chr4	74805472
kgp4690504	cg11935812	-102177	0.4538	4.02e-22	0.0792596	0.000999001	4.41e-18	1.27e-16	380	0.00687154	TCERG1L	chr10	133000405	133000455	+	chr10	133102582
rs1565863	cg11939465	107103	0.4967	4.35e-05	-0.0504631	0.010989	0.00868175	0.0406462	192	0.00418025	PAK6	chr15	40545223	40545274	+	chr15	40438120
kgp1629825	cg11955385	2019	0.2096	3.65e-47	0.135363	0.000999001	4.42e-40	3.4e-38	138	0.0177263	HOXB2	chr17	46619038	46619088	-	chr17	46617019
rs2076312	cg11960243	923	0.1964	4.48e-110	-0.137555	0.000999001	4.65e-85	1.08e-82	718	0.0199834	COL11A2	chr6	33143085	33143135	-	chr6	33142162	gap-probe
rs11023685	cg11966998	-17515	0.3168	1.18e-34	-0.0501085	0.000999001	1.15e-29	5.96e-28	132	0.00513133	SOX6	chr11	15692469	15692519	-	chr11	15709984
rs6938690	cg11969117	-15700	0.4406	6.51e-43	0.0712931	0.000999001	3.08e-34	1.91e-32	1094	0.00737906	TAP1	chr6	32815761	32815811	+	chr6	32831461
kgp1066039	cg11973981	42514	0.4389	3.5e-138	0.393442	0.000999001	4.23e-113	1.53e-110	224	0.0369123	ISPD	chr7	16457533	16457583	-	chr7	16415019
rs7257553	cg11976736	-15545	0.2178	2.06e-141	-0.232059	0.000999001	1.13e-130	5.49e-128	137	0.0240596	EID2	chr19	40031318	40031368	-	chr19	40046863
kgp2507333	cg11976790	-130	0.297	2.84e-26	-0.0608327	0.000999001	2.33e-21	8.14e-20	204	0.0124586	DMBT1	chr10	124320064	124320114	+	chr10	124320194
[truncated: 2,344 more rows]
