# Supplementary material for: Genetic variants influence on the placenta regulatory landscape
Source: PLoS Genet. 2018 Nov 19;14(11):e1007785. doi: 10.1371/journal.pgen.1007785 (PMC6277118; doi:10.1371/journal.pgen.1007785)
Supplement: S7 Table — This table recapitulates the list of probes from Illumina 450K design that were excluded in the present analysis, the list of cross-reactive probes as defined by Chen YA, et al., the list of probes that were flagged by Gap-hunter as well as the list of mQTLs and eQTMs that match with these flagged probes. (XLSX) [file pgen.1007785.s019.xlsx]

## Sheet: T7_excluded probe
List of excluded probe from Illumina 450K (SNP-probe)							List of cross-reactive probe to exclude (cross-reactive probe)[Chen YA, et al.]				Gap-Hunter (gap-probe)			mQTLs flagged by Gap-Hunter			eQTMs flagged by Gap-Hunter
CpG	Chr	Start	Stop	Strand	Distance between SNP and CpG		CpG				CpG			CpG	SNP		CpG	Gene
cg03130891	chr1	91500	91550	R	14		cg00001510				cg00000109			cg00017157	kgp5290954		cg00042246	PURA
cg06402284	chr1	762542	762592	R	3		cg00003969				cg00000289			cg00079898	kgp10986103		cg00089486	SHOX2
cg06402284	chr1	762542	762592	R	0		cg00004121				cg00001593			cg00113675	rs3128912		cg00329300	TSTD1
cg20788133	chr1	764978	765028	R	0		cg00004192				cg00002033			cg00146027	rs6481819		cg00863318	RNF212
cg18762746	chr1	845228	845279	R	6		cg00004209				cg00002749			cg00149061	kgp4959600		cg01108370	PRKAG2
cg18762746	chr1	845228	845279	R	5		cg00004771				cg00004073			cg00236150	rs7453050		cg01500140	ETFB
cg12726839	chr1	845261	845311	R	0		cg00005390				cg00005617			cg00243527	kgp4061366		cg01819502	GGT6
cg09856436	chr1	855599	855649	R	14		cg00007215				cg00006626			cg00288945	kgp13184675		cg01829407	NAA11
cg13692836	chr1	869318	869369	R	0		cg00007810				cg00008932			cg00324979	rs11862347		cg01948148	SAR1B
cg01394461	chr1	887526	887576	R	16		cg00009038				cg00009306			cg00332305	rs10223883		cg02218394	C12orf10
cg03148373	chr1	898802	898853	R	1		cg00009796				cg00009523			cg00545199	kgp82763		cg02574894	C12orf10
cg23596291	chr1	907588	907639	R	17		cg00010242				cg00011856			cg00546757	rs11134696		cg02585417	LIN7A
cg25107893	chr1	911551	911602	R	7		cg00011994				cg00012123			cg00566331	rs1148460		cg02589828	SAR1B
cg15526941	chr1	917605	917655	R	15		cg00012343				cg00012317			cg00582897	rs10037049		cg02973270	RNF5
cg18439833	chr1	917592	917642	R	2		cg00013196				cg00012701			cg00676988	kgp2985256		cg03008405	NAA10
cg25066040	chr1	936179	936230	R	20		cg00013540				cg00014377			cg00695177	kgp6563014		cg03122624	EFEMP1
cg08122545	chr1	936450	936501	R	14		cg00013543				cg00015024			cg00729708	kgp7521555		cg03127174	TUSC3
cg13917577	chr1	957069	957119	R	14		cg00014168				cg00017157			cg00750481	rs2329154		cg03237964	RNF5
cg23801338	chr1	985189	985240	R	1		cg00014561				cg00018198			cg00830755	kgp13849503		cg03316864	B3GNT3
cg22627753	chr1	988573	988623	R	7		cg00014748				cg00021128			cg00924575	kgp7824034		cg03689076	MMP24
cg17098415	chr1	994971	995022	R	2		cg00015261				cg00021325			cg00939438	rs17729462		cg03791385	P4HTM
cg09123721	chr1	998588	998638	R	2		cg00015286				cg00023507			cg00980980	kgp1457988		cg03905640	FAM41AY1
cg01912388	chr1	1011510	1011561	R	0		cg00015572				cg00023702			cg00993903	rs2010281		cg03905640	LINC00230B
cg08881995	chr1	1051845	1051896	R	14		cg00016802				cg00024198			cg01127608	rs3829849		cg03987227	PURA
cg21775619	chr1	1066037	1066088	R	1		cg00017221				cg00027155			cg01142475	kgp9162294		cg03995238	CDK16
cg09032281	chr1	1067347	1067398	R	2		cg00017437				cg00028022			cg01188578	rs10177371		cg04122858	PRSS45
cg03760138	chr1	1079210	1079261	R	0		cg00021044				cg00030117			cg01203766	rs6931464		cg04234412	GSTT1
cg25544075	chr1	1109265	1109315	R	4		cg00022262				cg00033209			cg01223071	rs4944630		cg04234412	LOC391322
cg25544075	chr1	1109265	1109315	R	0		cg00022606				cg00033213			cg01388693	rs576072		cg04824771	GSTT1
cg10143960	chr1	1109436	1109486	R	10		cg00023750				cg00034556			cg01555791	kgp8586507		cg04824771	LOC391322
cg25725823	chr1	1142204	1142255	R	1		cg00025185				cg00035449			cg01615818	kgp8465243		cg05168033	EFEMP1
cg26312965	chr1	1152497	1152548	R	0		cg00028232				cg00036011			cg01765152	kgp22783481		cg05257291	RNF212
cg03467014	chr1	1158598	1158648	R	17		cg00029052				cg00040322			cg01800061	rs10421255		cg05378894	SLC12A9
cg18367529	chr1	1161816	1161866	R	0		cg00029928				cg00040530			cg01973987	kgp15494522		cg05385513	EFEMP1
cg02974491	chr1	1162230	1162281	R	0		cg00030125				cg00040837			cg01997599	rs10410857		cg05477582	TK2
cg25619287	chr1	1164487	1164537	R	8		cg00030176				cg00042246			cg02100397	rs757331		cg05479376	ARSD
cg07963816	chr1	1169922	1169973	R	0		cg00031556				cg00045070			cg02113055	rs899889		cg05672930	CYorf15B
cg15582176	chr1	1183478	1183528	R	7		cg00033102				cg00047079			cg02132058	kgp8193400		cg05672930	TXLNG2P
cg25151559	chr1	1223392	1223442	R	15		cg00033127				cg00051154			cg02176678	rs1863704		cg06679760	P4HTM
cg19323338	chr1	1242947	1242997	R	14		cg00033584				cg00052046			cg02454025	kgp8087945		cg06864127	RNF212
cg04840417	chr1	1243523	1243574	R	16		cg00034407				cg00052853			cg02621636	rs8181557		cg06875227	ISL1
cg06984883	chr1	1243514	1243565	R	7		cg00034468				cg00052932			cg02675264	rs6456880		cg06875227	LOC642366
cg07425625	chr1	1243512	1243563	R	5		cg00034556				cg00054243			cg02734482	rs2976102		cg07482220	RNF5
cg04232698	chr1	1260107	1260158	R	5		cg00034639				cg00060836			cg02819655	kgp4410410		cg07707611	P4HTM
cg21118819	chr1	1287209	1287260	R	10		cg00035452				cg00062070			cg02834447	rs7581272		cg07747963	RPS4Y2
cg21118819	chr1	1287209	1287260	R	5		cg00035864				cg00062367			cg02901522	kgp8415652		cg07990658	LOC100506183
cg00294152	chr1	1348742	1348792	R	6		cg00036614				cg00062736			cg03020684	kgp11932193		cg08174789	MYOM2
cg07901479	chr1	1353588	1353639	R	7		cg00038131				cg00067141			cg03088219	kgp424079		cg08210727	EIF6
cg23894219	chr1	1356515	1356565	R	15		cg00038233				cg00073650			cg03123370	rs1494813		cg08210727	MMP24
cg11156891	chr1	1366224	1366275	R	17		cg00039936				cg00074244			cg03127174	kgp7799109		cg08401365	NAA10
cg11156891	chr1	1366224	1366275	R	1		cg00041636				cg00077566			cg03196364	kgp6199816		cg08898234	PURA
cg17282836	chr1	1397474	1397524	R	7		cg00041641				cg00079898			cg03264071	kgp7721546		cg09555706	RNF212
cg18387631	chr1	1431455	1431505	R	3		cg00042254				cg00081251			cg03279219	kgp6305735		cg10317387	THNSL2
cg24296621	chr1	1444945	1444995	R	5		cg00044501				cg00082729			cg03329597	rs4855559		cg10441365	SAR1B
cg00088251	chr1	1449704	1449754	R	8		cg00045532				cg00084131			cg03372334	rs3825422		cg10858746	PCDHGC4
cg11856308	chr1	1449906	1449957	R	13		cg00045748				cg00084271			cg03443676	rs12124242		cg11203215	C12orf10
cg15153800	chr1	1460282	1460332	R	14		cg00047162				cg00084958			cg03493520	kgp1728073		cg11425254	KIAA1826
cg20958600	chr1	1470757	1470807	R	0		cg00047553				cg00087601			cg03531853	kgp6144562		cg11578532	TSTD1
cg03041030	chr1	1470855	1470906	R	14		cg00048838				cg00087728			cg03706056	rs1005696		cg11708454	C19orf33
cg08464374	chr1	1477073	1477124	R	16		cg00049947				cg00087746			cg03734225	rs817338		cg11717280	TSIX
cg13431342	chr1	1500908	1500958	R	17		cg00050555				cg00089451			cg03867429	rs11135646		cg11717280	JPX
cg03528848	chr1	1510674	1510725	R	1		cg00051510				cg00089486			cg03961283	rs10907376		cg11741168	KIAA0101
cg00151676	chr1	1525402	1525453	R	16		cg00051623				cg00095677			cg03987818	rs12373744		cg11938367	IQCG
cg08260625	chr1	1602739	1602789	R	2		cg00052561				cg00098732			cg04057378	rs4809500		cg11995506	RNF5
cg02915803	chr1	1606242	1606293	R	6		cg00052626				cg00101227			cg04108334	rs17095789		cg12024530	C12orf10
cg05972376	chr1	1624349	1624399	R	3		cg00053647				cg00101436			cg04132418	kgp11538184		cg12089439	TUSC3
cg12437380	chr1	1634980	1635030	R	19		cg00054352				cg00106989			cg04186360	rs8660		cg12148515	AGPAT6
cg27047637	chr1	1639038	1639089	R	16		cg00055233				cg00113675			cg04236664	kgp6760307		cg12165338	GSPT2
cg11198222	chr1	1655788	1655838	R	17		cg00055726				cg00114784			cg04319659	kgp22743972		cg12454245	CDK16
cg04243582	chr1	1655892	1655942	R	14		cg00056268				cg00117012			cg04461143	kgp8146287		cg12840312	FAM50B
cg13866156	chr1	1669098	1669149	R	7		cg00057434				cg00117237			cg04497611	rs4986085		cg12894709	PURA
cg03386811	chr1	1684013	1684064	R	1		cg00057517				cg00117311			cg04497820	kgp5355198		cg12948621	HKR1
cg00992048	chr1	1695535	1695585	R	11		cg00058449				cg00120948			cg04528326	rs3762801		cg13176022	CD99
cg26160180	chr1	1822833	1822884	R	1		cg00059374				cg00121533			cg04546413	kgp9676629		cg13176022	CD99
cg00007800	chr1	1838468	1838518	R	2		cg00059643				cg00122779			cg04579183	rs7162876		cg13176022	CD99
cg08440544	chr1	1856462	1856512	R	11		cg00059782				cg00123214			cg04613734	rs2721965		cg13176022	CD99
cg16573863	chr1	1875965	1876015	R	0		cg00060715				cg00123906			cg04620750	rs760244		cg13176022	CD99
cg03330818	chr1	1896503	1896553	R	0		cg00061679				cg00124175			cg04805181	kgp1397667		cg13176022	CD99
cg04245726	chr1	1903316	1903367	R	10		cg00062592				cg00124920			cg04829448	kgp5320310		cg13176022	CD99
cg04245726	chr1	1903316	1903367	R	1		cg00063040				cg00125893			cg05093818	kgp10991459		cg13176022	CD99
cg14196676	chr1	1911019	1911069	R	9		cg00064336				cg00126698			cg05095590	rs3800893		cg13687570	HKR1
cg02697258	chr1	1911070	1911121	R	1		cg00064531				cg00127894			cg05126289	kgp5447877		cg13796272	RNF212
cg01799930	chr1	1914074	1914125	R	1		cg00065226				cg00130498			cg05217962	rs8660		cg14150199	CHAC2
cg03771099	chr1	1917861	1917912	R	4		cg00065998				cg00138041			cg05237503	kgp602003		cg14166009	HKR1
cg09021225	chr1	1946275	1946325	R	18		cg00066668				cg00143308			cg05364766	kgp11355595		cg14655569	IPPK
cg11808581	chr1	1950675	1950726	R	8		cg00068684				cg00144414			cg05392448	kgp9524214		cg14855529	RNF17
cg15198247	chr1	1974794	1974845	R	0		cg00069967				cg00145055			cg05430021	kgp3645249		cg14952920	KIAA0649
cg07797073	chr1	1982741	1982792	R	8		cg00070242				cg00145093			cg05460975	kgp4269695		cg15029878	CDK16
cg01907016	chr1	1985450	1985500	R	20		cg00070542				cg00146027			cg05496603	kgp7645977		cg15183843	GYG2P1
cg17355877	chr1	1998666	1998716	R	0		cg00070870				cg00147627			cg05507414	kgp5382365		cg15421137	MFAP3
cg24475758	chr1	1998813	1998863	R	1		cg00071045				cg00147849			cg05522042	rs16975222		cg15480897	MAB21L2
cg11699150	chr1	2002279	2002329	R	8		cg00071137				cg00149061			cg05575399	rs7975954		cg15563057	PURA
cg19923417	chr1	2002466	2002517	R	0		cg00071575				cg00151271			cg05656590	rs16854335		cg15688151	NAA10
cg15115072	chr1	2002672	2002722	R	13		cg00071869				cg00152340			cg05773599	kgp9546393		cg16035189	P4HTM
cg03959306	chr1	2004918	2004968	R	14		cg00072839				cg00156336			cg05787106	kgp10656775		cg16100120	EFEMP1
cg05802244	chr1	2011032	2011082	R	0		cg00073384				cg00156497			cg05790038	kgp748296		cg16426291	HDAC8
cg08000672	chr1	2012384	2012434	R	16		cg00074638				cg00157477			cg05795005	rs4617543		cg16705185	CUL7
cg10761639	chr1	2023744	2023794	R	2		cg00075844				cg00158227			cg05884394	rs2051959		cg16719517	CBR1
cg07912723	chr1	2032008	2032058	R	5		cg00077299				cg00159159			cg05900567	rs533863		cg17005068	GSTT1
cg12713909	chr1	2038890	2038940	R	10		cg00077567				cg00164189			cg05927401	kgp10707592		cg17005068	LOC391322
cg11781622	chr1	2041022	2041072	R	19		cg00080418				cg00166653			cg05944260	kgp5054708		cg17240725	ABHD11
cg15550572	chr1	2064391	2064442	R	13		cg00081141				cg00167913			cg05971102	rs7575946		cg17240725	ABHD11 AS1
cg24604214	chr1	2092344	2092394	R	6		cg00081465				cg00168193			cg06093861	kgp10131630		cg17536086	DGKA
cg26227225	chr1	2120989	2121040	R	3		cg00081852				cg00168417			cg06201763	rs11823089		cg18049750	SCML1
cg16718276	chr1	2125136	2125187	R	15		cg00082981				cg00169122			cg06264882	kgp4603892		cg18068256	KRT33B
cg07697177	chr1	2125132	2125182	R	10		cg00084958				cg00170799			cg06352538	kgp3966660		cg18068256	KRT38
cg04597658	chr1	2142484	2142534	R	16		cg00085889				cg00171729			cg06520095	kgp3633318		cg18068256	KRT34
cg09469355	chr1	2161836	2161886	R	2		cg00087301				cg00174252			cg06550200	rs380286		cg18423568	PURA
cg12473697	chr1	2205720	2205771	R	7		cg00087746				cg00191957			cg06715628	rs2603751		cg18928683	RNF5
cg07593521	chr1	2225249	2225299	R	15		cg00088251				cg00192046			cg06833431	rs6938130		cg19038917	GSTO1
cg24001314	chr1	2235605	2235656	R	0		cg00089430				cg00193947			cg06961873	rs10903129		cg19308497	ATP1A4
cg20989215	chr1	2250567	2250617	R	0		cg00090612				cg00205263			cg06968724	kgp8586507		cg19308497	CASQ1
cg12131894	chr1	2257844	2257895	R	9		cg00091063				cg00207855			cg07091478	rs1058319		cg19319774	ETFB
cg27294168	chr1	2259828	2259878	R	18		cg00091178				cg00209037			cg07133434	rs11712115		cg19350682	SLC12A9
cg16600733	chr1	2266312	2266363	R	13		cg00091552				cg00209612			cg07134368	rs10429978		cg19972859	PURA
cg15839450	chr1	2273541	2273592	R	20		cg00093354				cg00216680			cg07287078	rs10211527		cg20337021	KIAA1826
cg15839450	chr1	2273541	2273592	R	16		cg00093794				cg00218628			cg07319199	rs4386359		cg20494209	NAA10
cg07087919	chr1	2310034	2310085	R	7		cg00094044				cg00222015			cg07348845	rs4075861		cg20792895	MKRN3
cg00016996	chr1	2333972	2334023	R	1		cg00094269				cg00223867			cg07365741	kgp6873065		cg20856064	P4HTM
cg22526705	chr1	2335840	2335890	R	19		cg00094319				cg00225858			cg07422735	kgp5532542		cg21190381	CHAC2
cg12222752	chr1	2339537	2339587	R	14		cg00095105				cg00231519			cg07428713	kgp4465435		cg21504064	TMEM106A
cg05461259	chr1	2344649	2344700	R	9		cg00096747				cg00232952			cg07460376	kgp8465243		cg21778810	PURA
cg07178553	chr1	2359608	2359658	R	0		cg00097415				cg00234625			cg07474670	rs2271139		cg22030698	HSPB1
cg06736229	chr1	2373337	2373387	R	0		cg00097645				cg00234691			cg07482223	rs3873332		cg22030698	SRRM3
cg14032998	chr1	2381573	2381624	R	2		cg00097790				cg00236150			cg07501029	kgp7051077		cg22193343	KDM5C
cg02624668	chr1	2401618	2401668	R	0		cg00098188				cg00238910			cg07505478	rs889688		cg22885558	SOX14
cg07821364	chr1	2411087	2411138	R	11		cg00098451				cg00239742			cg07686394	rs655089		cg23160717	PURA
cg01442889	chr1	2415403	2415454	R	7		cg00099129				cg00241432			cg07703391	rs1046988		cg23324888	C5orf13
cg05005791	chr1	2421791	2421841	R	0		cg00100121				cg00243527			cg07741840	rs10849891		cg23359276	PCDHGC4
cg24295985	chr1	2431335	2431385	R	10		cg00101712				cg00244920			cg07770360	rs9935441		cg23429507	KIAA1826
cg14858763	chr1	2445360	2445411	R	5		cg00102266				cg00245000			cg07791065	rs10484457		cg23448505	HKR1
cg07762402	chr1	2450358	2450408	R	14		cg00103771				cg00247094			cg07798386	kgp3831542		cg23814743	LOC100289130
cg24605830	chr1	2454171	2454222	R	18		cg00104098				cg00248861			cg07850323	rs1039255		cg24008544	TMEM106A
cg24605830	chr1	2454171	2454222	R	4		cg00105229				cg00251622			cg07878625	kgp10628656		cg24056232	C1orf186
cg12100411	chr1	2518144	2518195	R	9		cg00105368				cg00252803			cg07927909	kgp6683780		cg24072924	C5orf13
cg19712277	chr1	2537788	2537839	R	1		cg00105403				cg00253735			cg08002883	rs1501619		cg24079361	SERP2
cg11382394	chr1	2564454	2564504	R	17		cg00106254				cg00256060			cg08049519	kgp6225746		cg24392532	BHLHB9
cg26523729	chr1	2576910	2576961	R	2		cg00106920				cg00256632			cg08077673	kgp8377637		cg24397762	KDM5C
cg01433109	chr1	2725581	2725632	R	1		cg00108524				cg00257789			cg08163163	kgp6362999		cg24411043	TSTD1
cg24304823	chr1	2794067	2794117	R	0		cg00109148				cg00257920			cg08198851	rs267193		cg24862627	SLC12A9
cg18235051	chr1	2801934	2801984	R	8		cg00110695				cg00261875			cg08229199	rs8660		cg25046074	EFEMP1
cg06757928	chr1	2811361	2811411	R	9		cg00111466				cg00261900			cg08238375	kgp10912646		cg25421903	ARSD
cg09514918	chr1	2831956	2832006	R	0		cg00111532				cg00263592			cg08310519	kgp11949544		cg25644150	SAR1B
cg06316219	chr1	2833990	2834041	R	16		cg00111723				cg00263760			cg08320316	rs10951960		cg25817165	CNDP2
cg27043144	chr1	2834943	2834994	R	0		cg00112042				cg00264578			cg08363673	kgp5745914		cg26054336	PTPMT1
cg14836978	chr1	2836514	2836564	R	9		cg00112558				cg00267207			cg08374659	kgp3662789		cg26257814	FLJ26850
cg15203905	chr1	2845464	2845514	R	20		cg00114503				cg00268086			cg08407901	rs2839557		cg26293310	SAR1B
cg17403881	chr1	2847114	2847165	R	0		cg00114618				cg00270799			cg08433110	kgp2637152		cg26351354	KDM5C
cg04141080	chr1	2847170	2847221	R	1		cg00115102				cg00271516			cg08477332	rs4072425		cg26374823	TUSC3
cg00878533	chr1	2848814	2848864	R	0		cg00115714				cg00272795			cg08603678	kgp22764188		cg26419426	SLC25A46
cg24592500	chr1	2863751	2863801	R	17		cg00116265				cg00272992			cg08617581	rs1891787		cg26433333	HOMER1
cg03986665	chr1	2863965	2864016	R	1		cg00116558				cg00273267			cg08650910	rs2286260		cg26576978	HEBP2
cg24412662	chr1	2866617	2866667	R	0		cg00116686				cg00277334			cg08657228	rs6040343		cg26734888	HKR1
cg23806549	chr1	2888372	2888422	R	20		cg00117908				cg00280504			cg08693745	kgp7769281		cg26738606	IVD
cg00028507	chr1	2918056	2918106	R	7		cg00117965				cg00283662			cg08870042	kgp8415815		cg27111970	PURA
cg15211996	chr1	2936718	2936768	R	14		cg00118363				cg00283876			cg08900396	kgp9971556		cg27174108	C19orf33
cg13871495	chr1	2937196	2937247	R	19		cg00119034				cg00285317			cg08950364	rs12756322		cg27253485	STARD8
cg23960572	chr1	2946972	2947022	R	4		cg00120274				cg00286102			cg08967584	kgp11069334		cg27434509	EVC2
cg19825898	chr1	2949601	2949652	R	8		cg00121030				cg00286104			cg09019154	kgp618042
cg09663655	chr1	2999678	2999728	R	13		cg00121148				cg00287122			cg09080788	rs11869542
cg21681320	chr1	3010994	3011044	R	20		cg00121366				cg00287841			cg09084244	rs10846489
cg00387551	chr1	3011254	3011304	R	18		cg00123057				cg00288945			cg09115009	kgp7728964
cg03921839	chr1	3047412	3047462	R	10		cg00125002				cg00290498			cg09136878	rs766890
cg20790030	chr1	3051080	3051131	R	12		cg00125148				cg00292636			cg09167828	rs6733410
cg02368820	chr1	3052451	3052502	R	1		cg00125858				cg00295418			cg09205384	rs11550299
cg16926445	chr1	3064389	3064439	R	19		cg00128171				cg00297966			cg09289202	rs871375
cg14217558	chr1	3087684	3087735	R	17		cg00128430				cg00301159			cg09351263	kgp3993372
cg17445936	chr1	3090295	3090345	R	8		cg00129524				cg00301396			cg09382842	kgp11969343
cg07902789	chr1	3098579	3098629	R	0		cg00131121				cg00302587			cg09507561	kgp1171428
cg21338857	chr1	3101726	3101776	R	14		cg00133223				cg00303919			cg09592546	rs1485329
cg01241450	chr1	3110817	3110867	R	4		cg00134041				cg00305585			cg09636756	rs1105429
cg23950223	chr1	3113038	3113088	R	3		cg00134340				cg00307737			cg09654669	kgp6776500
cg26891951	chr1	3129529	3129579	R	6		cg00134695				cg00308021			cg09663314	rs9268839
cg07029287	chr1	3143284	3143334	R	0		cg00135121				cg00318166			cg09714852	rs9654707
cg19600583	chr1	3145589	3145639	R	0		cg00135841				cg00319686			cg09779576	kgp11425944
cg21786372	chr1	3147572	3147622	R	1		cg00137611				cg00320354			cg09864671	rs3746755
cg00030466	chr1	3147841	3147892	R	7		cg00137629				cg00323861			cg10100585	rs1032537
cg01909160	chr1	3162016	3162066	R	0		cg00137745				cg00324979			cg10182287	rs8004149
cg24629455	chr1	3163920	3163970	R	18		cg00137846				cg00325599			cg10187601	rs10487358
cg07212761	chr1	3199600	3199651	R	17		cg00140494				cg00325917			cg10309386	rs2153442
cg00152878	chr1	3209469	3209519	R	15		cg00141295				cg00326788			cg10312211	rs3943207
cg10328768	chr1	3210275	3210325	R	20		cg00144039				cg00328813			cg10313151	kgp2422168
cg11157172	chr1	3210367	3210418	R	18		cg00144832				cg00328916			cg10317387	kgp8782267
cg19244263	chr1	3213618	3213669	R	6		cg00145419				cg00329300			cg10530344	kgp8656303
cg22688535	chr1	3223923	3223973	R	18		cg00145596				cg00332305			cg10536901	kgp8131787
cg11138362	chr1	3239942	3239993	R	1		cg00145866				cg00334274			cg10590338	kgp10661627
cg12593511	chr1	3276703	3276754	R	14		cg00147332				cg00337181			cg10738003	kgp11370689
cg20962938	chr1	3302918	3302968	R	0		cg00147751				cg00338852			cg10771931	rs4344866
cg06824308	chr1	3303908	3303958	R	20		cg00148558				cg00342891			cg10776061	rs8107642
cg00401797	chr1	3315143	3315194	R	8		cg00148867				cg00345083			cg10842584	rs11587504
cg17286074	chr1	3315447	3315498	R	20		cg00149805				cg00345443			cg10856724	kgp3511374
cg17286074	chr1	3315447	3315498	R	19		cg00152034				cg00352468			cg10953508	rs16854335
cg23999080	chr1	3319214	3319264	R	20		cg00152644				cg00355281			cg11008123	kgp2409065
cg02999781	chr1	3331937	3331987	R	16		cg00152757				cg00355784			cg11144103	rs2883456
cg11848748	chr1	3352834	3352885	R	13		cg00153942				cg00355909			cg11290949	rs7752119
cg18936550	chr1	3368397	3368447	R	0		cg00154920				cg00360298			cg11379315	rs2045837
cg27526892	chr1	3372432	3372482	R	11		cg00155844				cg00365481			cg11418607	kgp3859332
cg09853936	chr1	3388146	3388196	R	0		cg00156057				cg00366603			cg11492536	rs9802017
cg26365786	chr1	3394047	3394098	R	0		cg00156684				cg00376553			cg11680857	rs10888505
cg11820021	chr1	3394821	3394871	R	0		cg00157477				cg00377727			cg11784887	kgp8687046
cg26940122	chr1	3397011	3397062	R	0		cg00158227				cg00391379			cg11816001	rs10266176
cg03114471	chr1	3400730	3400780	R	16		cg00159780				cg00393487			cg11857238	rs1419675
cg06438312	chr1	3407028	3407079	R	14		cg00159873				cg00397324			cg11865119	kgp8377637
cg27578730	chr1	3473314	3473364	R	0		cg00160018				cg00397986			cg11881835	kgp2540120
cg12612393	chr1	3474326	3474376	R	9		cg00160462				cg00401234			cg11960243	rs2076312
cg24536161	chr1	3477645	3477696	R	1		cg00160777				cg00401665			cg12012426	rs6599308
cg10840460	chr1	3496089	3496139	R	6		cg00160853				cg00408876			cg12024906	kgp5409505
cg13572069	chr1	3501347	3501397	R	4		cg00161367				cg00415389			cg12096354	rs16954566
cg24307703	chr1	3538118	3538168	R	15		cg00161450				cg00417197			cg12155450	kgp6357572
cg06177107	chr1	3551851	3551901	R	3		cg00161515				cg00421173			cg12182903	rs10031866
cg06177107	chr1	3551851	3551901	R	0		cg00162191				cg00422978			cg12195446	kgp12383916
cg16262898	chr1	3554732	3554782	R	14		cg00162943				cg00423697			cg12214399	kgp10038517
cg15397472	chr1	3554957	3555007	R	18		cg00162952				cg00423826			cg12264934	rs871437
cg09429529	chr1	3556914	3556964	R	0		cg00163668				cg00428468			cg12454169	rs1662955
cg06650698	chr1	3558088	3558139	R	18		cg00164217				cg00433159			cg12466610	rs6657944
cg17919477	chr1	3574457	3574507	R	8		cg00165067				cg00435526			cg12469381	rs3812328
cg21827809	chr1	3575097	3575147	R	1		cg00166770				cg00437134			cg12471283	rs7708590
cg21388339	chr1	3606500	3606550	R	0		cg00167275				cg00437258			cg12515659	rs14153
cg27317493	chr1	3612380	3612431	R	12		cg00167783				cg00442670			cg12543766	rs3807786
cg15487097	chr1	3613809	3613860	R	0		cg00170799				cg00443276			cg12624040	rs836717
cg06996273	chr1	3620679	3620730	R	16		cg00171192				cg00443543			cg12948621	kgp5409505
cg03103850	chr1	3620869	3620919	R	6		cg00171214				cg00445566			cg12951997	kgp10592135
cg04523603	chr1	3622035	3622085	R	12		cg00171578				cg00448707			cg13024511	rs10923
cg25196575	chr1	3649200	3649250	R	17		cg00171634				cg00449608			cg13031029	kgp502572
cg12417704	chr1	3659606	3659657	R	0		cg00173170				cg00449715			cg13066461	kgp2282717
cg25467973	chr1	3663655	3663706	R	6		cg00173768				cg00449798			cg13073564	rs1949733
cg07374414	chr1	3701114	3701165	R	16		cg00174201				cg00450015			cg13077050	kgp7925297
cg07374414	chr1	3701114	3701165	R	1		cg00174967				cg00450312			cg13150021	rs2184161
cg14922732	chr1	3731909	3731959	R	0		cg00175423				cg00453258			cg13232075	rs10900597
cg16017130	chr1	3748948	3748998	R	16		cg00176896				cg00457115			cg13380890	kgp2543072
cg09275693	chr1	3819304	3819354	R	18		cg00177611				cg00459509			cg13431688	rs334362
cg26160564	chr1	3826593	3826643	R	17		cg00177631				cg00468146			cg13462557	rs7520924
cg03315469	chr1	4008001	4008052	R	0		cg00178224				cg00468395			cg13618967	kgp6308267
cg09182971	chr1	4187787	4187837	R	16		cg00178785				cg00474091			cg13655169	kgp10801888
cg12068813	chr1	4192598	4192649	R	1		cg00181676				cg00474209			cg13687570	kgp5409505
cg27165836	chr1	4193832	4193883	R	10		cg00183340				cg00474373			cg13688186	kgp386404
cg01833886	chr1	4391687	4391737	R	4		cg00183546				cg00480481			cg13692482	rs10987637
cg17017317	chr1	4645388	4645438	R	0		cg00185189				cg00490603			cg13810101	rs4861749
cg00930781	chr1	4660515	4660565	R	13		cg00185829				cg00491428			cg13858407	kgp331716
cg26840333	chr1	4711369	4711419	R	0		cg00185909				cg00491530			cg13910822	rs3128575
cg02837536	chr1	4771632	4771683	R	18		cg00187768				cg00493019			cg13989295	rs11654986
cg04110918	chr1	4794862	4794913	R	1		cg00191858				cg00499248			cg13992444	kgp9374385
cg05139761	chr1	4842479	4842529	R	16		cg00192750				cg00500936			cg14111685	kgp10059160
cg12622653	chr1	4843977	4844027	R	0		cg00194109				cg00502041			cg14123034	rs403814
cg11408632	chr1	4856437	4856487	R	9		cg00194341				cg00503760			cg14166009	kgp5409505
cg11395388	chr1	4992522	4992572	R	14		cg00198436				cg00506198			cg14175932	rs1263656
cg13474262	chr1	5137171	5137221	R	0		cg00198680				cg00507815			cg14179288	rs4877146
cg09234698	chr1	5334380	5334430	R	16		cg00198759				cg00507855			cg14181874	rs4669886
cg19403269	chr1	5569748	5569799	R	10		cg00198994				cg00509968			cg14239530	kgp5357467
cg24145109	chr1	5806901	5806952	R	0		cg00199759				cg00510552			cg14245898	kgp2882556
cg22012759	chr1	5816936	5816986	R	2		cg00201534				cg00514616			cg14291225	kgp11898056
cg16617795	chr1	5895006	5895057	R	14		cg00204049				cg00519320			cg14388237	rs7737542
cg13384923	chr1	5918350	5918401	R	0		cg00204355				cg00520708			cg14457074	rs4700772
cg22530668	chr1	5919031	5919081	R	9		cg00205198				cg00524310			cg14548901	kgp6102003
cg27575607	chr1	5942462	5942512	R	0		cg00205340				cg00524694			cg14655569	rs3203916
cg15604190	chr1	6052543	6052594	R	13		cg00205436				cg00525722			cg14795227	rs7582271
cg10531774	chr1	6111706	6111757	R	0		cg00206271				cg00532122			cg14797147	kgp302368
cg12770003	chr1	6126089	6126140	R	0		cg00209563				cg00538370			cg14862171	rs1151625
cg13860836	chr1	6146153	6146203	R	0		cg00209831				cg00540295			cg14985591	kgp21648714
cg15991503	chr1	6208278	6208328	R	5		cg00210839				cg00540941			cg15048660	rs1501619
cg23323711	chr1	6259095	6259145	R	15		cg00210991				cg00545199			cg15236483	kgp15029900
cg06147379	chr1	6266049	6266099	R	13		cg00211623				cg00546491			cg15247483	rs7622733
cg06147379	chr1	6266049	6266099	R	3		cg00211855				cg00546757			cg15398488	kgp1140314
cg21210232	chr1	6268659	6268710	R	2		cg00212264				cg00552868			cg15436096	rs8660
cg03916104	chr1	6314698	6314749	R	1		cg00213044				cg00554858			cg15561493	kgp323614
cg17080913	chr1	6328683	6328733	R	0		cg00214873				cg00556112			cg15625495	rs4971013
cg11690194	chr1	6339904	6339955	R	1		cg00215922				cg00558219			cg15652532	rs1662955
cg00057114	chr1	6344312	6344362	R	0		cg00218215				cg00562879			cg15654264	kgp9721556
cg14992217	chr1	6363512	6363562	R	4		cg00218628				cg00563768			cg15658945	kgp1983411
cg24897126	chr1	6474333	6474383	R	19		cg00218707				cg00566331			cg15689036	rs937311
cg00917101	chr1	6516597	6516647	R	5		cg00219774				cg00569101			cg15829294	kgp37477
cg16146806	chr1	6530155	6530205	R	16		cg00221830				cg00571519			cg15847845	rs11777239
cg21453303	chr1	6556798	6556848	R	19		cg00223899				cg00573963			cg15958576	kgp11577096
cg05709478	chr1	6581245	6581295	R	12		cg00223952				cg00574513			cg16039979	kgp3770142
cg02973805	chr1	6614696	6614746	R	7		cg00224234				cg00577623			cg16043227	kgp12282826
cg22431590	chr1	6639909	6639960	R	17		cg00224417				cg00579423			cg16075020	kgp37477
cg11405531	chr1	6661930	6661981	R	0		cg00226085				cg00580562			cg16144799	kgp9676340
cg17246131	chr1	6673621	6673671	R	1		cg00226956				cg00582897			cg16191297	kgp6466840
cg11688219	chr1	6684869	6684919	R	13		cg00226961				cg00583492			cg16298457	kgp12200930
cg20434152	chr1	7120876	7120927	R	12		cg00226964				cg00587941			cg16303048	kgp123143
cg24999973	chr1	7311082	7311133	R	1		cg00228355				cg00588297			cg16345566	rs9275224
cg20681877	chr1	7521100	7521151	R	8		cg00229755				cg00590670			cg16390380	kgp748296
cg21583016	chr1	7539125	7539175	R	1		cg00231099				cg00591234			cg16407739	rs4904729
cg18180609	chr1	7710669	7710719	R	5		cg00231300				cg00600661			cg16412745	kgp10376684
cg10434624	chr1	7722826	7722876	R	18		cg00232675				cg00603890			cg16471877	kgp1247861
cg09272923	chr1	7730046	7730097	R	16		cg00232805				cg00604454			cg16478154	kgp10260939
cg06712362	chr1	7811185	7811235	R	20		cg00234467				cg00605408			cg16719517	rs1005696
cg01444397	chr1	7844400	7844451	R	8		cg00234855				cg00606841			cg16788857	rs2133865
cg05803631	chr1	7844396	7844447	R	4		cg00237026				cg00607058			cg17003970	rs900443
cg01444397	chr1	7844400	7844451	R	7		cg00238038				cg00607912			cg17040924	kgp4348822
cg05803631	chr1	7844396	7844447	R	3		cg00238958				cg00609148			cg17095460	rs10790316
cg18859763	chr1	8002478	8002529	R	19		cg00241427				cg00614503			cg17107246	kgp8131787
cg16136678	chr1	8021699	8021750	R	10		cg00241482				cg00614938			cg17220237	kgp6972021
cg13926174	chr1	8152828	8152879	R	0		cg00243321				cg00616572			cg17240725	kgp7361294
cg21279510	chr1	8277577	8277627	R	1		cg00244034				cg00620018			cg17271269	rs198750
cg23768131	chr1	8376881	8376931	R	20		cg00244299				cg00620464			cg17364872	rs16915318
cg00184512	chr1	8383586	8383636	R	3		cg00244920				cg00622516			cg17386473	rs4849290
cg03145274	chr1	8383849	8383900	R	1		cg00245492				cg00628228			cg17527589	kgp6683780
cg22352169	chr1	8394351	8394402	R	5		cg00246693				cg00630761			cg17723206	rs10886048
cg11388228	chr1	8410052	8410103	R	6		cg00247803				cg00631877			cg17906851	rs7225525
cg03216475	chr1	9065965	9066016	R	14		cg00247892				cg00632358			cg18008034	kgp11698135
cg21812850	chr1	9097191	9097241	R	0		cg00248449				cg00640120			cg18088486	kgp772200
cg09859080	chr1	9099704	9099755	R	0		cg00252057				cg00642749			cg18104870	rs335472
cg24480859	chr1	9129741	9129791	R	0		cg00252230				cg00645020			cg18576210	rs9467667
cg02289343	chr1	9131572	9131623	R	15		cg00252529				cg00645664			cg18584561	rs1865574
cg17554996	chr1	9131660	9131710	R	0		cg00252533				cg00646140			cg18673341	kgp3829018
cg13869484	chr1	9140513	9140563	R	0		cg00252696				cg00647528			cg18890561	kgp2735953
cg16256342	chr1	9329561	9329611	R	0		cg00253854				cg00650006			cg19223824	kgp5567059
cg09869882	chr1	9340533	9340583	R	0		cg00254524				cg00655913			cg19248407	kgp11855751
cg16162930	chr1	9341091	9341142	R	7		cg00258136				cg00658394			cg19362774	kgp5967783
cg16162930	chr1	9341091	9341142	R	1		cg00259043				cg00662232			cg19367176	kgp7771597
cg03003073	chr1	9489384	9489434	R	1		cg00259871				cg00666641			cg19405842	rs4648807
cg21164509	chr1	9689753	9689804	R	12		cg00260028				cg00667948			cg19471911	rs11225169
cg07374121	chr1	9711582	9711632	R	1		cg00261099				cg00669623			cg19495614	rs10163112
cg22045271	chr1	9711600	9711650	R	19		cg00263314				cg00670721			cg19673480	kgp4486223
cg16895792	chr1	9711603	9711654	R	12		cg00263856				cg00673651			cg19791271	rs9799
cg22045271	chr1	9711600	9711650	R	8		cg00264298				cg00675157			cg19935756	rs4450898
cg09042458	chr1	9822709	9822759	R	5		cg00264634				cg00675569			cg19985056	rs831648
cg20488341	chr1	9896259	9896309	R	11		cg00266579				cg00676988			cg20147224	rs10838660
cg19306864	chr1	10270465	10270515	R	19		cg00267512				cg00679763			cg20205188	rs3817043
cg24317742	chr1	10484849	10484899	R	19		cg00271807				cg00681003			cg20370184	rs644774
cg06719487	chr1	10489912	10489962	R	13		cg00273544				cg00685925			cg20494878	kgp919199
cg21534788	chr1	10537789	10537839	R	0		cg00275090				cg00686453			cg20550012	kgp6107386
cg11344572	chr1	10702662	10702713	R	1		cg00276214				cg00687383			cg20592836	rs910869
cg23937582	chr1	10757852	10757902	R	0		cg00277098				cg00688756			cg20650914	rs4942272
cg13681765	chr1	10820438	10820488	R	0		cg00278107				cg00689685			cg20686403	kgp8502366
cg05821633	chr1	10837582	10837633	R	1		cg00279557				cg00692088			cg20775316	rs4927086
cg23723903	chr1	10856416	10856467	R	5		cg00280814				cg00692763			cg20778915	kgp4271123
cg02971581	chr1	10895900	10895951	R	13		cg00282267				cg00693253			cg20803547	kgp12182561
cg04117764	chr1	10917401	10917452	R	12		cg00282370				cg00693583			cg20823859	kgp151073
cg17944737	chr1	10994964	10995014	R	3		cg00283030				cg00695177			cg21046080	rs1195904
cg02987658	chr1	11024220	11024271	R	0		cg00283771				cg00695214			cg21149357	rs11742712
cg22337407	chr1	11046135	11046186	R	7		cg00286160				cg00696044			cg21158431	rs3010562
cg22337407	chr1	11046135	11046186	R	4		cg00287717				cg00702561			cg21165219	kgp11897785
cg22337407	chr1	11046135	11046186	R	2		cg00288652				cg00703019			cg21197774	rs1501619
cg22337407	chr1	11046135	11046186	R	0		cg00290627				cg00703120			cg21309167	rs17739921
cg04508216	chr1	11107402	11107452	R	13		cg00292851				cg00704305			cg21404792	kgp9661852
cg07138192	chr1	11405895	11405946	R	13		cg00293678				cg00704664			cg21543103	kgp5490528
cg07138192	chr1	11405895	11405946	R	8		cg00294152				cg00705004			cg21543270	kgp5852648
cg18216918	chr1	11473222	11473272	R	11		cg00294558				cg00711829			cg21575308	rs11073039
cg17282688	chr1	11516897	11516947	R	12		cg00294814				cg00712289			cg21587006	rs748112
cg19743622	chr1	11598969	11599019	R	0		cg00294848				cg00712390			cg21641834	kgp6931672
cg24881202	chr1	11724893	11724943	R	5		cg00294852				cg00713204			cg21749794	rs9314895
cg06938333	chr1	11740900	11740950	R	11		cg00295060				cg00717022			cg21827153	kgp6660602
cg26105283	chr1	11744180	11744230	R	12		cg00297334				cg00719373			cg21878369	kgp10588693
cg08275633	chr1	11751581	11751632	R	8		cg00298639				cg00721658			cg22128896	kgp13047811
cg24117376	chr1	11751574	11751625	R	1		cg00301256				cg00721819			cg22138998	kgp10304092
cg09551145	chr1	11790541	11790591	R	7		cg00304959				cg00722631			cg22142142	kgp19833743
cg04444949	chr1	11795696	11795746	R	8		cg00305320				cg00727334			cg22334548	rs1055637
cg06322619	chr1	11796122	11796173	R	5		cg00305639				cg00728296			cg22337626	rs1707336
cg19251740	chr1	11796118	11796169	R	1		cg00305878				cg00729708			cg22535849	kgp6114114
cg18276943	chr1	11853560	11853610	R	11		cg00307501				cg00735137			cg22576950	rs8038170
cg14531840	chr1	11983005	11983055	R	14		cg00308434				cg00735454			cg22681495	kgp10137249
cg08543703	chr1	12040397	12040448	R	6		cg00308458				cg00739608			cg22700015	kgp9347261
cg17838368	chr1	12120254	12120304	R	0		cg00308697				cg00741695			cg22751099	kgp9248920
cg08547922	chr1	12173323	12173373	R	12		cg00311921				cg00747187			cg22946888	rs2279770
cg08547922	chr1	12173323	12173373	R	0		cg00311963				cg00747800			cg22984586	kgp9960072
cg24635257	chr1	12226897	12226948	R	8		cg00313185				cg00750481			cg23062801	kgp2728574
cg22677556	chr1	12238340	12238390	R	0		cg00314015				cg00753548			cg23128967	kgp11670480
cg04875041	chr1	12514697	12514747	R	0		cg00314178				cg00757207			cg23162598	rs7791552
cg10204259	chr1	12539326	12539376	R	2		cg00314276				cg00760872			cg23209941	rs4658966
cg08055132	chr1	12587514	12587565	R	20		cg00314627				cg00761330			cg23281729	kgp11200953
cg05230551	chr1	12633415	12633465	R	0		cg00314966				cg00762003			cg23290100	kgp10617982
cg11694418	chr1	12678158	12678209	R	19		cg00316015				cg00767000			cg23372527	rs9899871
cg01083689	chr1	12678156	12678206	R	16		cg00316520				cg00769520			cg23448505	kgp5409505
cg04010939	chr1	12678143	12678193	R	3		cg00318111				cg00770754			cg23489630	rs6509146
cg12140178	chr1	12884565	12884615	R	0		cg00318897				cg00772868			cg23513018	kgp7685585
cg07479750	chr1	12888803	12888854	R	14		cg00320345				cg00772922			cg23530031	kgp2035772
cg07479750	chr1	12888803	12888854	R	1		cg00320845				cg00773700			cg23630179	rs4255644
cg09804380	chr1	13910650	13910701	R	20		cg00323962				cg00773965			cg23698271	rs17099080
cg05281894	chr1	13910648	13910698	R	17		cg00324257				cg00777622			cg23727079	kgp9945196
cg21605566	chr1	14075499	14075549	R	20		cg00324394				cg00777895			cg23764766	rs766956
cg18150460	chr1	14109854	14109904	R	0		cg00325910				cg00784654			cg23936477	kgp9041949
cg18081498	chr1	14219262	14219312	R	1		cg00326208				cg00786165			cg23961843	rs1174656
cg07415947	chr1	14309699	14309750	R	16		cg00329180				cg00789960			cg24022528	rs12375245
cg07415947	chr1	14309699	14309750	R	1		cg00329656				cg00791024			cg24148085	kgp2783762
cg19598142	chr1	15127801	15127851	R	8		cg00330318				cg00793227			cg24162251	rs2236532
cg22723001	chr1	15175154	15175205	R	0		cg00330490				cg00794381			cg24419602	kgp11940669
cg19520372	chr1	15256077	15256127	R	6		cg00330857				cg00795616			cg24504864	kgp7125440
cg23020600	chr1	15256073	15256123	R	2		cg00332021				cg00796374			cg24586205	kgp6233708
cg24245726	chr1	15375014	15375064	R	13		cg00333364				cg00797779			cg24769381	rs12277648
cg10761807	chr1	15375182	15375232	R	6		cg00334293				cg00799631			cg24861399	kgp12131989
cg14219262	chr1	15434389	15434439	R	0		cg00335297				cg00801716			cg25089544	rs4578976
cg05946513	chr1	15467566	15467616	R	19		cg00336555				cg00807871			cg25094735	kgp4519725
cg10989683	chr1	15478351	15478401	R	0		cg00337070				cg00807877			cg25143743	kgp11740680
cg20811856	chr1	15479214	15479265	R	6		cg00337553				cg00811771			cg25220625	rs3943207
cg20811856	chr1	15479214	15479265	R	1		cg00338377				cg00813582			cg25303761	rs10914193
cg20811856	chr1	15479214	15479265	R	0		cg00338758				cg00815399			cg25366315	rs4700772
cg09249173	chr1	15522800	15522850	R	12		cg00339739				cg00815583			cg25388952	kgp645833
cg06536159	chr1	15631399	15631449	R	3		cg00339778				cg00820208			cg25465065	rs1052053
cg27333269	chr1	15739233	15739283	R	20		cg00340584				cg00821186			cg25497175	kgp6086446
cg08107352	chr1	15763917	15763968	R	0		cg00340744				cg00826384			cg25543173	kgp8425099
cg12612238	chr1	15850451	15850502	R	19		cg00341415				cg00829404			cg25591573	rs17706075
cg04781115	chr1	16010596	16010646	R	16		cg00342613				cg00830755			cg25649515	kgp11213963
cg05960182	chr1	16160310	16160360	R	18		cg00343349				cg00833364			cg25741953	rs17706075
cg16655404	chr1	16161338	16161389	R	0		cg00344709				cg00837218			cg25817165	kgp2733258
cg20979128	chr1	16271126	16271177	R	10		cg00345366				cg00837987			cg25879395	rs17229765
cg08231696	chr1	16349029	16349080	R	0		cg00345656				cg00842582			cg25932869	kgp6185673
cg09808075	chr1	16369581	16369631	R	0		cg00345916				cg00843538			cg26035071	rs17015259
cg00098451	chr1	16370584	16370634	R	14		cg00346180				cg00843795			cg26069044	kgp11672435
cg00949922	chr1	16514332	16514382	R	13		cg00346320				cg00846021			cg26069539	kgp6356602
cg21117207	chr1	16539763	16539813	R	0		cg00346673				cg00846287			cg26076233	kgp1674001
cg01912193	chr1	16593993	16594043	R	9		cg00348692				cg00849368			cg26077133	rs6982806
cg27555392	chr1	16679042	16679093	R	18		cg00349495				cg00853237			cg26303777	rs678050
cg16694311	chr1	16809656	16809706	R	2		cg00349700				cg00853480			cg26371521	rs6903208
cg16685798	chr1	16841288	16841338	R	10		cg00350362				cg00855396			cg26394257	rs11985898
cg10969209	chr1	16861069	16861120	R	12		cg00350607				cg00861214			cg26566189	rs6909321
cg06649681	chr1	16875527	16875578	R	6		cg00350642				cg00861277			cg26576875	rs1037256
cg19627864	chr1	16940131	16940182	R	17		cg00351054				cg00862307			cg26584456	rs2181080
cg26789489	chr1	16941376	16941426	R	7		cg00351097				cg00862314			cg26642774	rs1870063
cg01055135	chr1	16974955	16975005	R	0		cg00351202				cg00862398			cg26651280	rs12449164
cg04206025	chr1	16975393	16975444	R	6		cg00351283				cg00863318			cg26709433	rs6910183
cg04206025	chr1	16975393	16975444	R	2		cg00353337				cg00867406			cg26722658	rs2187155
cg13486430	chr1	17004758	17004809	R	2		cg00353643				cg00868383			cg26722972	rs2239488
cg21460394	chr1	17020407	17020458	R	0		cg00353916				cg00869533			cg26725201	kgp4424323
cg12616097	chr1	17051579	17051630	R	6		cg00354124				cg00874032			cg26734888	kgp5409505
cg24402128	chr1	17092229	17092279	R	1		cg00356769				cg00874494			cg26846609	kgp2459298
cg15465107	chr1	17183177	17183227	R	17		cg00356888				cg00874863			cg26856631	kgp142958
cg15465107	chr1	17183177	17183227	R	5		cg00357543				cg00875467			cg26889118	kgp6947157
cg23731934	chr1	17188359	17188409	R	8		cg00358442				cg00881894			cg26944670	rs7016831
cg10949378	chr1	17195715	17195765	R	3		cg00358570				cg00885788			cg26966808	rs4790207
cg13178798	chr1	17198476	17198527	R	9		cg00359110				cg00886812			cg26995506	rs4662223
cg01056467	chr1	17215959	17216010	R	0		cg00359421				cg00887255			cg27141807	rs890528
cg06739855	chr1	17240154	17240205	R	13		cg00360757				cg00888252			cg27187580	kgp8644674
cg12856965	chr1	17284690	17284740	R	10		cg00362401				cg00889599			cg27218978	rs1257208
cg06746829	chr1	17424474	17424525	R	9		cg00363815				cg00889709			cg27224751	rs11070295
cg08912666	chr1	17516485	17516535	R	12		cg00364644				cg00892096			cg27286614	kgp5740011
cg16563569	chr1	17519758	17519808	R	15		cg00365004				cg00892703			cg27308738	rs10883887
cg23232880	chr1	17540660	17540710	R	15		cg00366531				cg00900124			cg27443567	kgp9197745
cg21857822	chr1	17698675	17698725	R	3		cg00366594				cg00901675			cg27639199	kgp8296553
cg21857822	chr1	17698675	17698725	R	0		cg00367497				cg00902674			cg27648619	rs7961979
cg07677446	chr1	17698971	17699021	R	4		cg00367649				cg00906142			cg27649396	kgp10675273
cg10329579	chr1	17754780	17754830	R	15		cg00368844				cg00908292
cg27172331	chr1	17906255	17906305	R	0		cg00370296				cg00909926
cg21524424	chr1	17953457	17953508	R	13		cg00370815				cg00912942
cg18759743	chr1	17972289	17972340	R	19		cg00371570				cg00915663
cg26863563	chr1	17973291	17973342	R	1		cg00371950				cg00918130
cg21791023	chr1	18019489	18019540	R	16		cg00374016				cg00920546
cg17078864	chr1	18024147	18024197	R	0		cg00375999				cg00924575
cg26664979	chr1	18026234	18026284	R	7		cg00378007				cg00926657
cg20697066	chr1	18406574	18406625	R	0		cg00378142				cg00931972
cg25597894	chr1	18436684	18436735	R	5		cg00379272				cg00938453
cg16393182	chr1	18472852	18472902	R	0		cg00379337				cg00939438
cg12640049	chr1	18503053	18503103	R	2		cg00380428				cg00944884
cg27451581	chr1	18806467	18806517	R	12		cg00380846				cg00945409
cg13507429	chr1	18807500	18807550	R	14		cg00381054				cg00946942
cg13207345	chr1	18963620	18963670	R	19		cg00381604				cg00950086
cg14856563	chr1	19111039	19111089	R	17		cg00383190				cg00950265
cg14856563	chr1	19111039	19111089	R	11		cg00388637				cg00950398
cg20678988	chr1	19186210	19186260	R	0		cg00388732				cg00956252
cg09012001	chr1	19250229	19250279	R	5		cg00388905				cg00956971
cg05766605	chr1	19384777	19384828	R	0		cg00389785				cg00957580
cg01624305	chr1	19536976	19537026	R	9		cg00390191				cg00958884
cg11532863	chr1	19613380	19613430	R	18		cg00391025				cg00962781
cg16675581	chr1	19637206	19637256	R	0		cg00391352				cg00968475
cg00306390	chr1	19639258	19639309	R	0		cg00391884				cg00969787
cg15026089	chr1	19640662	19640712	R	14		cg00394725				cg00973864
cg06212759	chr1	19652849	19652900	R	0		cg00395140				cg00974464
cg18199495	chr1	19655422	19655472	R	10		cg00396991				cg00974985
cg09976716	chr1	19669477	19669528	R	18		cg00397059				cg00979803
cg13422830	chr1	19985616	19985667	R	0		cg00397113				cg00980980
cg09138671	chr1	20125796	20125846	R	5		cg00397545				cg00983705
cg01911060	chr1	20126670	20126721	R	0		cg00398265				cg00986825
cg05393025	chr1	20141731	20141781	R	20		cg00399107				cg00986957
cg23214395	chr1	20141728	20141778	R	17		cg00399683				cg00988056
cg20686277	chr1	20238297	20238348	R	5		cg00400085				cg00988678
cg10993488	chr1	20304912	20304962	R	0		cg00400654				cg00992253
cg25755892	chr1	20307413	20307463	R	19		cg00400827				cg00993881
cg06222062	chr1	20396640	20396690	R	16		cg00401234				cg00993903
cg25974901	chr1	20396700	20396751	R	18		cg00401678				cg00994643
cg14076231	chr1	20480634	20480684	R	16		cg00401773				cg00995284
cg05773309	chr1	20732430	20732480	R	5		cg00401844				cg00997551
cg10778636	chr1	20878311	20878361	R	18		cg00402069				cg00999163
cg12743621	chr1	20988713	20988763	R	6		cg00402551				cg01003793
cg16558994	chr1	21023082	21023132	R	1		cg00402737				cg01006048
cg04621069	chr1	21544471	21544522	R	17		cg00403874				cg01007262
cg07015435	chr1	21616362	21616413	R	0		cg00405494				cg01008088
cg23288818	chr1	21671520	21671570	R	17		cg00405596				cg01011403
cg01458865	chr1	21755709	21755759	R	12		cg00405769				cg01012244
cg01458865	chr1	21755709	21755759	R	3		cg00406621				cg01016800
cg19319317	chr1	21763925	21763976	R	7		cg00406844				cg01017773
cg11658955	chr1	21766615	21766666	R	3		cg00407452				cg01019484
cg15827217	chr1	21833426	21833476	R	19		cg00408021				cg01021334
cg03213775	chr1	21866441	21866491	R	0		cg00409201				cg01022501
cg10112270	chr1	21913408	21913458	R	17		cg00410323				cg01024792
cg17420036	chr1	22182093	22182144	R	16		cg00412067				cg01026744
cg21272897	chr1	22191403	22191454	R	0		cg00413370				cg01030404
cg21385314	chr1	22303473	22303523	R	14		cg00413849				cg01031032
cg07317602	chr1	22327932	22327982	R	19		cg00413870				cg01033205
cg07317602	chr1	22327932	22327982	R	0		cg00414689				cg01035689
cg22985785	chr1	22352046	22352096	R	20		cg00414890				cg01037726
cg18768612	chr1	22378438	22378488	R	19		cg00415702				cg01040782
cg18768612	chr1	22378438	22378488	R	0		cg00415822				cg01047432
cg07033286	chr1	22432579	22432629	R	16		cg00417710				cg01049849
cg25150960	chr1	22769325	22769375	R	0		cg00417719				cg01050429
cg20672161	chr1	22885605	22885655	R	11		cg00417819				cg01051047
cg10838091	chr1	22889730	22889781	R	17		cg00418479				cg01052274
cg13168221	chr1	22961982	22962032	R	5		cg00419314				cg01055691
cg25882380	chr1	22969895	22969945	R	5		cg00419509				cg01057945
cg16002659	chr1	23037010	23037060	R	0		cg00419822				cg01059743
cg27573841	chr1	23038127	23038178	R	0		cg00420847				cg01062838
cg05266663	chr1	23061514	23061564	R	13		cg00422995				cg01067604
cg23232832	chr1	23101796	23101846	R	10		cg00423014				cg01074083
cg13378083	chr1	23142684	23142734	R	18		cg00423291				cg01074676
cg12483005	chr1	23474821	23474871	R	9		cg00423700				cg01076217
cg02351745	chr1	23763400	23763450	R	1		cg00424740				cg01078332
cg22040403	chr1	23857966	23858017	R	15		cg00427669				cg01081438
cg02690117	chr1	23880160	23880210	R	2		cg00428214				cg01083148
cg09318066	chr1	23884922	23884973	R	9		cg00428487				cg01083380
cg04483506	chr1	23886101	23886152	R	1		cg00429618				cg01085553
cg02907300	chr1	24069599	24069649	R	12		cg00431924				cg01086039
cg12130907	chr1	24127619	24127669	R	9		cg00434295				cg01086462
cg08896387	chr1	24191690	24191740	R	20		cg00437102				cg01087287
cg21528040	chr1	24195177	24195227	R	20		cg00437173				cg01087869
cg03611151	chr1	24229531	24229582	R	13		cg00437192				cg01091092
cg26404511	chr1	24229525	24229576	R	7		cg00440263				cg01093391
cg08880327	chr1	24470597	24470648	R	4		cg00440702				cg01098288
cg02984188	chr1	24646342	24646392	R	14		cg00441703				cg01099258
cg02984188	chr1	24646342	24646392	R	5		cg00441754				cg01100043
cg14222140	chr1	24711891	24711942	R	18		cg00442458				cg01100175
cg21686600	chr1	24719659	24719709	R	18		cg00444151				cg01101510
cg23713813	chr1	25071839	25071890	R	10		cg00446413				cg01101677
cg16574073	chr1	25261696	25261746	R	6		cg00447068				cg01103590
cg14425908	chr1	25291941	25291991	R	1		cg00447557				cg01108370
cg10823086	chr1	25594227	25594278	R	14		cg00448143				cg01109660
cg20017683	chr1	25655476	25655526	R	18		cg00448235				cg01111179
cg26659404	chr1	25747387	25747437	R	16		cg00448891				cg01111856
cg10176185	chr1	25894429	25894479	R	11		cg00450960				cg01113896
cg03718183	chr1	26231032	26231082	R	0		cg00451807				cg01114486
cg16016319	chr1	26377849	26377899	R	19		cg00454650				cg01119319
cg19378729	chr1	26484199	26484249	R	15		cg00454696				cg01119777
cg16680237	chr1	26484501	26484551	R	20		cg00454993				cg01119971
cg17330765	chr1	26503728	26503778	R	2		cg00455018				cg01120761
cg19740054	chr1	26503726	26503776	R	0		cg00455164				cg01121127
cg02576637	chr1	26550138	26550188	R	0		cg00455514				cg01121830
cg21412456	chr1	26608732	26608783	R	1		cg00455883				cg01123946
cg23590159	chr1	26629845	26629895	R	13		cg00455892				cg01124477
cg12269498	chr1	26643397	26643447	R	1		cg00456637				cg01125329
cg08332163	chr1	26670559	26670609	R	0		cg00457495				cg01127586
cg09279616	chr1	26671889	26671939	R	19		cg00457596				cg01127608
cg15090202	chr1	26687037	26687088	R	18		cg00458156				cg01128042
cg02737609	chr1	26758740	26758791	R	18		cg00459243				cg01136471
cg17836940	chr1	26758758	26758809	R	5		cg00459447				cg01139696
cg16177693	chr1	27240619	27240669	R	18		cg00459550				cg01140395
cg26005232	chr1	27247779	27247829	R	7		cg00459845				cg01142475
cg27530704	chr1	27278520	27278571	R	18		cg00460690				cg01146324
cg12081897	chr1	27320150	27320201	R	9		cg00460763				cg01146875
cg04249191	chr1	27384373	27384423	R	14		cg00461506				cg01150292
cg18140760	chr1	27693137	27693187	R	20		cg00462104				cg01151305
cg04910690	chr1	27709816	27709867	R	9		cg00462488				cg01154527
cg26601722	chr1	27815647	27815697	R	11		cg00463949				cg01156747
cg25186909	chr1	27952139	27952190	R	10		cg00467160				cg01156876
cg08885657	chr1	27958289	27958339	R	0		cg00468410				cg01157004
cg04089743	chr1	27977220	27977270	R	0		cg00469630				cg01164094
cg15626873	chr1	28171573	28171623	R	8		cg00470565				cg01164221
cg13873324	chr1	28189662	28189712	R	0		cg00470882				cg01175220
cg25015504	chr1	28198846	28198896	R	6		cg00470972				cg01181863
cg08164852	chr1	28844543	28844594	R	2		cg00471110				cg01183826
cg00553833	chr1	29447650	29447700	R	1		cg00471810				cg01188244
cg00860107	chr1	29463581	29463631	R	0		cg00472454				cg01188578
cg25319826	chr1	29564565	29564615	R	1		cg00472640				cg01190919
cg01115565	chr1	29584172	29584222	R	16		cg00473025				cg01191774
cg18381490	chr1	29751293	29751343	R	10		cg00473179				cg01191806
cg02221471	chr1	29805001	29805051	R	10		cg00473702				cg01192112
cg16012162	chr1	30510681	30510731	R	20		cg00474039				cg01195564
cg14261542	chr1	30559218	30559268	R	3		cg00475112				cg01195628
cg10589602	chr1	30853046	30853097	R	1		cg00475182				cg01197871
cg27538091	chr1	31245992	31246043	R	17		cg00476432				cg01199931
cg13134475	chr1	31297048	31297098	R	6		cg00476896				cg01199952
cg17754783	chr1	31627937	31627988	R	19		cg00477538				cg01201054
cg17754783	chr1	31627937	31627988	R	12		cg00477557				cg01201914
cg08146977	chr1	31628209	31628260	R	6		cg00477817				cg01203766
cg07110043	chr1	31846347	31846397	R	9		cg00479718				cg01206211
cg17296818	chr1	31885605	31885655	R	0		cg00479885				cg01208126
cg00525833	chr1	31983170	31983220	R	5		cg00480643				cg01212903
cg11791288	chr1	31988332	31988382	R	0		cg00481415				cg01220923
cg27510041	chr1	32048914	32048964	R	12		cg00483718				cg01221582
cg17945560	chr1	32052601	32052652	R	7		cg00485391				cg01222306
cg18216455	chr1	32110427	32110477	R	11		cg00487226				cg01222380
cg13218803	chr1	32110469	32110520	R	4		cg00487526				cg01222719
cg26833120	chr1	32169518	32169569	R	18		cg00488283				cg01223071
cg11018488	chr1	32482472	32482522	R	3		cg00489902				cg01225004
cg10312513	chr1	32535931	32535982	R	0		cg00490097				cg01226278
cg20633875	chr1	32572561	32572611	R	0		cg00490606				cg01227537
cg20457193	chr1	32645130	32645181	R	20		cg00492092				cg01228271
cg12462377	chr1	32669243	32669293	R	16		cg00492784				cg01230320
cg17798347	chr1	32671043	32671094	R	20		cg00492794				cg01234546
cg00293644	chr1	32674291	32674341	R	18		cg00493300				cg01236565
cg11683242	chr1	32716507	32716557	R	10		cg00495570				cg01240444
cg04892182	chr1	33231332	33231383	R	3		cg00496389				cg01242677
cg00099216	chr1	33430517	33430568	R	13		cg00496791				cg01248855
cg00249030	chr1	33546821	33546872	R	12		cg00496805				cg01249054
cg09234571	chr1	33563231	33563281	R	0		cg00498419				cg01259619
cg19165489	chr1	33741578	33741628	R	13		cg00498438				cg01264919
cg20060394	chr1	34328598	34328648	R	0		cg00499509				cg01265228
cg11247812	chr1	34333969	34334019	R	4		cg00500229				cg01265860
cg24671229	chr1	34578583	34578633	R	20		cg00501886				cg01269344
cg13329248	chr1	34642695	34642745	R	6		cg00502035				cg01273840
cg03932453	chr1	35226991	35227041	R	3		cg00502041				cg01275038
cg03932453	chr1	35226991	35227041	R	0		cg00504088				cg01275521
cg16417301	chr1	35251371	35251421	R	14		cg00504248				cg01276031
cg09277086	chr1	35255191	35255242	R	19		cg00504896				cg01277451
cg12447066	chr1	35261202	35261252	R	20		cg00506056				cg01278975
cg20674547	chr1	35589767	35589817	R	12		cg00506859				cg01280366
cg19501543	chr1	35875601	35875651	R	14		cg00508604				cg01281038
cg10398408	chr1	36023378	36023429	R	5		cg00509108				cg01282174
cg07167423	chr1	36042936	36042987	R	13		cg00512425				cg01283685
cg07190715	chr1	36056441	36056491	R	7		cg00512622				cg01285926
cg11988019	chr1	36068741	36068791	R	1		cg00512709				cg01288367
cg11254582	chr1	36107210	36107260	R	10		cg00513220				cg01289352
cg00543329	chr1	36235789	36235840	R	9		cg00514202				cg01289874
cg15084851	chr1	36317330	36317380	R	0		cg00514284				cg01293346
cg24813212	chr1	36549676	36549726	R	3		cg00514514				cg01297349
cg14601416	chr1	36565131	36565181	R	6		cg00514746				cg01301382
cg15818357	chr1	36565689	36565739	R	0		cg00514971				cg01303183
cg04213101	chr1	36690510	36690560	R	6		cg00517407				cg01304269
cg00426377	chr1	36785809	36785859	R	6		cg00517535				cg01309744
cg26653824	chr1	36866395	36866445	R	2		cg00518152				cg01310829
cg06902368	chr1	36989681	36989731	R	3		cg00518770				cg01311222
cg22681945	chr1	37731996	37732046	R	2		cg00520188				cg01326048
cg22681945	chr1	37731996	37732046	R	1		cg00522288				cg01326421
cg22681945	chr1	37731996	37732046	R	0		cg00522328				cg01328500
cg05395998	chr1	38020849	38020899	R	4		cg00523240				cg01330221
cg12696750	chr1	38022416	38022466	R	14		cg00523901				cg01335180
cg07997689	chr1	38156128	38156178	R	12		cg00524577				cg01337545
cg03989610	chr1	38156309	38156359	R	16		cg00524978				cg01347553
cg09176402	chr1	38203715	38203765	R	2		cg00525044				cg01348758
cg08134680	chr1	38222261	38222311	R	18		cg00525833				cg01351337
cg00977164	chr1	38324835	38324885	R	16		cg00526576				cg01353464
cg23033298	chr1	38325368	38325419	R	3		cg00528040				cg01354090
cg06444374	chr1	38474738	38474788	R	19		cg00531054				cg01356752
cg24033742	chr1	38492981	38493031	R	16		cg00531965				cg01357429
cg04233421	chr1	38679322	38679373	R	7		cg00532477				cg01358262
cg03422552	chr1	38701817	38701867	R	0		cg00532659				cg01359987
cg17275148	chr1	38751438	38751488	R	0		cg00532667				cg01361446
cg18560442	chr1	39174360	39174411	R	15		cg00533934				cg01364799
cg26000460	chr1	39327988	39328038	R	12		cg00533990				cg01368763
cg20568840	chr1	39340462	39340512	R	8		cg00534858				cg01369511
cg20568840	chr1	39340462	39340512	R	5		cg00535994				cg01370077
cg16603713	chr1	39491886	39491937	R	10		cg00537607				cg01372694
cg11396951	chr1	39492045	39492096	R	16		cg00538495				cg01373819
cg18154117	chr1	39649887	39649937	R	14		cg00539325				cg01374870
cg03518138	chr1	39873647	39873697	R	4		cg00541002				cg01383401
cg02575697	chr1	39957257	39957308	R	7		cg00541156				cg01386978
cg19923532	chr1	39982400	39982450	R	0		cg00541500				cg01388630
cg18285309	chr1	40157179	40157230	R	19		cg00542384				cg01388693
cg18285309	chr1	40157179	40157230	R	14		cg00543456				cg01392776
cg00758584	chr1	40254691	40254742	R	16		cg00544070				cg01393340
cg06792032	chr1	40257145	40257195	R	0		cg00546078				cg01397495
cg07377740	chr1	40349091	40349142	R	11		cg00547312				cg01401135
cg26034147	chr1	40359874	40359924	R	0		cg00547318				cg01402631
cg15355146	chr1	40368316	40368366	R	5		cg00547444				cg01404750
cg15196156	chr1	40388345	40388395	R	19		cg00547839				cg01406776
cg01058711	chr1	40428286	40428337	R	9		cg00550040				cg01407875
cg26690232	chr1	40506105	40506156	R	10		cg00551244				cg01409163
cg06776907	chr1	40713959	40714009	R	0		cg00551387				cg01409552
cg15324448	chr1	40915597	40915648	R	17		cg00551589				cg01410316
cg03648823	chr1	40915586	40915636	R	5		cg00551654				cg01413240
cg04203077	chr1	40943111	40943161	R	5		cg00552973				cg01427313
cg02892595	chr1	40974390	40974441	R	13		cg00554192				cg01428589
cg02892595	chr1	40974390	40974441	R	11		cg00554640				cg01429333
cg13923329	chr1	41023175	41023225	R	0		cg00555036				cg01429558
cg07215407	chr1	41131509	41131559	R	0		cg00555695				cg01431830
cg13150171	chr1	41326842	41326893	R	7		cg00556570				cg01431972
cg17590083	chr1	41364680	41364731	R	10		cg00556614				cg01432520
cg22435441	chr1	41487358	41487408	R	4		cg00558297				cg01434349
cg25285041	chr1	41627581	41627631	R	0		cg00561736				cg01434608
cg24691942	chr1	41652786	41652836	R	0		cg00562898				cg01437235
cg07320895	chr1	41796426	41796476	R	0		cg00563768				cg01442843
cg19471466	chr1	41828080	41828130	R	6		cg00564862				cg01442958
cg13483447	chr1	41849381	41849431	R	17		cg00566515				cg01444677
cg13483447	chr1	41849381	41849431	R	0		cg00570207				cg01445578
cg08037719	chr1	41962728	41962778	R	13		cg00572146				cg01448923
cg16432235	chr1	41976543	41976594	R	19		cg00572487				cg01451277
cg03450107	chr1	41980813	41980863	R	0		cg00572756				cg01453458
cg06885757	chr1	42089531	42089581	R	6		cg00573140				cg01456368
cg16096631	chr1	42092115	42092165	R	13		cg00573410				cg01456571
cg17220055	chr1	42248948	42248998	R	19		cg00573963				cg01461235
cg16145216	chr1	42385612	42385663	R	12		cg00574114				cg01462799
cg14848143	chr1	42618841	42618891	R	17		cg00574513				cg01462829
cg19728577	chr1	42619113	42619163	R	11		cg00574919				cg01463110
cg20673830	chr1	42843182	42843233	R	0		cg00575135				cg01470456
cg06363865	chr1	42929719	42929769	R	11		cg00576139				cg01471923
cg10130860	chr1	43124180	43124231	R	11		cg00578775				cg01472181
cg09501274	chr1	43233017	43233068	R	17		cg00579921				cg01474677
cg23839159	chr1	43281744	43281794	R	17		cg00580354				cg01475207
cg09793809	chr1	43352868	43352918	R	1		cg00583618				cg01479031
cg06094523	chr1	43398053	43398103	R	18		cg00584456				cg01480550
cg06094523	chr1	43398053	43398103	R	8		cg00584549				cg01481978
cg16738646	chr1	43409143	43409193	R	14		cg00586014				cg01485009
cg22608128	chr1	43613444	43613494	R	2		cg00586248				cg01485326
cg21780294	chr1	43637821	43637872	R	15		cg00587180				cg01491428
cg13379971	chr1	43638425	43638475	R	18		cg00587228				cg01491795
cg09462269	chr1	43751419	43751469	R	0		cg00587465				cg01494551
cg12739119	chr1	43770473	43770523	R	5		cg00588853				cg01495379
cg03753284	chr1	43855862	43855912	R	2		cg00589791				cg01498829
cg24731678	chr1	43919812	43919862	R	19		cg00591225				cg01498911
cg17918314	chr1	44398050	44398100	R	0		cg00591228				cg01500140
cg04317147	chr1	44398195	44398245	R	0		cg00592460				cg01502466
cg00014900	chr1	44438361	44438411	R	15		cg00592870				cg01507033
cg12079362	chr1	44440110	44440160	R	14		cg00592944				cg01512132
cg20975478	chr1	44457269	44457319	R	14		cg00593414				cg01512466
cg24685298	chr1	44569048	44569098	R	0		cg00593446				cg01513157
cg08679985	chr1	44584300	44584350	R	13		cg00594016				cg01513967
cg21864563	chr1	44584367	44584418	R	18		cg00594488				cg01515074
cg04830825	chr1	44884214	44884264	R	1		cg00595610				cg01515574
cg24603481	chr1	44884734	44884784	R	1		cg00596207				cg01516887
cg02892772	chr1	44990992	44991042	R	11		cg00597112				cg01517188
cg21350237	chr1	45205274	45205324	R	1		cg00597602				cg01518259
cg08462306	chr1	45273495	45273546	R	15		cg00598125				cg01519733
cg21167628	chr1	45308575	45308626	R	9		cg00599377				cg01521225
cg19843451	chr1	45769404	45769455	R	3		cg00599809				cg01523759
cg24355850	chr1	45769407	45769458	R	6		cg00600362				cg01533966
cg05343316	chr1	45956793	45956844	R	16		cg00601819				cg01535453
cg27633763	chr1	45956778	45956829	R	1		cg00603487				cg01537769
cg15605315	chr1	45957003	45957054	R	15		cg00604188				cg01540916
cg24332710	chr1	46016123	46016173	R	20		cg00604382				cg01541581
cg24431522	chr1	46091643	46091693	R	7		cg00604771				cg01543583
cg13104713	chr1	46632761	46632812	R	1		cg00605545				cg01546793
cg26823060	chr1	46664206	46664257	R	8		cg00605988				cg01551315
cg08176609	chr1	46664234	46664284	R	0		cg00606739				cg01551388
cg22973226	chr1	46705859	46705909	R	0		cg00609291				cg01551787
cg21915639	chr1	46769258	46769309	R	15		cg00609645				cg01555705
cg03343730	chr1	46769252	46769302	R	8		cg00610583				cg01555791
cg06961071	chr1	46769250	46769300	R	6		cg00611372				cg01561629
cg14993813	chr1	46806238	46806288	R	14		cg00611901				cg01561758
cg15580309	chr1	46814056	46814106	R	14		cg00612714				cg01562471
cg15198148	chr1	46858698	46858748	R	14		cg00613562				cg01564165
cg15198148	chr1	46858698	46858748	R	0		cg00614280				cg01565659
cg01412524	chr1	46860193	46860244	R	7		cg00614314				cg01566592
cg18918426	chr1	46870247	46870297	R	0		cg00615794				cg01567113
cg03046843	chr1	46897623	46897673	R	0		cg00617867				cg01569860
cg03327352	chr1	46979172	46979222	R	0		cg00618596				cg01569984
cg25315235	chr1	47070715	47070765	R	7		cg00619292				cg01573622
cg20967889	chr1	47185186	47185236	R	17		cg00619915				cg01576459
cg05442599	chr1	47602960	47603010	R	0		cg00620304				cg01580574
cg18319076	chr1	47800428	47800478	R	0		cg00620824				cg01582832
cg25880954	chr1	47900580	47900630	R	8		cg00620857				cg01584000
cg06611075	chr1	47902783	47902833	R	16		cg00621559				cg01584348
cg03119043	chr1	47915503	47915553	R	2		cg00621666				cg01588438
cg08640804	chr1	48058340	48058390	R	6		cg00622133				cg01589094
cg03058412	chr1	48173349	48173399	R	6		cg00624440				cg01591343
cg03058412	chr1	48173349	48173399	R	0		cg00624879				cg01592350
cg08275015	chr1	48191076	48191126	R	5		cg00625161				cg01593378
cg25102653	chr1	48656343	48656393	R	0		cg00625450				cg01594767
cg03389761	chr1	48657319	48657369	R	0		cg00626068				cg01600621
cg18027123	chr1	48938113	48938163	R	0		cg00629088				cg01608731
cg11204987	chr1	49723140	49723191	R	1		cg00629514				cg01609420
cg11702368	chr1	50798522	50798573	R	9		cg00629928				cg01613010
cg21774338	chr1	50884192	50884242	R	12		cg00631203				cg01613406
cg01145389	chr1	51433790	51433840	R	19		cg00631287				cg01614536
cg26913502	chr1	51811135	51811185	R	18		cg00634606				cg01615818
cg26913502	chr1	51811135	51811185	R	0		cg00634984				cg01622344
cg12793113	chr1	52060402	52060452	R	0		cg00636172				cg01630869
cg01561629	chr1	52081228	52081278	R	0		cg00636416				cg01631162
cg02395396	chr1	52435257	52435308	R	18		cg00637047				cg01631215
cg03000358	chr1	52456331	52456381	R	12		cg00637795				cg01631277
cg01516809	chr1	52532424	52532475	R	0		cg00639579				cg01638284
cg23272399	chr1	53068529	53068580	R	15		cg00640147				cg01639775
cg01920487	chr1	53132205	53132255	R	0		cg00640609				cg01641432
cg24675658	chr1	53192046	53192097	R	15		cg00640775				cg01647917
cg02155655	chr1	53566431	53566482	R	0		cg00641177				cg01649219
cg03511974	chr1	53568209	53568260	R	2		cg00642330				cg01649456
cg09134876	chr1	53600839	53600889	R	0		cg00644797				cg01652021
cg07793724	chr1	53609321	53609371	R	16		cg00644922				cg01656394
cg23207412	chr1	53638935	53638985	R	0		cg00645010				cg01658354
cg17852744	chr1	53809675	53809725	R	8		cg00645731				cg01662869
cg06269281	chr1	54355520	54355571	R	17		cg00646019				cg01664300
cg24160082	chr1	54355522	54355573	R	19		cg00646244				cg01664670
cg01401694	chr1	54355510	54355560	R	6		cg00647004				cg01666436
cg09266113	chr1	54356295	54356345	R	4		cg00648005				cg01666490
cg19088859	chr1	54519120	54519171	R	13		cg00648125				cg01667332
cg27428660	chr1	54519124	54519175	R	17		cg00649199				cg01671785
cg11757945	chr1	54602306	54602357	R	10		cg00649216				cg01672008
cg17417004	chr1	54819942	54819992	R	15		cg00651446				cg01673068
cg12270308	chr1	54855985	54856036	R	0		cg00652158				cg01673753
cg01633841	chr1	54872058	54872109	R	16		cg00653565				cg01674874
cg06970960	chr1	54938666	54938716	R	17		cg00654159				cg01677142
cg25979624	chr1	54954702	54954753	R	0		cg00655656				cg01679626
cg00590761	chr1	55008269	55008319	R	13		cg00656264				cg01683593
cg15543534	chr1	55035855	55035905	R	13		cg00656826				cg01683756
cg26552897	chr1	55096441	55096491	R	10		cg00656931				cg01688202
cg05960180	chr1	55178387	55178437	R	5		cg00657202				cg01689053
cg22041988	chr1	55181335	55181386	R	13		cg00661438				cg01694488
cg21920271	chr1	55181324	55181374	R	1		cg00662258				cg01698167
cg03932171	chr1	55219936	55219987	R	16		cg00664021				cg01699880
cg00156991	chr1	55222956	55223006	R	15		cg00664666				cg01702501
cg08937380	chr1	55446081	55446132	R	15		cg00664920				cg01706033
cg19583968	chr1	55446337	55446388	R	15		cg00665029				cg01708427
cg05399330	chr1	55464480	55464530	R	19		cg00665343				cg01715745
cg03470684	chr1	55768405	55768455	R	20		cg00665832				cg01728482
cg11708778	chr1	56057306	56057356	R	0		cg00666623				cg01728667
cg20704530	chr1	57265399	57265449	R	9		cg00666640				cg01733958
cg22877129	chr1	57376234	57376284	R	0		cg00666641				cg01735621
cg04910179	chr1	57816186	57816236	R	12		cg00667110				cg01739304
cg15323066	chr1	58740348	58740398	R	14		cg00667898				cg01740135
cg06208288	chr1	58858024	58858075	R	16		cg00668426				cg01741056
cg21409895	chr1	59012368	59012419	R	15		cg00668927				cg01743841
cg24709167	chr1	59089151	59089202	R	19		cg00669212				cg01745448
cg11586930	chr1	59314464	59314514	R	0		cg00669746				cg01752322
cg04120428	chr1	59369760	59369811	R	14		cg00673008				cg01756381
cg15138702	chr1	59447882	59447932	R	13		cg00673081				cg01758122
cg16594806	chr1	59473893	59473943	R	0		cg00673109				cg01760846
cg04076263	chr1	59615317	59615367	R	0		cg00676394				cg01762315
cg25881383	chr1	59680549	59680599	R	20		cg00677180				cg01765077
cg23996948	chr1	61548476	61548527	R	8		cg00677195				cg01765152
cg13055341	chr1	61908539	61908589	R	2		cg00677708				cg01767270
cg25131544	chr1	62107574	62107624	R	11		cg00677901				cg01775379
cg11812662	chr1	62607827	62607877	R	18		cg00678322				cg01775514
cg01097102	chr1	63151642	63151692	R	14		cg00680808				cg01777786
cg01783796	chr1	63219151	63219202	R	1		cg00681566				cg01778345
cg24693225	chr1	63539563	63539614	R	7		cg00686169				cg01779771
cg16031501	chr1	63743149	63743199	R	0		cg00687812				cg01782410
cg00097228	chr1	63783117	63783168	R	12		cg00688323				cg01783736
cg20847325	chr1	64148910	64148960	R	12		cg00688460				cg01784345
cg00327437	chr1	64578177	64578227	R	13		cg00688734				cg01785514
cg05750824	chr1	64786304	64786354	R	0		cg00688850				cg01794190
cg19621628	chr1	65466195	65466245	R	1		cg00689214				cg01796338
cg06661924	chr1	65613333	65613383	R	20		cg00689360				cg01800061
cg13297881	chr1	65614272	65614322	R	4		cg00690710				cg01800262
cg14976592	chr1	65886110	65886160	R	18		cg00690903				cg01802772
cg15466952	chr1	65889805	65889855	R	17		cg00691830				cg01808284
cg08660285	chr1	67390386	67390436	R	20		cg00692100				cg01808320
cg11518657	chr1	67396189	67396240	R	18		cg00692484				cg01810267
cg17031739	chr1	67600122	67600172	R	9		cg00693837				cg01810623
cg18760173	chr1	67896766	67896817	R	8		cg00695633				cg01816615
cg11855555	chr1	68232084	68232134	R	10		cg00697413				cg01818076
cg25755905	chr1	68516088	68516138	R	19		cg00698646				cg01818727
cg12986021	chr1	68516577	68516627	R	3		cg00698982				cg01819502
cg05433102	chr1	68627518	68627568	R	0		cg00699238				cg01820934
cg16821793	chr1	68916736	68916786	R	0		cg00699831				cg01820950
cg02199070	chr1	70031880	70031930	R	8		cg00700466				cg01821635
cg22076941	chr1	70036056	70036106	R	16		cg00702369				cg01825831
cg14830466	chr1	70876679	70876729	R	20		cg00702489				cg01829407
cg11418303	chr1	71511464	71511515	R	0		cg00702835				cg01832665
cg02394421	chr1	72750452	72750502	R	2		cg00702837				cg01836455
cg21446242	chr1	74663777	74663827	R	13		cg00702877				cg01836906
cg11248166	chr1	74988144	74988194	R	15		cg00703849				cg01836910
cg07399417	chr1	75198718	75198769	R	6		cg00704176				cg01836954
cg01005080	chr1	75592900	75592950	R	18		cg00705156				cg01839806
cg11750396	chr1	75598020	75598070	R	0		cg00705255				cg01841641
cg06615678	chr1	75599595	75599645	R	5		cg00706683				cg01845419
cg14161412	chr1	76095788	76095838	R	0		cg00710209				cg01848660
cg18395777	chr1	76189904	76189955	R	9		cg00710269				cg01852887
cg21438018	chr1	76262487	76262537	R	14		cg00710456				cg01861555
cg24580071	chr1	76620221	76620271	R	18		cg00711386				cg01869186
cg21961707	chr1	77333810	77333860	R	1		cg00711542				cg01869224
cg21297282	chr1	77525178	77525228	R	17		cg00712711				cg01871995
cg02154252	chr1	79472482	79472532	R	14		cg00713055				cg01872947
cg18592365	chr1	79472486	79472536	R	18		cg00713204				cg01877352
cg22454053	chr1	79801741	79801791	R	0		cg00713813				cg01877879
cg19082888	chr1	80516088	80516138	R	12		cg00715913				cg01877961
cg19082888	chr1	80516088	80516138	R	0		cg00716025				cg01878321
cg22691639	chr1	81794717	81794767	R	0		cg00717180				cg01880691
cg01074896	chr1	81959951	81960001	R	17		cg00718539				cg01882774
cg01074896	chr1	81959951	81960001	R	10		cg00718581				cg01883989
cg16329085	chr1	82062164	82062215	R	0		cg00720119				cg01888166
cg06177791	chr1	82092160	82092211	R	0		cg00721080				cg01891583
cg01432898	chr1	82687267	82687317	R	20		cg00721703				cg01896579
cg10977910	chr1	84465005	84465056	R	20		cg00721947				cg01899544
cg22356957	chr1	84763464	84763514	R	7		cg00723379				cg01901290
cg22356957	chr1	84763464	84763514	R	6		cg00725145				cg01903971
cg16026299	chr1	84764325	84764375	R	17		cg00725426				cg01905056
cg23694882	chr1	84766474	84766524	R	17		cg00725654				cg01912769
cg13548081	chr1	84944313	84944363	R	0		cg00725722				cg01914365
cg24640697	chr1	84970007	84970057	R	19		cg00727386				cg01916697
cg24640697	chr1	84970007	84970057	R	0		cg00727556				cg01921059
cg25350198	chr1	84971800	84971851	R	18		cg00727940				cg01921126
cg02858053	chr1	84971877	84971928	R	2		cg00728300				cg01921484
cg26188784	chr1	85039917	85039968	R	13		cg00730100				cg01930460
cg24334243	chr1	85086401	85086451	R	17		cg00731201				cg01933079
cg12617456	chr1	85240771	85240821	R	0		cg00731874				cg01937055
cg09848789	chr1	85462762	85462813	R	1		cg00732098				cg01937701
cg09385306	chr1	85724278	85724328	R	0		cg00732232				cg01941243
cg03541331	chr1	85786908	85786958	R	1		cg00733315				cg01944302
cg25606842	chr1	86052011	86052061	R	18		cg00733705				cg01948148
cg09130205	chr1	86068359	86068409	R	13		cg00734311				cg01949832
cg20327258	chr1	86174190	86174241	R	9		cg00734979				cg01951307
cg20327258	chr1	86174190	86174241	R	4		cg00735023				cg01952012
cg07232063	chr1	86953000	86953050	R	13		cg00736530				cg01952144
cg20810195	chr1	86970241	86970291	R	20		cg00736819				cg01952618
cg25272394	chr1	87019305	87019355	R	11		cg00737250				cg01953850
cg27317524	chr1	87098936	87098986	R	13		cg00738113				cg01954188
cg13948772	chr1	87220394	87220444	R	20		cg00738299				cg01957222
cg17420885	chr1	87600396	87600447	R	9		cg00738849				cg01957712
cg26801613	chr1	87793460	87793510	R	14		cg00738945				cg01958928
cg23615016	chr1	87794166	87794217	R	5		cg00741351				cg01971322
cg07393057	chr1	89149588	89149639	R	16		cg00742898				cg01973987
cg12614667	chr1	89663818	89663869	R	18		cg00744187				cg01976138
cg11150845	chr1	90181893	90181943	R	5		cg00744351				cg01978558
cg17718703	chr1	90313009	90313059	R	14		cg00744920				cg01979298
cg00077457	chr1	90459950	90460000	R	18		cg00745184				cg01979352
cg12049322	chr1	90528516	90528567	R	17		cg00745463				cg01986786
cg00730172	chr1	91176355	91176405	R	11		cg00745606				cg01987362
cg25026529	chr1	91183001	91183052	R	10		cg00747739				cg01988299
cg26917140	chr1	91184720	91184770	R	1		cg00748958				cg01990878
cg18142265	chr1	91357533	91357584	R	4		cg00750806				cg01991743
cg17883371	chr1	91359175	91359225	R	8		cg00751857				cg01994243
cg17143270	chr1	91532769	91532819	R	0		cg00752047				cg01994890
cg05935075	chr1	91587091	91587141	R	0		cg00752077				cg01997599
cg24664308	chr1	91963480	91963530	R	8		cg00753692				cg02000032
cg07604512	chr1	91965299	91965349	R	20		cg00755130				cg02001410
cg22622495	chr1	91966368	91966419	R	13		cg00755505				cg02004401
cg18539768	chr1	92149089	92149139	R	0		cg00755729				cg02014085
cg06211375	chr1	92683771	92683821	R	14		cg00756362				cg02014396
cg02993630	chr1	94311911	94311962	R	12		cg00756448				cg02016838
cg14375944	chr1	94316370	94316420	R	10		cg00756450				cg02017486
cg03109913	chr1	94445242	94445292	R	8		cg00756860				cg02020829
cg20672131	chr1	94710012	94710062	R	10		cg00758816				cg02023402
cg09023743	chr1	95045713	95045763	R	14		cg00760290				cg02028023
cg10986884	chr1	95220788	95220838	R	15		cg00760490				cg02030008
cg14669167	chr1	95391535	95391585	R	15		cg00760536				cg02031121
cg14066397	chr1	95391794	95391844	R	11		cg00760812				cg02032872
cg01445827	chr1	96952906	96952956	R	15		cg00762450				cg02036261
cg15512289	chr1	97026021	97026071	R	7		cg00763136				cg02041981
cg06124224	chr1	99470659	99470710	R	14		cg00763244				cg02043159
cg23598604	chr1	99732422	99732472	R	16		cg00764514				cg02044222
cg09370016	chr1	100193787	100193837	R	15		cg00766985				cg02046668
cg09107855	chr1	100598393	100598444	R	5		cg00767637				cg02049847
cg26188061	chr1	100681052	100681102	R	0		cg00767679				cg02054535
cg14832954	chr1	100731216	100731266	R	3		cg00768815				cg02059519
cg20687610	chr1	100887949	100887999	R	0		cg00769240				cg02059823
cg04098985	chr1	101358359	101358409	R	8		cg00769810				cg02060618
cg04870470	chr1	101359664	101359714	R	8		cg00769882				cg02063485
cg01065905	chr1	101416498	101416548	R	0		cg00770134				cg02065478
cg18374697	chr1	101491425	101491476	R	19		cg00771483				cg02070028
cg18323466	chr1	101702552	101702603	R	15		cg00772775				cg02071553
cg05590735	chr1	102462125	102462175	R	19		cg00772962				cg02072515
cg10887385	chr1	107688092	107688142	R	1		cg00773093				cg02074116
cg08645879	chr1	109084250	109084300	R	0		cg00774458				cg02074316
cg21144922	chr1	109204118	109204169	R	16		cg00774769				cg02078882
cg22949637	chr1	109234763	109234813	R	11		cg00775388				cg02081701
cg02158815	chr1	109254481	109254531	R	20		cg00775777				cg02083528
cg08274380	chr1	109419550	109419601	R	6		cg00775781				cg02086174
cg22040431	chr1	109419556	109419607	R	12		cg00776237				cg02092790
cg14654822	chr1	109584981	109585032	R	0		cg00776252				cg02095456
cg08945988	chr1	109633215	109633266	R	10		cg00779304				cg02096001
cg19378640	chr1	109656095	109656146	R	4		cg00784791				cg02096220
cg09476440	chr1	109693327	109693377	R	0		cg00786256				cg02098565
cg14613361	chr1	109751252	109751302	R	17		cg00786390				cg02099267
cg13936911	chr1	109757033	109757084	R	7		cg00786635				cg02100397
cg21684021	chr1	109800350	109800400	R	14		cg00788028				cg02105346
cg04012600	chr1	109850076	109850127	R	5		cg00788688				cg02106072
cg17451471	chr1	109969138	109969189	R	1		cg00789394				cg02111792
cg20166438	chr1	110091112	110091163	R	11		cg00789423				cg02113055
cg04347820	chr1	110160952	110161002	R	0		cg00789540				cg02117535
cg05951137	chr1	110182985	110183035	R	14		cg00790649				cg02119792
cg05951137	chr1	110182985	110183035	R	13		cg00791422				cg02122981
cg03942855	chr1	110210875	110210925	R	11		cg00793285				cg02124085
cg24506221	chr1	110230351	110230402	R	7		cg00793992				cg02127118
cg13464436	chr1	110253927	110253977	R	2		cg00794178				cg02132058
cg05376982	chr1	110254642	110254692	R	14		cg00794209				cg02133557
cg25520068	chr1	110254629	110254679	R	1		cg00795247				cg02134248
cg09167608	chr1	110449258	110449308	R	18		cg00795885				cg02143877
cg08925917	chr1	110538890	110538940	R	14		cg00799387				cg02143936
cg08091439	chr1	110546653	110546703	R	2		cg00800759				cg02144933
cg06215569	chr1	110611415	110611465	R	20		cg00800997				cg02144954
cg11065458	chr1	110654464	110654514	R	16		cg00801577				cg02145319
cg04364230	chr1	110749983	110750034	R	3		cg00802168				cg02151535
cg02193146	chr1	110752207	110752257	R	6		cg00803004				cg02151711
cg22692328	chr1	110809401	110809451	R	0		cg00803478				cg02154021
cg15079326	chr1	110882062	110882113	R	10		cg00803910				cg02154531
cg18022324	chr1	110882055	110882106	R	3		cg00804237				cg02155655
cg06765586	chr1	110938961	110939012	R	14		cg00804338				cg02156767
cg06880108	chr1	111021858	111021908	R	20		cg00804745				cg02159489
cg10117077	chr1	111740295	111740345	R	0		cg00805496				cg02164251
cg03916225	chr1	111768787	111768837	R	20		cg00805874				cg02165355
cg26159933	chr1	111832543	111832593	R	16		cg00806126				cg02165614
cg24407827	chr1	111889109	111889160	R	10		cg00806959				cg02167456
cg22018565	chr1	112026102	112026152	R	0		cg00807342				cg02171905
cg06205333	chr1	112161568	112161618	R	10		cg00807495				cg02172773
cg06205333	chr1	112161568	112161618	R	6		cg00808053				cg02173072
cg17500383	chr1	112162360	112162411	R	1		cg00808352				cg02174092
cg19410790	chr1	112282096	112282147	R	12		cg00809453				cg02176678
cg23162904	chr1	112298120	112298171	R	5		cg00812839				cg02177231
cg24508409	chr1	112298125	112298176	R	10		cg00813765				cg02177607
cg03335557	chr1	112298540	112298591	R	9		cg00814476				cg02179473
cg03335557	chr1	112298540	112298591	R	0		cg00816224				cg02182081
cg17838705	chr1	112298552	112298603	R	12		cg00817749				cg02183680
cg10635719	chr1	112703114	112703165	R	0		cg00818198				cg02184535
cg19692782	chr1	112902165	112902215	R	19		cg00819949				cg02185248
cg00468144	chr1	113008926	113008977	R	6		cg00821510				cg02187090
cg00468144	chr1	113008926	113008977	R	5		cg00822353				cg02188142
cg07917878	chr1	113041507	113041558	R	2		cg00822571				cg02193198
cg19722720	chr1	113051303	113051354	R	19		cg00824547				cg02193806
cg07005055	chr1	113052117	113052168	R	13		cg00824714				cg02199174
cg03918071	chr1	113265833	113265883	R	2		cg00825031				cg02204831
cg02631189	chr1	113421860	113421910	R	18		cg00825131				cg02214698
cg13798290	chr1	113741655	113741706	R	0		cg00825503				cg02218394
cg19901801	chr1	114696982	114697033	R	13		cg00825705				cg02220284
cg12097117	chr1	114697302	114697352	R	0		cg00826626				cg02221546
cg00764109	chr1	114697532	114697582	R	18		cg00827196				cg02225346
cg15740508	chr1	115238509	115238559	R	7		cg00827596				cg02225550
cg00252422	chr1	115259176	115259226	R	9		cg00828059				cg02227002
cg26616932	chr1	115333440	115333491	R	0		cg00828468				cg02228913
cg04115969	chr1	115397399	115397449	R	4		cg00829645				cg02230017
cg12400457	chr1	115919762	115919812	R	13		cg00831633				cg02230854
cg25109508	chr1	115997977	115998027	R	15		cg00831698				cg02239499
cg01829990	chr1	116185254	116185304	R	8		cg00831770				cg02243522
cg20810993	chr1	116249968	116250018	R	16		cg00832199				cg02246426
cg11393173	chr1	116369527	116369577	R	19		cg00832547				cg02246683
cg24106636	chr1	116381425	116381476	R	17		cg00833344				cg02250501
cg04475069	chr1	116382072	116382122	R	2		cg00833479				cg02258381
cg24509331	chr1	116694741	116694792	R	12		cg00833552				cg02265810
cg02452639	chr1	116710177	116710227	R	18		cg00833822				cg02272814
cg16003256	chr1	116710895	116710946	R	1		cg00834234				cg02275226
cg21567125	chr1	116916057	116916107	R	2		cg00834590				cg02276600
cg07822305	chr1	116961163	116961214	R	14		cg00835232				cg02283106
cg25971649	chr1	117075454	117075505	R	0		cg00835389				cg02286642
cg22129549	chr1	117210507	117210557	R	3		cg00835526				cg02288345
cg04997273	chr1	117452834	117452885	R	16		cg00835832				cg02293501
cg06854150	chr1	117503902	117503953	R	13		cg00836097				cg02295118
cg06605163	chr1	117599760	117599810	R	0		cg00837548				cg02300711
cg21172278	chr1	117637110	117637160	R	0		cg00841141				cg02303209
cg13204193	chr1	117637275	117637325	R	0		cg00841768				cg02305723
cg13366587	chr1	117664488	117664539	R	7		cg00842794				cg02307328
cg04400972	chr1	117665003	117665054	R	4		cg00842874				cg02308199
cg11081093	chr1	117670983	117671033	R	0		cg00844277				cg02309026
cg02771684	chr1	117900992	117901043	R	2		cg00844600				cg02309157
cg26819193	chr1	118412491	118412541	R	18		cg00845901				cg02317534
cg01778345	chr1	118427385	118427435	R	0		cg00846218				cg02318347
cg13245593	chr1	119522375	119522426	R	0		cg00846300				cg02318971
cg14175690	chr1	119527588	119527639	R	1		cg00847250				cg02320481
cg00173504	chr1	119530094	119530144	R	11		cg00847301				cg02326253
cg06632794	chr1	120190809	120190859	R	4		cg00847544				cg02330434
cg06832956	chr1	120355311	120355361	R	0		cg00847826				cg02330500
cg09871471	chr1	121260850	121260901	R	9		cg00849862				cg02333237
cg16674351	chr1	121260842	121260893	R	1		cg00850683				cg02333298
cg08007234	chr1	121379400	121379450	R	14		cg00850868				cg02333792
cg13079840	chr1	143465068	143465118	R	0		cg00852317				cg02336364
cg24877190	chr1	144521178	144521229	R	10		cg00853237				cg02338947
cg03603114	chr1	144593853	144593904	R	18		cg00853242				cg02340312
cg03603114	chr1	144593853	144593904	R	12		cg00853671				cg02341559
cg13676296	chr1	144612308	144612358	R	18		cg00854043				cg02342754
cg21608225	chr1	144930522	144930572	R	10		cg00854560				cg02343254
cg08542396	chr1	145001290	145001341	R	0		cg00855014				cg02344001
cg01019496	chr1	145095915	145095965	R	2		cg00855461				cg02344477
cg16989180	chr1	145097170	145097220	R	19		cg00856850				cg02345758
cg17450838	chr1	145516282	145516333	R	3		cg00857419				cg02351082
cg12424475	chr1	145548804	145548854	R	2		cg00858196				cg02351362
cg04213235	chr1	145826882	145826932	R	14		cg00858760				cg02357416
cg19504089	chr1	146495152	146495203	R	13		cg00860380				cg02362246
cg19504089	chr1	146495152	146495203	R	0		cg00861214				cg02366136
cg00838423	chr1	146552279	146552329	R	0		cg00862041				cg02368869
cg16409339	chr1	146556189	146556239	R	6		cg00862117				cg02370022
cg26007659	chr1	146643550	146643600	R	20		cg00862675				cg02371369
cg15199921	chr1	146714748	146714799	R	0		cg00863099				cg02371408
cg02070740	chr1	146763864	146763914	R	20		cg00863654				cg02371802
cg02070740	chr1	146763864	146763914	R	4		cg00863986				cg02372225
cg07093091	chr1	146807656	146807706	R	0		cg00864400				cg02372702
cg08307963	chr1	147245435	147245485	R	11		cg00864563				cg02376843
cg17941330	chr1	147245444	147245494	R	20		cg00865118				cg02376916
cg17297015	chr1	147379988	147380038	R	14		cg00865653				cg02379549
cg04438688	chr1	147403401	147403451	R	13		cg00867694				cg02380521
cg02887867	chr1	147760183	147760234	R	0		cg00869530				cg02382426
cg09270866	chr1	147806618	147806668	R	16		cg00869962				cg02384501
cg15818208	chr1	147825700	147825750	R	18		cg00871578				cg02389264
cg15818208	chr1	147825700	147825750	R	0		cg00872900				cg02391713
cg10213886	chr1	148552020	148552070	R	5		cg00873974				cg02394572
cg06616806	chr1	148555999	148556050	R	2		cg00875852				cg02394686
cg02671421	chr1	149069681	149069732	R	8		cg00876142				cg02395581
cg14222229	chr1	149137697	149137748	R	13		cg00876196				cg02395917
cg10025714	chr1	149150909	149150959	R	13		cg00880918				cg02401352
cg03889479	chr1	149224187	149224237	R	12		cg00882175				cg02404636
cg17093485	chr1	149294658	149294709	R	16		cg00883210				cg02407415
cg00688323	chr1	149670507	149670557	R	16		cg00884068				cg02407720
cg05164968	chr1	149679882	149679932	R	10		cg00884081				cg02417360
cg22734028	chr1	149854118	149854168	R	20		cg00884170				cg02418195
cg16990120	chr1	149871030	149871080	R	15		cg00884445				cg02419172
cg11085602	chr1	149889289	149889340	R	1		cg00885005				cg02422282
cg19712078	chr1	150036469	150036520	R	6		cg00886432				cg02429669
cg17850088	chr1	150119228	150119278	R	13		cg00887602				cg02432907
cg24437535	chr1	150121391	150121441	R	4		cg00889287				cg02434736
cg11199810	chr1	150123096	150123147	R	15		cg00889778				cg02438576
cg13965201	chr1	150210302	150210352	R	6		cg00890874				cg02441543
cg09872278	chr1	150231677	150231727	R	0		cg00892060				cg02442640
cg04212235	chr1	150293020	150293071	R	0		cg00893045				cg02444957
cg20143955	chr1	150459785	150459835	R	19		cg00894142				cg02446475
cg20143955	chr1	150459785	150459835	R	18		cg00895354				cg02447095
cg26252253	chr1	150980747	150980797	R	14		cg00896220				cg02448295
cg10832186	chr1	150983672	150983722	R	20		cg00897863				cg02448395
cg10895130	chr1	151007875	151007925	R	11		cg00898157				cg02448481
cg16399136	chr1	151103953	151104004	R	12		cg00902636				cg02449670
cg05036579	chr1	151121901	151121951	R	3		cg00902674				cg02451831
cg13134535	chr1	151138417	151138467	R	20		cg00903245				cg02452209
cg10973881	chr1	151148639	151148689	R	10		cg00903375				cg02454025
cg03271651	chr1	151431799	151431850	R	1		cg00903950				cg02454806
cg06515634	chr1	151445970	151446021	R	0		cg00905420				cg02454815
cg19235536	chr1	151741629	151741680	R	10		cg00906169				cg02459859
cg09171692	chr1	151798774	151798825	R	1		cg00906794				cg02462081
cg00036347	chr1	151811873	151811923	R	16		cg00906838				cg02462195
cg23231729	chr1	151882093	151882144	R	20		cg00907473				cg02463513
cg06786599	chr1	151966157	151966208	R	20		cg00908381				cg02464073
cg04986781	chr1	152081267	152081317	R	1		cg00910103				cg02464458
cg13498757	chr1	152161877	152161928	R	11		cg00910676				cg02464487
cg17718321	chr1	152188197	152188247	R	16		cg00910715				cg02467154
cg26876637	chr1	152193088	152193138	R	17		cg00910893				cg02467170
cg12136906	chr1	152285827	152285878	R	1		cg00911351				cg02468050
cg00406188	chr1	152647166	152647216	R	0		cg00913521				cg02471078
cg06198390	chr1	152648676	152648726	R	19		cg00913945				cg02471325
cg18855143	chr1	152659504	152659554	R	20		cg00914354				cg02478369
cg04221650	chr1	152681837	152681887	R	2		cg00914659				cg02478793
cg20160299	chr1	152733345	152733395	R	19		cg00916680				cg02479782
cg10578897	chr1	152735785	152735836	R	20		cg00916831				cg02480970
cg11067224	chr1	152780089	152780139	R	0		cg00917101				cg02487629
cg07330196	chr1	152799892	152799942	R	9		cg00917362				cg02491947
cg07330196	chr1	152799892	152799942	R	2		cg00917603				cg02492279
cg09417355	chr1	152814223	152814273	R	15		cg00918005				cg02492567
cg04546999	chr1	152956379	152956429	R	14		cg00919576				cg02492873
cg10812889	chr1	153014260	153014310	R	7		cg00920691				cg02494904
cg10812889	chr1	153014260	153014310	R	0		cg00920789				cg02500392
cg13950674	chr1	153044021	153044071	R	0		cg00920799				cg02502145
cg04121973	chr1	153085102	153085152	R	1		cg00920990				cg02504993
cg04121973	chr1	153085102	153085152	R	0		cg00923458				cg02506728
cg03222483	chr1	153283578	153283628	R	5		cg00923803				cg02507579
cg25286012	chr1	153329011	153329061	R	8		cg00924144				cg02507604
cg26303281	chr1	153515572	153515622	R	0		cg00927939				cg02514686
cg22861691	chr1	153643772	153643822	R	19		cg00928002				cg02521389
cg22318989	chr1	153650267	153650317	R	0		cg00930306				cg02524346
cg03760644	chr1	153755855	153755905	R	3		cg00931375				cg02527811
cg26182859	chr1	153762151	153762201	R	14		cg00931491				cg02527922
cg16148871	chr1	153895911	153895962	R	9		cg00932413				cg02529760
cg24304309	chr1	154577845	154577895	R	19		cg00936904				cg02529909
cg06269322	chr1	154580410	154580461	R	3		cg00939495				cg02533724
cg02289321	chr1	154746918	154746968	R	8		cg00941203				cg02537108
cg13396821	chr1	154812902	154812952	R	9		cg00941419				cg02537491
cg06221963	chr1	154839763	154839813	R	20		cg00941588				cg02538852
cg06221963	chr1	154839763	154839813	R	14		cg00941912				cg02538976
cg16256492	chr1	154989793	154989843	R	20		cg00942997				cg02541125
cg14980020	chr1	154992212	154992262	R	18		cg00943060				cg02541160
cg04018299	chr1	155023600	155023651	R	17		cg00943360				cg02550738
cg00103785	chr1	155043272	155043322	R	15		cg00945107				cg02553305
cg23414228	chr1	155043363	155043413	R	13		cg00946921				cg02555585
cg18878338	chr1	155057498	155057548	R	8		cg00947801				cg02556430
cg07196758	chr1	155057805	155057856	R	19		cg00948906				cg02562299
cg06438011	chr1	155064051	155064101	R	7		cg00949249				cg02565702
cg25723933	chr1	155099906	155099957	R	10		cg00949554				cg02566518
cg06216400	chr1	155161111	155161162	R	12		cg00952292				cg02570644
cg16813767	chr1	155224792	155224843	R	14		cg00953233				cg02571042
cg14669863	chr1	155247656	155247707	R	0		cg00954931				cg02571436
cg22941637	chr1	155248538	155248588	R	13		cg00955035				cg02571636
cg22877509	chr1	155290557	155290607	R	20		cg00955780				cg02574502
cg14649652	chr1	155629339	155629389	R	3		cg00956244				cg02574801
cg19263494	chr1	156181566	156181616	R	1		cg00957686				cg02574894
cg20674231	chr1	156190312	156190363	R	0		cg00958273				cg02575948
cg24670453	chr1	156211842	156211893	R	1		cg00959334				cg02576753
cg01646665	chr1	156251386	156251436	R	11		cg00960209				cg02585417
cg15150034	chr1	156477785	156477835	R	2		cg00960580				cg02587993
cg05000598	chr1	156549381	156549431	R	1		cg00960790				cg02589141
cg22821763	chr1	156570917	156570967	R	0		cg00961139				cg02589828
cg03218909	chr1	156588958	156589008	R	20		cg00961446				cg02591356
cg04671462	chr1	156647552	156647602	R	17		cg00961450				cg02598441
cg02068169	chr1	156675512	156675563	R	1		cg00962466				cg02603304
cg18854398	chr1	156698215	156698266	R	1		cg00962799				cg02605387
cg14155849	chr1	156722271	156722321	R	9		cg00963079				cg02606200
cg25827666	chr1	156785508	156785558	R	14		cg00963850				cg02607124
cg20673279	chr1	156829712	156829762	R	15		cg00963942				cg02609127
cg02671646	chr1	156862249	156862300	R	13		cg00964321				cg02611848
cg06940505	chr1	156877072	156877122	R	12		cg00964484				cg02612588
cg03527918	chr1	156887447	156887497	R	0		cg00965971				cg02612618
cg06754916	chr1	157044185	157044236	R	10		cg00965991				cg02619495
cg00383735	chr1	157050804	157050855	R	16		cg00966920				cg02620335
cg13981120	chr1	157070625	157070675	R	17		cg00966930				cg02620769
cg14711592	chr1	157839537	157839587	R	0		cg00969731				cg02621636
cg00173005	chr1	158258316	158258366	R	0		cg00969815				cg02622316
cg08400475	chr1	158390792	158390842	R	8		cg00970279				cg02622647
cg08400475	chr1	158390792	158390842	R	6		cg00970558				cg02622846
cg25280720	chr1	158532563	158532613	R	8		cg00970737				cg02623234
cg22871659	chr1	158922534	158922584	R	15		cg00970926				cg02625929
cg11003133	chr1	159046341	159046391	R	13		cg00974107				cg02625968
cg23018689	chr1	159173490	159173540	R	1		cg00974523				cg02627240
cg11953003	chr1	159463658	159463708	R	0		cg00975163				cg02628801
cg21301505	chr1	159796579	159796630	R	0		cg00975375				cg02631868
cg06764092	chr1	159796608	159796659	R	11		cg00975587				cg02634187
cg08644839	chr1	159833316	159833366	R	0		cg00975746				cg02636488
cg14210114	chr1	160061363	160061414	R	0		cg00977301				cg02637094
cg25388404	chr1	160370063	160370114	R	2		cg00977827				cg02637105
cg18886071	chr1	160617007	160617057	R	0		cg00978912				cg02646297
cg04345766	chr1	160707576	160707626	R	0		cg00978946				cg02648923
cg18920397	chr1	160765755	160765805	R	18		cg00979288				cg02653557
cg20690706	chr1	160942773	160942823	R	4		cg00980674				cg02657384
cg00862398	chr1	161042013	161042063	R	0		cg00981552				cg02662277
cg13975989	chr1	161045613	161045663	R	2		cg00982214				cg02662596
cg13975989	chr1	161045613	161045663	R	0		cg00982683				cg02663823
cg16370716	chr1	161129205	161129256	R	16		cg00982805				cg02664109
cg00101227	chr1	161280216	161280266	R	17		cg00982936				cg02666105
cg07244326	chr1	161360051	161360102	R	5		cg00984715				cg02670343
cg19247228	chr1	161368959	161369009	R	11		cg00984967				cg02671063
cg06798661	chr1	161373596	161373646	R	4		cg00986824				cg02671126
cg06798661	chr1	161373596	161373646	R	0		cg00991447				cg02671880
cg22730047	chr1	161410501	161410552	R	16		cg00991496				cg02675264
cg07706715	chr1	161510144	161510195	R	9		cg00991546				cg02680629
cg19242610	chr1	161569904	161569954	R	3		cg00991958				cg02682924
cg08879849	chr1	161572629	161572679	R	0		cg00992264				cg02683873
cg05178502	chr1	161575716	161575766	R	5		cg00992521				cg02691325
cg00304520	chr1	161582531	161582582	R	12		cg00992711				cg02693068
cg00304520	chr1	161582531	161582582	R	11		cg00993952				cg02693227
cg26156167	chr1	161582601	161582652	R	18		cg00994389				cg02694395
cg00831970	chr1	161647486	161647536	R	3		cg00994491				cg02694521
cg14210287	chr1	161695609	161695659	R	20		cg00994644				cg02698338
cg20822337	chr1	161950741	161950792	R	3		cg00994941				cg02699518
cg11231349	chr1	162050606	162050656	R	6		cg00995085				cg02699885
cg13400077	chr1	162168031	162168081	R	11		cg00995689				cg02701278
cg09820101	chr1	162792042	162792092	R	13		cg00995804				cg02705800
cg15923350	chr1	163038653	163038703	R	19		cg00997174				cg02705894
cg10780638	chr1	163113340	163113390	R	15		cg00997234				cg02707162
cg02579477	chr1	163173212	163173262	R	15		cg00997262				cg02707593
cg17140133	chr1	164185382	164185433	R	17		cg00997801				cg02714598
cg18137657	chr1	164529069	164529120	R	0		cg00997875				cg02724374
cg22802296	chr1	164681971	164682021	R	0		cg00999638				cg02725001
cg22361413	chr1	164689580	164689630	R	15		cg00999858				cg02727363
cg17240157	chr1	164816918	164816968	R	12		cg01000036				cg02727832
cg01719898	chr1	165327780	165327830	R	5		cg01000657				cg02729011
cg09553581	chr1	165603639	165603689	R	17		cg01002288				cg02729561
cg17937102	chr1	165667515	165667566	R	18		cg01003176				cg02730303
cg23051879	chr1	165667506	165667557	R	9		cg01003813				cg02730533
cg14257907	chr1	165853433	165853483	R	0		cg01005425				cg02734482
cg08162325	chr1	165910466	165910516	R	0		cg01005630				cg02734755
cg11407681	chr1	166039868	166039918	R	20		cg01006124				cg02735423
cg22377166	chr1	166765885	166765936	R	12		cg01007147				cg02736186
cg22131237	chr1	166809256	166809306	R	15		cg01007262				cg02737486
cg14202695	chr1	166812516	166812566	R	16		cg01007350				cg02741327
cg25409140	chr1	167132015	167132065	R	14		cg01008097				cg02743222
cg13099374	chr1	167370955	167371005	R	17		cg01008310				cg02745784
cg08146708	chr1	167393584	167393635	R	0		cg01008361				cg02746108
cg12396057	chr1	167508834	167508884	R	18		cg01009486				cg02746869
cg09995475	chr1	167523153	167523203	R	15		cg01010221				cg02749948
cg01565130	chr1	167690676	167690726	R	6		cg01010988				cg02753444
cg20680460	chr1	167905709	167905759	R	2		cg01011482				cg02757179
cg24449463	chr1	168025502	168025553	R	17		cg01011707				cg02757577
cg25738037	chr1	168025499	168025550	R	14		cg01011943				cg02763101
cg12286890	chr1	168513017	168513067	R	0		cg01012559				cg02765859
cg17186328	chr1	168545785	168545835	R	14		cg01013595				cg02766425
cg11696173	chr1	169305252	169305302	R	0		cg01013685				cg02766539
cg15115986	chr1	169764113	169764164	R	0		cg01014087				cg02767601
cg09335306	chr1	169863119	169863170	R	5		cg01015359				cg02768471
cg25353026	chr1	169863466	169863516	R	18		cg01016850				cg02769614
cg02290855	chr1	170063989	170064040	R	16		cg01017235				cg02772171
cg02290855	chr1	170063989	170064040	R	0		cg01017464				cg02772880
cg13370746	chr1	170514195	170514245	R	16		cg01018117				cg02775404
cg23089825	chr1	170630508	170630559	R	11		cg01018606				cg02779564
cg10730174	chr1	170633509	170633560	R	16		cg01018782				cg02788401
cg23633856	chr1	170636313	170636363	R	8		cg01019344				cg02788633
cg23080769	chr1	171217139	171217189	R	8		cg01023169				cg02792740
cg24881664	chr1	171220594	171220644	R	18		cg01023403				cg02794451
cg02129382	chr1	171307262	171307312	R	9		cg01023693				cg02796545
cg00526163	chr1	171454301	171454351	R	4		cg01024175				cg02801645
cg13802666	chr1	171611813	171611863	R	13		cg01024783				cg02802634
cg22077553	chr1	171621682	171621732	R	19		cg01026613				cg02805689
cg08480011	chr1	171621784	171621834	R	0		cg01028844				cg02805871
cg23391785	chr1	171810922	171810973	R	13		cg01029331				cg02814135
cg20800956	chr1	171811427	171811478	R	9		cg01029934				cg02816525
cg08940354	chr1	171814409	171814459	R	7		cg01030201				cg02819404
cg10769535	chr1	172115104	172115154	R	0		cg01031907				cg02819655
cg14508705	chr1	172360132	172360182	R	18		cg01033822				cg02820293
cg03748243	chr1	172413492	172413542	R	16		cg01034363				cg02823311
cg07720789	chr1	172413480	172413530	R	4		cg01035072				cg02823329
cg01209226	chr1	173446965	173447015	R	1		cg01035170				cg02823783
cg14564638	chr1	173835161	173835211	R	0		cg01035190				cg02826368
cg00155514	chr1	173837021	173837071	R	20		cg01035563				cg02829654
cg27530298	chr1	174208112	174208163	R	0		cg01035640				cg02829783
cg19317807	chr1	174662409	174662459	R	0		cg01035826				cg02831587
cg11969467	chr1	174992548	174992599	R	0		cg01036828				cg02834447
cg05752349	chr1	175123144	175123195	R	9		cg01038172				cg02839725
cg17839543	chr1	175162023	175162074	R	0		cg01038940				cg02850468
cg24861859	chr1	175474483	175474533	R	12		cg01041681				cg02852775
cg14430141	chr1	175568327	175568377	R	8		cg01042278				cg02853524
cg26359730	chr1	175642711	175642761	R	1		cg01042640				cg02856953
cg24544431	chr1	175713198	175713248	R	11		cg01042877				cg02857405
cg22343877	chr1	175856731	175856782	R	19		cg01043849				cg02858625
cg23020037	chr1	176176444	176176495	R	0		cg01046377				cg02859511
cg11834729	chr1	176998655	176998705	R	0		cg01046833				cg02866325
cg18865685	chr1	177001853	177001903	R	7		cg01046961				cg02867991
cg06359938	chr1	177891100	177891150	R	0		cg01047040				cg02875869
cg19020666	chr1	178452502	178452552	R	11		cg01049316				cg02877478
cg06788278	chr1	178693841	178693891	R	0		cg01049933				cg02877738
cg11750230	chr1	178694090	178694141	R	0		cg01050005				cg02878831
cg17021725	chr1	178694100	178694151	R	10		cg01050740				cg02878891
cg22332891	chr1	178995032	178995083	R	5		cg01050935				cg02879223
cg11243304	chr1	179074564	179074614	R	15		cg01052200				cg02879662
cg09817503	chr1	179259064	179259114	R	19		cg01052294				cg02880679
cg09817503	chr1	179259064	179259114	R	12		cg01052572				cg02882301
cg25276223	chr1	179334201	179334252	R	0		cg01052838				cg02885527
cg20701486	chr1	179545084	179545135	R	20		cg01052864				cg02886263
cg23816927	chr1	179562743	179562793	R	1		cg01053349				cg02887598
cg04870174	chr1	179782190	179782241	R	17		cg01055129				cg02888513
cg15722905	chr1	179782634	179782684	R	0		cg01058711				cg02888744
cg10100117	chr1	179843061	179843111	R	0		cg01059331				cg02890235
cg03208016	chr1	180124021	180124072	R	11		cg01060089				cg02892043
cg03396826	chr1	180161402	180161453	R	20		cg01060387				cg02893212
cg03396826	chr1	180161402	180161453	R	9		cg01061164				cg02895639
cg00851981	chr1	180170199	180170249	R	8		cg01061626				cg02896403
cg08657206	chr1	180197851	180197902	R	2		cg01063088				cg02896926
cg16999099	chr1	180201089	180201139	R	9		cg01065156				cg02898977
cg22436336	chr1	180206145	180206195	R	1		cg01065748				cg02900995
cg14149492	chr1	180239985	180240035	R	12		cg01067139				cg02901522
cg19717768	chr1	180597260	180597310	R	7		cg01068023				cg02903513
cg07223626	chr1	180991260	180991311	R	4		cg01069210				cg02907150
cg13228642	chr1	181057310	181057360	R	11		cg01070223				cg02907689
cg16244220	chr1	181059108	181059159	R	2		cg01070250				cg02909379
cg16403565	chr1	181122195	181122245	R	0		cg01070781				cg02909570
cg17032383	chr1	181979945	181979996	R	18		cg01071112				cg02910194
cg25881723	chr1	181998421	181998471	R	7		cg01072529				cg02912127
cg23820772	chr1	181998931	181998982	R	8		cg01074622				cg02913884
cg21570050	chr1	182559145	182559195	R	0		cg01076254				cg02919569
cg24928726	chr1	182640802	182640852	R	4		cg01076454				cg02921904
cg24928726	chr1	182640802	182640852	R	1		cg01077024				cg02922510
cg22015486	chr1	182925327	182925377	R	0		cg01077616				cg02928476
cg13390022	chr1	182993421	182993471	R	5		cg01077623				cg02931457
cg22021022	chr1	183275270	183275320	R	11		cg01079019				cg02934504
cg00711829	chr1	184032255	184032305	R	0		cg01079307				cg02940070
cg22039357	chr1	184388625	184388675	R	20		cg01079950				cg02940714
cg23961644	chr1	184442895	184442945	R	0		cg01080483				cg02945674
cg21279326	chr1	184771771	184771821	R	0		cg01082910				cg02949296
cg17464436	chr1	184922833	184922883	R	20		cg01083469				cg02953927
cg07392137	chr1	185044064	185044114	R	0		cg01084918				cg02954704
cg06758327	chr1	185130377	185130427	R	10		cg01085129				cg02956194
cg03967337	chr1	185941777	185941827	R	0		cg01085765				cg02957197
cg20598063	chr1	186344102	186344153	R	16		cg01085974				cg02960148
cg11573123	chr1	186416307	186416358	R	2		cg01087991				cg02964385
cg17419623	chr1	186649509	186649559	R	12		cg01088239				cg02965931
cg13101431	chr1	188826773	188826824	R	1		cg01088455				cg02973270
cg18194426	chr1	192604006	192604056	R	0		cg01088726				cg02973792
cg05576974	chr1	193028088	193028138	R	17		cg01088863				cg02975187
cg14790772	chr1	193090692	193090743	R	13		cg01088952				cg02978201
cg10555961	chr1	197440243	197440293	R	13		cg01089751				cg02981208
cg12799049	chr1	197811437	197811487	R	14		cg01092531				cg02981443
cg03200818	chr1	197871484	197871534	R	18		cg01093800				cg02984617
cg23826573	chr1	197886640	197886690	R	7		cg01094121				cg02990147
cg10705835	chr1	198251421	198251471	R	0		cg01094213				cg02991699
cg06517813	chr1	198553449	198553499	R	0		cg01097011				cg02997295
cg22607266	chr1	199717240	199717290	R	6		cg01097196				cg03001234
cg17329057	chr1	199825550	199825600	R	12		cg01097725				cg03004371
cg10506445	chr1	200006811	200006861	R	0		cg01098234				cg03006077
cg17745197	chr1	200967241	200967292	R	0		cg01098431				cg03008405
cg02395088	chr1	200969701	200969751	R	8		cg01099299				cg03012785
cg26838949	chr1	200985019	200985069	R	12		cg01099902				cg03013276
cg08722660	chr1	201099356	201099406	R	12		cg01101177				cg03018162
cg27557428	chr1	201139828	201139879	R	15		cg01104119				cg03018489
cg18169095	chr1	201353462	201353512	R	1		cg01105140				cg03020379
cg16100655	chr1	201449748	201449799	R	1		cg01105557				cg03020684
cg04432133	chr1	201506565	201506615	R	2		cg01105802				cg03024489
cg16393905	chr1	201605683	201605733	R	17		cg01109633				cg03025465
cg04179952	chr1	201619245	201619295	R	0		cg01110103				cg03028786
cg01058902	chr1	201707701	201707751	R	0		cg01113832				cg03029090
cg14263176	chr1	201857737	201857788	R	5		cg01114156				cg03031357
cg23605328	chr1	201951556	201951607	R	16		cg01115099				cg03035167
cg13184225	chr1	201955979	201956029	R	0		cg01116134				cg03035495
cg16724416	chr1	202611680	202611731	R	1		cg01119453				cg03035746
cg04504182	chr1	202777409	202777460	R	18		cg01120527				cg03036575
cg23390745	chr1	202778011	202778061	R	0		cg01121060				cg03040165
cg19082920	chr1	202830701	202830751	R	4		cg01121978				cg03040513
cg21690091	chr1	202830706	202830756	R	9		cg01122057				cg03040740
cg06876708	chr1	202936536	202936587	R	14		cg01122415				cg03044483
cg06292532	chr1	202936534	202936584	R	11		cg01124810				cg03047053
cg10798292	chr1	202976279	202976329	R	20		cg01125329				cg03049863
cg24876644	chr1	203137337	203137387	R	0		cg01125563				cg03051003
cg15209419	chr1	203186042	203186093	R	0		cg01128295				cg03051617
cg25031460	chr1	203459913	203459963	R	0		cg01129155				cg03051742
cg26253438	chr1	203598573	203598624	R	20		cg01130322				cg03052004
cg02573357	chr1	203738749	203738799	R	18		cg01130658				cg03053358
cg08258667	chr1	204076813	204076863	R	17		cg01131625				cg03053553
cg24047926	chr1	204095537	204095587	R	14		cg01131917				cg03056849
cg26106304	chr1	204256099	204256149	R	16		cg01132160				cg03058232
cg21681184	chr1	204343437	204343487	R	0		cg01133413				cg03063511
cg20148187	chr1	204381202	204381252	R	14		cg01133726				cg03063639
cg26064794	chr1	204435384	204435434	R	14		cg01134260				cg03067774
cg23958533	chr1	204446258	204446308	R	11		cg01134358				cg03072621
cg20828284	chr1	204452077	204452128	R	0		cg01135538				cg03075631
cg02673901	chr1	204828006	204828056	R	15		cg01135961				cg03075889
cg01418162	chr1	204891517	204891568	R	11		cg01136471				cg03087610
cg14168295	chr1	204912769	204912820	R	1		cg01136922				cg03088219
cg26271435	chr1	204993374	204993424	R	0		cg01137421				cg03093695
cg12269394	chr1	205011949	205011999	R	4		cg01137672				cg03101345
cg20676760	chr1	205056475	205056525	R	0		cg01137907				cg03102725
cg23227967	chr1	205091039	205091090	R	16		cg01139541				cg03106914
cg23227967	chr1	205091039	205091090	R	15		cg01142328				cg03109913
cg03948781	chr1	205179533	205179583	R	20		cg01144275				cg03112518
cg16530596	chr1	205227563	205227614	R	1		cg01145284				cg03113285
cg01012936	chr1	205289334	205289384	R	8		cg01145572				cg03115532
cg18592026	chr1	205473172	205473222	R	15		cg01145928				cg03116030
cg19098785	chr1	205490059	205490109	R	11		cg01145948				cg03118417
cg03220945	chr1	205537827	205537878	R	20		cg01146205				cg03119308
cg00855731	chr1	205561856	205561906	R	13		cg01146870				cg03119639
cg06665535	chr1	205719477	205719527	R	14		cg01147487				cg03120558
cg15835056	chr1	205782669	205782719	R	1		cg01148014				cg03122624
cg05064852	chr1	205902623	205902673	R	9		cg01149132				cg03122926
cg23676618	chr1	206288200	206288251	R	0		cg01151642				cg03123370
cg16554516	chr1	206680818	206680869	R	15		cg01152168				cg03126739
cg22857604	chr1	206730645	206730696	R	5		cg01153186				cg03127174
cg10662787	chr1	206785365	206785415	R	13		cg01154525				cg03129384
cg16061436	chr1	206910817	206910867	R	0		cg01154658				cg03133799
cg12796440	chr1	207224281	207224332	R	4		cg01154903				cg03143591
cg24834575	chr1	207588956	207589006	R	7		cg01154985				cg03151739
cg09134179	chr1	207630838	207630888	R	0		cg01155497				cg03157283
cg03408135	chr1	207842783	207842833	R	0		cg01156081				cg03162251
cg17822947	chr1	207842867	207842918	R	18		cg01156948				cg03163302
cg03146951	chr1	207850489	207850540	R	1		cg01157559				cg03165002
cg17891840	chr1	207914760	207914810	R	18		cg01157952				cg03165014
cg15076217	chr1	207975649	207975699	R	18		cg01158257				cg03167951
cg00387621	chr1	208086845	208086895	R	17		cg01158679				cg03170262
cg24152511	chr1	208508844	208508895	R	0		cg01158934				cg03175030
cg17860090	chr1	209605054	209605104	R	2		cg01160125				cg03182908
cg12386297	chr1	209605173	209605223	R	0		cg01161629				cg03183700
cg19939969	chr1	209801301	209801351	R	0		cg01161842				cg03184243
cg01997629	chr1	209929572	209929622	R	19		cg01162425				cg03184410
cg09509183	chr1	209979574	209979625	R	12		cg01162549				cg03187795
cg13548554	chr1	209997253	209997303	R	0		cg01162610				cg03190045
cg09163369	chr1	210001016	210001066	R	18		cg01164972				cg03190513
cg26373171	chr1	210001550	210001600	R	14		cg01165203				cg03191149
cg13167753	chr1	210111981	210112031	R	3		cg01165426				cg03192919
cg08707786	chr1	210406549	210406600	R	1		cg01165442				cg03194151
cg08900371	chr1	210407506	210407557	R	14		cg01165560				cg03196364
cg01934566	chr1	211310201	211310251	R	0		cg01165752				cg03201165
cg13466970	chr1	211555859	211555909	R	13		cg01166159				cg03206304
cg16403299	chr1	211589628	211589678	R	16		cg01166299				cg03206401
cg05001948	chr1	211691514	211691564	R	20		cg01166759				cg03208482
cg24687358	chr1	211756376	211756426	R	1		cg01167408				cg03214444
cg21395147	chr1	211849087	211849138	R	15		cg01167628				cg03217019
cg09168728	chr1	211926476	211926526	R	0		cg01169521				cg03220912
cg01059126	chr1	212458979	212459029	R	14		cg01170069				cg03221436
cg21774754	chr1	212873427	212873478	R	9		cg01170114				cg03223894
cg22558685	chr1	212894593	212894643	R	12		cg01171339				cg03224005
cg10530644	chr1	212965063	212965114	R	19		cg01171368				cg03234186
cg17405253	chr1	212965050	212965100	R	5		cg01172785				cg03237964
cg22012666	chr1	213120135	213120185	R	0		cg01174269				cg03238516
cg12272413	chr1	213224810	213224861	R	1		cg01174327				cg03239712
cg15035054	chr1	213498792	213498842	R	14		cg01174428				cg03244736
cg17001333	chr1	213843628	213843678	R	8		cg01174674				cg03250480
cg25196158	chr1	214152929	214152979	R	15		cg01175497				cg03251852
cg09798688	chr1	214381500	214381550	R	1		cg01175736				cg03258421
cg02639714	chr1	214453795	214453845	R	1		cg01176782				cg03261473
cg00825252	chr1	214455338	214455388	R	4		cg01177846				cg03263197
cg22027686	chr1	214725351	214725402	R	4		cg01178659				cg03264071
cg26809965	chr1	214779380	214779430	R	3		cg01179769				cg03272499
cg10236596	chr1	214881288	214881338	R	20		cg01180268				cg03274368
cg03954794	chr1	215035439	215035489	R	0		cg01181233				cg03275067
cg12133444	chr1	215740374	215740424	R	5		cg01181863				cg03276552
cg11692820	chr1	217263571	217263621	R	5		cg01183965				cg03277950
cg03219968	chr1	217310333	217310384	R	20		cg01185087				cg03278754
cg13299440	chr1	218101773	218101823	R	17		cg01185138				cg03279219
cg22675326	chr1	218853235	218853285	R	14		cg01185825				cg03280624
cg05779991	chr1	219887019	219887069	R	20		cg01188284				cg03283929
cg02557906	chr1	220102467	220102517	R	4		cg01189984				cg03288742
cg16257868	chr1	220446157	220446208	R	1		cg01191832				cg03289130
cg26338627	chr1	220640259	220640310	R	1		cg01193526				cg03290213
cg26337985	chr1	220960149	220960199	R	11		cg01193822				cg03290677
cg18704691	chr1	221052418	221052468	R	11		cg01194336				cg03293837
cg13060624	chr1	221061204	221061254	R	0		cg01196268				cg03301058
cg16291586	chr1	221402467	221402517	R	0		cg01196996				cg03301671
cg04222084	chr1	221915600	221915651	R	18		cg01198208				cg03307103
cg23719039	chr1	222646210	222646261	R	0		cg01198359				cg03307958
cg20608892	chr1	222646904	222646955	R	4		cg01199443				cg03310930
cg21941844	chr1	222722160	222722210	R	17		cg01199647				cg03312117
cg02736482	chr1	222764018	222764068	R	7		cg01200051				cg03314158
cg23808270	chr1	223148913	223148963	R	20		cg01200086				cg03315469
cg07605211	chr1	223538309	223538360	R	2		cg01200482				cg03315817
cg19314866	chr1	223888906	223888956	R	1		cg01200893				cg03316864
cg05761882	chr1	223901137	223901187	R	0		cg01201054				cg03317682
cg02913309	chr1	223965212	223965262	R	9		cg01201744				cg03321222
cg02582848	chr1	224075849	224075900	R	18		cg01203563				cg03321558
cg02582848	chr1	224075849	224075900	R	15		cg01204985				cg03321912
cg09020330	chr1	224544485	224544536	R	7		cg01205338				cg03322161
cg06959448	chr1	224753087	224753137	R	0		cg01206398				cg03326689
cg20316779	chr1	225997599	225997650	R	18		cg01206697				cg03329597
cg21783387	chr1	225997699	225997749	R	8		cg01206872				cg03330818
cg00396625	chr1	225997786	225997837	R	11		cg01207678				cg03355524
cg17211296	chr1	226016339	226016389	R	8		cg01208557				cg03358735
cg17954482	chr1	226070398	226070448	R	19		cg01212215				cg03359666
cg22700715	chr1	226070495	226070546	R	0		cg01213331				cg03360001
cg23078948	chr1	226076619	226076669	R	0		cg01213342				cg03362882
cg21837189	chr1	226085786	226085836	R	7		cg01214224				cg03367519
cg20801456	chr1	226098981	226099032	R	8		cg01215695				cg03372334
cg23141825	chr1	226111924	226111974	R	4		cg01216679				cg03373960
cg10227368	chr1	226150181	226150232	R	14		cg01217475				cg03375703
cg01939962	chr1	226397984	226398034	R	0		cg01217720				cg03386715
cg23712594	chr1	226591840	226591890	R	15		cg01218414				cg03392100
cg21202276	chr1	226599324	226599374	R	0		cg01219451				cg03392710
cg26531665	chr1	226613322	226613373	R	1		cg01221711				cg03392753
cg14074443	chr1	226735610	226735660	R	12		cg01221716				cg03394401
cg21422623	chr1	226912163	226912213	R	17		cg01222594				cg03398919
cg23676767	chr1	226918686	226918736	R	5		cg01224510				cg03403072
cg04482794	chr1	226925131	226925182	R	15		cg01224922				cg03403996
cg16340268	chr1	226925122	226925172	R	5		cg01227445				cg03407524
cg03547355	chr1	227003010	227003060	R	16		cg01227815				cg03407945
cg01361248	chr1	227163725	227163775	R	18		cg01228134				cg03414001
cg07573715	chr1	227163946	227163996	R	15		cg01228510				cg03414569
cg10327440	chr1	227177835	227177885	R	13		cg01230067				cg03416422
cg02291204	chr1	227506476	227506527	R	10		cg01230154				cg03420970
cg14710850	chr1	227689779	227689829	R	0		cg01230491				cg03421014
cg23613389	chr1	227848797	227848847	R	14		cg01230784				cg03421069
cg14913407	chr1	227953496	227953546	R	6		cg01230988				cg03422070
cg12210914	chr1	228075644	228075694	R	0		cg01231757				cg03422583
cg05598488	chr1	228154719	228154769	R	0		cg01232206				cg03425860
cg08037440	chr1	228195033	228195083	R	4		cg01235479				cg03428619
cg19811123	chr1	228401522	228401573	R	17		cg01237333				cg03429785
cg05369582	chr1	228404713	228404764	R	1		cg01238264				cg03432589
cg06796869	chr1	228470959	228471010	R	15		cg01239389				cg03433642
cg13549592	chr1	228508180	228508230	R	0		cg01240161				cg03435264
cg23658503	chr1	228511993	228512043	R	7		cg01242426				cg03443676
cg14078368	chr1	228564551	228564601	R	0		cg01242451				cg03444934
cg05571215	chr1	228631629	228631679	R	8		cg01243789				cg03448017
cg03674744	chr1	228656749	228656799	R	19		cg01244128				cg03451670
cg02610070	chr1	228673673	228673723	R	5		cg01244571				cg03453638
cg12437277	chr1	228743185	228743236	R	14		cg01245656				cg03455225
cg02165801	chr1	228744061	228744111	R	15		cg01245776				cg03455284
cg20971488	chr1	228786245	228786296	R	11		cg01246390				cg03456338
cg19319808	chr1	228870404	228870454	R	4		cg01249072				cg03457281
cg16061472	chr1	228890751	228890802	R	16		cg01249316				cg03459791
cg16061472	chr1	228890751	228890802	R	0		cg01249653				cg03462714
cg20462561	chr1	228890770	228890821	R	19		cg01251118				cg03464357
cg08354527	chr1	229251992	229252042	R	2		cg01251255				cg03466093
cg14032742	chr1	229409308	229409358	R	0		cg01251290				cg03466780
cg16051599	chr1	229563333	229563383	R	2		cg01251444				cg03467706
cg04975458	chr1	229690182	229690232	R	0		cg01251854				cg03469766
cg04836714	chr1	230386712	230386763	R	0		cg01256320				cg03478816
cg21547054	chr1	230458343	230458393	R	1		cg01256999				cg03479942
cg07011025	chr1	231114388	231114439	R	19		cg01257667				cg03483330
cg15557309	chr1	231155898	231155948	R	10		cg01260085				cg03489016
cg12274077	chr1	231174961	231175011	R	13		cg01260170				cg03492634
cg17095728	chr1	231297466	231297516	R	20		cg01260435				cg03493520
cg09150076	chr1	231297954	231298005	R	13		cg01260688				cg03493932
cg09150076	chr1	231297954	231298005	R	2		cg01260810				cg03494502
cg14834370	chr1	231376503	231376553	R	2		cg01263165				cg03494612
cg07240043	chr1	231379832	231379883	R	0		cg01263999				cg03494795
cg04892437	chr1	231737851	231737901	R	11		cg01266264				cg03495768
cg18975839	chr1	232600944	232600994	R	0		cg01269044				cg03502002
cg11337053	chr1	232651435	232651485	R	0		cg01270221				cg03505772
cg25386411	chr1	232766428	232766479	R	13		cg01270228				cg03509412
cg16166209	chr1	233377382	233377432	R	0		cg01271049				cg03509467
cg23023466	chr1	233750627	233750677	R	2		cg01271835				cg03509901
cg08455719	chr1	234351292	234351342	R	14		cg01272937				cg03514404
cg05340578	chr1	234634946	234634997	R	5		cg01273344				cg03517252
cg13907181	chr1	234736069	234736120	R	20		cg01273613				cg03521090
cg19905445	chr1	234743638	234743688	R	12		cg01276201				cg03522910
cg08903465	chr1	234917163	234917213	R	1		cg01276327				cg03523835
cg04846962	chr1	235530504	235530554	R	5		cg01277177				cg03526828
cg13081429	chr1	236175535	236175585	R	0		cg01278720				cg03531388
cg10544272	chr1	236184737	236184787	R	0		cg01279662				cg03531853
cg26837399	chr1	236209748	236209798	R	1		cg01282078				cg03535830
cg01521225	chr1	236226131	236226181	R	0		cg01282508				cg03538095
cg09281101	chr1	236227360	236227410	R	2		cg01282959				cg03538504
cg19811148	chr1	236273131	236273181	R	20		cg01283202				cg03539765
cg17269430	chr1	236305569	236305620	R	2		cg01283712				cg03541853
cg01514015	chr1	236318377	236318427	R	12		cg01285717				cg03545635
cg07385821	chr1	236445176	236445227	R	15		cg01285756				cg03548384
cg00419040	chr1	236445336	236445387	R	12		cg01286555				cg03548490
cg04021745	chr1	236445339	236445390	R	15		cg01287904				cg03549208
cg12585162	chr1	236592350	236592401	R	19		cg01288748				cg03550205
cg01809927	chr1	236711919	236711969	R	18		cg01288993				cg03560850
cg01809927	chr1	236711919	236711969	R	13		cg01289561				cg03562414
cg25969768	chr1	236723029	236723080	R	6		cg01290869				cg03564674
cg25552893	chr1	236958113	236958163	R	3		cg01291201				cg03565013
cg09264558	chr1	237144685	237144735	R	4		cg01291875				cg03566513
cg12296007	chr1	237628929	237628979	R	1		cg01296755				cg03569506
cg17080144	chr1	237832947	237832998	R	4		cg01296971				cg03570263
cg17078190	chr1	238030832	238030882	R	0		cg01297500				cg03575292
cg07022289	chr1	238226239	238226289	R	13		cg01298284				cg03577153
cg05808783	chr1	238490258	238490308	R	19		cg01299388				cg03580247
cg17169510	chr1	238847954	238848005	R	11		cg01299854				cg03581660
cg17169510	chr1	238847954	238848005	R	7		cg01299945				cg03588357
cg09365677	chr1	240061561	240061612	R	16		cg01300682				cg03591606
cg12864185	chr1	240160922	240160972	R	19		cg01301323				cg03593550
cg21854408	chr1	240161395	240161446	R	10		cg01301560				cg03596678
cg14611049	chr1	240457445	240457495	R	0		cg01302101				cg03597063
cg19408449	chr1	240620283	240620333	R	0		cg01302331				cg03598122
cg13303310	chr1	240821757	240821807	R	18		cg01305174				cg03598801
cg24412204	chr1	240934921	240934972	R	0		cg01305849				cg03602071
cg12903174	chr1	240986605	240986655	R	14		cg01306410				cg03605686
cg22685867	chr1	240987379	240987429	R	0		cg01306806				cg03608583
cg26924247	chr1	241335498	241335548	R	18		cg01307555				cg03610117
cg20427938	chr1	241676925	241676975	R	3		cg01308549				cg03623264
cg08634082	chr1	241801650	241801700	R	2		cg01310750				cg03626668
cg19367800	chr1	241803632	241803683	R	11		cg01310884				cg03630344
cg11785574	chr1	241803630	241803680	R	8		cg01311341				cg03633114
cg15084467	chr1	242011007	242011058	R	1		cg01313422				cg03636082
cg04706276	chr1	242011994	242012044	R	11		cg01313965				cg03636163
cg16121177	chr1	242011999	242012049	R	16		cg01314810				cg03636174
cg03002586	chr1	242653312	242653362	R	11		cg01315112				cg03637906
cg27634688	chr1	242937816	242937867	R	8		cg01316535				cg03639185
cg26024624	chr1	243217726	243217777	R	20		cg01319583				cg03641940
cg10801331	chr1	243658725	243658775	R	0		cg01319959				cg03643559
cg12391087	chr1	244012406	244012456	R	8		cg01320648				cg03646916
cg07343703	chr1	244015174	244015224	R	0		cg01321873				cg03649293
cg19743073	chr1	244081004	244081055	R	0		cg01322400				cg03649855
cg10055431	chr1	244093822	244093872	R	5		cg01323517				cg03651904
cg00016238	chr1	244374015	244374066	R	15		cg01323766				cg03653504
cg02290264	chr1	244616127	244616177	R	0		cg01324264				cg03655023
cg24536044	chr1	244816224	244816275	R	6		cg01324349				cg03656877
cg17269596	chr1	244995062	244995112	R	3		cg01324437				cg03666597
cg16365729	chr1	244998844	244998895	R	11		cg01325116				cg03685710
cg13223803	chr1	245375978	245376028	R	2		cg01325188				cg03688085
cg10521023	chr1	245411533	245411583	R	20		cg01327202				cg03688118
cg10521023	chr1	245411533	245411583	R	0		cg01327333				cg03689076
cg03435244	chr1	245419917	245419967	R	20		cg01328949				cg03690837
cg19855153	chr1	245530247	245530297	R	15		cg01329179				cg03694138
cg21269393	chr1	245575144	245575194	R	11		cg01329495				cg03697076
cg22729008	chr1	245581468	245581519	R	20		cg01329509				cg03697766
cg14792075	chr1	245769074	245769124	R	0		cg01330679				cg03701427
cg07832111	chr1	245846093	245846144	R	4		cg01331064				cg03702413
cg22626897	chr1	245912790	245912840	R	0		cg01331780				cg03704031
cg01002508	chr1	245926906	245926956	R	18		cg01333028				cg03704393
cg12461735	chr1	246172235	246172285	R	17		cg01333884				cg03706056
cg22024479	chr1	246172222	246172272	R	4		cg01334783				cg03706883
cg13678787	chr1	246310299	246310349	R	0		cg01335566				cg03707183
cg20287936	chr1	246416638	246416688	R	7		cg01337795				cg03715143
cg20287936	chr1	246416638	246416688	R	0		cg01338347				cg03715360
cg01815906	chr1	246622583	246622633	R	14		cg01338834				cg03721887
cg01815906	chr1	246622583	246622633	R	2		cg01339008				cg03723481
cg05345152	chr1	246663953	246664003	R	0		cg01339484				cg03726377
cg27506377	chr1	246667807	246667857	R	14		cg01340964				cg03727662
cg04108811	chr1	246670678	246670729	R	20		cg01341969				cg03729431
cg12139096	chr1	246670676	246670726	R	17		cg01342858				cg03729698
cg10521650	chr1	246930886	246930936	R	6		cg01342968				cg03730389
cg06790053	chr1	246939403	246939453	R	10		cg01344056				cg03732007
cg25839807	chr1	246958371	246958421	R	0		cg01344787				cg03734225
cg24742294	chr1	247108975	247109025	R	11		cg01345365				cg03735043
cg11518349	chr1	247171788	247171838	R	0		cg01348424				cg03737629
cg14836643	chr1	247218441	247218491	R	0		cg01348442				cg03738025
cg00666446	chr1	247242223	247242273	R	11		cg01351278				cg03738936
cg24297800	chr1	247274320	247274371	R	20		cg01351295				cg03739609
cg24297800	chr1	247274320	247274371	R	12		cg01356611				cg03741419
cg00664666	chr1	247453063	247453113	R	1		cg01356981				cg03743462
cg16989714	chr1	247453706	247453757	R	7		cg01357003				cg03748376
cg21397540	chr1	247537109	247537159	R	13		cg01357334				cg03749081
cg06206174	chr1	247539178	247539229	R	12		cg01358029				cg03751055
cg06206174	chr1	247539178	247539229	R	4		cg01358406				cg03753331
cg02567750	chr1	247569555	247569605	R	20		cg01358966				cg03754882
cg02567750	chr1	247569555	247569605	R	8		cg01359534				cg03755872
cg21302594	chr1	247615633	247615683	R	14		cg01360457				cg03756940
cg15829088	chr1	247802885	247802936	R	13		cg01360773				cg03761891
cg14156184	chr1	247876393	247876443	R	0		cg01362776				cg03767310
cg21856257	chr1	247980157	247980207	R	2		cg01363569				cg03768175
cg04982874	chr1	248019766	248019816	R	8		cg01364483				cg03768796
cg16581647	chr1	248068846	248068896	R	15		cg01364674				cg03772856
cg16581647	chr1	248068846	248068896	R	0		cg01365049				cg03773146
cg16593812	chr1	248153123	248153173	R	5		cg01367498				cg03775628
cg04123765	chr1	248153568	248153618	R	5		cg01367719				cg03776775
cg10435092	chr1	248202297	248202347	R	3		cg01368157				cg03779213
cg16126058	chr1	248436152	248436202	R	10		cg01368488				cg03781266
cg12126423	chr1	248469721	248469771	R	6		cg01369511				cg03782845
cg13819577	chr1	248512025	248512075	R	11		cg01370111				cg03783410
cg13441213	chr1	248738704	248738755	R	7		cg01370599				cg03786709
cg06362358	chr1	248855495	248855545	R	15		cg01372083				cg03791385
cg01878406	chr1	248903417	248903467	R	0		cg01372533				cg03794550
cg22721468	chr1	249120592	249120643	R	12		cg01373319				cg03796003
cg06837737	chr1	249120755	249120805	R	11		cg01373687				cg03796890
cg14931645	chr1	249133228	249133278	R	0		cg01375522				cg03799024
cg15391271	chr1	249153407	249153457	R	14		cg01375801				cg03800281
cg10972990	chr1	249171658	249171708	R	9		cg01375871				cg03802120
cg02706649	chr1	249200562	249200612	R	8		cg01377503				cg03805406
cg15574509	chr2	47607	47657	R	9		cg01378151				cg03805896
cg18408209	chr2	193459	193509	R	0		cg01378677				cg03807873
cg20804581	chr2	197525	197576	R	8		cg01378826				cg03809847
cg10181419	chr2	264070	264121	R	4		cg01379290				cg03810198
cg19372772	chr2	264854	264905	R	10		cg01379680				cg03810282
cg21949518	chr2	264860	264911	R	16		cg01380594				cg03812172
cg16092135	chr2	307008	307059	R	1		cg01383581				cg03815571
cg24428372	chr2	314800	314851	R	6		cg01383934				cg03816081
cg23523711	chr2	392823	392874	R	1		cg01385253				cg03817671
cg11639825	chr2	397657	397707	R	12		cg01385850				cg03819338
cg02924234	chr2	420011	420061	R	12		cg01385862				cg03821157
cg05464506	chr2	420002	420052	R	3		cg01386282				cg03821767
cg20888499	chr2	426202	426252	R	0		cg01386294				cg03841081
cg13973086	chr2	469055	469106	R	1		cg01389383				cg03842822
cg02809028	chr2	495093	495144	R	9		cg01389942				cg03843031
cg02809028	chr2	495093	495144	R	2		cg01390728				cg03846076
cg13273076	chr2	500896	500947	R	1		cg01391280				cg03848129
cg21273584	chr2	503015	503066	R	13		cg01391297				cg03848421
cg00854591	chr2	503047	503098	R	14		cg01393115				cg03848831
cg10907025	chr2	554597	554648	R	5		cg01395041				cg03850460
cg00731201	chr2	556400	556450	R	1		cg01395667				cg03853274
cg23112609	chr2	558265	558315	R	9		cg01396102				cg03853861
cg04741860	chr2	558699	558749	R	0		cg01396275				cg03854098
cg13215593	chr2	558773	558823	R	0		cg01396832				cg03854564
cg03444855	chr2	621870	621920	R	10		cg01396998				cg03854598
cg22925888	chr2	623213	623263	R	4		cg01397001				cg03859028
cg22041610	chr2	636072	636122	R	19		cg01400830				cg03860038
cg26378753	chr2	677541	677592	R	1		cg01401337				cg03865668
cg08720028	chr2	716316	716367	R	1		cg01401762				cg03866831
cg08720028	chr2	716316	716367	R	0		cg01402781				cg03867429
cg26476930	chr2	731469	731519	R	11		cg01402948				cg03867465
cg24104387	chr2	731987	732037	R	11		cg01403309				cg03867475
cg14072418	chr2	739975	740025	R	20		cg01403906				cg03870234
cg14072418	chr2	739975	740025	R	10		cg01405367				cg03870411
cg24086159	chr2	857518	857568	R	1		cg01405404				cg03870746
cg26995653	chr2	857988	858038	R	0		cg01406061				cg03871140
cg25450649	chr2	862391	862441	R	0		cg01406075				cg03871930
cg01854967	chr2	863896	863947	R	1		cg01406317				cg03872783
cg13293488	chr2	879460	879511	R	13		cg01406647				cg03873518
cg21518299	chr2	889296	889346	R	0		cg01406836				cg03874231
cg15705865	chr2	900168	900218	R	4		cg01406864				cg03878722
cg14926231	chr2	905994	906044	R	0		cg01407345				cg03879291
cg14148690	chr2	906625	906676	R	18		cg01408260				cg03884079
cg25497572	chr2	911645	911695	R	0		cg01408682				cg03885028
cg25393284	chr2	942603	942654	R	19		cg01408860				cg03885818
cg00465137	chr2	944460	944510	R	7		cg01408871				cg03886254
cg06866839	chr2	1062445	1062495	R	0		cg01409554				cg03886523
cg26450801	chr2	1105576	1105627	R	7		cg01409995				cg03887211
cg22166977	chr2	1159441	1159491	R	0		cg01410479				cg03888814
cg15602677	chr2	1166017	1166067	R	7		cg01412379				cg03895221
cg15293181	chr2	1166261	1166311	R	0		cg01412856				cg03897954
cg18022927	chr2	1229301	1229352	R	1		cg01413005				cg03900028
cg05531804	chr2	1233506	1233557	R	20		cg01413240				cg03901549
cg09462763	chr2	1237644	1237694	R	19		cg01413368				cg03904042
cg09210956	chr2	1358680	1358731	R	15		cg01413671				cg03905369
cg02096792	chr2	1377704	1377755	R	12		cg01415456				cg03905640
cg09508362	chr2	1377706	1377757	R	14		cg01416563				cg03915682
cg02096792	chr2	1377704	1377755	R	7		cg01418896				cg03916038
cg09508362	chr2	1377706	1377757	R	9		cg01421726				cg03916490
cg02332115	chr2	1479713	1479763	R	19		cg01425604				cg03921396
cg02332115	chr2	1479713	1479763	R	15		cg01425807				cg03923285
cg08537127	chr2	1481442	1481492	R	0		cg01426208				cg03930899
cg19585646	chr2	1487845	1487895	R	7		cg01428568				cg03932027
cg19905414	chr2	1487886	1487936	R	10		cg01429032				cg03934360
cg06173919	chr2	1493663	1493714	R	9		cg01429471				cg03934879
cg06173919	chr2	1493663	1493714	R	2		cg01430103				cg03936229
cg02924495	chr2	1497856	1497906	R	5		cg01430372				cg03938711
cg05678658	chr2	1500067	1500117	R	5		cg01431318				cg03940556
cg01759256	chr2	1571371	1571421	R	17		cg01432878				cg03942922
cg05422049	chr2	1595684	1595735	R	17		cg01433225				cg03949008
cg09175833	chr2	1598195	1598245	R	8		cg01435137				cg03951394
cg09175833	chr2	1598195	1598245	R	0		cg01435401				cg03953832
cg11552077	chr2	1607154	1607204	R	0		cg01435641				cg03953926
cg02862087	chr2	1711084	1711134	R	17		cg01435678				cg03958058
cg02862087	chr2	1711084	1711134	R	10		cg01436128				cg03961283
cg02862087	chr2	1711084	1711134	R	7		cg01436634				cg03964373
cg02862087	chr2	1711084	1711134	R	0		cg01436914				cg03965172
cg18205081	chr2	1763204	1763255	R	18		cg01437450				cg03968222
cg18205081	chr2	1763204	1763255	R	0		cg01438291				cg03970567
cg10256733	chr2	1879824	1879874	R	10		cg01439199				cg03978067
cg27635110	chr2	1926386	1926437	R	0		cg01439601				cg03979206
cg15153068	chr2	2008985	2009036	R	19		cg01440665				cg03983645
cg12254179	chr2	2009078	2009129	R	1		cg01442696				cg03985136
cg19740859	chr2	2193591	2193642	R	20		cg01442959				cg03986691
cg19740859	chr2	2193591	2193642	R	16		cg01443020				cg03987227
cg19740859	chr2	2193591	2193642	R	10		cg01443166				cg03987818
cg22950718	chr2	2569597	2569647	R	0		cg01443718				cg03988092
cg01968492	chr2	2575705	2575756	R	0		cg01444579				cg03988527
cg12539350	chr2	2590590	2590640	R	19		cg01444712				cg03989520
cg19274180	chr2	2726387	2726437	R	16		cg01446093				cg03992938
cg19274180	chr2	2726387	2726437	R	0		cg01446100				cg03995238
cg22003610	chr2	2799565	2799615	R	2		cg01447429				cg03997205
cg15055165	chr2	2964799	2964849	R	3		cg01447674				cg03997970
cg18760534	chr2	2964860	2964911	R	14		cg01449444				cg03998227
cg01269702	chr2	3104966	3105016	R	13		cg01450965				cg04002957
cg16434511	chr2	3151028	3151079	R	13		cg01454237				cg04003990
cg23429966	chr2	3290768	3290819	R	4		cg01454395				cg04007151
cg11670363	chr2	3306322	3306372	R	20		cg01454487				cg04011368
cg05417729	chr2	3307947	3307998	R	13		cg01455366				cg04012614
cg17826786	chr2	3322439	3322489	R	19		cg01458356				cg04017479
cg15719587	chr2	3325840	3325890	R	5		cg01458605				cg04018325
cg09716209	chr2	3383706	3383756	R	15		cg01458865				cg04021884
cg14344620	chr2	3418781	3418831	R	11		cg01460095				cg04025739
cg00548824	chr2	3452357	3452408	R	19		cg01460557				cg04026699
cg00548824	chr2	3452357	3452408	R	18		cg01460814				cg04027045
cg00053728	chr2	3464117	3464167	R	20		cg01461654				cg04028540
cg12035103	chr2	3467130	3467180	R	15		cg01463832				cg04029134
cg12035103	chr2	3467130	3467180	R	6		cg01466020				cg04029421
cg12156873	chr2	3487362	3487412	R	0		cg01471092				cg04031361
cg20457942	chr2	3605933	3605984	R	6		cg01471317				cg04032096
cg20457942	chr2	3605933	3605984	R	1		cg01472503				cg04034998
cg15857610	chr2	3606075	3606126	R	7		cg01473472				cg04035345
cg23548658	chr2	3660818	3660868	R	12		cg01473840				cg04035597
cg07557024	chr2	3663665	3663716	R	13		cg01474140				cg04038759
cg07557024	chr2	3663665	3663716	R	9		cg01474260				cg04039225
cg15730644	chr2	3680172	3680222	R	0		cg01474741				cg04043695
cg13469467	chr2	3695046	3695096	R	0		cg01475346				cg04043826
cg20539637	chr2	3698812	3698863	R	17		cg01475387				cg04047146
cg20539637	chr2	3698812	3698863	R	7		cg01477797				cg04049240
cg06156640	chr2	3704313	3704364	R	1		cg01481902				cg04049800
cg21132587	chr2	3704743	3704794	R	0		cg01482313				cg04056757
cg09828061	chr2	3754484	3754534	R	0		cg01482912				cg04057378
cg27091865	chr2	3826560	3826611	R	14		cg01483505				cg04057455
cg16754216	chr2	3826817	3826867	R	0		cg01484172				cg04058169
cg14989714	chr2	3826930	3826980	R	15		cg01484569				cg04060288
cg15172981	chr2	4137314	4137364	R	0		cg01486145				cg04062119
cg11548191	chr2	4931848	4931898	R	18		cg01486253				cg04062187
cg27419419	chr2	4982927	4982978	R	8		cg01486814				cg04063547
cg22495968	chr2	5622105	5622155	R	19		cg01486987				cg04064735
cg09605095	chr2	5847364	5847415	R	12		cg01488659				cg04068784
cg22202692	chr2	6121889	6121940	R	1		cg01488674				cg04069311
cg00426200	chr2	6210164	6210214	R	0		cg01490040				cg04069539
cg22393657	chr2	6299328	6299378	R	20		cg01490325				cg04070188
cg08665490	chr2	6378233	6378283	R	19		cg01490535				cg04070211
cg01407018	chr2	6614119	6614169	R	0		cg01490578				cg04072135
cg23335736	chr2	6717134	6717184	R	10		cg01490870				cg04073914
cg19211934	chr2	6913353	6913403	R	1		cg01491466				cg04080091
cg03286742	chr2	6945982	6946032	R	14		cg01492146				cg04080133
cg10844760	chr2	7017673	7017723	R	17		cg01493567				cg04080302
cg05984191	chr2	7057615	7057666	R	3		cg01495670				cg04083966
cg18986956	chr2	7230070	7230120	R	16		cg01496199				cg04084088
cg23812013	chr2	7260497	7260547	R	4		cg01496220				cg04088817
cg26457075	chr2	7843891	7843941	R	9		cg01496970				cg04089743
cg21928385	chr2	7948100	7948150	R	18		cg01497699				cg04090027
cg20322766	chr2	7999174	7999224	R	11		cg01498468				cg04091063
cg18854004	chr2	8443954	8444004	R	16		cg01500733				cg04096525
cg10902987	chr2	8500129	8500179	R	0		cg01501491				cg04097388
cg00493019	chr2	8655647	8655697	R	0		cg01501540				cg04099095
cg10403728	chr2	8781724	8781774	R	6		cg01502484				cg04103251
cg00782839	chr2	8816080	8816130	R	20		cg01503378				cg04103706
cg23152248	chr2	8818853	8818904	R	11		cg01503773				cg04105166
cg19723652	chr2	8884740	8884790	R	0		cg01504784				cg04105282
cg11536248	chr2	9283191	9283241	R	0		cg01505312				cg04108334
cg26168881	chr2	9451120	9451170	R	0		cg01505987				cg04109092
cg06627617	chr2	9471129	9471180	R	20		cg01506298				cg04109220
cg22833612	chr2	9487836	9487886	R	19		cg01506522				cg04114544
cg02320355	chr2	9513969	9514019	R	15		cg01507577				cg04116297
cg11791921	chr2	9546139	9546189	R	0		cg01508600				cg04117972
cg08047252	chr2	9614175	9614225	R	7		cg01509427				cg04121415
cg17568255	chr2	9614480	9614531	R	8		cg01511151				cg04122858
cg20556744	chr2	9614487	9614538	R	15		cg01511809				cg04123498
cg01417553	chr2	9614478	9614528	R	5		cg01514341				cg04123765
cg10322879	chr2	9753889	9753939	R	0		cg01515015				cg04128746
cg19742935	chr2	9800506	9800556	R	4		cg01515114				cg04130408
cg16692761	chr2	9983809	9983860	R	4		cg01516809				cg04131969
cg04574700	chr2	10260489	10260539	R	20		cg01516933				cg04132017
cg02061967	chr2	10284274	10284324	R	9		cg01517490				cg04132418
cg21584457	chr2	10340508	10340559	R	2		cg01517690				cg04137564
cg04623165	chr2	10372352	10372403	R	3		cg01517906				cg04137897
cg10879683	chr2	10442767	10442817	R	18		cg01518755				cg04141217
cg16420247	chr2	10442809	10442860	R	5		cg01518906				cg04145681
cg16927353	chr2	10442818	10442869	R	14		cg01519223				cg04146883
cg06621309	chr2	10443708	10443759	R	11		cg01519365				cg04151762
cg06621309	chr2	10443708	10443759	R	3		cg01519733				cg04156077
cg11594217	chr2	10443750	10443801	R	19		cg01521036				cg04162034
cg04618171	chr2	10470415	10470465	R	17		cg01521143				cg04163391
cg08478685	chr2	10471251	10471302	R	0		cg01521567				cg04164924
cg21679970	chr2	10581720	10581770	R	13		cg01522278				cg04166638
cg09296611	chr2	10861654	10861705	R	9		cg01522525				cg04170298
cg11274233	chr2	10861660	10861711	R	15		cg01523029				cg04173211
cg09296611	chr2	10861654	10861705	R	3		cg01523316				cg04176452
cg11274233	chr2	10861660	10861711	R	9		cg01525560				cg04178011
cg16915916	chr2	10865217	10865267	R	14		cg01526355				cg04182483
cg08352575	chr2	10916188	10916239	R	6		cg01526771				cg04186360
cg08803791	chr2	10916342	10916393	R	1		cg01528830				cg04187846
cg23421392	chr2	10942637	10942687	R	0		cg01529454				cg04194432
cg13809528	chr2	10951871	10951921	R	10		cg01531320				cg04196862
cg08123256	chr2	11074033	11074083	R	20		cg01531551				cg04198323
cg14507100	chr2	11103930	11103980	R	1		cg01531806				cg04203702
cg02544320	chr2	11264639	11264689	R	7		cg01532713				cg04204831
cg09045196	chr2	11272374	11272424	R	1		cg01533397				cg04212500
cg20157398	chr2	11295176	11295227	R	1		cg01533849				cg04218899
cg04779211	chr2	11484061	11484111	R	15		cg01534273				cg04219001
cg22811233	chr2	11623236	11623286	R	13		cg01534758				cg04221274
cg16908938	chr2	11728029	11728079	R	15		cg01534765				cg04226110
cg07894004	chr2	11810633	11810683	R	12		cg01536330				cg04226892
cg04549583	chr2	12146169	12146219	R	3		cg01536436				cg04232098
cg02700478	chr2	12856667	12856718	R	14		cg01538971				cg04234412
cg14181874	chr2	12994344	12994395	R	1		cg01540760				cg04235544
cg23986580	chr2	13008570	13008620	R	0		cg01540869				cg04236382
cg25055120	chr2	13448445	13448496	R	19		cg01541565				cg04236664
cg24373193	chr2	13673006	13673057	R	3		cg01541773				cg04241835
cg06545361	chr2	14773338	14773389	R	14		cg01542190				cg04244493
cg24217980	chr2	14988303	14988354	R	5		cg01544213				cg04245305
cg24217980	chr2	14988303	14988354	R	4		cg01544812				cg04245630
cg08480413	chr2	15012935	15012985	R	17		cg01544851				cg04245870
cg11710595	chr2	15260405	15260455	R	10		cg01545952				cg04246123
cg24694501	chr2	16154127	16154177	R	5		cg01546046				cg04246144
cg19582222	chr2	16500761	16500811	R	0		cg01546595				cg04246708
cg04163638	chr2	16832197	16832247	R	5		cg01547622				cg04248446
cg07512734	chr2	17699930	17699980	R	19		cg01549226				cg04248979
cg07512734	chr2	17699930	17699980	R	18		cg01551879				cg04249522
cg12071511	chr2	17934786	17934837	R	11		cg01552707				cg04258046
cg12071511	chr2	17934786	17934837	R	6		cg01552777				cg04261072
cg22169874	chr2	19273546	19273596	R	17		cg01553112				cg04263740
cg25437359	chr2	19330590	19330640	R	14		cg01553616				cg04264638
cg17101589	chr2	19915095	19915145	R	0		cg01555105				cg04270414
cg05333279	chr2	20067064	20067114	R	5		cg01555263				cg04273604
cg01055594	chr2	20190299	20190349	R	17		cg01557296				cg04273811
cg26034934	chr2	20420696	20420746	R	14		cg01558721				cg04274236
cg21482674	chr2	20650528	20650578	R	0		cg01559776				cg04274844
cg11415156	chr2	20779149	20779199	R	1		cg01560140				cg04276750
cg26630048	chr2	20847249	20847299	R	7		cg01561108				cg04277193
cg10553204	chr2	20871145	20871196	R	6		cg01561861				cg04280548
cg20248458	chr2	21022537	21022588	R	18		cg01562825				cg04282307
cg16723488	chr2	21266897	21266948	R	16		cg01563601				cg04282422
cg25123895	chr2	21267063	21267114	R	20		cg01563774				cg04286297
cg13225548	chr2	23605558	23605608	R	0		cg01565380				cg04291970
cg10999479	chr2	23608925	23608975	R	16		cg01566692				cg04292549
cg10999479	chr2	23608925	23608975	R	15		cg01567591				cg04293108
cg02176280	chr2	23646126	23646176	R	14		cg01569224				cg04293259
cg01387450	chr2	23839660	23839711	R	4		cg01569306				cg04293526
cg00708035	chr2	23850536	23850586	R	11		cg01570182				cg04297660
cg15290957	chr2	23918841	23918891	R	0		cg01570445				cg04303509
cg04619854	chr2	24162617	24162667	R	4		cg01570504				cg04304927
cg05741219	chr2	24295162	24295212	R	18		cg01570662				cg04310180
cg00157016	chr2	24344014	24344064	R	4		cg01570817				cg04317399
cg02505199	chr2	24582339	24582389	R	4		cg01571548				cg04318504
cg20172627	chr2	25439060	25439111	R	10		cg01571722				cg04319659
cg25410321	chr2	26098030	26098080	R	12		cg01573470				cg04324559
cg25002426	chr2	26150533	26150583	R	9		cg01573622				cg04324607
cg01188578	chr2	26464008	26464058	R	0		cg01573921				cg04324746
cg11170041	chr2	26542113	26542163	R	20		cg01575164				cg04325187
cg11170041	chr2	26542113	26542163	R	8		cg01576350				cg04326337
cg06761303	chr2	26569935	26569985	R	13		cg01577514				cg04326353
cg02517711	chr2	26700864	26700914	R	6		cg01577700				cg04326887
cg18109430	chr2	26700858	26700908	R	0		cg01577992				cg04328729
cg08483444	chr2	26784091	26784141	R	14		cg01579093				cg04329519
cg04319606	chr2	26785240	26785290	R	12		cg01579172				cg04331561
cg18101022	chr2	26916099	26916150	R	10		cg01579370				cg04332818
cg21450708	chr2	27008403	27008454	R	12		cg01579629				cg04334422
cg04187433	chr2	27037391	27037442	R	14		cg01580475				cg04337796
cg20172003	chr2	27038084	27038134	R	16		cg01583657				cg04337937
cg00216024	chr2	27069262	27069313	R	0		cg01583878				cg04341806
cg02804722	chr2	27301007	27301057	R	0		cg01584464				cg04343263
cg19201894	chr2	27439715	27439765	R	14		cg01585069				cg04343690
cg21747090	chr2	27597771	27597821	R	16		cg01585094				cg04347845
cg05696406	chr2	27599838	27599888	R	13		cg01585297				cg04348251
cg02740893	chr2	27616389	27616440	R	7		cg01585723				cg04349985
cg14021192	chr2	27616741	27616791	R	1		cg01586011				cg04350215
cg05484376	chr2	27715174	27715224	R	17		cg01586208				cg04364752
cg10827768	chr2	28387289	28387339	R	0		cg01586506				cg04366076
cg26312185	chr2	28610759	28610809	R	14		cg01586779				cg04367395
cg06520715	chr2	28614846	28614896	R	4		cg01589157				cg04368058
cg24882288	chr2	28646887	28646937	R	0		cg01590541				cg04368836
cg15237937	chr2	29148804	29148854	R	2		cg01591240				cg04375688
cg00330346	chr2	29178326	29178376	R	7		cg01592257				cg04381865
cg25139410	chr2	29204007	29204057	R	14		cg01592369				cg04385200
cg25139410	chr2	29204007	29204057	R	2		cg01593421				cg04385818
cg13417951	chr2	29334825	29334875	R	6		cg01593808				cg04387924
cg06333058	chr2	29338027	29338078	R	6		cg01594675				cg04390683
cg02774855	chr2	29338586	29338637	R	13		cg01597784				cg04392694
cg06611768	chr2	30145102	30145152	R	19		cg01598742				cg04396421
cg05614072	chr2	30489361	30489411	R	0		cg01598983				cg04396495
cg17749961	chr2	30669813	30669863	R	15		cg01599167				cg04398950
cg04351272	chr2	30669965	30670016	R	6		cg01599189				cg04400496
cg10874102	chr2	30669975	30670026	R	16		cg01600189				cg04404304
cg10365597	chr2	30929947	30929997	R	8		cg01600661				cg04408379
cg07519259	chr2	31520117	31520167	R	16		cg01602339				cg04411337
cg04777474	chr2	32288428	32288478	R	0		cg01603569				cg04412054
cg13176070	chr2	32503893	32503943	R	15		cg01603620				cg04413895
cg03252278	chr2	33111625	33111676	R	12		cg01603921				cg04414917
cg08357990	chr2	33359500	33359550	R	17		cg01606628				cg04415014
cg26672287	chr2	33391865	33391915	R	14		cg01607468				cg04417708
cg14065857	chr2	33436004	33436054	R	7		cg01608382				cg04424885
cg04131969	chr2	33951597	33951647	R	8		cg01608878				cg04425820
cg12074150	chr2	34128672	34128722	R	17		cg01609081				cg04432695
cg12074150	chr2	34128672	34128722	R	0		cg01611273				cg04436847
cg00982936	chr2	34719515	34719566	R	0		cg01612532				cg04445512
cg21932231	chr2	36668814	36668864	R	18		cg01614387				cg04449558
cg06634576	chr2	36782336	36782387	R	0		cg01621422				cg04450606
cg26643908	chr2	36825100	36825151	R	14		cg01622930				cg04450797
cg01206211	chr2	36825686	36825736	R	20		cg01623085				cg04452906
cg14184369	chr2	37145903	37145953	R	0		cg01623282				cg04453501
cg02625745	chr2	37458678	37458729	R	18		cg01623657				cg04453550
cg09386458	chr2	37571128	37571178	R	19		cg01624238				cg04454086
cg20647735	chr2	37571646	37571697	R	0		cg01624569				cg04456492
cg15112952	chr2	37862711	37862761	R	19		cg01624645				cg04459413
cg15112952	chr2	37862711	37862761	R	18		cg01626125				cg04459447
cg13286582	chr2	37883884	37883935	R	20		cg01630130				cg04459499
cg27613998	chr2	37886984	37887034	R	16		cg01630829				cg04459585
cg05655116	chr2	37899385	37899435	R	17		cg01630940				cg04459983
cg21481929	chr2	37899511	37899561	R	12		cg01632517				cg04460548
cg15933457	chr2	38003639	38003689	R	0		cg01633517				cg04461143
cg05034918	chr2	38152139	38152190	R	7		cg01633848				cg04462931
cg20757299	chr2	38152137	38152188	R	5		cg01634102				cg04464523
cg17329835	chr2	38204782	38204833	R	18		cg01634289				cg04467639
cg01622606	chr2	38357359	38357409	R	4		cg01634664				cg04470905
cg09198463	chr2	38603520	38603570	R	1		cg01635128				cg04473095
cg13022624	chr2	38742739	38742789	R	17		cg01636541				cg04474990
cg13584608	chr2	38829126	38829177	R	7		cg01636576				cg04476062
cg20171986	chr2	38830691	38830741	R	15		cg01637519				cg04476927
cg03480210	chr2	39102987	39103037	R	5		cg01638082				cg04478180
cg26354721	chr2	39209016	39209066	R	19		cg01638235				cg04481077
cg09834706	chr2	39470693	39470743	R	10		cg01638829				cg04482948
cg24062763	chr2	39470700	39470750	R	17		cg01641152				cg04485371
cg19015847	chr2	40447511	40447561	R	20		cg01641177				cg04485988
cg15549810	chr2	40665127	40665177	R	0		cg01641468				cg04486839
cg10201712	chr2	40960233	40960283	R	12		cg01642415				cg04487202
cg18122743	chr2	41921074	41921124	R	6		cg01645401				cg04488521
cg22370524	chr2	41924736	41924787	R	6		cg01645955				cg04492287
cg14057952	chr2	42097511	42097562	R	20		cg01648779				cg04497611
cg25002781	chr2	42166406	42166456	R	3		cg01648784				cg04497820
cg02598623	chr2	42242185	42242236	R	0		cg01649661				cg04502706
cg15827554	chr2	42396408	42396459	R	3		cg01650371				cg04507446
cg23994692	chr2	42396406	42396457	R	1		cg01650965				cg04508606
cg23569524	chr2	42588794	42588845	R	7		cg01651290				cg04513882
cg03860530	chr2	43034032	43034082	R	0		cg01651688				cg04515258
cg13049960	chr2	43037351	43037402	R	7		cg01651927				cg04515524
cg05672223	chr2	43327983	43328034	R	2		cg01653494				cg04518888
cg11267669	chr2	43903474	43903524	R	18		cg01653868				cg04520693
cg14230606	chr2	43903476	43903526	R	20		cg01655158				cg04522604
cg11267669	chr2	43903474	43903524	R	0		cg01658444				cg04528326
cg14230606	chr2	43903476	43903526	R	2		cg01658502				cg04530028
cg21783355	chr2	44066148	44066198	R	20		cg01658563				cg04541421
cg01101677	chr2	44313930	44313980	R	16		cg01659202				cg04546413
cg25343280	chr2	44314148	44314198	R	18		cg01659483				cg04551282
cg24724513	chr2	44513855	44513905	R	15		cg01660676				cg04553793
cg23546231	chr2	44588384	44588434	R	17		cg01665013				cg04557057
cg12811795	chr2	44588905	44588955	R	14		cg01665970				cg04557423
cg02374912	chr2	44589111	44589161	R	15		cg01666573				cg04559178
cg20655010	chr2	44589104	44589154	R	8		cg01668740				cg04566473
cg22884656	chr2	45157246	45157297	R	7		cg01668907				cg04566694
cg23245620	chr2	45172922	45172972	R	0		cg01670029				cg04570208
cg12015854	chr2	45179262	45179313	R	13		cg01671587				cg04579183
cg13273128	chr2	45241570	45241620	R	4		cg01673418				cg04582294
cg09862801	chr2	45396941	45396991	R	12		cg01673454				cg04584183
[truncated: 38,957 more rows]
