# Supplementary material for: Genetic variants influence on the placenta regulatory landscape
Source: PLoS Genet. 2018 Nov 19;14(11):e1007785. doi: 10.1371/journal.pgen.1007785 (PMC6277118; doi:10.1371/journal.pgen.1007785)
Supplement: S8 Table — (XLSX) [file pgen.1007785.s020.xlsx]

## Sheet: T8_Overlap_Peng
List of genes overlapping with Peng et al.
Gene_Name
SEPT2
A4GALT
AARS2
ABHD12
ACCS
AKAP3
ALDH5A1
ANKS6
ANO2
ANO3
ANO9
AP4M1
AQP11
AQP3
ARFGAP3
ARHGEF19
ARMC9
ARPC5
ARSI
ASNSD1
ASXL3
ATAD3C
ATG10
ATP12A
ATP2C2
ATP6AP1L
ATP6V0A2
ATP6V0E2
ATP6V1F
ATPIF1
BAIAP2L1
BAK1
BCAR4
BOK
BTN3A1
C11orf41
C11orf54
C14orf129
C14orf37
C14orf79
C15orf23
C16orf46
C19orf44
C1D
C1GALT1
C20orf46
C20orf54
C2orf28
C2orf63
C2orf74
C4orf26
C7orf49
C8orf40
C8orf46
C8orf47
C9orf46
CA10
CARHSP1
CCDC163P
CCDC82
CCK
CCL5
CCT6P3
CD46
CDC16
CDCP1
CENPQ
CEP192
CEP72
CHPT1
CHRM2
CHST12
CHURC1
CLCNKA
CLEC1A
CLEC4M
CLTCL1
CNDP2
COL17A1
COQ5
CPLX1
CRELD1
CRHBP
CRMP1
CRYZ
CSF3R
CWC15
CYFIP1
D4S234E
DCTN5
DCXR
DDX11
DEXI
DGCR11
DISP2
DNAJC18
DNLZ
DPT
DRAM2
DSEL
DUSP27
EBPL
ECEL1P2
EIF5A
ELOVL7
EMB
EML3
ERAP1
ERAP2
ERBB2IP
ERP44
ESAM
ESRP1
ETV7
EXOC2
EXOSC6
FAHD1
FAM109A
FAM118A
FAM171B
FAM47E
FAM57A
FAM69A
FANCA
FAS
FDFT1
FKRP
FNDC4
FOXJ3
FRMD4B
GABRB1
GCDH
GEN1
GJA5
GJB7
GM2A
GNAL
GPNMB
GPR180
GPX7
GRHPR
GSTM4
GSTT1
GTPBP5
GUCA1B
GUCY1B2
HDDC2
HDHD2
HEATR5A
HIBCH
HPGD
HSBP1L1
HTR7P1
ICA1
IKBIP
IL22RA2
INVS
IP6K3
IQCG
ITIH4
JMJD7
KCNAB1
KCNK17
KCTD10
KLB
KLHL7
KRT34
LAMB3
LAMC3
LETM2
LGALS14
LGSN
LMO7
LOC440461
LOC441666
LOC646762
LOC728554
LOC96610
LPCAT2
LPCAT3
LPIN3
LRFN5
LRPPRC
LRRC15
LRRC16A
LRRC23
LRRC37A2
LRRC58
LRRC61
LRRC8B
LRWD1
LSM1
LSS
LTBR
LY6K
MAN2C1
MANEA
MAP1LC3C
MAST4
MCEE
MEIS3P1
METTL10
MFSD6L
MGAT1
MGC57346
MGST3
MINPP1
MIPEP
MRE11A
MRPL34
MRPL42
MRPS21
MTMR6
MUC4
MUT
MXRA7
NAAA
NARF
NBPF3
NCAM2
NDUFAF1
NDUFS4
NECAB3
NEK11
NGFR
NNT
NOTCH2NL
NPAT
NPFFR2
NPNT
NSA2
NSF
NT5C3L
NT5DC3
NUDT2
OCEL1
OLAH
OR51B5
ORMDL1
ORMDL3
PAK1
PARK7
PCSK5
PEPD
PGM2L1
PHLDB3
PIGP
PIK3C2B
PLA2G2A
PLA2G4C
PLAC8
PLEKHB2
PMS2
PNKP
PNMAL1
POLB
POLR1A
POMZP3
PPAP2C
PRMT7
PSCA
PSEN2
PSG7
PSMD5
PTGR1
PTGR2
PTTG1IP
PWP2
QSOX1
RAB2A
RAD51C
REEP6
RGNEF
RGS5
RGS6
RNF139
RPAP1
RPH3AL
S100A13
SAR1A
SCCPDH
SELK
SEPW1
SERPINB1
SGSM1
SLC19A1
SLC22A5
SLC25A24
SLC35E2
SLC35F2
SLC41A2
SLC7A10
SLFN12
SMPD2
SMPDL3B
SMUG1
SNIP1
SNTB1
SNX16
SNX7
SPATA5L1
SPSB2
SPTY2D1
SRPK1
ST7L
STK32B
STON2
STOX1
STYXL1
SURF1
SYNPR
TADA1
TADA2A
TBC1D20
TBC1D8
TBX20
TCIRG1
TEX261
TFPI
THAP5
THOC3
THSD7A
THUMPD3
TIMM10
TK2
TM2D1
TMEM163
TMEM180
TMEM189
TMEM220
TMEM63A
TMEM64
TMEM65
TMEM8A
TMEM9
TNFRSF19
TNNI1
TOMM7
TRAPPC4
TRIM45
TRIM66
TRMT12
TRMT61B
TRPV5
TSPAN15
TTC12
TTC3
TTC38
TTF2
TXN
TXNDC11
TYW1B
U2AF1L4
UBE3B
UNKL
VAMP4
VPS28
WBSCR27
WDR18
WDR6
WDR91
XRCC1
XRCC2
XRRA1
ZCCHC6
ZFAND2A
ZFP57
ZFP62
ZFYVE19
ZNF100
ZNF107
ZNF131
ZNF28
ZNF320
ZNF334
ZNF419
ZNF502
ZNF514
ZNF718
ZNF880
ZSCAN23
