# Supplementary material for: Genetic variants influence on the placenta regulatory landscape
Source: PLoS Genet. 2018 Nov 19;14(11):e1007785. doi: 10.1371/journal.pgen.1007785 (PMC6277118; doi:10.1371/journal.pgen.1007785)
Supplement: S9 Table — The overlap between our candidate mQTLs and the one previously identified by Do et al. was generated focusing on mQTL associated CpG. (XLSX) [file pgen.1007785.s021.xlsx]

## Sheet: T9_mQTLS_Do
List of overlapping mQTLs with Do et al.
cpgID	SNPID	chr	start	stop	strand	chr_snp	start_snp	stop_snp	regression_slope	adj_PV_num	FDR	score
cg00004818	kgp4930146	chr4	178364146	178364196	+	chr4	178364803	178364803	0.0845998	6.65663e-37	4.56281e-35	0.013034
cg00039489	rs11863676	chr16	24712522	24712572	+	chr16	24713104	24713104	-0.187422	3.67264e-128	1.70248e-125	0.0294231
cg00293303	kgp11527202	chr12	1553475	1553525	-	chr12	1572925	1572925	0.101699	3.84265e-46	3.58801e-44	0.0103033
cg00299943	rs139465	chr22	41613642	41613693	-	chr22	41614113	41614113	0.184324	8.94649e-131	4.35286e-128	0.0311275
cg00505606	kgp96462	chr1	3620637	3620688	+	chr1	3620460	3620460	0.110733	9.13238e-74	1.67816e-71	0.0227135
cg00622170	rs1063745	chr4	2944544	2944595	-	chr4	2952506	2952506	-0.0859921	1.30371e-77	2.59297e-75	0.00958658
cg00676988	kgp2985256	chr4	186494862	186494913	-	chr4	186487299	186487299	0.158618	3.68324e-109	1.2525e-106	0.0177465
cg00787780	rs4445042	chr6	64151695	64151745	-	chr6	64139997	64139997	-0.213215	2.004e-89	5.07165e-87	0.022751
cg00817464	kgp2304714	chr10	111662826	111662876	-	chr10	111662143	111662143	0.129863	9.71417e-130	4.64009e-127	0.0196725
cg00862290	kgp8828027	chr3	178984973	178985023	+	chr3	178985374	178985374	-0.0934302	9.4063e-48	9.20451e-46	0.0155745
cg00864916	kgp7691012	chr1	180886483	180886533	+	chr1	180886603	180886603	-0.156068	5.80959e-58	7.51283e-56	0.032487
cg00864945	rs9793102	chr1	247291324	247291374	-	chr1	247323260	247323260	0.0656518	1.52522e-21	5.38567e-20	0.0063319
cg00908271	kgp2451251	chr16	81253960	81254010	-	chr16	81255035	81255035	-0.0712921	2.61945e-36	1.75515e-34	0.0103555
cg01023734	kgp4351814	chr19	36156405	36156456	-	chr19	36168914	36168914	-0.0979308	2.52467e-38	1.82175e-36	0.0103891
cg01044637	rs892276	chr3	13082751	13082801	+	chr3	13075760	13075760	-0.0994412	2.64999e-46	2.4872e-44	0.0112418
cg01175142	rs12415178	chr10	118387277	118387327	-	chr10	118380345	118380345	0.107759	2.33229e-28	1.14006e-26	0.0121741
cg01205584	rs10915933	chr1	226270674	226270724	-	chr1	226279050	226279050	-0.0781017	3.57777e-51	3.88348e-49	0.00865742
cg01300914	rs9328128	chr6	2763796	2763847	+	chr6	2775431	2775431	-0.138631	1.95014e-23	7.56999e-22	0.0148081
cg01309395	rs4713607	chr6	33091745	33091795	-	chr6	33090836	33090836	-0.0916134	1.97444e-36	1.32864e-34	0.0133372
cg01338139	rs1874249	chr15	38987640	38987690	+	chr15	38985513	38985513	0.115361	3.13903e-60	4.27903e-58	0.0150994
cg01345055	kgp2835553	chr4	781041	781091	+	chr4	761371	761371	-0.0939341	6.15538e-39	4.53186e-37	0.00950321
cg01394884	kgp671760	chr4	186961192	186961242	+	chr4	186973501	186973501	0.120604	5.94618e-16	1.48876e-14	0.0128054
cg01400671	rs7043672	chr9	90622100	90622150	+	chr9	90621460	90621460	0.125595	2.26614e-90	5.8514e-88	0.0196697
cg01464515	rs4747042	chr10	72254322	72254373	+	chr10	72263690	72263690	-0.118635	1.18096e-81	2.56433e-79	0.0129724
cg01527307	rs9476574	chr6	14500441	14500491	+	chr6	14498175	14498175	0.124227	1.51606e-81	3.27986e-79	0.0161233
cg01565608	kgp4791661	chr8	38964500	38964550	+	chr8	38915604	38915604	0.0725768	5.03306e-16	1.26593e-14	0.00672226
cg01609836	rs138845	chr22	50158207	50158257	+	chr22	50185192	50185192	-0.0955873	5.72647e-25	2.39927e-23	0.00936845
cg01741372	rs12224894	chr11	783889	783939	+	chr11	772490	772490	0.183347	1.74418e-50	1.85642e-48	0.0196363
cg01874867	rs757158	chr7	94954059	94954109	+	chr7	94955528	94955528	0.0931347	9.37684e-38	6.62903e-36	0.0127692
cg01921583	kgp976574	chr11	6940851	6940901	+	chr11	6949029	6949029	0.136062	1.64514e-40	1.27964e-38	0.0151021
cg02004499	kgp4474968	chr7	4244249	4244300	+	chr7	4242338	4242338	-0.113047	5.53702e-32	3.15256e-30	0.0150109
cg02017348	rs7843613	chr8	141046852	141046902	+	chr8	141059415	141059415	-0.134117	1.37212e-33	8.31597e-32	0.0142093
cg02152286	rs10785408	chr12	43380535	43380585	+	chr12	43383840	43383840	0.218533	2.44898e-125	1.09432e-122	0.0269667
cg02176678	rs1863704	chr2	219576489	219576539	-	chr2	219562675	219562675	-0.251132	7.18462e-95	1.99987e-92	0.0263317
cg02206980	kgp9849222	chr6	13573984	13574034	-	chr6	13579138	13579138	-0.115857	1.71229e-77	3.39556e-75	0.013585
cg02301436	kgp649036	chr14	50462462	50462512	+	chr14	50463490	50463490	-0.109804	1.79745e-78	3.65051e-76	0.015828
cg02311588	kgp3514132	chr17	8301697	8301747	+	chr17	8301642	8301642	0.127929	6.13035e-65	9.29569e-63	0.0615208
cg02431964	rs3806496	chr2	119700029	119700079	+	chr2	119698574	119698574	-0.0833033	3.22866e-30	1.70568e-28	0.0114902
cg02463440	rs4397403	chr8	22132882	22132933	-	chr8	22172702	22172702	0.166561	1.86572e-77	3.69515e-75	0.0157286
cg02493740	rs699664	chr2	85810744	85810794	+	chr2	85780536	85780536	-0.0671628	1.7603e-34	1.10335e-32	0.00651162
cg02516513	rs2305451	chr8	27950396	27950446	+	chr8	27950670	27950670	0.126587	3.73011e-93	1.00907e-90	0.0225228
cg02639931	rs7254913	chr19	1387844	1387894	-	chr19	1388320	1388320	0.105754	4.13185e-95	1.15558e-92	0.017819
cg02642126	rs7843613	chr8	141046466	141046517	-	chr8	141059415	141059415	-0.145636	1.43899e-40	1.12077e-38	0.015393
cg02754929	rs2236052	chr4	3295736	3295786	+	chr4	3318413	3318413	-0.110947	1.25144e-75	2.4008e-73	0.0110624
cg02834447	rs7581272	chr2	237765998	237766048	-	chr2	237765359	237765359	0.149587	1.0943e-112	3.92228e-110	0.0228741
cg03043822	kgp1501130	chr22	25160098	25160148	+	chr22	25171387	25171387	0.118504	4.42273e-42	3.61004e-40	0.012699
cg03146377	kgp2922028	chr19	6230665	6230715	+	chr19	6270400	6270400	-0.131643	9.55406e-71	1.64403e-68	0.0124308
cg03202060	rs4947344	chr6	32633014	32633065	+	chr6	32677846	32677846	-0.059564	1.08138e-10	1.78009e-09	0.00556117
cg03237474	rs376757	chr6	149778775	149778825	+	chr6	149782908	149782908	0.15646	3.31126e-76	6.4125e-74	0.0187889
cg03267220	kgp9503096	chr4	17710911	17710961	+	chr4	17704667	17704667	0.145373	1.77491e-73	3.23756e-71	0.0166486
cg03326410	rs4445042	chr6	64151689	64151739	-	chr6	64139997	64139997	-0.21966	1.04365e-81	2.26827e-79	0.0234399
cg03345145	kgp3024125	chr18	47341250	47341300	-	chr18	47317767	47317767	-0.103958	1.56289e-77	3.10191e-75	0.0103273
cg03363904	rs6938690	chr6	32802605	32802656	-	chr6	32831461	32831461	0.106869	1.17208e-40	9.16064e-39	0.0104093
cg03438754	kgp1501130	chr22	25171162	25171212	+	chr22	25171387	25171387	0.150395	7.33569e-108	2.44164e-105	0.0277228
cg03532030	kgp8330209	chr2	242824383	242824434	-	chr2	242824974	242824974	-0.144797	1.34193e-44	1.18622e-42	0.0233524
cg03536022	rs1737055	chr6	29706879	29706929	+	chr6	29733742	29733742	0.0518574	7.24196e-05	0.000572413	0.00508186
cg03538480	rs3856451	chr2	8785261	8785312	+	chr2	8786568	8786568	-0.199026	4.90851e-71	8.47739e-69	0.027734
cg03680338	rs1736512	chr6	22043966	22044017	+	chr6	22046317	22046317	0.168098	1.0856e-124	4.79635e-122	0.0216537
cg03780701	rs11985898	chr8	38965385	38965436	+	chr8	38966013	38966013	-0.0512607	4.81318e-06	4.62715e-05	0.00795427
cg03887218	kgp783272	chr1	16534299	16534350	-	chr1	16530177	16530177	-0.129803	8.64998e-71	1.48955e-68	0.0155698
cg04076286	rs34801786	chr3	42630220	42630270	-	chr3	42630979	42630979	-0.168882	4.2817e-140	2.40354e-137	0.0260068
cg04118610	rs10021525	chr4	62706977	62707027	-	chr4	62707476	62707476	-0.152948	2.51284e-116	9.55965e-114	0.025517
cg04155289	rs757158	chr7	94953720	94953770	-	chr7	94955528	94955528	0.101217	6.52632e-39	4.80271e-37	0.0135967
cg04340435	kgp10903676	chr13	114145973	114146023	+	chr13	114187801	114187801	0.051369	4.40466e-19	1.34515e-17	0.00482729
cg04496895	rs7070379	chr10	30020090	30020140	-	chr10	30018443	30018443	-0.0697649	3.31954e-43	2.80334e-41	0.00937904
cg04546413	kgp9676629	chr19	29218051	29218102	-	chr19	29220250	29220250	-0.0967825	2.17664e-16	5.61322e-15	0.012651
cg04908106	kgp2843607	chr16	1010488	1010538	+	chr16	1008241	1008241	-0.147701	1.37891e-42	1.14478e-40	0.0191914
cg04911139	rs2948527	chr17	25871790	25871840	+	chr17	25872185	25872185	-0.123503	6.36831e-85	1.47822e-82	0.0206391
cg05049822	kgp10550109	chr4	103171580	103171631	-	chr4	103173654	103173654	0.115593	5.31118e-60	7.18803e-58	0.015232
cg05091724	kgp2483354	chr22	24256107	24256157	-	chr22	24255296	24255296	0.141791	7.23147e-50	7.56517e-48	0.0209701
cg05131771	rs10795033	chr10	3446945	3446995	-	chr10	3447072	3447072	0.164727	5.12264e-91	1.34035e-88	0.0489197
cg05179921	kgp1687282	chr12	9905703	9905753	-	chr12	9905851	9905851	0.120388	3.77146e-68	6.18476e-66	0.0307738
cg05236960	rs2229575	chr5	31317789	31317839	+	chr5	31317952	31317952	-0.12786	6.84182e-86	1.62498e-83	0.0250414
cg05262533	rs6938690	chr6	32818274	32818324	-	chr6	32831461	32831461	0.122436	8.35288e-62	1.1828e-59	0.0129158
cg05278858	rs10884712	chr10	111036988	111037038	-	chr10	110980065	110980065	-0.0853169	3.77851e-28	1.83066e-26	0.00779122
cg05342682	rs854573	chr7	94953680	94953730	+	chr7	94954863	94954863	-0.103994	6.242e-55	7.5053e-53	0.0146936
cg05496603	kgp7645977	chr6	44237813	44237863	+	chr6	44237448	44237448	-0.175062	2.25931e-126	1.02414e-123	0.0303819
cg05598595	rs12415178	chr10	118387468	118387518	-	chr10	118380345	118380345	0.101752	7.17093e-29	3.57465e-27	0.0114605
cg05645661	kgp11178343	chr16	29329490	29329540	+	chr16	29328430	29328430	0.140262	1.14385e-74	2.15232e-72	0.0202671
cg05660106	kgp7734765	chr1	15850367	15850417	-	chr1	15825564	15825564	0.0999324	1.5576e-42	1.29085e-40	0.00987391
cg05789704	kgp5171134	chr8	38964968	38965019	-	chr8	38853269	38853269	0.0566875	1.69622e-05	0.000149659	0.00487602
cg05800356	rs4888262	chr16	74706257	74706308	+	chr16	74670458	74670458	-0.113704	4.08564e-43	3.44166e-41	0.0108451
cg05963690	rs12791871	chr11	71163416	71163466	-	chr11	71164544	71164544	0.0918321	9.69167e-63	1.39631e-60	0.0132374
cg05989248	rs2573652	chr15	100530601	100530651	-	chr15	100514614	100514614	-0.125556	8.27068e-48	8.11179e-46	0.0129669
cg06002800	kgp2483354	chr22	24255961	24256011	-	chr22	24255296	24255296	0.17152	4.31992e-52	4.80873e-50	0.0260809
cg06062423	kgp11676648	chr7	17983585	17983636	+	chr7	17986305	17986305	0.140916	3.67469e-69	6.13719e-67	0.0178177
cg06431347	kgp8012516	chr2	235935754	235935804	+	chr2	235937274	235937274	0.123333	1.19256e-86	2.87591e-84	0.0168309
cg06529643	kgp10993631	chr10	73652288	73652338	+	chr10	73649686	73649686	-0.142169	4.47877e-67	7.15532e-65	0.0181204
cg06681532	kgp10005794	chr2	19024825	19024875	-	chr2	19024379	19024379	0.126198	1.56862e-113	5.73588e-111	0.0203132
cg06770995	kgp10263281	chr13	22308945	22308995	-	chr13	22279516	22279516	-0.104241	1.35314e-49	1.40312e-47	0.0101288
cg06849778	kgp6138579	chr1	16847214	16847264	+	chr1	16833070	16833070	-0.0997484	4.00131e-35	2.57237e-33	0.0104408
cg06923233	kgp3072968	chr16	2899061	2899111	+	chr16	2894092	2894092	-0.0803561	1.96851e-30	1.04901e-28	0.00945202
cg06926377	kgp2766394	chr15	40443853	40443903	+	chr15	40437966	40437966	-0.226106	2.93909e-146	1.80005e-143	0.0260716
cg07042489	rs1811469	chr5	54986862	54986912	+	chr5	55000564	55000564	0.0857004	2.08774e-61	2.92467e-59	0.008997
cg07219303	rs2173199	chr4	100140855	100140905	-	chr4	100171379	100171379	-0.156276	1.09321e-97	3.1568e-95	0.0151385
cg07233700	rs3737807	chr1	28261656	28261706	-	chr1	28261902	28261902	-0.107149	1.54828e-94	4.27433e-92	0.0214418
cg07249765	rs17134567	chr7	4244593	4244644	-	chr7	4243758	4243758	-0.219222	1.01917e-31	5.73412e-30	0.0322909
cg07348845	rs4075861	chr1	227544540	227544590	+	chr1	227542811	227542811	0.237357	1.7612e-175	1.76111e-172	0.0319555
cg07522661	kgp5899431	chr5	140008226	140008276	-	chr5	140007011	140007011	0.0796309	5.40563e-45	4.84475e-43	0.0111447
cg07525782	kgp8867857	chr5	33324591	33324641	-	chr5	33381581	33381581	0.104166	4.9418e-40	3.78696e-38	0.00951382
cg07550819	kgp18885571	chr12	1482931	1482981	+	chr12	1485573	1485573	-0.138318	7.08916e-48	6.97622e-46	0.0175529
cg07612827	kgp12184534	chr19	7005130	7005180	-	chr19	7004532	7004532	0.124282	6.94335e-73	1.25006e-70	0.0191837
cg07689252	kgp427829	chr2	242713966	242714017	-	chr2	242703183	242703183	0.117757	3.0173e-59	4.01433e-57	0.0126748
cg07774964	rs1719288	chr15	65133055	65133106	-	chr15	65133368	65133368	-0.115506	6.11922e-71	1.05568e-68	0.0215069
cg07795447	rs10795033	chr10	3446963	3447013	+	chr10	3447072	3447072	0.166744	1.67959e-108	5.63824e-106	0.0354057
cg07804857	rs2288020	chr16	84208172	84208222	-	chr16	84209738	84209738	0.13196	6.63943e-68	1.08126e-65	0.0180974
cg07814122	rs1463623	chr12	13196942	13196992	+	chr12	13199248	13199248	-0.100991	3.40998e-61	4.74731e-59	0.013041
cg07849384	kgp1511880	chr2	66659536	66659586	+	chr2	66655492	66655492	0.158253	1.07676e-60	1.48326e-58	0.019082
cg07855575	rs10073102	chr5	25393844	25393894	-	chr5	25386907	25386907	-0.223768	1.19458e-63	1.76148e-61	0.0252781
cg07964754	kgp12253026	chr16	84650202	84650252	+	chr16	84650791	84650791	0.212229	2.19304e-66	3.44289e-64	0.0332553
cg08123321	rs907868	chr2	20370392	20370442	+	chr2	20371167	20371167	-0.102264	1.40507e-81	3.04394e-79	0.0153655
cg08177731	rs10795033	chr10	3446969	3447019	-	chr10	3447072	3447072	0.226957	6.88325e-130	3.2979e-127	0.141016
cg08197981	rs3803676	chr16	89595769	89595819	+	chr16	89596106	89596106	0.110159	7.01865e-53	7.99809e-51	0.0189082
cg08351785	rs6938690	chr6	32815830	32815881	+	chr6	32831461	32831461	0.109646	6.03814e-32	3.43248e-30	0.011354
cg08370546	rs816411	chr7	56160720	56160771	-	chr7	56171489	56171489	-0.123664	4.70334e-78	9.45839e-76	0.0133326
cg08382737	rs4802561	chr19	49616951	49617001	-	chr19	49617130	49617130	0.0772215	2.50622e-63	3.6646e-61	0.0175725
cg08457232	rs7074721	chr10	1135599	1135650	+	chr10	1128216	1128216	0.121928	4.01821e-60	5.45539e-58	0.0136987
cg08477332	rs4072425	chr1	153590193	153590243	-	chr1	153588843	153588843	0.27918	1.59371e-118	6.27066e-116	0.0385269
cg08621957	kgp14411712	chr2	219181481	219181531	-	chr2	219168267	219168267	0.193539	2.99117e-56	3.71804e-54	0.0203875
cg08644678	kgp9503096	chr4	17711201	17711252	+	chr4	17704667	17704667	0.157912	1.6684e-56	2.08594e-54	0.0179901
cg09125924	rs6970522	chr7	151452140	151452190	-	chr7	151449553	151449553	-0.109007	3.3243e-45	3.00108e-43	0.0138359
cg09177659	kgp878787	chr16	84085889	84085939	+	chr16	84085921	84085921	0.108486	4.26382e-66	6.65833e-64	0.0307643
cg09228454	rs2279402	chr12	54577528	54577578	+	chr12	54581064	54581064	-0.0824715	1.46325e-73	2.67737e-71	0.0100928
cg09294095	kgp9458595	chr11	131630464	131630514	+	chr11	131630696	131630696	-0.117148	6.81909e-71	1.17599e-68	0.0214741
cg09327582	kgp1526552	chr14	35236912	35236962	+	chr14	35247641	35247641	-0.0751393	7.9712e-75	1.50894e-72	0.00809613
cg09349723	rs11674075	chr2	199013270	199013320	+	chr2	199008506	199008506	0.192129	1.71372e-117	6.63204e-115	0.0227132
cg09377531	rs7843613	chr8	141046469	141046519	+	chr8	141059415	141059415	-0.12908	2.81565e-31	1.55792e-29	0.0136323
cg09467607	rs3821150	chr2	36825654	36825704	-	chr2	36795233	36795233	0.125928	1.04688e-34	6.61996e-33	0.0121969
cg09506600	kgp4986313	chr1	248100227	248100278	+	chr1	248100333	248100333	0.0750828	8.53088e-25	3.54713e-23	0.016068
cg09654669	kgp6776500	chr8	57350985	57351035	+	chr8	57338210	57338210	-0.204981	5.58844e-139	3.0712e-136	0.0216875
cg09669931	kgp7242886	chr2	240058870	240058921	-	chr2	240059733	240059733	0.145739	1.3951e-75	2.67423e-73	0.0219491
cg09725939	rs7262172	chr20	43284554	43284604	+	chr20	43316655	43316655	-0.0914261	8.22566e-53	9.35091e-51	0.00881071
cg09774931	kgp907913	chr4	115378669	115378719	+	chr4	115379957	115379957	-0.18955	1.51895e-72	2.7098e-70	0.0264646
cg09887367	rs4757695	chr11	18690185	18690235	+	chr11	18690219	18690219	0.100944	9.19916e-87	2.22297e-84	0.028169
cg09901532	kgp7925297	chr11	33680272	33680323	+	chr11	33680371	33680371	0.255778	1.03524e-105	3.33041e-103	0.0555415
cg09918751	rs2581359	chr15	100517450	100517500	+	chr15	100513707	100513707	0.128972	1.82127e-63	2.67302e-61	0.0156996
cg10092770	rs1060489	chr20	61668397	61668447	+	chr20	61665921	61665921	0.0950018	4.5571e-129	2.15274e-126	0.0121872
cg10130564	rs10790175	chr11	117069848	117069899	+	chr11	117034729	117034729	-0.0750173	2.93229e-45	2.65329e-43	0.00716827
cg10194039	kgp10263281	chr13	22258029	22258079	-	chr13	22279516	22279516	-0.121042	3.57836e-45	3.22611e-43	0.0121399
cg10438391	rs896945	chr8	144631865	144631916	-	chr8	144584780	144584780	0.136198	8.40162e-70	1.41979e-67	0.0126568
cg10672482	kgp4690204	chr12	55725789	55725839	-	chr12	55722736	55722736	-0.136986	1.33055e-38	9.69455e-37	0.0170357
cg10738358	rs6816917	chr4	57968182	57968232	+	chr4	58012732	58012732	0.101619	2.35891e-19	7.32358e-18	0.00949319
cg10807101	rs10735234	chr1	110282274	110282324	+	chr1	110281941	110281941	0.112654	8.7611e-92	2.32596e-89	0.0199176
cg11009736	rs3806496	chr2	119699632	119699682	-	chr2	119698574	119698574	-0.202956	5.91054e-111	2.06968e-108	0.0289399
cg11030744	rs35682	chr3	10328440	10328490	-	chr3	10328782	10328782	-0.125349	6.56383e-101	1.9804e-98	0.0228025
cg11052259	kgp4791661	chr8	38964734	38964784	-	chr8	38915604	38915604	0.0634577	1.24367e-07	1.48183e-06	0.00587391
cg11178920	kgp12121712	chr15	63674226	63674276	-	chr15	63680089	63680089	0.106815	9.91873e-57	1.24506e-54	0.0123349
cg11269103	kgp976574	chr11	6976223	6976273	+	chr11	6949029	6949029	0.0798547	1.2327e-27	5.83664e-26	0.00782197
cg11300174	rs6037475	chr20	358462	358512	-	chr20	358935	358935	-0.129424	5.54949e-90	1.42434e-87	0.0218366
cg11394361	kgp11180461	chr17	67570861	67570912	+	chr17	67570898	67570898	-0.0695679	4.02046e-38	2.88385e-36	0.0191247
cg11426170	kgp671760	chr4	186961110	186961160	-	chr4	186973501	186973501	0.0884339	2.06811e-15	4.99118e-14	0.00939109
cg11553153	kgp4951183	chr15	34348471	34348521	-	chr15	34349805	34349805	0.125073	9.91272e-90	2.52496e-87	0.0175673
cg11601663	rs7092876	chr10	15666820	15666870	+	chr10	15660502	15660502	-0.135777	3.62184e-64	5.38616e-62	0.0155286
cg11772799	rs2040897	chr7	158799665	158799715	-	chr7	158803848	158803848	-0.0885055	2.54577e-43	2.15957e-41	0.010644
cg11784887	kgp8687046	chr8	8729769	8729819	-	chr8	8724257	8724257	-0.181483	5.61987e-59	7.42446e-57	0.0210433
cg12870014	rs10849627	chr12	110450593	110450643	-	chr12	110438238	110438238	0.187933	5.00425e-118	1.95754e-115	0.0199375
cg12999366	rs2906766	chr7	30499283	30499333	+	chr7	30499575	30499575	0.168785	1.38133e-112	4.94356e-110	0.029697
cg13073564	rs1949733	chr4	8508554	8508604	-	chr4	8503359	8503359	0.162991	6.02997e-54	7.06283e-52	0.0190286
cg13075444	kgp7925297	chr11	33680427	33680477	+	chr11	33680371	33680371	0.171069	1.22505e-119	4.94403e-117	0.0778569
cg13077050	kgp7925297	chr11	33680331	33680382	+	chr11	33680371	33680371	0.221306	1.14558e-105	3.67784e-103	0.0595938
cg13104844	kgp2499415	chr4	1256222	1256272	-	chr4	1247955	1247955	0.150271	2.52315e-42	2.07607e-40	0.0166479
cg13130588	kgp7939535	chr11	2294871	2294922	+	chr11	2294537	2294537	-0.154411	9.64833e-95	2.67459e-92	0.0272668
cg13144432	rs2573652	chr15	100513918	100513968	-	chr15	100514614	100514614	-0.0910379	3.87538e-32	2.22045e-30	0.0142389
cg13282195	rs4874159	chr8	144660722	144660773	-	chr8	144670950	144670950	0.237134	6.07545e-38	4.32691e-36	0.0257104
cg13387113	rs1476788	chr17	74696687	74696738	-	chr17	74697528	74697528	-0.102021	5.2774e-24	2.10816e-22	0.0154327
cg13444842	kgp10073500	chr1	152974229	152974279	-	chr1	152976108	152976108	-0.0971983	1.69103e-48	1.69202e-46	0.0129859
cg13639937	rs6688261	chr1	92012655	92012705	+	chr1	91987034	91987034	-0.143993	1.50825e-41	1.20972e-39	0.0141874
cg13740757	rs10266182	chr7	35746982	35747032	+	chr7	35747325	35747325	-0.109338	6.60667e-60	8.92592e-58	0.0187109
cg13785068	kgp10829844	chr17	3416273	3416323	+	chr17	3416309	3416309	0.117779	2.35153e-85	5.50727e-83	0.0323783
cg13877915	rs1465789	chr19	58951672	58951722	+	chr19	58946056	58946056	-0.0855273	8.31806e-46	7.67104e-44	0.00991624
cg13906689	rs10175445	chr2	232472339	232472389	-	chr2	232472141	232472141	0.0704041	9.15974e-73	1.64281e-70	0.0127418
cg13906792	rs11856413	chr15	75199760	75199810	-	chr15	75199892	75199892	-0.147258	2.31589e-103	7.2138e-101	0.0417592
cg13926569	kgp9408613	chr10	89418898	89418948	+	chr10	89422369	89422369	-0.0955483	3.357e-61	4.67494e-59	0.0117197
cg13984289	rs2074872	chr17	10220829	10220879	+	chr17	10222061	10222061	0.13235	1.72164e-109	5.90138e-107	0.0185937
cg14009912	rs3750396	chr9	91636850	91636901	+	chr9	91622177	91622177	0.15177	1.67329e-99	4.95335e-97	0.0158248
cg14046302	rs1367457	chr2	67939758	67939808	+	chr2	67951861	67951861	-0.17487	4.0195e-90	1.03447e-87	0.0186005
cg14061069	rs522769	chr19	46274453	46274503	+	chr19	46284520	46284520	-0.0887892	6.62744e-80	1.38789e-77	0.00963297
cg14103147	kgp5864564	chr9	112299220	112299270	-	chr9	112298676	112298676	-0.145517	5.13117e-68	8.38824e-66	0.0227658
cg14183865	kgp6326444	chr4	781179	781229	-	chr4	757187	757187	-0.130054	3.76382e-58	4.88876e-56	0.0128924
cg14293027	rs6938690	chr6	32818225	32818275	-	chr6	32831461	32831461	0.101953	3.30398e-40	2.54513e-38	0.0107508
cg14422338	rs2306355	chr15	59945426	59945476	+	chr15	59955651	59955651	0.111693	2.06776e-87	5.0564e-85	0.0120974
cg14597930	kgp10263281	chr13	22295880	22295931	+	chr13	22279516	22279516	-0.10483	1.1644e-43	9.98004e-42	0.0108072
cg14604444	kgp5527955	chr12	130766090	130766141	+	chr12	130767334	130767334	-0.136478	7.76852e-18	2.20037e-16	0.0191497
cg14703454	kgp11788536	chr3	108065259	108065309	+	chr3	108072243	108072243	0.186699	1.42922e-139	7.92847e-137	0.021092
cg14779327	kgp11233119	chr7	137931698	137931748	-	chr7	137931819	137931819	-0.11927	4.76531e-66	7.42914e-64	0.0380387
cg15544633	rs2632277	chr2	99771481	99771532	-	chr2	99778985	99778985	-0.0710931	1.97624e-27	9.27144e-26	0.00797898
cg15548566	rs6594405	chr5	109221175	109221225	+	chr5	109222729	109222729	-0.165639	1.23725e-135	6.44595e-133	0.0225363
cg15595212	kgp4986313	chr1	248100183	248100233	+	chr1	248100333	248100333	0.132237	4.35333e-49	4.45429e-47	0.0263217
cg15625693	rs4253405	chr4	187187127	187187177	-	chr4	187190810	187190810	0.140511	1.42398e-63	2.09515e-61	0.0171679
cg15689036	rs937311	chr3	55743535	55743585	+	chr3	55744160	55744160	-0.190359	4.36217e-86	1.04129e-83	0.0295545
cg15795186	kgp9875486	chr4	58291789	58291839	-	chr4	58285394	58285394	0.116341	2.64019e-33	1.58403e-31	0.0132635
cg15824435	rs6416020	chr11	18617156	18617206	-	chr11	18617184	18617184	-0.159864	1.51554e-95	4.27158e-93	0.0496645
cg15871215	rs1485587	chr5	81402154	81402204	-	chr5	81327042	81327042	-0.101624	1.53369e-77	3.04523e-75	0.00905139
cg16009764	rs6938690	chr6	32809494	32809544	+	chr6	32831461	32831461	0.0991694	8.52437e-50	8.89206e-48	0.00991953
cg16070743	kgp4930146	chr4	178364157	178364207	-	chr4	178364803	178364803	0.0756784	9.6076e-40	7.28771e-38	0.0120005
cg16118491	rs7843613	chr8	141046707	141046757	+	chr8	141059415	141059415	-0.148556	9.32366e-42	7.53339e-40	0.01572
cg16145915	kgp8937890	chr7	1198612	1198663	-	chr7	1207482	1207482	0.132108	2.41832e-80	5.11207e-78	0.0145504
cg16201146	kgp11703416	chr20	19191476	19191526	-	chr20	19195377	19195377	-0.106607	1.21592e-52	1.37561e-50	0.0129322
cg16255541	rs10245377	chr7	2458244	2458294	-	chr7	2458129	2458129	-0.139554	1.92674e-109	6.59481e-107	0.0272356
cg16303742	kgp6999435	chr3	15540421	15540471	-	chr3	15546870	15546870	0.144799	1.78627e-113	6.52162e-111	0.0165364
cg16368670	kgp3461161	chr5	122501688	122501738	-	chr5	122501918	122501918	-0.128293	3.18257e-66	4.9864e-64	0.0262745
cg16498913	rs10512644	chr5	1851563	1851613	+	chr5	1850563	1850563	0.109164	1.45326e-38	1.05788e-36	0.015914
cg16649001	kgp20509128	chr8	16889024	16889074	-	chr8	16936653	16936653	0.0679726	2.27268e-25	9.69543e-24	0.0063118
cg16658535	rs1323721	chr1	207822002	207822052	+	chr1	207823240	207823240	-0.0711465	8.41199e-42	6.80144e-40	0.00998846
cg16682899	kgp2640446	chr16	85508110	85508160	+	chr16	85508134	85508134	0.108189	4.35184e-76	8.40348e-74	0.0332062
cg16730825	rs7482484	chr11	928389	928439	-	chr11	927020	927020	0.130369	2.05745e-78	4.16957e-76	0.0179576
cg16912848	kgp4506844	chr10	3250724	3250774	-	chr10	3251461	3251461	0.108337	3.46727e-54	4.09683e-52	0.0167707
cg17059388	rs4690429	chr4	177262070	177262120	+	chr4	177263983	177263983	0.103473	2.04528e-77	4.04568e-75	0.0136915
cg17095910	rs1554223	chr15	68523025	68523075	-	chr15	68545603	68545603	0.0900644	2.83484e-80	5.97645e-78	0.00898812
cg17240725	kgp7361294	chr7	73149356	73149406	+	chr7	73275396	73275396	-0.158889	2.6589e-77	5.24623e-75	0.0135289
cg17265358	kgp2835553	chr4	781272	781322	+	chr4	761371	761371	-0.0890168	7.48781e-48	7.35775e-46	0.00899508
cg17310977	kgp5499241	chr13	38829325	38829375	+	chr13	38832012	38832012	-0.215124	3.38054e-111	1.18995e-108	0.0272415
cg17323488	kgp2483354	chr22	24256308	24256359	-	chr22	24255296	24255296	0.233662	2.46057e-62	3.51705e-60	0.0335204
cg17330251	rs757158	chr7	94953956	94954006	+	chr7	94955528	94955528	0.1014	4.9869e-39	3.68251e-37	0.0137746
cg17536071	rs17675439	chr4	71383999	71384049	+	chr4	71363289	71363289	-0.0686445	2.06747e-29	1.05542e-27	0.0069086
cg17560015	rs6993938	chr8	145013248	145013299	+	chr8	145011204	145011204	0.0933177	1.707e-34	1.07065e-32	0.0122788
cg17573882	kgp3266676	chr12	87724296	87724346	+	chr12	87721878	87721878	0.10213	6.66156e-21	2.26595e-19	0.0131423
cg17649445	kgp1692912	chr5	173397293	173397343	-	chr5	173396891	173396891	-0.10498	4.93787e-44	4.28764e-42	0.0171528
cg17666981	rs393309	chr6	28878192	28878242	+	chr6	28880630	28880630	-0.0771401	1.17217e-30	6.31723e-29	0.00989007
cg17715556	kgp6136287	chr12	42326680	42326730	+	chr12	42316603	42316603	0.134501	1.13531e-51	1.24901e-49	0.0145985
cg17997207	kgp9503096	chr4	17711021	17711072	+	chr4	17704667	17704667	0.230331	9.41309e-72	1.65115e-69	0.0263248
cg18008034	kgp11698135	chr7	138118925	138118975	+	chr7	138120018	138120018	-0.208523	9.88616e-144	5.83475e-141	0.0297953
cg18060965	rs12303852	chr12	30903700	30903750	-	chr12	30905850	30905850	-0.145599	1.62922e-139	9.02732e-137	0.019091
cg18090147	kgp11382658	chr14	77506681	77506732	-	chr14	77513173	77513173	0.137689	7.75016e-51	8.33554e-49	0.0157123
cg18369327	rs6594405	chr5	109221110	109221161	+	chr5	109222729	109222729	-0.24197	4.5176e-127	2.06571e-124	0.0327421
cg18373318	kgp7023714	chr5	53813163	53813214	+	chr5	53815918	53815918	-0.142529	4.7284e-68	7.73787e-66	0.0179926
cg18535167	kgp1940121	chr5	170173410	170173460	+	chr5	170173230	170173230	-0.146975	5.13952e-133	2.59163e-130	0.0300541
cg18555277	rs7756780	chr6	170581198	170581248	-	chr6	170580521	170580521	-0.122048	9.81223e-56	1.20284e-53	0.0185116
cg18752527	kgp5306263	chr2	197132819	197132869	-	chr2	197133470	197133470	0.069967	4.15085e-30	2.18235e-28	0.0110789
cg18755544	kgp8867857	chr5	33339102	33339152	+	chr5	33381581	33381581	0.0728695	2.93325e-30	1.55188e-28	0.00683783
cg19078123	rs9898513	chr17	2917358	2917408	+	chr17	2918492	2918492	-0.128393	3.01732e-109	1.03126e-106	0.0182499
cg19413350	kgp6776500	chr8	57351017	57351068	-	chr8	57338210	57338210	-0.0706884	2.29634e-24	9.35165e-23	0.00747086
cg19461907	rs7254151	chr19	17336467	17336517	+	chr19	17336904	17336904	-0.1012	2.14993e-46	2.0223e-44	0.0166324
cg19504605	rs10090179	chr8	144339056	144339106	-	chr8	144339053	144339053	-0.116781	1.46517e-76	2.84913e-74	0.0290114
cg19530845	kgp976574	chr11	6943011	6943061	-	chr11	6949029	6949029	0.0667794	3.03956e-17	8.28351e-16	0.00768808
cg19792802	rs656980	chr11	65647269	65647320	+	chr11	65656282	65656282	0.125695	7.19856e-74	1.32642e-71	0.0138027
cg19978674	kgp3750781	chr4	57523776	57523826	-	chr4	57521748	57521748	-0.0844901	6.4043e-80	1.34175e-77	0.011058
cg20246851	rs7171150	chr15	90729083	90729133	+	chr15	90728893	90728893	0.160457	2.77554e-124	1.21714e-121	0.0323317
cg20302572	rs6751762	chr2	1817841	1817891	-	chr2	1787933	1787933	-0.168726	1.83979e-41	1.47063e-39	0.016369
cg20357228	rs6938690	chr6	32817977	32818027	+	chr6	32831461	32831461	0.121048	1.30927e-53	1.52105e-51	0.0127293
cg20411813	rs3747623	chr1	160162766	160162816	+	chr1	160163509	160163509	0.108916	4.13877e-41	3.27221e-39	0.016469
cg20430773	kgp783272	chr1	16534156	16534207	+	chr1	16530177	16530177	-0.151696	2.48604e-51	2.71221e-49	0.0183271
cg20458811	rs896945	chr8	144631810	144631860	+	chr8	144584780	144584780	0.15562	1.08443e-89	2.75926e-87	0.0144661
cg20497631	rs10092600	chr8	8647390	8647440	-	chr8	8649023	8649023	-0.130132	1.08924e-86	2.63079e-84	0.0177381
cg20559634	kgp10894158	chr3	45609400	45609450	+	chr3	45608708	45608708	-0.139379	1.24906e-79	2.6053e-77	0.0215448
cg20599009	kgp976574	chr11	6945154	6945204	-	chr11	6949029	6949029	0.0964273	1.81494e-41	1.45126e-39	0.0117071
cg20641794	kgp7546707	chr19	39927445	39927496	-	chr19	39926825	39926825	0.140277	3.5687e-121	1.47825e-118	0.0215422
cg20716080	rs8038170	chr15	68522777	68522827	+	chr15	68543128	68543128	0.159642	1.3251e-154	8.9797e-152	0.0160913
cg20801753	rs9914087	chr17	4823275	4823325	+	chr17	4831790	4831790	0.116433	3.27047e-50	3.45593e-48	0.0128658
cg20802826	kgp174806	chr6	30782030	30782080	-	chr6	30782621	30782621	0.101163	3.06425e-29	1.55248e-27	0.0163153
cg20880499	rs6938690	chr6	32815091	32815141	+	chr6	32831461	32831461	0.0943788	2.14612e-52	2.41176e-50	0.00972644
cg20949107	rs13307078	chr7	157218709	157218760	-	chr7	157216837	157216837	0.117474	9.57933e-28	4.56319e-26	0.0155334
cg20995928	kgp4937738	chr1	120229813	120229863	-	chr1	120229117	120229117	0.152928	1.49103e-131	7.30737e-129	0.0231053
cg21139150	kgp5538288	chr21	46976174	46976225	+	chr21	46976111	46976111	0.355171	1.93703e-110	6.73776e-108	0.12536
cg21187068	rs1062391	chr8	144659627	144659677	+	chr8	144662353	144662353	-0.0878271	7.02962e-32	3.98409e-30	0.0111014
cg21220214	kgp6776500	chr8	57350947	57350998	+	chr8	57338210	57338210	-0.163193	6.82918e-90	1.74518e-87	0.0172716
cg21359558	rs6938690	chr6	32800563	32800613	+	chr6	32831461	32831461	0.094987	2.40463e-45	2.18254e-43	0.00918769
cg21484985	rs9323533	chr14	70690524	70690575	+	chr14	70690877	70690877	0.220389	1.66658e-78	3.38911e-76	0.0375495
cg21827317	rs900949	chr3	136751745	136751795	-	chr3	136751674	136751674	-0.105758	6.85106e-66	1.06281e-63	0.0219402
cg21934189	kgp4646996	chr7	68252758	68252808	-	chr7	68243730	68243730	0.147799	2.89303e-56	3.59795e-54	0.0162168
cg21978579	rs1790517	chr18	6920574	6920624	-	chr18	6918297	6918297	-0.141187	4.16206e-50	4.38137e-48	0.0182092
cg21985631	kgp4520163	chr4	175138327	175138378	-	chr4	175136506	175136506	-0.108246	1.37983e-40	1.07576e-38	0.0143642
cg22136013	rs4713607	chr6	33091541	33091591	-	chr6	33090836	33090836	-0.110807	1.17077e-38	8.54359e-37	0.0167112
cg22232695	kgp4351814	chr19	36156356	36156406	+	chr19	36168914	36168914	-0.188672	8.08531e-111	2.82491e-108	0.0199901
cg22240348	kgp5538288	chr21	46975755	46975806	-	chr21	46976111	46976111	0.220753	4.03101e-55	4.87671e-53	0.0397541
cg22244940	kgp1723133	chr12	132335892	132335943	-	chr12	132335034	132335034	0.214929	1.42119e-108	4.78445e-106	0.0315398
cg22462856	rs2279402	chr12	54577513	54577563	+	chr12	54581064	54581064	-0.0798281	6.70513e-73	1.20763e-70	0.00976425
cg22576950	rs8038170	chr15	68522787	68522837	+	chr15	68543128	68543128	0.207547	1.62228e-148	1.02146e-145	0.020921
cg22701056	kgp8867857	chr5	33370846	33370896	-	chr5	33381581	33381581	0.110405	7.35341e-48	7.23172e-46	0.0119072
cg22786090	rs17732035	chr4	71381830	71381880	-	chr4	71362151	71362151	0.114062	2.13229e-39	1.59659e-37	0.0115331
cg23027329	kgp5759445	chr10	603950	604000	+	chr10	663682	663682	-0.0754133	5.94728e-38	4.23819e-36	0.00685722
cg23096020	rs885863	chr7	158799433	158799483	+	chr7	158820969	158820969	-0.140302	2.13472e-68	3.51416e-66	0.0140617
cg23266546	rs1150707	chr6	28190760	28190810	-	chr6	28197605	28197605	0.110966	1.6707e-80	3.5476e-78	0.0125857
cg23277328	kgp9270782	chr17	211482	211532	+	chr17	211004	211004	-0.129492	8.11483e-80	1.69711e-77	0.0213468
cg23279522	kgp1511880	chr2	66659347	66659398	+	chr2	66655492	66655492	0.245024	2.19272e-68	3.60711e-66	0.0297175
cg23363182	kgp5907848	chr2	181467137	181467187	-	chr2	181471557	181471557	0.209304	2.11245e-74	3.94649e-72	0.0250021
cg23364541	kgp2029805	chr5	1178911	1178961	-	chr5	1180908	1180908	0.0790102	1.2809e-19	4.04338e-18	0.0104662
cg23489630	rs6509146	chr19	44645078	44645128	+	chr19	44646572	44646572	-0.241662	6.86865e-117	2.63219e-114	0.0330566
cg23918490	rs4749628	chr10	31152965	31153015	-	chr10	31152916	31152916	-0.117216	7.10127e-83	1.58433e-80	0.0253441
cg24146288	kgp8924944	chr15	42302341	42302392	+	chr15	42302437	42302437	-0.110017	3.7434e-63	5.44655e-61	0.024049
cg24264962	kgp2478394	chr3	31958602	31958652	-	chr3	31958712	31958712	-0.10585	8.68546e-93	2.33884e-90	0.0425972
cg24345715	kgp7570526	chr19	13898672	13898723	+	chr19	13898560	13898560	-0.143971	2.50171e-57	3.18961e-55	0.0343635
cg24441899	kgp4474968	chr7	4244372	4244422	+	chr7	4242338	4242338	-0.093882	8.8978e-25	3.69741e-23	0.012362
cg24471576	kgp8093508	chr10	77118734	77118784	+	chr10	77119065	77119065	-0.105309	6.33024e-72	1.11454e-69	0.0181313
cg24504864	kgp7125440	chr2	85665001	85665052	-	chr2	85668274	85668274	-0.102838	2.4174e-31	1.34261e-29	0.0127542
cg24813704	rs6938690	chr6	32800548	32800599	+	chr6	32831461	32831461	0.110428	1.33099e-36	9.01961e-35	0.0106808
cg24872692	kgp1501130	chr22	25155976	25156026	-	chr22	25171387	25171387	0.109306	4.75298e-88	1.17942e-85	0.011343
cg25063631	kgp2664458	chr7	155025450	155025500	-	chr7	155025408	155025408	0.136501	3.53436e-129	1.67296e-126	0.0299747
cg25090994	kgp4375478	chr2	233404427	233404477	-	chr2	233398215	233398215	-0.0874246	2.79955e-68	4.59734e-66	0.00999969
cg25146100	rs138845	chr22	50158010	50158061	-	chr22	50185192	50185192	-0.100387	3.63878e-28	1.76351e-26	0.0098354
cg25211403	kgp5538288	chr21	46975897	46975947	+	chr21	46976111	46976111	0.167306	1.58883e-68	2.62469e-66	0.0311251
cg25638443	rs4762901	chr12	22435425	22435475	-	chr12	22438424	22438424	-0.206975	2.62248e-125	1.17073e-122	0.0259601
cg25643088	rs6445538	chr3	52874275	52874326	-	chr3	52874288	52874288	-0.123381	8.13625e-92	2.16129e-89	0.0334467
cg25734089	kgp8567827	chr19	46969869	46969919	-	chr19	46976562	46976562	0.194619	3.84249e-74	7.13329e-72	0.0221307
cg25817165	kgp2733258	chr18	72167163	72167213	-	chr18	72170006	72170006	-0.219773	1.06054e-121	4.43201e-119	0.0277578
cg25825726	kgp2922028	chr19	6230458	6230509	+	chr19	6270400	6270400	-0.116447	2.57149e-59	3.42411e-57	0.0109905
cg25925210	rs1863704	chr2	219576383	219576433	+	chr2	219562675	219562675	-0.174452	9.93867e-75	1.8761e-72	0.0183204
cg25932869	kgp6185673	chr7	102107687	102107738	-	chr7	102110890	102110890	-0.378351	1.1109e-154	7.54987e-152	0.0470541
cg26039829	rs4397403	chr8	22132876	22132927	-	chr8	22172702	22172702	0.172726	3.69301e-90	9.50965e-88	0.0163106
cg26073856	rs4834770	chr4	120243555	120243605	+	chr4	120241849	120241849	-0.104798	1.34714e-78	2.74781e-76	0.0141352
cg26124318	kgp4791661	chr8	38965121	38965172	+	chr8	38915604	38915604	0.0639497	1.11805e-09	1.66907e-08	0.00591626
cg26240274	rs10375	chr20	55745662	55745712	-	chr20	55745681	55745681	0.100889	1.09716e-117	4.25997e-115	0.02861
cg26286839	kgp5643452	chr5	79378905	79378956	-	chr5	79387069	79387069	-0.0826812	1.65463e-17	4.5859e-16	0.00919148
cg26371521	rs6903208	chr6	110222816	110222866	-	chr6	110222925	110222925	-0.245987	4.04963e-167	3.44273e-164	0.102585
cg26446133	kgp2733258	chr18	72167137	72167187	-	chr18	72170006	72170006	-0.123626	6.02768e-93	1.62594e-90	0.0155956
cg26585320	kgp10263281	chr13	22275925	22275975	+	chr13	22279516	22279516	-0.121722	4.05049e-53	4.64502e-51	0.0148682
cg26627705	rs1158603	chr2	89060884	89060934	+	chr2	88999476	88999476	-0.124725	1.43274e-103	4.4866e-101	0.0113134
cg26841647	kgp1047810	chr17	79010918	79010968	-	chr17	79011446	79011446	0.12884	2.66982e-53	3.07663e-51	0.0212475
cg26850624	rs12188164	chr5	429509	429560	-	chr5	428236	428236	-0.121311	4.85463e-73	8.77027e-71	0.0168724
cg26922917	rs884943	chr12	131622583	131622634	+	chr12	131622506	131622506	0.143311	5.85015e-31	3.19156e-29	0.0417331
cg26955980	kgp10263281	chr13	22252767	22252817	-	chr13	22279516	22279516	-0.158106	5.46494e-51	5.89792e-49	0.0155149
cg27172488	rs13307078	chr7	157219449	157219500	-	chr7	157216837	157216837	0.108272	3.57574e-34	2.21095e-32	0.0137262
cg27200895	kgp1050946	chr4	7763653	7763703	-	chr4	7763405	7763405	0.104077	4.47833e-60	6.07133e-58	0.0182364
cg27215916	rs9297594	chr8	120218354	120218404	+	chr8	120218302	120218302	0.119339	1.50002e-105	4.80266e-103	0.0741495
cg27316956	kgp8763922	chr6	152958849	152958899	-	chr6	152989136	152989136	-0.123175	9.3738e-63	1.35093e-60	0.0119411
cg27342210	kgp3074556	chr10	102482086	102482136	+	chr10	102476019	102476019	-0.104764	4.39823e-55	5.31279e-53	0.0120379
cg27419024	kgp3671157	chr3	148360735	148360785	-	chr3	148360988	148360988	0.101866	1.30427e-29	6.71636e-28	0.0201978
cg27546431	kgp2243138	chr17	1372701	1372752	-	chr17	1356602	1356602	-0.173573	1.9542e-83	4.42703e-81	0.017913
cg27618369	rs2080501	chr16	49636483	49636533	+	chr16	49643566	49643566	-0.147449	2.21712e-81	4.78555e-79	0.0166313
cg27172488	rs13307078	7	157219500	157219549	-	7	157216837	157216837	0.108272	3.57574e-34	2.21095e-32	0.0137262
cg27200895	kgp1050946	4	7763704	7763753	-	4	7763405	7763405	0.104077	4.47833e-60	6.07133e-58	0.0182364
cg27215916	rs9297594	8	120218305	120218354	+	8	120218302	120218302	0.119339	1.5e-105	4.8027e-103	0.0741495
cg27316956	kgp8763922	6	152958900	152958949	-	6	152989136	152989136	-0.123175	9.3738e-63	1.35093e-60	0.0119411
cg27342210	kgp3074556	10	102482037	102482086	+	10	102476019	102476019	-0.104764	4.39823e-55	5.31279e-53	0.0120379
cg27419024	kgp3671157	3	148360786	148360835	-	3	148360988	148360988	0.101866	1.30427e-29	6.71636e-28	0.0201978
cg27546431	kgp2243138	17	1372752	1372801	-	17	1356602	1356602	-0.173573	1.9542e-83	4.42703e-81	0.017913
cg27618369	rs2080501	16	49636434	49636483	+	16	49643566	49643566	-0.147449	2.21712e-81	4.78555e-79	0.0166313
