# Supplementary material for: Genetic variants influence on the placenta regulatory landscape
Source: PLoS Genet. 2018 Nov 19;14(11):e1007785. doi: 10.1371/journal.pgen.1007785 (PMC6277118; doi:10.1371/journal.pgen.1007785)
Supplement: S10 Table — π1 was calculated for each available sample from the GTEx database as a measure of similarity between these tissues and placenta. (XLSX) [file pgen.1007785.s022.xlsx]

## Sheet: T10_Gtex_pi1
Overlap between Placenta specific eQTLs and eQTLs from GTEX tissues
Tissue
Cells_Transformed_fibroblasts_Analysis	0.688886
Adipose_Subcutaneous_Analysis	0.683472
Adrenal_Gland_Analysis	0.667887
Lung_Analysis	0.666277
Heart_Left_Ventricle_Analysis	0.662488
Nerve_Tibial_Analysis	0.650917
Artery_Tibial_Analysis	0.649073
Pancreas_Analysis	0.648789
Colon_Sigmoid_Analysis	0.641186
Esophagus_Muscularis_Analysis	0.635899
Whole_Blood_Analysis	0.632721
Esophagus_Mucosa_Analysis	0.631077
Stomach_Analysis	0.630028
Skin_Not_Sun_Exposed_Suprapubic_Analysis	0.626804
Muscle_Skeletal_Analysis	0.625804
Skin_Sun_Exposed_Lower_leg_Analysis	0.608868
Adipose_Visceral_Omentum_Analysis	0.603233
Artery_Coronary_Analysis	0.598759
Artery_Aorta_Analysis	0.566006
Brain_Caudate_basal_ganglia_Analysis	0.562806
Small_Intestine_Terminal_Ileum_Analysis	0.56137
Spleen_Analysis	0.561172
Vagina_Analysis	0.560158
Heart_Atrial_Appendage_Analysis	0.556032
Brain_Hypothalamus_Analysis	0.555741
Esophagus_Gastroesophageal_Junction_Analysis	0.55134
Colon_Transverse_Analysis	0.534979
Brain_Hippocampus_Analysis	0.531723
Brain_Putamen_basal_ganglia_Analysis	0.531507
Prostate_Analysis	0.523223
Breast_Mammary_Tissue_Analysis	0.517017
Liver_Analysis	0.513539
Brain_Frontal_Cortex_BA9_Analysis	0.512312
Testis_Analysis	0.506886
Ovary_Analysis	0.496421
Brain_Nucleus_accumbens_basal_ganglia_Analysis	0.487459
Pituitary_Analysis	0.484401
Thyroid_Analysis	0.475043
Brain_Cortex_Analysis	0.463525
Brain_Cerebellum_Analysis	0.423314
Cells_EBV-transformed_lymphocytes_Analysis	0.420593
Brain_Anterior_cingulate_cortex_BA24_Analysis	0.400638
Uterus_Analysis	0.373026
Brain_Cerebellar_Hemisphere_Analysis	0.318464
