# Supplementary material for: Genetic variants influence on the placenta regulatory landscape
Source: PLoS Genet. 2018 Nov 19;14(11):e1007785. doi: 10.1371/journal.pgen.1007785 (PMC6277118; doi:10.1371/journal.pgen.1007785)
Supplement: S11 Table — (XLSX) [file pgen.1007785.s023.xlsx]

## Sheet: T11_eqtl_placenta_only
List of eQTLs unique to placenta
geneID	chr	start	stop	strand	n_variant_tested	dist	SNPID	chr_snp	start_snp	stop_snp	nominal_PV	regression_slope	adj_PV	adj_PV_num	FDR	score	gene_name
NM_025139	2	232063342	232209912	+	1168	-294271	kgp3376166	2	231769071	231769071	1.81092e-06	0.197087	0.000999001	0.00224402	0.0368897	0.0150741	ARMC9
NM_001017971	5	81601166	81614146	+	933	-29899	kgp9553579	5	81571267	81571267	2.08638e-08	0.387942	0.000999001	4.08232e-05	0.00132123	0.0375939	ATP6AP1L
NR_024049	16	11913694	11922689	-	1564	0	kgp7336893	16	11916631	11916631	7.00571e-07	0.302539	0.000999001	0.000923054	0.0182621	0.428501	BCAR4
NM_001143960	2	61372243	61391964	+	722	-1424	rs11498	2	61370819	61370819	9.87697e-22	0.644414	0.000999001	2.08145e-17	1.71868e-14	0.0887301	C2orf74
NM_152765	8	67405491	67430757	+	511	-23607	kgp4022063	8	67381884	67381884	3.92798e-14	0.359989	0.000999001	9.26784e-11	1.64319e-08	0.0357508	C8orf46
NM_001082534	17	49707675	50237377	-	1134	0	rs12603060	17	49837019	49837019	6.12898e-09	0.837782	0.000999001	1.19185e-05	0.000455013	1.20811	CA10
NM_178329	3	46283872	46308196	+	879	-39588	rs3136667	3	46244284	46244284	1.47974e-07	0.268153	0.002997	0.000715824	0.0148509	0.0249539	CCR3
NM_016352	7	129932974	129964019	+	969	0	kgp3648756	7	129949082	129949082	3.00276e-07	0.481128	0.000999001	0.000777722	0.0158466	0.683122	CPA4
NM_001898	20	23728191	23731574	-	1051	-290028	kgp19359475	20	24021602	24021602	3.89895e-09	0.493144	0.002997	0.00194065	0.0327879	0.0379221	CST1
NR_027695	21	39578250	39580736	+	1322	-39290	kgp13227056	21	39538960	39538960	1.83739e-14	0.547488	0.000999001	3.27322e-08	2.96539e-06	0.0517533	DSCR10
NM_001080426	1	167064087	167098402	+	1155	0	kgp15161806	1	167077883	167077883	2.12262e-06	0.143885	0.001998	0.00235806	0.0382775	0.199636	DUSP27
NM_138961	11	124623021	124632223	-	1261	0	kgp13073750	11	124631808	124631808	1.19814e-07	0.401064	0.000999001	0.000206063	0.00521473	0.575596	ESAM
NM_001142800	6	64429876	66417118	-	1387	0	kgp12532691	6	66162772	66162772	1.46424e-07	0.268683	0.004995	0.00212646	0.0353594	0.373921	EYS
NM_001137610	8	12283126	12293852	-	1370	547790	kgp20290595	8	11735336	11735336	1.20552e-08	0.160528	0.001998	0.000555907	0.0119182	0.0120039	FAM86B2
NM_012182	15	60296421	60298142	+	1344	-734680	rs12443328	15	59561741	59561741	1.42622e-06	0.114854	0.000999001	0.00217235	0.0360189	0.0081969	FOXB1
NM_005266	1	147228332	147245484	-	490	0	kgp1391681	1	147233677	147233677	1.80015e-08	0.307144	0.000999001	2.38713e-05	0.000832184	0.442746	GJA5
NM_000853	22	24376141	24384284	-	1066	83877	rs113413	22	24292264	24292264	3.61778e-08	1.37057	0.000999001	0.000133545	0.0036239	0.120454	GSTT1
NM_014362	2	191069361	191184771	-	745	-20207	kgp7357622	2	191204978	191204978	1.45413e-09	0.173063	0.000999001	2.7611e-06	0.000131676	0.0174543	HIBCH
NM_002125	6	32485163	32498006	-	4014	-75802	kgp968234	6	32573808	32573808	6.12979e-14	2.2191	0.000999001	1.95302e-09	2.55395e-07	0.197501	HLA-DRB5
NM_020995	16	72097125	72111144	+	728	353381	kgp16309591	16	72464525	72464525	2.2701e-11	0.517682	0.000999001	1.34813e-05	0.000502074	0.0405017	HPR
NM_006042	17	13399006	13505244	-	1824	848161	rs8072823	17	12550845	12550845	2.75131e-07	0.192444	0.000999001	0.000667972	0.014009	0.0139001	HS3ST3A1
NM_000864	1	23518389	23521222	-	1053	146468	rs10489564	1	23371921	23371921	1.04041e-09	0.346547	0.000999001	5.17954e-06	0.000225096	0.0291283	HTR1D
NR_002774	12	13153376	13157762	+	1431	17847	kgp5791819	12	13175609	13175609	3.92141e-13	0.229831	0.000999001	7.49425e-09	8.14225e-07	0.0234768	HTR7P1
NM_003471	3	155860751	156256927	+	996	0	kgp8819565	3	156009614	156009614	1.21007e-06	0.252604	0.002997	0.00111342	0.0211975	0.356706	KCNAB1
NR_023342	21	31992946	31993169	+	1005	977759	kgp8884273	21	32970928	32970928	1.52813e-10	0.390546	0.00699301	0.00314495	0.0478363	0.0269603	KRTAP20-4
NM_020129	19	40194946	40200087	+	950	0	kgp12454921	19	40199914	40199914	3.48384e-12	0.649487	0.000999001	2.40956e-08	2.26092e-06	0.93701	LGALS14
NM_005768	12	7085348	7125842	-	1220	-186588	kgp2233569	12	7312430	7312430	2.67898e-07	0.31427	0.000999001	0.00051057	0.0111615	0.0256052	LPCAT3
NM_024727	3	169557029	169587660	-	937	-696951	kgp18111379	3	170284611	170284611	1.77764e-09	0.193726	0.001998	0.00105059	0.0202744	0.0141067	LRRC31
NM_001160354	8	143781529	143785582	+	1249	-1905	kgp11189509	8	143779624	143779624	2.34412e-08	0.520162	0.000999001	6.06345e-05	0.00184846	0.0687384	LY6K
NM_024641	6	96025413	96057326	+	782	0	kgp3740328	6	96029987	96029987	1.27954e-08	0.131949	0.000999001	1.10408e-05	0.000427147	0.190281	MANEA
NM_004897	10	89264223	89313168	+	809	-11760	kgp3233512	10	89252463	89252463	1.09233e-07	0.759063	0.000999001	0.000159128	0.00419216	0.0806477	MINPP1
NR_031707	10	105154010	105154158	-	777	-20973	kgp11053561	10	105175131	105175131	3.29657e-10	1.88483	0.000999001	1.43357e-06	7.42476e-05	0.189395	MIR1307
NM_170784	20	10385833	10414866	-	1420	793157	rs6039524	20	9592676	9592676	2.8054e-07	0.134911	0.000999001	0.00037098	0.00854289	0.00984693	MKKS
NM_203462	4	6709435	6711606	-	2384	-416299	kgp4578544	4	7127905	7127905	4.05093e-07	0.0890462	0.001998	0.00181218	0.0313042	0.00666648	MRFAP1L1
NM_031901	1	150266269	150280818	+	372	178897	rs34001546	1	150459715	150459715	1.02741e-05	0.154273	0.002997	0.00295643	0.0454231	0.0121762	MRPS21
NM_001145809	19	50706885	50813801	+	1389	-52262	rs28408383	19	50654623	50654623	1.71003e-08	0.746708	0.00799201	0.00306661	0.0468172	0.0655141	MYH14
NM_001037675	1	144614959	144828810	+	123	100801	kgp8874127	1	144929611	144929611	6.4289e-09	0.182995	0.000999001	2.17858e-06	0.000106895	0.015882	NBPF9
NM_203458	1	145209111	145285911	+	124	97328	kgp2087890	1	145383239	145383239	2.54126e-16	0.968735	0.000999001	1.8679e-13	6.06543e-11	0.0843415	NOTCH2NL
NM_021229	12	96051584	96184536	-	1315	-6577	rs17024694	12	96191113	96191113	1.80446e-06	0.43335	0.003996	0.0017167	0.0299955	0.0478126	NTN4
NM_001005277	5	180794288	180795224	+	612	-567772	kgp5636272	5	180226516	180226516	7.18863e-08	0.103119	0.002997	0.000660943	0.0139121	0.0076746	OR4F16
NM_001005221	5	180794288	180795224	+	612	-567772	kgp5636272	5	180226516	180226516	7.18863e-08	0.103119	0.001998	0.00070745	0.0146983	0.00766848	OR4F29
NM_001005224	5	180794288	180795224	+	612	-567772	kgp5636272	5	180226516	180226516	7.18863e-08	0.103119	0.001998	0.0010585	0.0203802	0.00762426	OR4F3
NM_001005567	11	5363816	5364754	-	1851	-92844	rs986772	11	5457598	5457598	6.71698e-07	0.658266	0.002997	0.00272357	0.0427546	0.0550869	OR51B5
NM_001001991	11	35453378	35547176	-	1477	989506	rs17881482	11	34463872	34463872	1.16656e-06	0.333703	0.000999001	0.0014388	0.0260371	0.0235433	PAMR1
NM_018918	5	140743898	140892546	+	1060	666903	kgp22267220	5	141559449	141559449	9.39219e-07	0.0938575	0.001998	0.00225831	0.0370404	0.00673962	PCDHGA5
NM_002861	17	79862092	79869294	-	1159	0	kgp14101426	17	79868618	79868618	4.30288e-09	0.3709	0.000999001	3.1093e-05	0.00105468	0.534531	PCYT2
NM_017990	16	70147529	70195184	+	543	481350	rs9934599	16	70676534	70676534	4.76741e-06	0.234244	0.003996	0.00280463	0.0436477	0.0171212	PDPR
NM_002652	7	142829174	142836834	+	823	0	rs9986765	7	142835239	142835239	1.5854e-07	0.843363	0.000999001	0.000401806	0.00914346	1.20559	PIP
NM_017739	1	46654354	46664121	-	644	-262982	rs942256	1	46927103	46927103	3.61231e-07	0.125468	0.000999001	0.000192336	0.00492776	0.0100041	POMGNT1
NR_003129	6	32146232	32148567	+	5131	0	rs3130349	6	32147696	32147696	2.4374e-12	0.376494	0.000999001	4.20005e-08	3.62607e-06	0.543164	RNF5P1
NM_206998	11	62063754	62066536	-	826	-857234	kgp12689101	11	62923770	62923770	2.68815e-12	0.0706785	0.00599401	0.00249496	0.0399972	0.00496664	SCGB1D4
NM_017515	11	107661720	107729914	-	869	0	kgp9097050	11	107725171	107725171	1.29332e-06	0.230812	0.000999001	0.00167485	0.0293709	0.323211	SLC35F2
NM_001145250	2	175199821	175202268	+	989	-873031	rs16861732	2	174326790	174326790	6.42322e-08	0.109799	0.000999001	0.0011078	0.0211184	0.0078569	SP9
NM_194285	11	18627949	18656020	-	1111	-1716	kgp10597422	11	18657736	18657736	4.47972e-07	0.0902382	0.000999001	0.000431801	0.00972646	0.0119964	SPTY2D1
NR_027486	17	60342069	60353016	-	701	739462	kgp2920905	17	59602607	59602607	2.86169e-07	0.0935643	0.000999001	0.00153345	0.0273391	0.00673439	TBC1D3P2
NR_026580	13	114239003	114295786	+	1086	-50889	rs2260728	13	114188114	114188114	2.54867e-06	0.119658	0.001998	0.00278144	0.0433803	0.0105622	TFDP1
NM_032361	5	175386536	175395545	-	1192	29045	kgp6944864	5	175357491	175357491	2.38461e-06	0.302445	0.001998	0.00220642	0.0364375	0.0283579	THOC3
NM_024795	2	228226874	228244022	-	1234	-402512	kgp9839630	2	228646534	228646534	1.06714e-11	0.558654	0.000999001	1.93082e-05	0.000693176	0.0432581	TM4SF20
NM_003281	1	201372895	201390874	-	1358	0	kgp2614073	1	201375371	201375371	3.82388e-08	0.0608586	0.000999001	4.87874e-05	0.0015359	0.0876655	TNNI1
NM_031945	17	79609349	79615778	+	1183	2281	rs8477	17	79618059	79618059	4.60423e-14	0.329785	0.000999001	2.16473e-10	3.47063e-08	0.0426451	TSPAN10
NM_003316	21	38455247	38575406	+	1281	0	rs2835635	21	38528866	38528866	1.378e-07	0.138428	0.000999001	0.000215253	0.00543777	0.198623	TTC3
NM_001145441	7	72023729	72298813	-	674	0	rs7792924	7	72252931	72252931	9.50031e-26	0.444666	0.000999001	1.12903e-20	2.96627e-17	0.641517	TYW1B
NM_207333	19	53379426	53394599	-	1581	-6161	rs3810115	19	53400760	53400760	3.56327e-14	0.203822	0.000999001	2.50376e-10	3.93254e-08	0.0233572	ZNF320
