# Supplementary material for: Genetic variants influence on the placenta regulatory landscape
Source: PLoS Genet. 2018 Nov 19;14(11):e1007785. doi: 10.1371/journal.pgen.1007785 (PMC6277118; doi:10.1371/journal.pgen.1007785)
Supplement: S12 Table — The outcome of the validation using a targeted approach for selected mQTL candidate found in our and Do et al. studies. (XLSX) [file pgen.1007785.s024.xlsx]

## Sheet: T12_Bis-seq summary
Illumnia 450K probes	Potential technical issue with the 450K probe	Genes in 150 kb window	mQTL score (rank)	Strongest hap-ASM SNP	Stongest hap-ASM difference (Alt. vs ref. allele)	Nb het. samples	Nb samples with hap-ASM
cg21359558 cg24813704	None	TAP2, PSMB8, PSMD8-AS1, TAP1, HLA-DOB, PSMB8	0.009 (1900) 0.01 (1462)	rs1800454	0.579	9	2 positive hap-ASM
cg15548566	None	LOC01848, MAN2A1	0.0226 (408)	rs133604361	0.5166	19	11 positive hap-ASM
cg25932869	None	LRWD1	0.046 (82)	rs11761361	0.517	21	19 positive hap-ASM
cg05197508	rs9315244 in probe ( 14 bp from CpG)	STARD13, RCF3	Excluded	rs9538523	0.5936	12	4 positive hap-ASM 2 negative hap-ASM
cg24900164	rs13254997 in probe (7 bp from CpG)	CLDN23	Excluded	rs13254997	0.512	20	7 positive hap-ASM 2 negative hap-ASM
cg23990334	rs76673287 in probe (19 bp from CpG)	TRAPPC9, PEG13	Excluded	rs9324517	0.6967	17	8 positive hap-ASM
cg15611131	Multi-alignement of the probe sequence	TPTE2P5, SUGT1P3, ELF1	Excluded	rs9525427	0.6054	20	9 positive hap-ASM
