# Supplementary material for: Genetic variants influence on the placenta regulatory landscape
Source: PLoS Genet. 2018 Nov 19;14(11):e1007785. doi: 10.1371/journal.pgen.1007785 (PMC6277118; doi:10.1371/journal.pgen.1007785)
Supplement: S13 Table — (XLSX) [file pgen.1007785.s025.xlsx]

## Sheet: T13_Full list of mQTLs flagged
List of mQTLs after permutation selection
cpgID	SNPID	chr	start	stop	strand	n_variant_tested	dist	chr_snp	start_snp	stop_snp	nominal_PV	regression_slope	adj_PV	adj_PV_num	FDR	score	Flag
cg00000658	rs11145996	chr9	139997874	139997924	R	133	-6367	chr9	140004341	140004341	2.35033e-07	-0.0122259	0.000999001	6.12802e-05	0.000490774	0.00139509
cg00000714	rs17305311	chr19	54695678	54695728	F	205	9963	chr19	54705641	54705641	4.33498e-05	-0.0102826	0.004995	0.00986382	0.0452058	0.00106636
cg00000957	kgp6728533	chr1	5937252	5937303	F	189	27926	chr1	5965179	5965179	5.74586e-07	-0.0134904	0.001998	0.000571883	0.00376761	0.00131279
cg00001269	rs4811035	chr20	48958954	48959004	R	193	-447	chr20	48959501	48959501	1.18959e-07	-0.0189703	0.000999001	4.72823e-05	0.000386309	0.00310511
cg00001510	rs2304523	chr19	54746895	54746946	R	221	35688	chr19	54711258	54711258	2.21281e-10	0.019969	0.000999001	6.08142e-08	7.51955e-07	0.00190496	cross-reactive probe
cg00001593	kgp5428069	chr1	170490384	170490434	R	93	-56793	chr1	170547277	170547277	1.09258e-07	-0.0585744	0.000999001	3.83395e-05	0.000318279	0.00534892	gap-probe
cg00001687	rs164746	chr16	89761660	89761711	F	256	-52593	chr16	89709019	89709019	4.28409e-05	0.002424	0.011988	0.00667945	0.0325685	0.000215729
cg00002145	kgp524259	chr2	238249486	238249536	R	179	-14637	chr2	238264223	238264223	1.02241e-09	0.0296127	0.000999001	3.45088e-07	3.89027e-06	0.0030874
cg00002190	kgp20182689	chr8	19555033	19555083	F	300	129883	chr8	19684916	19684916	1.34049e-14	-0.0477291	0.000999001	3.59201e-07	4.0398e-06	0.00405362
cg00002749	kgp11748019	chr17	57839488	57839539	R	63	38573	chr17	57800966	57800966	1.53244e-08	-0.0357712	0.000999001	2.22717e-06	2.24743e-05	0.00338723	gap-probe
cg00002769	rs4395073	chr16	90002568	90002619	R	214	-14	chr16	90002682	90002682	2.06883e-26	0.0276614	0.000999001	1.08516e-20	3.64409e-19	0.00997674
cg00002837	rs2057968	chr1	44513308	44513359	R	136	-2288	chr1	44515696	44515696	2.00522e-22	0.040784	0.000999001	3.9985e-18	1.15173e-16	0.00527177
cg00003091	kgp9669559	chr4	1715004	1715054	F	132	27146	chr4	1742150	1742150	1.55008e-24	0.0137494	0.000999001	3.59845e-19	1.10445e-17	0.00134678
cg00003625	kgp8937043	chr17	48912493	48912544	R	148	-2590	chr17	48915183	48915183	1.23995e-10	-0.0314156	0.000999001	4.6861e-08	5.87176e-07	0.0039968
cg00003722	kgp3073089	chr10	4500434	4500484	F	222	12053	chr10	4512487	4512487	1.34774e-06	0.0268835	0.001998	0.000464998	0.0031257	0.00285185
cg00003818	rs7254151	chr19	17336475	17336526	R	171	-329	chr19	17336904	17336904	6.22748e-16	0.022811	0.000999001	3.04292e-12	5.73692e-11	0.0039315	SNP_Probe
cg00004073	kgp669297	chr2	237027542	237027592	R	143	-3141	chr2	237030783	237030783	8.64895e-76	-0.285922	0.000999001	1.63976e-65	2.52134e-63	0.0355053	gap-probe
cg00004089	rs2429452	chr17	74678786	74678836	R	182	-66128	chr17	74745014	74745014	5.10201e-11	0.0247695	0.000999001	4.60841e-08	5.77776e-07	0.00223161
cg00004105	kgp2488117	chr10	100022608	100022658	F	190	1349	chr10	100023957	100023957	2.78631e-16	-0.0247507	0.000999001	2.42146e-13	4.99298e-12	0.0034335
cg00004207	rs2037875	chr2	38977251	38977301	R	121	-3571	chr2	38980922	38980922	3.31386e-05	-0.00367666	0.003996	0.00348238	0.0186381	0.00044103
cg00004421	rs4968212	chr17	7475029	7475079	R	170	6864	chr17	7468216	7468216	2.4699e-08	0.0323655	0.000999001	8.21009e-06	7.61665e-05	0.00366332
cg00004608	kgp10245967	chr6	134272413	134272463	R	145	-126323	chr6	134398836	134398836	2.26184e-20	-0.0320271	0.000999001	4.48765e-17	1.21115e-15	0.0027265
cg00004667	kgp2238828	chr1	16292696	16292746	R	128	32934	chr1	16259813	16259813	3.05724e-05	-0.0168494	0.00599401	0.00389129	0.0205103	0.00158655	SNP_Probe
cg00004700	rs12614625	chr2	106013835	106013885	R	276	4034	chr2	106009852	106009852	6.75617e-09	-0.0229923	0.000999001	2.26135e-06	2.27943e-05	0.00276909
cg00004771	rs12193019	chr6	72294826	72294876	F	140	5708	chr6	72300534	72300534	2.95776e-15	-0.0448964	0.000999001	1.92148e-11	3.38192e-10	0.00519035	cross-reactive probe
cg00004771	rs12193019	chr6	72294826	72294876	F	140	5708	chr6	72300534	72300534	2.95776e-15	-0.0448964	0.000999001	1.92148e-11	3.38192e-10	0.00519035	SNP_Probe
cg00004773	kgp643212	chr12	76722955	76723005	F	118	-18749	chr12	76704157	76704157	2.02473e-05	0.0292577	0.002997	0.00263652	0.0146279	0.00293015
cg00004818	kgp4930146	chr4	178364146	178364196	F	238	657	chr4	178364803	178364803	4.92368e-43	0.0845998	0.000999001	6.65663e-37	4.56281e-35	0.013034
cg00005215	kgp4974578	chr18	61223327	61223377	R	142	18428	chr18	61204950	61204950	2.46708e-05	-0.0184683	0.002997	0.00296408	0.0162063	0.00184988
cg00005297	kgp10540174	chr4	3465317	3465367	R	174	3468	chr4	3461900	3461900	1.70794e-05	-0.0298609	0.003996	0.00393328	0.0206957	0.00358725
cg00005622	kgp2781486	chr8	145180353	145180403	R	60	8545	chr8	145171859	145171859	7.9534e-06	-0.078147	0.000999001	0.000409185	0.00278439	0.00860781
cg00005740	rs6650254	chr13	24079368	24079419	R	231	1694	chr13	24077725	24077725	1.13983e-05	-0.0287338	0.001998	0.00249419	0.013944	0.00381025
cg00006867	kgp19966656	chr15	90066806	90066856	F	183	141899	chr15	90208705	90208705	3.72829e-10	-0.0830727	0.000999001	8.09517e-07	8.69013e-06	0.00700268	SNP_Probe
cg00007215	rs9892363	chr17	21416231	21416281	R	71	7875	chr17	21408407	21408407	1.38811e-49	0.0899371	0.000999001	2.37699e-43	2.01894e-41	0.0100245	cross-reactive probe
cg00007221	kgp11043525	chr1	43999020	43999070	F	106	22693	chr1	44021713	44021713	8.0931e-05	0.0104364	0.004995	0.00564665	0.0282446	0.00101114
cg00007239	rs4691139	chr4	165877045	165877095	F	171	31676	chr4	165908721	165908721	1.44857e-07	0.0281715	0.000999001	3.87854e-05	0.000321686	0.0027175
cg00007420	kgp6255884	chr6	99796682	99796732	R	151	-3919	chr6	99800701	99800701	9.42429e-05	-0.011168	0.00799201	0.00991547	0.0453951	0.00128848
cg00007675	rs7827663	chr8	37606529	37606579	R	91	-3877	chr8	37610506	37610506	6.76631e-06	0.0247036	0.001998	0.000679072	0.00439612	0.0029764
cg00007800	kgp1267260	chr1	1838468	1838518	R	127	-20563	chr1	1859131	1859131	6.7431e-07	-0.0166952	0.000999001	6.73772e-05	0.000535532	0.00168016
cg00007810	rs10875861	chr12	49113688	49113738	R	89	15799	chr12	49097940	49097940	3.81398e-67	0.167392	0.000999001	1.33449e-57	1.71117e-55	0.0173143	SNP_Probe
cg00007810	rs10875861	chr12	49113688	49113738	R	89	15799	chr12	49097940	49097940	3.81398e-67	0.167392	0.000999001	1.33449e-57	1.71117e-55	0.0173143	cross-reactive probe
cg00007987	rs11671023	chr19	56156429	56156480	F	215	-1836	chr19	56154545	56154545	1.72273e-05	0.00828899	0.002997	0.0039716	0.0208708	0.00107977	SNP_Probe
cg00008488	kgp8419343	chr5	175199865	175199915	R	167	-139142	chr5	175339107	175339107	1.34959e-10	0.0152093	0.000999001	6.49506e-08	8.00516e-07	0.00128421
cg00008564	rs200969	chr6	27830391	27830441	F	167	29062	chr6	27859453	27859453	3.24732e-06	0.0141282	0.001998	0.000309969	0.00216512	0.00137173
cg00008629	kgp18542680	chr9	115093611	115093661	R	84	1697	chr9	115091965	115091965	2.22622e-14	-0.0840676	0.000999001	4.81324e-11	8.16965e-10	0.0113028
cg00008810	rs1288628	chr1	53924713	53924763	R	174	-1224	chr1	53926037	53926037	3.28184e-09	0.0192187	0.000999001	1.22083e-06	1.27873e-05	0.00270244
cg00009053	kgp6479135	chr11	61283815	61283865	R	70	-79063	chr11	61362978	61362978	1.12391e-05	0.013203	0.001998	0.000795443	0.00507064	0.00116475
cg00009349	rs12884608	chr14	22674499	22674549	R	240	42366	chr14	22632184	22632184	1.54928e-11	0.0443502	0.000999001	4.73391e-08	5.92872e-07	0.00416271
cg00009421	kgp483183	chr2	44065571	44065621	F	187	-97355	chr2	43968167	43968167	4.19163e-06	-0.0194091	0.000999001	0.00067884	0.00439479	0.00168236
cg00009523	rs4270381	chr2	1165351	1165401	F	178	21145	chr2	1186496	1186496	9.3361e-144	-0.264951	0.000999001	1.7076e-123	7.41232e-121	0.0266035	gap-probe
cg00009523	rs4270381	chr2	1165351	1165401	F	178	21145	chr2	1186496	1186496	9.3361e-144	-0.264951	0.000999001	1.7076e-123	7.41232e-121	0.0266035	SNP_Probe
cg00009553	kgp16408626	chr16	61854084	61854134	F	108	-41364	chr16	61812671	61812671	4.87265e-05	0.0772717	0.00599401	0.00505536	0.0256872	0.00708234
cg00009916	kgp10812714	chr1	65613769	65613820	R	171	-25910	chr1	65639779	65639779	9.98469e-08	0.00326896	0.000999001	3.13681e-05	0.000264399	0.000321585	SNP_Probe
cg00009944	rs2839342	chr21	48017232	48017282	F	137	-1497	chr21	48015686	48015686	6.98728e-07	0.0328009	0.000999001	0.000146877	0.00109533	0.00448065
cg00010242	rs7158881	chr14	81580764	81580815	F	174	10989	chr14	81591754	81591754	4.79157e-05	-0.0216711	0.012987	0.00721704	0.0347768	0.00224802	cross-reactive probe
cg00010242	rs7158881	chr14	81580764	81580815	F	174	10989	chr14	81591754	81591754	4.79157e-05	-0.0216711	0.012987	0.00721704	0.0347768	0.00224802	SNP_Probe
cg00010654	rs11211066	chr1	45476118	45476168	F	82	3654	chr1	45479772	45479772	0.000136648	0.00954706	0.00999001	0.00694962	0.0336867	0.00112449
cg00011122	kgp16429240	chr16	11438977	11439027	R	313	-95697	chr16	11534774	11534774	1.99186e-06	0.0126843	0.003996	0.00234164	0.0131983	0.00109137
cg00011513	rs533917	chr1	152484336	152484386	R	129	-33858	chr1	152518294	152518294	1.10842e-05	0.0179202	0.003996	0.00144705	0.00863767	0.0017033
cg00011616	kgp554138	chr17	75672422	75672473	F	343	-146603	chr17	75525771	75525771	1.0072e-06	-0.0213054	0.000999001	0.000470054	0.00315555	0.0017854
cg00011754	rs2102916	chr3	14584788	14584838	F	266	-15006	chr3	14569733	14569733	3.77951e-05	-0.0133003	0.00899101	0.00858532	0.0402664	0.0013274
cg00011994	rs9380196	chr6	30711854	30711905	R	370	-65694	chr6	30777648	30777648	5.35853e-16	0.00982902	0.000999001	2.03682e-12	3.89275e-11	0.000886073	cross-reactive probe
cg00012123	kgp2428556	chr5	667619	667669	F	82	-5714	chr5	661856	661856	3.66679e-25	-0.114295	0.000999001	4.29179e-15	1.01173e-13	0.0132117	SNP_Probe
cg00012123	kgp2428556	chr5	667619	667669	F	82	-5714	chr5	661856	661856	3.66679e-25	-0.114295	0.000999001	4.29179e-15	1.01173e-13	0.0132117	gap-probe
cg00012148	rs243799	chr6	54172997	54173047	F	129	137856	chr6	54310853	54310853	1.85474e-05	0.0299528	0.001998	0.00277792	0.0153102	0.00249233
cg00012194	kgp22729820	chr22	50720288	50720338	F	137	7774	chr22	50728062	50728062	2.10154e-07	-0.0167062	0.000999001	7.80146e-05	0.00061322	0.00186364	SNP_Probe
cg00012529	kgp4542440	chr12	132896847	132896898	R	236	0	chr12	132896909	132896909	8.11491e-13	-0.0454869	0.000999001	2.98067e-09	4.26016e-08	0.0656237
cg00012638	rs9380848	chr6	39280541	39280591	F	238	22073	chr6	39302614	39302614	1.11416e-10	-0.0205609	0.000999001	5.52116e-08	6.85885e-07	0.00205564
cg00013301	kgp1272671	chr4	72894733	72894783	F	115	8585	chr4	72903318	72903318	2.01024e-23	0.0481109	0.000999001	3.45812e-18	9.99011e-17	0.00531142
cg00013441	rs1696320	chr12	123258858	123258909	R	89	-10856	chr12	123269814	123269814	1.47545e-06	-0.0428592	0.001998	0.00014711	0.001097	0.0046071
cg00013475	kgp4748018	chr2	71680720	71680771	F	156	-4663	chr2	71676009	71676009	5.19937e-05	0.00563454	0.00999001	0.00846949	0.0398087	0.000640428
cg00013618	rs1441033	chr22	22380789	22380839	R	225	1773	chr22	22379067	22379067	6.18416e-07	0.017135	0.000999001	0.000293146	0.00205811	0.00228559	SNP_Probe
cg00013655	rs4984895	chr16	628965	629016	R	109	5778	chr16	623238	623238	4.6143e-24	-0.0599869	0.000999001	1.60373e-18	4.72309e-17	0.00692517	SNP_Probe
cg00013809	rs1670377	chr7	158249661	158249711	R	138	4538	chr7	158245174	158245174	3.26349e-05	-0.02375	0.002997	0.00349895	0.0187153	0.00276765
cg00014104	kgp6860362	chr22	22220317	22220367	R	108	58111	chr22	22162257	22162257	5.8437e-06	0.02158	0.002997	0.000522805	0.00347441	0.00196032
cg00014118	kgp10964923	chr1	1935561	1935611	F	176	-4959	chr1	1930553	1930553	5.63962e-11	-0.0339567	0.000999001	4.78667e-08	5.99097e-07	0.00399051
cg00014168	rs4908898	chr1	6511877	6511928	F	121	48485	chr1	6560363	6560363	5.0635e-05	-0.0219123	0.003996	0.00441212	0.0228449	0.00198458	cross-reactive probe
cg00014333	kgp1160760	chr8	20129973	20130023	R	222	-3931	chr8	20134004	20134004	1.33323e-13	-0.0275579	0.000999001	2.35812e-10	3.75779e-09	0.00332939
cg00014377	kgp5698680	chr7	101364126	101364176	R	147	0	chr7	101364177	101364177	3.36343e-208	-0.347515	0.000999001	9.15412e-161	6.86523e-158	0.501358	gap-probe
cg00014561	rs13329802	chr16	56762906	56762956	F	199	49394	chr16	56812300	56812300	4.44022e-07	0.0186837	0.000999001	0.000142689	0.00106653	0.00172691	cross-reactive probe
cg00014667	rs9549691	chr13	113805721	113805771	F	176	55885	chr13	113861606	113861606	1.54967e-17	-0.0330875	0.000999001	8.27507e-14	1.76879e-12	0.00302692
cg00014748	kgp6973071	chr6	58777254	58777304	R	28	85204	chr6	58692101	58692101	5.57863e-07	-0.0167159	0.000999001	1.22588e-05	0.000110628	0.00147224	cross-reactive probe
cg00014786	rs2462655	chr7	6614895	6614945	R	140	-47754	chr7	6662749	6662749	2.64239e-19	-0.0420856	0.000999001	6.97403e-16	1.74009e-14	0.00390627
cg00014806	kgp9939166	chr19	2475657	2475708	F	280	-198	chr19	2475411	2475411	3.18598e-12	-0.017016	0.000999001	5.6056e-09	7.78193e-08	0.00321159	SNP_Probe
cg00014837	rs3803130	chr12	6757207	6757257	R	135	1018	chr12	6756240	6756240	9.74973e-08	0.0218571	0.000999001	4.53824e-05	0.000372019	0.00315392
cg00015286	kgp4653928	chr1	39112612	39112663	R	178	3214	chr1	39109449	39109449	4.35689e-12	0.0474883	0.000999001	2.51055e-09	3.61272e-08	0.00588025	cross-reactive probe
cg00015340	kgp10703886	chr6	19086373	19086423	R	129	-107369	chr6	19193842	19193842	4.92257e-05	0.0375395	0.011988	0.00818723	0.0386929	0.00311523
cg00016223	kgp2026402	chr6	36515006	36515057	F	111	3930	chr6	36518937	36518937	9.01327e-07	-0.00285098	0.001998	0.000115548	0.000879533	0.000344147
cg00016238	rs945652	chr1	244374015	244374066	R	315	15	chr1	244374051	244374051	1.13473e-10	0.0195355	0.000999001	2.2257e-07	2.56867e-06	0.00689516	SNP_Probe
cg00016481	rs13249915	chr8	77768303	77768354	R	99	-5860	chr8	77774263	77774263	6.8259e-10	-0.0484714	0.000999001	1.78923e-07	2.0889e-06	0.00558667
cg00016892	kgp334920	chr19	41948653	41948703	F	108	-876	chr19	41947728	41947728	7.31134e-05	0.0141004	0.003996	0.00441732	0.0228676	0.00203285
cg00017062	kgp11854335	chr15	70669498	70669548	R	176	346	chr15	70669203	70669203	1.34781e-11	0.0118165	0.000999001	9.39373e-09	1.27147e-07	0.00201915
cg00017157	kgp5290954	chr1	167127303	167127353	R	187	134	chr1	167127220	167127220	8.21436e-252	0.409179	0.000999001	1.04428e-211	2.34205e-208	0.0832908	gap-probe
cg00017203	rs6993938	chr8	145000033	145000083	F	102	11171	chr8	145011204	145011204	1.38389e-06	0.00835801	0.000999001	0.000196571	0.00143001	0.000895379
cg00017363	rs10905328	chr10	8277473	8277524	R	287	-26576	chr10	8304149	8304149	1.85257e-05	-0.0259268	0.00899101	0.005273	0.026633	0.0024771
cg00017639	rs1545471	chr15	85438982	85439032	F	224	-954	chr15	85437979	85437979	4.40151e-17	-0.0354285	0.000999001	2.31725e-13	4.78796e-12	0.00516243	SNP_Probe
cg00017639	rs1545471	chr15	85438982	85439032	F	224	-954	chr15	85437979	85437979	4.40151e-17	-0.0354285	0.000999001	2.31725e-13	4.78796e-12	0.00516243	SNP_Probe
cg00017970	rs4992499	chr1	26487737	26487787	F	138	-3487	chr1	26484201	26484201	1.774e-13	0.0200136	0.000999001	5.87584e-10	9.01105e-09	0.00245344
cg00018184	rs1050923	chr1	153519800	153519850	R	108	2679	chr1	153517172	153517172	4.77125e-05	0.0154361	0.002997	0.00344473	0.0184594	0.00191934
cg00018198	rs7563131	chr2	65297197	65297247	R	141	48977	chr2	65248271	65248271	1.40364e-06	-0.0288802	0.001998	0.000581976	0.00382702	0.00266407	gap-probe
cg00018828	kgp6619345	chr16	1245910	1245961	F	200	7996	chr16	1253907	1253907	2.03801e-05	-0.0229707	0.002997	0.00410112	0.0214559	0.00250117
cg00018896	kgp5374639	chr13	25671476	25671526	F	208	114041	chr13	25785517	25785517	9.4765e-08	0.0429898	0.000999001	4.01045e-05	0.000331768	0.00369068
cg00019085	rs542407	chr12	120933795	120933846	R	102	31839	chr12	120902007	120902007	4.5821e-08	-0.015086	0.000999001	7.08203e-06	6.63509e-05	0.00145489	SNP_Probe
cg00019196	rs4942456	chr13	46426152	46426202	R	233	-15337	chr13	46441589	46441589	3.78199e-08	0.080527	0.000999001	1.64943e-05	0.000145847	0.0083538
cg00019880	rs2960064	chr17	53832577	53832628	F	116	17600	chr17	53850178	53850178	7.51574e-12	-0.0173468	0.000999001	1.18622e-08	1.58829e-07	0.00177447	SNP_Probe
cg00019997	kgp8945947	chr7	108025517	108025567	R	147	-56758	chr7	108082375	108082375	7.57057e-13	0.044023	0.000999001	3.25503e-09	4.62972e-08	0.00402162
cg00020405	rs27588	chr5	65439470	65439520	R	87	-19790	chr5	65459360	65459360	3.02587e-18	-0.0312393	0.000999001	4.18542e-15	9.87837e-14	0.00315771
cg00020649	rs7183877	chr15	28341561	28341612	F	87	24171	chr15	28365733	28365733	1.27345e-06	-0.00344921	0.000999001	9.79262e-05	0.000755286	0.000341485	SNP_Probe
cg00020799	kgp2036187	chr12	94565042	94565092	R	280	368	chr12	94564725	94564725	4.27877e-09	0.0201885	0.000999001	4.44169e-06	4.2899e-05	0.00341382
cg00020991	kgp10804424	chr4	169930379	169930429	R	120	-3672	chr4	169934151	169934151	4.31719e-06	-0.0166378	0.000999001	0.000597822	0.00391969	0.00201882
cg00021123	kgp6138579	chr1	16945448	16945499	F	15	-112330	chr1	16833070	16833070	7.7986e-14	0.0244835	0.000999001	2.85924e-12	5.40295e-11	0.00210534
cg00021325	kgp11044509	chr14	91294412	91294462	F	165	1047	chr14	91295459	91295459	2.48909e-07	-0.0289298	0.000999001	6.08867e-05	0.000487913	0.00415718	gap-probe
cg00021532	kgp11488796	chr16	4324280	4324330	F	176	24355	chr16	4348635	4348635	2.25684e-11	-0.0165315	0.000999001	1.14732e-08	1.53834e-07	0.00163669	SNP_Probe
cg00021540	kgp1450455	chr17	75084649	75084699	F	272	-4605	chr17	75079995	75079995	1.47501e-07	-0.00558712	0.000999001	8.22789e-05	0.000643998	0.000661921
cg00021855	rs3793371	chr8	144690956	144691006	F	167	-26608	chr8	144664299	144664299	2.12104e-31	-0.0727531	0.000999001	7.23514e-26	3.1502e-24	0.00714033
cg00022024	kgp2956936	chr9	138800324	138800374	F	136	16022	chr9	138816346	138816346	2.64783e-16	0.0401521	0.000999001	5.35177e-13	1.07381e-11	0.00414715
cg00022145	kgp6168277	chr22	49452117	49452167	R	436	-94455	chr22	49546672	49546672	1.10236e-13	0.0632333	0.000999001	2.70529e-10	4.28522e-09	0.00551971
cg00022262	kgp7350660	chr12	132959564	132959614	F	265	3418	chr12	132962982	132962982	2.02368e-09	-0.0213911	0.000999001	1.92227e-06	1.95699e-05	0.00262869	cross-reactive probe
cg00022642	rs518686	chr1	231377610	231377660	F	153	-480	chr1	231377081	231377081	1.77303e-06	0.0107037	0.000999001	0.000227568	0.00163447	0.00172973	SNP_Probe
cg00022866	kgp1991393	chr11	64108440	64108490	F	108	99	chr11	64108539	64108539	6.4892e-29	-0.0462446	0.000999001	4.16283e-24	1.67286e-22	0.0100202
cg00022900	kgp10639982	chr8	94143484	94143534	R	161	49180	chr8	94094355	94094355	4.54116e-67	-0.193725	0.000999001	3.04794e-52	3.4057e-50	0.017932
cg00022997	rs805281	chr6	31650807	31650858	F	298	10681	chr6	31661489	31661489	3.02318e-26	-0.054712	0.000999001	4.58274e-21	1.57441e-19	0.00589797	SNP_Probe
cg00023001	rs2586076	chr17	55938698	55938748	R	224	37732	chr17	55901017	55901017	5.6983e-05	-0.00407581	0.00899101	0.00820534	0.0387653	0.000371768
cg00023174	kgp3353410	chr19	12202336	12202386	R	75	13008	chr19	12189379	12189379	2.09569e-09	-0.0205108	0.000999001	2.50878e-07	2.8788e-06	0.00216507
cg00023233	kgp21771356	chr10	126077698	126077748	F	291	-2736	chr10	126074913	126074913	7.36527e-07	-0.0271097	0.000999001	0.000354268	0.00244335	0.00341674
cg00023464	rs9588217	chr13	111267617	111267667	R	298	-33226	chr13	111300943	111300943	2.48888e-13	0.0302842	0.000999001	5.16813e-10	7.9672e-09	0.00290882
cg00023492	rs880554	chr1	19970709	19970760	F	180	-16647	chr1	19954014	19954014	1.41622e-07	0.00614885	0.000999001	4.56877e-05	0.000374255	0.000632354	SNP_Probe
cg00023507	rs1014779	chr6	33276415	33276466	R	209	0	chr6	33276466	33276466	8.33397e-156	-0.264176	0.000999001	9.77063e-131	4.74894e-128	0.381125	gap-probe
cg00023507	rs1014779	chr6	33276415	33276466	R	209	0	chr6	33276466	33276466	8.33397e-156	-0.264176	0.000999001	9.77063e-131	4.74894e-128	0.381125	SNP_Probe
cg00023750	rs252496	chr16	29211284	29211334	F	71	-51800	chr16	29159435	29159435	8.483e-09	0.0243602	0.000999001	8.81806e-07	9.41871e-06	0.00224409	cross-reactive probe
cg00023808	kgp6524964	chr7	101944556	101944606	F	108	-15229	chr7	101929278	101929278	1.62147e-09	0.0391094	0.000999001	5.04067e-07	5.55888e-06	0.00406072
cg00023919	rs11227678	chr11	66839191	66839241	F	36	3278	chr11	66842469	66842469	7.3672e-05	-0.0168564	0.003996	0.0023447	0.0132127	0.00205466
cg00024046	rs4462755	chr2	20398358	20398408	F	167	-20286	chr2	20378023	20378023	5.88533e-05	0.0141242	0.00799201	0.00831754	0.0392045	0.0013683	SNP_Probe
cg00024192	rs10171173	chr2	179828541	179828591	F	137	-34045	chr2	179794447	179794447	1.1646e-10	0.0341919	0.000999001	6.31959e-08	7.79971e-07	0.0032765
cg00024247	kgp10568019	chr13	93744558	93744608	R	148	2693	chr13	93741916	93741916	5.98099e-08	-0.0432425	0.000999001	2.86608e-05	0.00024326	0.00547299
cg00024416	rs5760093	chr22	24240387	24240437	F	187	0	chr22	24240340	24240340	4.29805e-30	0.0278005	0.000999001	1.50751e-23	5.88576e-22	0.0401076	SNP_Probe
cg00024989	rs36692	chr19	17902242	17902292	F	210	4597	chr19	17906839	17906839	3.50292e-06	-0.0139654	0.001998	0.00121794	0.00741762	0.00164364
cg00025185	kgp4735256	chr15	99550809	99550859	R	316	12623	chr15	99538237	99538237	5.53554e-08	-0.0224852	0.000999001	0.000113273	0.000863654	0.00237898	cross-reactive probe
cg00025211	kgp8508957	chr1	145588577	145588627	R	76	-7143	chr1	145595820	145595820	1.19683e-13	-0.0206595	0.000999001	1.25764e-10	2.05687e-09	0.00232805
cg00025357	kgp3369388	chr1	17577405	17577455	R	246	18387	chr1	17559069	17559069	6.49654e-05	0.0132068	0.010989	0.0105974	0.0479366	0.00128048
cg00025439	rs1007631	chr16	87856400	87856451	R	289	356	chr16	87856095	87856095	1.35851e-31	0.0932047	0.000999001	3.90532e-26	1.72188e-24	0.0158497	SNP_Probe
cg00025496	kgp3413237	chr17	1057342	1057393	F	302	2716	chr17	1060059	1060059	3.83167e-22	-0.05905	0.000999001	1.73805e-18	5.10909e-17	0.00746745
cg00025591	kgp10716763	chr21	48026043	48026093	F	134	50320	chr21	48076363	48076363	2.77479e-08	0.027717	0.000999001	1.47605e-05	0.000131499	0.00255984
cg00025715	rs2431835	chr19	58597047	58597097	R	187	-50067	chr19	58647214	58647214	9.2047e-07	-0.0252606	0.000999001	0.000193951	0.00141278	0.00233107
cg00025991	kgp5765806	chr10	736575	736625	R	140	50327	chr10	686299	686299	1.40784e-05	-0.0195917	0.004995	0.00265007	0.0146943	0.00178304
cg00026290	kgp12104653	chr4	10686554	10686604	F	175	-40110	chr4	10646395	10646395	1.50907e-07	-0.0224546	0.000999001	7.35578e-05	0.000580776	0.00211724
cg00026327	rs4969376	chr17	79056183	79056233	F	279	-3319	chr17	79052815	79052815	3.43619e-09	0.0152824	0.000999001	2.27144e-06	2.28925e-05	0.00188481
cg00026362	rs1539508	chr6	43858741	43858791	F	308	10245	chr6	43868986	43868986	6.89171e-09	-0.0180777	0.000999001	5.14716e-06	4.928e-05	0.00195748
cg00026455	kgp4786156	chr16	90032736	90032786	F	181	-12341	chr16	90020346	90020346	2.77703e-05	-0.00875198	0.00799201	0.00559754	0.0280308	0.000902961
cg00026474	rs939024	chr8	134585500	134585550	F	320	1213	chr8	134586713	134586713	6.03477e-16	-0.0305386	0.000999001	9.39601e-12	1.69877e-10	0.0042997
cg00026776	rs533885	chr6	32278603	32278653	R	973	-14449	chr6	32293152	32293152	3.83514e-08	0.0296457	0.000999001	3.68412e-05	0.000306744	0.00309407	SNP_Probe
cg00026909	rs11588804	chr1	58089001	58089051	F	154	31488	chr1	58120489	58120489	4.16486e-07	-0.0386176	0.000999001	0.000188209	0.00137471	0.00372337
cg00026919	kgp5224615	chr13	40225981	40226031	R	154	10076	chr13	40215956	40215956	9.21659e-09	0.0187929	0.000999001	3.52053e-06	3.45477e-05	0.00203862
cg00027081	rs3811617	chr2	3325157	3325208	F	151	16851	chr2	3342009	3342009	5.93633e-05	-0.0132529	0.00999001	0.00793135	0.0376533	0.00131047
cg00027155	kgp6076450	chr16	11099199	11099249	F	154	-22874	chr16	11076276	11076276	2.16901e-128	-0.383382	0.000999001	4.98532e-107	1.63735e-104	0.0381937	SNP_Probe
cg00027155	kgp6076450	chr16	11099199	11099249	F	154	-22874	chr16	11076276	11076276	2.16901e-128	-0.383382	0.000999001	4.98532e-107	1.63735e-104	0.0381937	gap-probe
cg00027232	rs9248	chr2	85547231	85547281	F	201	-9870	chr2	85537312	85537312	7.48658e-05	-0.00722231	0.00899101	0.00966612	0.0444519	0.000750345
cg00027674	rs12295107	chr11	87908847	87908897	R	230	162	chr11	87908736	87908736	2.016e-39	0.0663708	0.000999001	7.49607e-32	4.24385e-30	0.0130142
cg00027729	rs11574633	chr16	31285773	31285823	F	95	81545	chr16	31367318	31367318	1.06501e-05	-0.0251852	0.000999001	0.000754177	0.0048329	0.00221625
cg00027745	kgp7910642	chr7	1452677	1452728	F	191	1607	chr7	1454285	1454285	2.51625e-05	-0.00471576	0.00699301	0.00422661	0.0220217	0.000624635
cg00028014	kgp1407224	chr2	201601406	201601456	F	195	-1649	chr2	201599708	201599708	8.09062e-17	-0.0348138	0.000999001	5.69392e-13	1.13989e-11	0.00469877
cg00028022	kgp15170388	chr1	246984523	246984573	R	184	0	chr1	246984574	246984574	2.67768e-96	-0.228859	0.000999001	3.77395e-79	7.78894e-77	0.330174	gap-probe
cg00028211	rs559396	chr2	45028801	45028852	F	175	70948	chr2	45099750	45099750	1.68229e-05	-0.0267274	0.002997	0.00335802	0.0180548	0.00234964
cg00028232	rs6599397	chr4	1540419	1540469	R	165	-143938	chr4	1684457	1684457	3.02096e-05	0.00878403	0.00699301	0.00554184	0.027793	0.000719019	cross-reactive probe
cg00028251	rs4945630	chr6	119397352	119397402	R	137	-32859	chr6	119430311	119430311	2.44647e-05	0.0120134	0.004995	0.00379208	0.020061	0.00113196
cg00028308	rs12307701	chr12	54090754	54090804	F	131	0	chr12	54090724	54090724	1.00015e-27	0.062826	0.000999001	2.46541e-22	9.08139e-21	0.0906388
cg00028318	rs2535238	chr6	29570738	29570789	F	626	74299	chr6	29645038	29645038	1.47764e-06	0.0157582	0.001998	0.000533154	0.00353605	0.00140002
cg00028929	rs4761924	chr12	52908478	52908528	F	272	2923	chr12	52911401	52911401	5.05127e-08	-0.0517296	0.000999001	2.16657e-05	0.000187846	0.00648034
cg00029284	kgp10223708	chr12	111731153	111731203	R	67	-30918	chr12	111762171	111762171	0.000113119	-0.0161877	0.002997	0.00520414	0.0263341	0.00152444
cg00029640	rs7251526	chr19	35770091	35770141	R	254	-59322	chr19	35829513	35829513	3.48755e-05	-0.00773433	0.011988	0.00819351	0.0387172	0.000676466
cg00029922	kgp248776	chr2	192030537	192030587	R	118	6355	chr2	192024233	192024233	5.29696e-14	-0.0286294	0.000999001	6.271e-11	1.05331e-09	0.0032692
cg00029928	kgp8322468	chr6	133080388	133080438	R	164	11219	chr6	133069220	133069220	9.30816e-06	0.0430763	0.002997	0.00105152	0.00651049	0.0045891	cross-reactive probe
cg00029973	kgp13887250	chr17	3501741	3501791	F	281	-2586	chr17	3499106	3499106	5.49055e-41	0.0777408	0.000999001	4.3508e-35	2.79324e-33	0.0098924
cg00029979	kgp13835524	chr17	49027045	49027096	R	114	-16495	chr17	49043640	49043640	2.22993e-08	-0.029717	0.000999001	6.62191e-06	6.2329e-05	0.00305997
cg00030047	rs1802353	chr1	6268740	6268790	R	187	-15840	chr1	6284680	6284680	2.33677e-05	-0.0267914	0.004995	0.00550035	0.0276158	0.00269394
cg00030117	kgp7409450	chr2	119980249	119980299	F	206	3001	chr2	119983250	119983250	4.3784e-33	-0.212297	0.000999001	1.56914e-25	6.73556e-24	0.0265127	SNP_Probe
cg00030117	kgp7409450	chr2	119980249	119980299	F	206	3001	chr2	119983250	119983250	4.3784e-33	-0.212297	0.000999001	1.56914e-25	6.73556e-24	0.0265127	gap-probe
cg00030176	rs1610723	chr6	29760784	29760834	F	884	689	chr6	29761473	29761473	3.79728e-10	0.0232428	0.000999001	1.61485e-06	1.66278e-05	0.0035549	cross-reactive probe
cg00030427	kgp4859004	chr6	169562490	169562540	R	279	-10806	chr6	169573396	169573396	3.43724e-09	-0.0425416	0.000999001	2.18264e-06	2.20518e-05	0.00458015
cg00030476	kgp22834475	chr1	146642035	146642085	F	144	-7340	chr1	146634646	146634646	6.82016e-05	-0.0126835	0.00699301	0.00595375	0.0295404	0.0013828	SNP_Probe
cg00030501	kgp8571115	chr1	223181423	223181473	R	157	2996	chr1	223178478	223178478	4.02938e-13	-0.0544368	0.000999001	1.58088e-10	2.56046e-09	0.00679975
cg00030523	rs17027150	chr12	97885353	97885403	F	201	51708	chr12	97937061	97937061	2.30658e-06	-0.0598561	0.002997	0.000873432	0.00551464	0.00548455
cg00031063	kgp2901205	chr1	17303702	17303753	R	116	-11140	chr1	17314942	17314942	1.82796e-07	-0.00864832	0.000999001	3.92246e-05	0.000325048	0.000927781
cg00031303	kgp10492676	chr3	195681399	195681450	F	165	57047	chr3	195738447	195738447	3.21243e-06	0.00549266	0.002997	0.00121268	0.00738883	0.000497831
cg00031402	kgp1204770	chr10	73612154	73612204	F	255	1013	chr10	73613167	73613167	3.41142e-10	-0.0442408	0.000999001	2.48889e-07	2.85709e-06	0.00639072
cg00031491	rs2242664	chr6	31837389	31837439	R	199	-1842	chr6	31839331	31839331	3.98218e-05	0.0154119	0.002997	0.00470253	0.0241403	0.00200006
cg00031779	kgp4368882	chr18	56296243	56296293	F	223	736	chr18	56296979	56296979	1.75089e-06	-0.0156213	0.000999001	0.000498515	0.00332816	0.00235758
cg00032366	rs3892355	chr19	5692109	5692159	R	123	-4753	chr19	5696962	5696962	3.63563e-14	-0.0265271	0.000999001	3.85316e-11	6.59906e-10	0.00313302
cg00032490	rs6486617	chr12	131402299	131402350	R	205	-35638	chr12	131438037	131438037	1.72557e-33	-0.116012	0.000999001	2.2637e-27	1.05842e-25	0.0110686
cg00032756	rs268022	chr12	45268999	45269049	F	99	52381	chr12	45321380	45321380	1.92176e-06	0.0547104	0.000999001	0.000142808	0.00106735	0.00502948
cg00032879	kgp22819781	chr1	2304214	2304264	R	247	-10842	chr1	2315156	2315156	1.3055e-12	0.0224202	0.000999001	1.16348e-09	1.73397e-08	0.00241301
cg00032884	kgp4188808	chr2	48540621	48540671	R	106	-22457	chr2	48563178	48563178	1.54515e-15	-0.0273663	0.000999001	1.55632e-11	2.75922e-10	0.00273132
cg00032959	kgp8607450	chr16	71326879	71326929	F	133	-41430	chr16	71285400	71285400	3.79953e-18	0.0842329	0.000999001	2.45678e-14	5.47161e-13	0.00792273
cg00033165	rs752625	chr4	169952064	169952114	R	125	-19753	chr4	169971917	169971917	4.82376e-06	0.0177112	0.002997	0.000892062	0.00561969	0.00178055
cg00033209	kgp10812638	chr16	3511787	3511837	F	150	-6790	chr16	3504948	3504948	3.50934e-44	-0.341516	0.000999001	1.62053e-34	1.0175e-32	0.0387053	SNP_Probe
cg00033209	kgp10812638	chr16	3511787	3511837	F	150	-6790	chr16	3504948	3504948	3.50934e-44	-0.341516	0.000999001	1.62053e-34	1.0175e-32	0.0387053	gap-probe
cg00033213	kgp3900094	chr8	144399285	144399335	R	205	6734	chr8	144392602	144392602	5.06517e-249	0.407299	0.000999001	1.53355e-211	3.4069e-208	0.0462041	gap-probe
cg00033584	rs6770793	chr3	44800749	44800799	F	70	18087	chr3	44818836	44818836	4.27533e-05	0.034396	0.003996	0.00235607	0.0132668	0.00346215	SNP_Probe
cg00033584	rs6770793	chr3	44800749	44800799	F	70	18087	chr3	44818836	44818836	4.27533e-05	0.034396	0.003996	0.00235607	0.0132668	0.00346215	cross-reactive probe
cg00033643	kgp1328801	chr7	134001851	134001902	R	159	-4225	chr7	134006176	134006176	3.8191e-07	-0.00419154	0.000999001	6.8321e-05	0.000542494	0.000501754
cg00034003	kgp11266995	chr16	88779096	88779147	R	315	5733	chr16	88773414	88773414	1.54814e-38	0.0638879	0.000999001	7.05517e-32	3.99809e-30	0.00738218	SNP_Probe
cg00034076	kgp3817958	chr8	85096036	85096087	F	111	46352	chr8	85142389	85142389	2.52778e-05	-0.021415	0.003996	0.00315664	0.017117	0.00195908
cg00034154	rs10424964	chr19	10337163	10337213	F	142	-9302	chr19	10327812	10327812	2.07099e-06	0.0181926	0.001998	0.000497633	0.00332269	0.00198421
cg00034559	kgp6551759	chr2	39892124	39892174	F	120	253	chr2	39892377	39892377	5.0203e-05	-0.0103288	0.002997	0.00584235	0.0290704	0.00180979
cg00034650	rs3744168	chr17	76987394	76987445	R	249	-269	chr17	76987763	76987763	6.13706e-09	-0.00496539	0.000999001	4.05389e-05	0.000335056	0.000886044
cg00034755	kgp22767158	chr22	50918311	50918361	R	191	113323	chr22	50805039	50805039	5.1034e-05	0.0177638	0.00599401	0.00853818	0.0400808	0.00146518
cg00034769	kgp10605781	chr14	98444483	98444533	R	168	4465	chr14	98440069	98440069	3.0437e-14	0.0411129	0.000999001	1.83241e-10	2.94959e-09	0.00489179
cg00035268	kgp4495521	chr6	168225344	168225394	R	109	-110608	chr6	168336052	168336052	2.4655e-05	0.0149796	0.004995	0.0025008	0.013976	0.00127179
cg00035316	rs1348807	chr2	176993016	176993067	F	182	12740	chr2	177005757	177005757	9.07043e-05	-0.0314546	0.00799201	0.0106254	0.0480402	0.00316773
cg00035347	rs10786737	chr10	104953608	104953658	F	67	-96341	chr10	104857218	104857218	8.57933e-07	-0.0246479	0.000999001	6.23847e-05	0.00049889	0.00214677
cg00035398	kgp22793379	chr7	158656570	158656621	R	171	-2123	chr7	158658793	158658793	7.47256e-07	0.0373055	0.000999001	0.000206308	0.00149445	0.00486192
cg00035449	rs13200360	chr6	169539596	169539646	R	292	0	chr6	169539647	169539647	1.26539e-131	-0.268158	0.000999001	1.19409e-118	4.72991e-116	0.38687	gap-probe
cg00035630	kgp4248530	chr11	33036614	33036664	R	76	-24949	chr11	33061663	33061663	0.000136445	0.0206499	0.002997	0.00613146	0.0302847	0.0019778
cg00035636	rs7328482	chr13	21900590	21900641	F	146	-23124	chr13	21877418	21877418	9.27086e-07	0.0548265	0.001998	0.000210376	0.00152147	0.00544777
cg00035923	rs1543985	chr7	1103985	1104035	R	205	-109042	chr7	1213127	1213127	1.48767e-08	-0.0150196	0.000999001	1.75079e-05	0.000154182	0.00129465
cg00036119	rs8059764	chr16	7277783	7277833	R	332	-1001	chr16	7278884	7278884	2.89594e-17	0.0386462	0.000999001	2.79715e-13	5.74175e-12	0.00559219
cg00036263	kgp9190423	chr1	245852352	245852403	F	303	5476	chr1	245857829	245857829	2.34652e-05	0.00362041	0.012987	0.008447	0.0397193	0.000403858
cg00036347	kgp3990615	chr1	151811873	151811923	R	142	2582	chr1	151809342	151809342	1.50233e-53	0.0845817	0.000999001	1.81681e-42	1.50092e-40	0.010765	SNP_Probe
cg00036440	rs757269	chr16	3507875	3507925	F	150	30128	chr16	3538003	3538003	1.98176e-13	0.0319679	0.000999001	2.23283e-07	2.57671e-06	0.00309968
cg00036570	kgp10943211	chr2	234384319	234384369	F	122	2125	chr2	234386444	234386444	2.90579e-05	-0.0164192	0.00699301	0.00375084	0.019867	0.00210024
cg00036614	kgp7997221	chr7	47093842	47093892	F	198	3	chr7	47093845	47093845	3.47315e-11	-0.0146522	0.000999001	1.48355e-08	1.96566e-07	0.00910392	cross-reactive probe
cg00036614	kgp7997221	chr7	47093842	47093892	F	198	3	chr7	47093845	47093845	3.47315e-11	-0.0146522	0.000999001	1.48355e-08	1.96566e-07	0.00910392	SNP_Probe
cg00036614	kgp7997221	chr7	47093842	47093892	F	198	3	chr7	47093845	47093845	3.47315e-11	-0.0146522	0.000999001	1.48355e-08	1.96566e-07	0.00910392	SNP_Probe
cg00037056	rs11724804	chr4	956607	956657	F	147	9172	chr4	965779	965779	8.10635e-12	0.0353306	0.000999001	2.86738e-09	4.10488e-08	0.00387222
cg00037856	kgp1591067	chr3	127633627	127633677	F	136	-5209	chr3	127628369	127628369	3.7202e-05	0.0363206	0.002997	0.00372443	0.0197513	0.00415997
cg00037930	kgp4192676	chr13	113445820	113445870	R	250	51887	chr13	113393984	113393984	9.19004e-08	-0.0142118	0.000999001	7.3616e-05	0.000581187	0.00130825
cg00037952	rs549466	chr10	104535276	104535326	F	113	-2314	chr10	104532913	104532913	1.92393e-08	0.0139951	0.000999001	6.56442e-06	6.18249e-05	0.00180627
cg00038736	kgp10490786	chr19	38877133	38877184	F	167	-19452	chr19	38857633	38857633	6.91009e-08	-0.0411338	0.000999001	2.55224e-05	0.000218565	0.0041642
cg00038857	kgp4697603	chr17	32645703	32645753	R	253	112331	chr17	32533423	32533423	2.75596e-08	0.0340425	0.000999001	2.02544e-05	0.000176484	0.00292681
cg00039016	rs11649260	chr16	87421584	87421634	F	143	-12247	chr16	87409288	87409288	1.06203e-23	0.0381683	0.000999001	3.7999e-18	1.09513e-16	0.00405476
cg00039057	rs7954	chr22	30162510	30162560	F	110	22440	chr22	30184950	30184950	0.000127291	-0.0100961	0.00899101	0.00824156	0.0389091	0.000968517
cg00039129	kgp8663933	chr6	166100201	166100251	R	278	97484	chr6	166002768	166002768	1.02222e-08	-0.031755	0.000999001	7.07999e-06	6.63331e-05	0.00276413
cg00039489	rs11863676	chr16	24712522	24712572	F	128	582	chr16	24713104	24713104	1.25532e-139	-0.187422	0.000999001	3.67264e-128	1.70248e-125	0.0294231
cg00039627	kgp12033809	chr2	239143166	239143217	R	189	2783	chr2	239140434	239140434	7.67253e-07	-0.00536791	0.000999001	0.000162959	0.00120496	0.000675925	SNP_Probe
cg00039627	kgp12033809	chr2	239143166	239143217	R	189	2783	chr2	239140434	239140434	7.67253e-07	-0.00536791	0.000999001	0.000162959	0.00120496	0.000675925	SNP_Probe
cg00039864	kgp4039839	chr5	177950616	177950666	R	248	-2433	chr5	177953149	177953149	1.63607e-23	-0.0441288	0.000999001	1.82122e-19	5.69063e-18	0.00565921
cg00039936	kgp5700175	chr19	50267831	50267881	R	138	-3156	chr19	50271087	50271087	3.3517e-11	0.0562451	0.000999001	1.0591e-08	1.42537e-07	0.0069803	cross-reactive probe
cg00040322	kgp5841407	chr2	11240591	11240641	R	228	-1928	chr2	11242619	11242619	3.33045e-07	-0.0478569	0.004995	0.00127939	0.00775058	0.00627683	gap-probe
cg00040411	kgp3304993	chr6	164393165	164393215	F	259	-148	chr6	164392968	164392968	1.3541e-17	-0.0449847	0.000999001	2.52162e-14	5.61124e-13	0.00897784
cg00040466	kgp5788705	chr6	168918547	168918597	R	217	107873	chr6	168810725	168810725	5.35619e-08	-0.0545248	0.000999001	2.79102e-05	0.000237369	0.00470387
cg00040530	kgp1970290	chr2	242835314	242835364	R	168	41932	chr2	242793433	242793433	1.07611e-12	-0.070891	0.000999001	1.88119e-07	2.19002e-06	0.00666026	gap-probe
cg00040530	kgp1970290	chr2	242835314	242835364	R	168	41932	chr2	242793433	242793433	1.07611e-12	-0.070891	0.000999001	1.88119e-07	2.19002e-06	0.00666026	SNP_Probe
cg00040569	kgp10601549	chr19	44438763	44438813	R	178	-60	chr19	44438923	44438923	2.42109e-21	-0.0131277	0.000999001	1.38063e-16	3.60985e-15	0.00318083
cg00040575	rs390495	chr22	18506130	18506180	R	241	1380	chr22	18504801	18504801	1.55712e-05	0.011397	0.002997	0.00408779	0.0213966	0.00154235	SNP_Probe
cg00040588	kgp15425301	chr1	1290662	1290712	R	74	56122	chr1	1234591	1234591	7.98361e-05	-0.0311878	0.003996	0.00747395	0.0358176	0.00274987
cg00040646	rs11177752	chr12	69979027	69979077	R	157	-26407	chr12	70005534	70005534	2.00702e-32	0.04375	0.000999001	3.6245e-21	1.25279e-19	0.00429703	SNP_Probe
cg00041270	kgp8978112	chr4	26016747	26016797	R	209	-1269	chr4	26018116	26018116	9.41483e-13	0.0565241	0.000999001	4.1778e-09	5.8739e-08	0.00790817	SNP_Probe
cg00041311	kgp16373785	chr16	48402112	48402162	F	73	-57351	chr16	48344712	48344712	4.06127e-06	-0.025448	0.002997	0.000741429	0.00476008	0.00231148	SNP_Probe
cg00041564	kgp5874234	chr17	9809187	9809237	F	313	2745	chr17	9811932	9811932	1.23694e-08	0.0589545	0.000999001	3.80591e-06	3.71662e-05	0.0074451	SNP_Probe
cg00041575	rs756924	chr11	2322741	2322791	F	236	288	chr11	2323029	2323029	3.80474e-07	-0.0215396	0.000999001	0.00020447	0.00148232	0.00379332
cg00041636	kgp3764802	chr15	78953632	78953682	R	118	-187	chr15	78953919	78953919	3.71214e-08	-0.0215612	0.000999001	5.3652e-06	5.12218e-05	0.00411315	cross-reactive probe
cg00041873	rs2240385	chr7	99138983	99139033	F	62	-112097	chr7	99026837	99026837	3.50517e-05	0.0237918	0.000999001	0.00129118	0.00781211	0.00203024
cg00041989	kgp6331677	chr17	55828038	55828088	F	270	3592	chr17	55831630	55831630	2.1484e-07	-0.018594	0.001998	5.52328e-05	0.000446051	0.00227014
cg00042059	rs2116435	chr2	55087588	55087638	F	226	-15065	chr2	55072474	55072474	1.31109e-05	0.0126011	0.002997	0.00323518	0.0174801	0.00128695
cg00042156	rs2801951	chr10	42970842	42970892	F	99	0	chr10	42970831	42970831	4.82824e-22	-0.0531458	0.000999001	1.2527e-16	3.28557e-15	0.0766732
cg00042208	kgp3891952	chr5	173044300	173044350	R	256	-8455	chr5	173052855	173052855	2.72009e-08	0.0347672	0.000999001	1.15239e-05	0.000104439	0.00384436
cg00042335	kgp3925218	chr10	70587104	70587155	R	98	-21145	chr10	70608349	70608349	7.35601e-06	0.00549577	0.001998	0.000791574	0.00504828	0.00054904
cg00042409	kgp10992751	chr3	113232968	113233018	F	113	164	chr3	113233132	113233132	4.96319e-29	0.0519507	0.000999001	2.45336e-24	9.97213e-23	0.0101625
cg00043004	kgp2239274	chr16	2030842	2030892	R	152	15958	chr16	2014935	2014935	1.26978e-15	0.0638652	0.000999001	1.96341e-07	2.28061e-06	0.0065991
cg00043076	rs1880025	chr4	8443777	8443827	F	251	-39382	chr4	8404346	8404346	4.95901e-107	-0.181685	0.000999001	1.1284e-88	2.81935e-86	0.0171707	SNP_Probe
cg00043080	rs1991823	chr19	40853105	40853155	R	115	72831	chr19	40780325	40780325	7.86991e-05	0.0118471	0.00999001	0.00778313	0.0370568	0.00101895
cg00043284	kgp2672629	chr17	77955342	77955392	F	318	-46891	chr17	77908402	77908402	5.73576e-06	0.0146706	0.003996	0.00189299	0.0109484	0.00134906
cg00043564	kgp6150086	chr7	101005782	101005832	R	146	761	chr7	101005072	101005072	6.78172e-46	-0.0702732	0.000999001	2.82693e-37	1.96519e-35	0.0105877
cg00043591	rs6651030	chr7	156874860	156874910	F	175	1357	chr7	156876217	156876217	2.99514e-08	0.0204086	0.000999001	1.91353e-05	0.000167439	0.00282836
cg00043792	rs7904360	chr10	26219304	26219354	F	126	-14276	chr10	26204979	26204979	9.94996e-05	0.023997	0.00599401	0.00766689	0.0365892	0.00241667
cg00043800	rs13416427	chr2	74612094	74612144	R	57	15492	chr2	74596653	74596653	0.00014436	0.0218425	0.00699301	0.00599133	0.0296947	0.00219667
cg00044050	rs11640138	chr16	11439660	11439711	R	312	76982	chr16	11362729	11362729	9.42264e-37	-0.0294982	0.000999001	4.91754e-32	2.8046e-30	0.00262175
cg00044097	kgp4401702	chr2	106055153	106055203	F	288	-1259	chr2	106053845	106053845	2.95066e-12	-0.038344	0.000999001	7.00951e-09	9.62592e-08	0.00537056
cg00044299	kgp4632057	chr18	24126311	24126361	R	210	-5756	chr18	24132167	24132167	1.24161e-07	-0.025321	0.000999001	5.07693e-05	0.000412438	0.00292326
cg00044463	kgp1746163	chr1	184006932	184006983	F	140	-6009	chr1	184000875	184000875	1.659e-08	0.0372268	0.000999001	1.75223e-06	1.79474e-05	0.0042782
cg00044871	kgp9032630	chr13	25945811	25945861	F	142	9301	chr13	25955112	25955112	1.49369e-09	-0.0282559	0.000999001	6.69029e-07	7.26312e-06	0.00309208
cg00045070	rs2479409	chr1	55504599	55504649	R	176	0	chr1	55504650	55504650	3.86884e-251	0.437633	0.000999001	5.35164e-225	1.90946e-221	0.631371	gap-probe
cg00045118	rs6471329	chr8	93076127	93076177	R	70	-133537	chr8	93209764	93209764	4.26595e-06	-0.0396567	0.000999001	0.000318621	0.00221979	0.00335267
cg00045227	kgp11956127	chr11	56467894	56467944	R	105	13775	chr11	56454170	56454170	1.61632e-23	0.037566	0.000999001	1.10509e-18	3.29078e-17	0.00394156
cg00045689	kgp1022993	chr1	236017185	236017235	F	114	-17310	chr1	235999826	235999826	3.23978e-05	0.0128219	0.003996	0.00387652	0.0204446	0.00128697
cg00045753	rs2416800	chr9	123630545	123630595	F	109	-86493	chr9	123544003	123544003	3.14125e-06	0.0202725	0.000999001	0.000218891	0.00157735	0.00178051
cg00045762	kgp5012808	chr5	167181762	167181812	F	135	-6667	chr5	167175046	167175046	2.61515e-27	-0.117836	0.000999001	4.7169e-22	1.71098e-20	0.0133825
cg00046018	rs7532633	chr1	202318036	202318087	R	97	45064	chr1	202273023	202273023	6.73649e-05	0.00206208	0.004995	0.0051267	0.0260003	0.000187429
cg00046499	rs7643022	chr3	154146183	154146233	F	76	-39254	chr3	154106880	154106880	2.08295e-06	-0.0621672	0.000999001	0.000198827	0.00144497	0.00586861
cg00046913	kgp6273136	chr16	1877149	1877200	F	170	46692	chr16	1923842	1923842	1.62062e-06	-0.00501491	0.000999001	0.000337189	0.00233668	0.000465354
cg00047079	rs9544866	chr13	79188925	79188975	R	115	-76854	chr13	79265879	79265879	1.08563e-05	-0.0329528	0.003996	0.00253306	0.0141303	0.00288783	gap-probe
cg00047287	kgp22792294	chr22	51016899	51016949	F	210	577	chr22	51017476	51017476	1.74962e-14	-0.0500754	0.000999001	1.99625e-11	3.50697e-10	0.00787188
cg00047553	rs3117039	chr6	33090254	33090304	R	837	4454	chr6	33085851	33085851	7.66649e-21	-0.0498319	0.000999001	1.01259e-15	2.49858e-14	0.00593095	SNP_Probe
cg00047553	rs3117039	chr6	33090254	33090304	R	837	4454	chr6	33085851	33085851	7.66649e-21	-0.0498319	0.000999001	1.01259e-15	2.49858e-14	0.00593095	SNP_Probe
cg00047553	rs3117039	chr6	33090254	33090304	R	837	4454	chr6	33085851	33085851	7.66649e-21	-0.0498319	0.000999001	1.01259e-15	2.49858e-14	0.00593095	cross-reactive probe
cg00047753	kgp5552804	chr17	8244936	8244986	F	135	-3185	chr17	8241702	8241702	6.71707e-26	0.0377383	0.000999001	1.00602e-20	3.38581e-19	0.0046782
cg00048381	rs11264222	chr1	154587507	154587557	F	172	-33101	chr1	154554357	154554357	8.15189e-19	0.0228522	0.000999001	4.77795e-15	1.12301e-13	0.00219577	SNP_Probe
cg00048697	rs3805383	chr4	56459205	56459255	R	86	-16033	chr4	56475338	56475338	7.74928e-07	0.0245184	0.000999001	0.000117533	0.000893228	0.00252997
cg00049047	rs2910756	chr5	37838375	37838425	R	195	-21599	chr5	37860074	37860074	2.08654e-05	0.0277436	0.00899101	0.00535554	0.0269932	0.00270475
cg00049323	rs12654521	chr5	472514	472564	R	169	25988	chr5	446577	446577	7.01928e-26	0.0410017	0.000999001	1.0537e-20	3.54122e-19	0.00403343
cg00049595	kgp1916512	chr6	41650636	41650686	F	222	1968	chr6	41652604	41652604	4.0494e-11	-0.0190143	0.000999001	5.37794e-08	6.68887e-07	0.00250657
cg00049691	rs12078573	chr1	149862083	149862133	R	34	-41426	chr1	149903609	149903609	8.02082e-07	-0.0143548	0.000999001	3.99783e-05	0.000330823	0.00134974
cg00049729	rs593979	chr5	55776295	55776346	R	264	-9	chr5	55776404	55776404	1.11023e-45	0.0642053	0.000999001	2.31086e-41	1.84186e-39	0.0267757
cg00049868	kgp1183123	chr2	11245406	11245457	F	220	6687	chr2	11252094	11252094	2.31248e-06	0.0205325	0.000999001	0.000797373	0.00508191	0.00231922
cg00050133	kgp12117817	chr4	178167583	178167633	F	230	-13341	chr4	178154193	178154193	2.58776e-05	-0.0230857	0.004995	0.0050636	0.0257246	0.00236787
cg00050482	kgp5425874	chr16	73207213	73207263	F	220	-1292	chr16	73205872	73205872	3.5714e-17	0.0715743	0.000999001	1.8728e-13	3.89818e-12	0.00998875
cg00050618	rs8060368	chr16	27414368	27414418	R	140	2005	chr16	27412414	27412414	3.36031e-16	0.0711664	0.000999001	3.72986e-13	7.5748e-12	0.00935859
cg00050654	kgp1435986	chr4	4576493	4576543	F	167	17465	chr4	4593958	4593958	2.69037e-05	-0.0217438	0.00899101	0.00654115	0.0319882	0.0021548	SNP_Probe
cg00051154	rs1316457	chr2	237079049	237079099	R	148	13295	chr2	237065805	237065805	9.06307e-34	0.202892	0.000999001	3.57979e-29	1.80532e-27	0.0213676	gap-probe
cg00052578	kgp10201604	chr3	132843515	132843565	R	116	42327	chr3	132801239	132801239	2.34601e-05	0.0191543	0.002997	0.00250133	0.0139786	0.00177285
cg00052665	rs7216101	chr17	9941095	9941145	F	358	2772	chr17	9943867	9943867	2.32763e-09	-0.0825972	0.000999001	7.2347e-07	7.8181e-06	0.0104183
cg00052903	kgp5419734	chr12	11422897	11422947	F	89	-97044	chr12	11325804	11325804	1.62558e-65	0.104158	0.000999001	9.56619e-56	1.1739e-53	0.00907067
cg00052932	rs12693551	chr2	190539728	190539778	R	76	10548	chr2	190529231	190529231	4.89522e-10	0.0339604	0.000999001	1.44322e-06	1.49613e-05	0.00366584	gap-probe
cg00053361	kgp9035248	chr8	127250180	127250230	F	119	-60348	chr8	127189783	127189783	3.25514e-05	0.0271132	0.001998	0.00452852	0.0233608	0.00240552	SNP_Probe
cg00053769	rs6499978	chr16	58783589	58783639	F	167	24177	chr16	58807766	58807766	6.53312e-23	-0.0683227	0.000999001	6.63126e-20	2.13199e-18	0.00676915	SNP_Probe
cg00053851	rs10915933	chr1	226270442	226270492	F	115	8608	chr1	226279050	226279050	2.77629e-65	-0.0560294	0.000999001	1.23696e-53	1.43811e-51	0.0061838
cg00053870	kgp2969815	chr2	239040304	239040354	F	187	8720	chr2	239049024	239049024	3.78508e-07	-0.0309082	0.000999001	0.000184217	0.00134817	0.00340179
cg00054173	kgp1615391	chr21	34542386	34542436	R	255	11384	chr21	34531053	34531053	3.19634e-06	-0.0376969	0.000999001	0.000941326	0.00589581	0.00401221
cg00054409	rs9266631	chr6	31347801	31347852	F	1184	-855	chr6	31346898	31346898	3.3418e-12	-0.0376993	0.000999001	3.61781e-08	4.59148e-07	0.00558224	SNP_Probe
cg00054409	rs9266631	chr6	31347801	31347852	F	1184	-855	chr6	31346898	31346898	3.3418e-12	-0.0376993	0.000999001	3.61781e-08	4.59148e-07	0.00558224	SNP_Probe
cg00054525	rs9932581	chr16	88717537	88717588	R	315	-716	chr16	88718353	88718353	1.55311e-09	-0.0319643	0.000999001	1.06815e-06	1.12713e-05	0.00486035
cg00054572	rs12854161	chr13	41347606	41347656	F	71	-145173	chr13	41202384	41202384	0.000211942	-0.0150732	0.00899101	0.0106186	0.0480172	0.00120729
cg00054702	kgp9901058	chr5	135528543	135528593	F	111	-11344	chr5	135517150	135517150	2.17632e-16	-0.110793	0.000999001	1.3186e-13	2.77356e-12	0.0118665
cg00054774	kgp10217282	chr21	43373079	43373129	F	361	4632	chr21	43377711	43377711	1.01699e-17	-0.0512015	0.000999001	1.10516e-13	2.3385e-12	0.00606568
cg00054971	kgp9038192	chr10	129796887	129796938	R	335	115662	chr10	129681276	129681276	1.63432e-05	0.0471172	0.00999001	0.00764494	0.0365022	0.00389394	SNP_Probe
cg00055555	rs1014607	chr10	29011001	29011051	F	188	13129	chr10	29024130	29024130	1.76746e-05	0.00735417	0.003996	0.00351152	0.0187721	0.000760975
cg00055603	rs722656	chr1	48508789	48508839	R	142	8094	chr1	48500746	48500746	8.54649e-07	0.019272	0.000999001	0.000185991	0.00136014	0.00213863
cg00055811	kgp2137106	chr1	8542962	8543012	R	51	-26844	chr1	8569906	8569906	1.73611e-05	0.021718	0.001998	0.00105879	0.00654921	0.00211571
cg00055881	kgp15431781	chr1	6153073	6153123	F	200	-16203	chr1	6136821	6136821	8.78618e-07	-0.0425912	0.000999001	0.000253082	0.00180049	0.00438607
cg00055981	rs28439345	chr9	139228737	139228787	F	141	15053	chr9	139243790	139243790	4.91552e-06	0.0271111	0.001998	0.000952476	0.00595764	0.00280157
cg00056433	kgp5414598	chr1	161391807	161391857	F	144	-62357	chr1	161329401	161329401	1.59831e-09	0.00917629	0.000999001	1.61782e-07	1.90051e-06	0.000831134
cg00056489	kgp9459170	chr12	111856651	111856702	F	56	63643	chr12	111920295	111920295	4.73734e-05	0.0149448	0.001998	0.00148584	0.0088427	0.00133917
cg00057240	kgp10445075	chr2	191398310	191398360	R	94	-30970	chr2	191429380	191429380	1.37528e-34	-0.044852	0.000999001	2.78498e-27	1.29713e-25	0.00433737	SNP_Probe
cg00057272	rs7817804	chr8	135726202	135726252	R	166	-11742	chr8	135738044	135738044	1.13216e-20	-0.0534389	0.000999001	2.29916e-16	5.91849e-15	0.00570252
cg00057476	kgp8305646	chr22	29708246	29708296	F	128	10921	chr22	29719167	29719167	3.1995e-08	-0.0152538	0.000999001	3.84961e-06	3.75665e-05	0.00164037
cg00057603	rs202516	chr20	1716270	1716320	F	185	-11384	chr20	1704837	1704837	5.48695e-19	0.0370618	0.000999001	8.24833e-16	2.04676e-14	0.00396801
cg00057667	rs1936212	chr6	140069680	140069730	R	129	35832	chr6	140033899	140033899	1.32819e-55	-0.105771	0.000999001	5.21208e-48	5.14948e-46	0.0100863
cg00057722	rs2130119	chr18	45934156	45934206	F	211	-43218	chr18	45890889	45890889	5.43606e-60	0.072878	0.000999001	3.32524e-51	3.61437e-49	0.00682758
cg00057791	kgp6042449	chr1	12567132	12567182	R	143	-39765	chr1	12606997	12606997	7.00424e-09	0.0231835	0.000999001	9.60299e-07	1.02024e-05	0.002189
cg00058708	rs6709318	chr2	24162568	24162618	F	75	134214	chr2	24296782	24296782	3.90258e-10	0.0220378	0.000999001	3.67764e-08	4.66352e-07	0.00186647
cg00059246	kgp8286592	chr12	54337929	54337979	F	149	8940	chr12	54346869	54346869	1.85211e-05	-0.0197953	0.001998	0.00316447	0.0171516	0.00213835
cg00059309	kgp7148531	chr17	78293397	78293447	F	254	-11322	chr17	78282026	78282026	4.97031e-07	0.0176025	0.000999001	0.000227368	0.00163318	0.00188263
cg00059662	kgp11603997	chr13	114005267	114005317	R	145	-7531	chr13	114012898	114012898	8.91676e-09	-0.0200663	0.000999001	3.1281e-05	0.000263731	0.00224722
cg00059740	rs10227500	chr7	134855689	134855739	F	132	-61625	chr7	134794015	134794015	4.20366e-10	0.00578766	0.000999001	1.41786e-07	1.67745e-06	0.000524773
cg00060374	rs1240719	chr1	1355185	1355236	R	72	8331	chr1	1346905	1346905	3.40407e-26	0.0925621	0.000999001	2.28618e-22	8.43571e-21	0.0102528
cg00060836	rs6984650	chr8	67834262	67834312	R	30	-13853	chr8	67848215	67848215	9.78629e-06	-0.0263269	0.003996	0.000908962	0.005714	0.0027449	gap-probe
cg00060933	rs3131848	chr6	29617601	29617652	F	757	31491	chr6	29649093	29649093	1.05268e-06	0.0215891	0.000999001	0.000652862	0.00424142	0.00207555
cg00060956	rs10890212	chr1	43209576	43209626	F	102	-6891	chr1	43202636	43202636	1.0586e-37	-0.0621388	0.000999001	1.37352e-32	8.02299e-31	0.00703066
cg00060975	rs1471928	chr4	140099718	140099768	R	65	1	chr4	140099768	140099768	9.95121e-26	0.0330261	0.000999001	1.34853e-17	3.76214e-16	0.0300617	SNP_Probe
cg00061551	rs3760027	chr16	5121151	5121201	F	210	19	chr16	5121170	5121170	1.04196e-10	0.0569148	0.000999001	1.47956e-07	1.74637e-06	0.0186941	SNP_Probe
cg00061805	kgp6277254	chr5	179259998	179260049	R	133	10616	chr5	179249433	179249433	1.53834e-08	-0.0137492	0.000999001	3.50574e-06	3.44119e-05	0.00148309
cg00061811	kgp12221567	chr6	170475795	170475846	R	288	-3833	chr6	170479728	170479728	9.34559e-09	-0.028551	0.000999001	5.89664e-06	5.59609e-05	0.00345973
cg00062072	rs3813199	chr1	1157634	1157685	R	129	-543	chr1	1158277	1158277	9.56446e-13	-0.0529293	0.000999001	1.45562e-05	0.000129809	0.00839934
cg00062367	kgp2731811	chr14	69950116	69950166	F	88	1	chr14	69950117	69950117	1.7755e-18	-0.0774843	0.000999001	4.74373e-11	8.05719e-10	0.0705292	SNP_Probe
cg00062367	kgp2731811	chr14	69950116	69950166	F	88	1	chr14	69950117	69950117	1.7755e-18	-0.0774843	0.000999001	4.74373e-11	8.05719e-10	0.0705292	gap-probe
cg00062437	rs738781	chr22	23728489	23728539	R	202	-125693	chr22	23854282	23854282	4.61321e-19	-0.0314854	0.000999001	9.69544e-15	2.22736e-13	0.00268152	SNP_Probe
cg00062736	rs11247118	chr15	100171633	100171683	R	194	0	chr15	100171684	100171684	4.00265e-183	-0.246334	0.000999001	4.47087e-161	3.37447e-158	0.355385	gap-probe
cg00062776	kgp11181379	chr19	49402424	49402474	F	170	-5161	chr19	49397214	49397214	6.58734e-83	0.176198	0.000999001	6.93455e-74	1.27828e-71	0.0206097
cg00062873	kgp7636657	chr7	124765421	124765472	R	54	90852	chr7	124674620	124674620	0.000171856	-0.0163217	0.012987	0.00872874	0.0408325	0.00137122
cg00063006	rs9276842	chr6	32847480	32847531	R	994	7903	chr6	32839628	32839628	2.22834e-05	0.0400329	0.00599401	0.00784574	0.0373068	0.00429396	SNP_Probe
cg00063040	kgp6487277	chr12	132061487	132061537	R	235	-1728	chr12	132063315	132063315	1.41885e-16	-0.0243367	0.000999001	3.18482e-13	6.50859e-12	0.0032641	cross-reactive probe
cg00063246	kgp12226018	chr8	55242836	55242886	F	190	-14706	chr8	55228081	55228081	1.89849e-05	-0.0294503	0.00599401	0.00505035	0.0256654	0.00299021
cg00063734	kgp2110558	chr15	68261134	68261184	F	115	-7847	chr15	68253238	68253238	4.99892e-07	-0.0211919	0.000999001	8.60301e-05	0.000670751	0.00236144
cg00064080	rs1271526	chr10	122598204	122598254	R	243	-35	chr10	122598339	122598339	3.08785e-05	-0.011744	0.010989	0.00673354	0.0327949	0.0031457
cg00064531	kgp5036686	chr2	114426788	114426839	R	89	1154	chr2	114425685	114425685	0.000175488	0.0202564	0.00999001	0.00961234	0.0442534	0.00274504	cross-reactive probe
cg00064589	rs12416605	chr10	29891234	29891284	R	223	25	chr10	29891260	29891260	5.33647e-16	0.0180183	0.000999001	3.03341e-12	5.71967e-11	0.00546699
cg00064778	kgp5234197	chr5	126564692	126564742	R	86	-22088	chr5	126586880	126586880	3.11067e-07	0.0575882	0.000999001	2.17585e-05	0.000188561	0.00575608
cg00064840	kgp1245220	chr7	4784485	4784535	F	196	-95652	chr7	4688784	4688784	4.03688e-05	-0.027076	0.004995	0.0080339	0.0380756	0.00227101
cg00065396	rs9467805	chr6	26594778	26594828	F	287	-11363	chr6	26583366	26583366	4.16753e-17	-0.0324303	0.000999001	8.45538e-13	1.66965e-11	0.00347283
cg00065998	rs10011007	chr4	130934120	130934171	F	113	130569	chr4	131064690	131064690	1.02585e-05	0.0226108	0.000999001	0.00107171	0.00662044	0.00190677	cross-reactive probe
cg00066239	rs9898443	chr17	78472109	78472159	R	187	2803	chr17	78469357	78469357	6.35641e-46	0.120159	0.000999001	4.61956e-39	3.415e-37	0.015135
cg00066508	kgp9317622	chr12	110355552	110355602	R	95	-12745	chr12	110368397	110368397	1.01596e-07	0.0189916	0.000999001	1.11384e-05	0.000101194	0.00200884
cg00066627	rs1954598	chr6	25693139	25693189	F	148	82921	chr6	25776060	25776060	1.52442e-05	-0.0208051	0.001998	0.00243722	0.013663	0.00181189
cg00066668	rs7969971	chr12	131482183	131482234	R	249	14600	chr12	131467634	131467634	2.24355e-05	0.00826082	0.003996	0.0055938	0.0280159	0.000837361	cross-reactive probe
cg00066748	kgp8669220	chr8	496526	496577	F	303	0	chr8	496505	496505	5.63667e-11	0.0297346	0.000999001	2.33927e-07	2.69341e-06	0.0428978
cg00066805	kgp12443285	chr6	169559346	169559396	R	281	-73889	chr6	169633335	169633335	2.52218e-07	0.0304232	0.001998	0.000155702	0.00115598	0.00271071
cg00067126	kgp10138743	chr2	122493520	122493570	R	127	25743	chr2	122467828	122467828	2.71805e-14	-0.0273135	0.000999001	1.08188e-10	1.78073e-09	0.0026894
cg00067141	rs12910011	chr15	30930449	30930499	R	27	-28386	chr15	30958935	30958935	3.84936e-197	0.202788	0.000999001	2.8167e-178	2.94145e-175	0.019777	gap-probe
cg00067528	kgp14579711	chr2	71191167	71191217	F	225	41	chr2	71191208	71191208	2.17172e-17	0.0610716	0.000999001	4.33095e-14	9.4609e-13	0.0162373
cg00067720	kgp2994309	chr5	67521091	67521141	R	151	96872	chr5	67424270	67424270	4.6582e-06	0.0372178	0.001998	0.000926402	0.00581246	0.0032228
cg00068102	kgp298042	chr2	121619261	121619311	F	143	15400	chr2	121634661	121634661	1.73957e-05	-0.00683087	0.003996	0.00243521	0.0136529	0.000698759
cg00068377	rs905138	chr1	3275179	3275230	F	262	-117517	chr1	3157614	3157614	1.75936e-08	0.0503688	0.000999001	7.69675e-06	7.1749e-05	0.00431417
cg00068433	kgp15845974	chr1	16540080	16540130	R	134	6280	chr1	16533851	16533851	2.29033e-09	0.0127756	0.000999001	1.03085e-06	1.09034e-05	0.00146081
cg00068750	rs9930906	chr16	2535955	2536005	F	46	-1381	chr16	2534525	2534525	1.24224e-09	0.034255	0.000999001	6.75527e-08	8.31021e-07	0.00473658
cg00069417	rs12448415	chr16	87874279	87874329	F	270	-3134	chr16	87871096	87871096	1.12336e-21	-0.0325304	0.000999001	1.14482e-17	3.20541e-16	0.00404069
cg00069771	rs2885	chr1	233089225	233089275	R	169	-30626	chr1	233119951	233119951	3.20914e-193	-0.393636	0.000999001	1.42476e-167	1.2245e-164	0.0381073
cg00069967	kgp3088903	chr3	57505630	57505681	R	85	36584	chr3	57469097	57469097	1.37058e-09	0.0337764	0.000999001	3.46299e-07	3.90336e-06	0.00321452	cross-reactive probe
cg00070383	kgp4715848	chr4	174429374	174429424	F	152	-73831	chr4	174355494	174355494	2.06895e-20	0.04564	0.000999001	1.27417e-15	3.12212e-14	0.00407152
cg00070460	rs3733340	chr4	1227626	1227676	R	121	-1962	chr4	1229688	1229688	4.04928e-05	0.0137526	0.003996	0.00336783	0.0181012	0.00178084
cg00070912	kgp9680379	chr20	47013814	47013864	F	189	-576	chr20	47013189	47013189	6.90965e-12	-0.0504231	0.000999001	7.02292e-09	9.64236e-08	0.00792869	SNP_Probe
cg00071265	rs2281740	chr20	60717158	60717208	F	138	-4598	chr20	60712511	60712511	1.08894e-09	0.0163983	0.000999001	4.04871e-07	4.5219e-06	0.00194434
cg00071381	kgp15774055	chr1	119910524	119910574	R	154	-107303	chr1	120017927	120017927	1.10093e-08	-0.0294357	0.000999001	5.43598e-06	5.18555e-05	0.00254106
cg00071391	kgp8987650	chr4	126560464	126560514	R	138	-4437	chr4	126565001	126565001	0.000140541	-0.0285152	0.00999001	0.00986014	0.0451941	0.00324195
cg00071575	kgp5179049	chr3	170371793	170371844	R	113	7	chr3	170371837	170371837	2.86744e-11	-0.00574954	0.000999001	1.3001e-08	1.73377e-07	0.00261673	cross-reactive probe
cg00071575	kgp5179049	chr3	170371793	170371844	R	113	7	chr3	170371837	170371837	2.86744e-11	-0.00574954	0.000999001	1.3001e-08	1.73377e-07	0.00261673	SNP_Probe
cg00071727	kgp6117621	chr13	98869894	98869944	F	213	8367	chr13	98878261	98878261	3.12017e-10	-0.0242848	0.000999001	5.43631e-07	5.96892e-06	0.00268865	SNP_Probe
cg00071950	kgp2087314	chr4	10020832	10020882	R	218	13578	chr4	10007305	10007305	1.86554e-10	0.00830368	0.000999001	9.27136e-07	9.87203e-06	0.000872561
cg00073384	rs6666148	chr1	248343601	248343651	R	88	-59057	chr1	248402758	248402758	3.45138e-08	-0.0445567	0.000999001	1.13024e-05	0.000102577	0.00405525	cross-reactive probe
cg00073460	kgp10202336	chr6	149806502	149806552	F	87	50	chr6	149806552	149806552	4.37694e-33	0.0378059	0.000999001	3.841e-27	1.77825e-25	0.0095681
cg00074244	rs758053	chr14	74100432	74100482	R	131	113569	chr14	73986914	73986914	3.0407e-06	0.0269129	0.00599401	0.00361339	0.0192435	0.00226758	gap-probe
cg00074313	rs2195070	chr2	179371342	179371392	F	105	-5893	chr2	179365400	179365400	2.99968e-05	-0.0252608	0.00899101	0.00393943	0.0207235	0.00284931
cg00074348	kgp9594490	chr11	57006273	57006323	F	137	9485	chr11	57015758	57015758	6.254e-06	-0.0152685	0.001998	0.000926771	0.00581454	0.00165759
cg00074746	rs9384978	chr6	116781744	116781794	R	110	9131	chr6	116772664	116772664	6.19901e-06	0.0236501	0.000999001	0.00120437	0.00734304	0.00257427
cg00075011	kgp16340840	chr16	70557092	70557143	F	84	-48499	chr16	70508545	70508545	2.76764e-05	-0.00882481	0.002997	0.00282665	0.0155451	0.000805205
cg00075123	kgp12296025	chr3	72786910	72786960	R	121	79373	chr3	72707588	72707588	1.68591e-07	-0.0216987	0.000999001	1.61369e-05	0.000142918	0.00192304
cg00075507	rs11080058	chr17	26708176	26708226	R	95	-33784	chr17	26742060	26742060	6.12603e-05	-0.0199779	0.00599401	0.00442979	0.0229233	0.00187191
cg00076497	rs1592376	chr7	126891571	126891621	R	138	230	chr7	126891392	126891392	9.08912e-06	0.0306973	0.000999001	0.00115558	0.00707976	0.00559601
cg00076543	rs6924282	chr6	30227145	30227195	F	647	58738	chr6	30285883	30285883	2.22884e-19	0.0602241	0.000999001	2.47795e-14	5.51694e-13	0.00548445
cg00076555	rs1799845	chr3	49705385	49705435	R	47	-142138	chr3	49847623	49847623	0.000403868	0.010778	0.00699301	0.00729469	0.0350931	0.00087654
cg00077426	rs2720997	chr5	463550	463600	F	167	-29847	chr5	433654	433654	2.02742e-06	0.00921416	0.000999001	0.000447615	0.00301998	0.000891539
cg00077547	kgp8927153	chr10	63170322	63170372	R	99	-4443	chr10	63174865	63174865	6.59077e-21	-0.0603428	0.000999001	1.20677e-16	3.16952e-15	0.00718406
cg00077566	rs6914746	chr6	146051934	146051984	F	44	75095	chr6	146127029	146127029	6.94368e-06	-0.0303704	0.001998	0.00041371	0.0028125	0.00269762	gap-probe
cg00077586	kgp11918082	chr21	18884826	18884877	R	192	8	chr21	18884869	18884869	3.25555e-05	-0.00403755	0.004995	0.00522086	0.0264042	0.00170719	SNP_Probe
cg00077586	kgp11918082	chr21	18884826	18884877	R	192	8	chr21	18884869	18884869	3.25555e-05	-0.00403755	0.004995	0.00522086	0.0264042	0.00170719	SNP_Probe
cg00077606	kgp11325895	chr5	37248844	37248894	R	36	29806	chr5	37219089	37219089	1.13609e-11	-0.0125684	0.000999001	1.35837e-09	2.01106e-08	0.00121993
cg00077838	kgp6209466	chr22	47020683	47020733	R	275	2568	chr22	47018166	47018166	2.31451e-19	-0.0237516	0.000999001	2.06393e-14	4.62093e-13	0.00302504
cg00077877	rs11993741	chr8	131414424	131414474	R	147	-388	chr8	131414912	131414912	2.66383e-11	0.017607	0.000999001	6.51169e-09	8.97499e-08	0.00295115
cg00077898	kgp6981566	chr6	1081143	1081194	F	247	43605	chr6	1124749	1124749	3.57252e-07	-0.0380274	0.000999001	0.000151096	0.00112439	0.00355562
cg00078025	kgp7775645	chr9	117159925	117159975	R	245	-7079	chr9	117167104	117167104	1.73685e-55	-0.0335514	0.000999001	4.11284e-48	4.07627e-46	0.00378463
cg00078221	kgp12359862	chr5	139927704	139927755	R	65	-12429	chr5	139940233	139940233	0.000192373	0.0183115	0.003996	0.00566856	0.0283377	0.00188722
cg00078456	kgp6582050	chr1	1564372	1564422	R	89	229	chr1	1564194	1564194	2.51508e-12	-0.025633	0.000999001	1.06391e-09	1.59142e-08	0.00470986
cg00078759	rs3784819	chr16	1600919	1600970	R	171	31768	chr16	1569202	1569202	1.20081e-11	-0.0460943	0.000999001	4.46491e-09	6.25628e-08	0.00444656
cg00078996	kgp7685155	chr12	132293329	132293379	F	153	-101227	chr12	132192053	132192053	6.99988e-16	0.034942	0.000999001	2.9567e-12	5.58084e-11	0.00303181
cg00079169	rs1640271	chr19	2811669	2811719	F	165	-11641	chr19	2799979	2799979	2.70115e-07	0.00747128	0.000999001	8.34053e-05	0.000651905	0.000797484
cg00079375	rs7168915	chr15	79125835	79125885	F	155	3054	chr15	79128889	79128889	2.7428e-07	-0.0371954	0.000999001	8.0865e-05	0.000633721	0.00463208	SNP_Probe
cg00079477	kgp3603388	chr12	57780204	57780254	F	70	-18378	chr12	57761777	57761777	3.0074e-44	-0.0577122	0.000999001	9.92916e-40	7.52314e-38	0.00587759
cg00079891	kgp2466836	chr16	122715	122766	F	80	3503	chr16	126219	126219	1.09598e-11	-0.0075782	0.000999001	6.45843e-09	8.90445e-08	0.000928479
cg00079898	kgp10986103	chr11	5801194	5801244	R	237	-23687	chr11	5824981	5824981	5.67275e-14	-0.0684793	0.000999001	2.73612e-09	3.92413e-08	0.00679846	gap-probe
cg00080060	kgp3996281	chr7	3990670	3990720	F	150	-79535	chr7	3911086	3911086	4.15055e-05	0.0289111	0.00599401	0.00431306	0.0224044	0.00250473
cg00080118	rs9263717	chr6	31126173	31126223	F	1267	-29598	chr6	31096526	31096526	1.75556e-06	0.0105712	0.000999001	0.00142146	0.00850339	0.00101804
cg00080188	kgp12196890	chr10	21558151	21558201	R	130	-1002	chr10	21559253	21559253	1.82149e-06	-0.012841	0.000999001	0.000385056	0.00263539	0.00185296
cg00080252	rs1348794	chr8	117948714	117948764	R	131	-27	chr8	117948841	117948841	5.11793e-05	-0.0202922	0.00699301	0.00566987	0.0283424	0.00585546
cg00080333	rs11723412	chr4	184492720	184492770	R	312	-1450	chr4	184494270	184494270	2.71756e-11	0.0211037	0.000999001	1.16474e-08	1.56081e-07	0.00289858
cg00080423	kgp2820244	chr5	1144900	1144951	R	246	485	chr5	1144466	1144466	1.91239e-18	0.0400741	0.000999001	2.31501e-15	5.5722e-14	0.00647582
cg00080972	rs4701131	chr5	178986291	178986341	F	182	-3796	chr5	178982446	178982446	1.98138e-16	0.00888461	0.000999001	1.37605e-12	2.66888e-11	0.00107794
cg00081087	kgp1846721	chr7	34873862	34873912	R	118	4443	chr7	34869470	34869470	9.80336e-05	-0.0134616	0.00999001	0.00862563	0.0404236	0.00153787
cg00081404	kgp2455278	chr2	106957722	106957772	F	92	-70909	chr2	106886764	106886764	3.78754e-05	-0.0174079	0.002997	0.00344679	0.018469	0.00152978
cg00081417	rs1324130	chr6	140400087	140400137	R	47	9032	chr6	140391106	140391106	1.04738e-13	-0.0406675	0.000999001	2.88827e-11	5.00332e-10	0.00446466
cg00081439	rs11253324	chr10	743761	743811	F	139	75	chr10	743836	743836	8.40863e-12	-0.0473539	0.000999001	7.96077e-09	1.08654e-07	0.0109015
cg00081465	rs574249	chr18	77383608	77383659	F	228	827	chr18	77384436	77384436	1.5992e-10	-0.0332173	0.000999001	1.16661e-07	1.39495e-06	0.00494288	cross-reactive probe
cg00081602	kgp11175682	chr5	72922907	72922957	R	153	311	chr5	72922647	72922647	1.33529e-05	-0.0231995	0.003996	0.00183723	0.0106665	0.0039943
cg00081799	kgp1770546	chr1	6390792	6390843	F	119	-15651	chr1	6375093	6375093	6.80365e-05	-0.00869373	0.00899101	0.00645222	0.0316163	0.000871661
cg00081852	kgp11889319	chr6	22180768	22180819	R	233	-5996	chr6	22186864	22186864	7.38246e-07	0.0227032	0.000999001	0.000286012	0.00201259	0.00260456	SNP_Probe
cg00081852	kgp11889319	chr6	22180768	22180819	R	233	-5996	chr6	22186864	22186864	7.38246e-07	0.0227032	0.000999001	0.000286012	0.00201259	0.00260456	cross-reactive probe
cg00082140	rs34108387	chr5	179816766	179816816	F	252	23772	chr5	179840538	179840538	7.92735e-17	0.0400133	0.000999001	3.6698e-13	7.45732e-12	0.00397101
cg00082729	rs2590765	chr4	54630609	54630659	R	183	15444	chr4	54615216	54615216	7.39379e-25	-0.131382	0.000999001	1.05649e-18	3.14884e-17	0.0136216	gap-probe
cg00082729	rs2590765	chr4	54630609	54630659	R	183	15444	chr4	54615216	54615216	7.39379e-25	-0.131382	0.000999001	1.05649e-18	3.14884e-17	0.0136216	SNP_Probe
cg00082833	kgp11436645	chr16	1561225	1561276	R	164	-1135	chr16	1562460	1562460	3.56528e-15	0.0301749	0.000999001	2.00769e-12	3.83926e-11	0.00428855
cg00082939	rs12257078	chr10	77165293	77165343	F	116	-11008	chr10	77154236	77154236	3.34647e-18	-0.0388245	0.000999001	1.51937e-14	3.43569e-13	0.00417174
cg00082981	rs2517729	chr6	29911339	29911389	F	909	-4910	chr6	29906380	29906380	6.62667e-23	-0.0523184	0.000999001	6.19018e-16	1.54886e-14	0.00615551	SNP_Probe
cg00082981	rs2517729	chr6	29911339	29911389	F	909	-4910	chr6	29906380	29906380	6.62667e-23	-0.0523184	0.000999001	6.19018e-16	1.54886e-14	0.00615551	SNP_Probe
cg00082981	rs2517729	chr6	29911339	29911389	F	909	-4910	chr6	29906380	29906380	6.62667e-23	-0.0523184	0.000999001	6.19018e-16	1.54886e-14	0.00615551	SNP_Probe
cg00082981	rs2517729	chr6	29911339	29911389	F	909	-4910	chr6	29906380	29906380	6.62667e-23	-0.0523184	0.000999001	6.19018e-16	1.54886e-14	0.00615551	cross-reactive probe
cg00083042	rs2478837	chr10	30404567	30404617	R	156	-8527	chr10	30413194	30413194	6.12122e-05	0.0219405	0.00899101	0.00696429	0.0337456	0.00234224
cg00083046	rs7582977	chr2	175204794	175204844	R	130	-619	chr2	175205513	175205513	5.62423e-09	-0.0501677	0.000999001	2.53627e-06	2.53953e-05	0.00780032
cg00083059	rs2504805	chr6	39902298	39902348	R	162	40754	chr6	39861595	39861595	2.84172e-05	-0.0236549	0.004995	0.00373107	0.0197807	0.00218429
cg00083072	kgp12110373	chr11	65415190	65415240	F	112	-35017	chr11	65380124	65380124	2.67134e-05	-0.0175455	0.003996	0.00210867	0.0120419	0.00165661
cg00083206	kgp12092032	chr6	110721255	110721305	R	220	-22487	chr6	110743842	110743842	6.22454e-06	0.0258476	0.003996	0.00181309	0.0105461	0.0025522
cg00083359	rs2382962	chr8	144676060	144676110	R	174	6719	chr8	144669392	144669392	5.97487e-32	-0.0356819	0.000999001	1.97215e-27	9.25409e-26	0.00404878	SNP_Probe
cg00083535	rs6988665	chr8	140870998	140871049	R	222	-147598	chr8	141018696	141018696	1.81062e-05	-0.0102235	0.00599401	0.00531349	0.0268094	0.000835926
cg00083833	kgp7781482	chr16	50583273	50583323	F	123	145333	chr16	50728606	50728606	6.48625e-05	0.0428224	0.00599401	0.00517667	0.0262176	0.00350807
cg00083937	rs131715	chr22	51039755	51039805	R	203	-27066	chr22	51066921	51066921	4.72766e-21	0.0399246	0.000999001	8.20843e-17	2.17641e-15	0.00391183
cg00084019	kgp4948146	chr7	176739	176789	F	211	-14850	chr7	161840	161840	1.05373e-06	-0.0260586	0.000999001	0.000360195	0.00248063	0.00270604
cg00084131	kgp2335351	chr3	69025438	69025488	R	142	114209	chr3	68911280	68911280	1.93398e-05	-0.0232333	0.00899101	0.0054453	0.0273782	0.00194037	gap-probe
cg00084271	rs2369476	chr1	160121437	160121487	R	172	0	chr1	160121488	160121488	1.32385e-303	-0.365905	0.000999001	3.25378e-273	8.83301e-269	0.527889	gap-probe
cg00084347	rs6488910	chr12	124393913	124393963	F	113	-167	chr12	124393697	124393697	3.44194e-09	0.021831	0.000999001	8.33048e-07	8.92788e-06	0.0042556
cg00084720	kgp11519935	chr8	94527805	94527855	R	70	-64667	chr8	94592572	94592572	9.34537e-07	-0.027144	0.000999001	6.86974e-05	0.000545262	0.00244914
cg00085122	rs7526268	chr1	11709018	11709068	F	210	-6814	chr1	11702155	11702155	3.57552e-07	0.00789342	0.000999001	0.000114565	0.000872643	0.000893453
cg00085123	kgp9491471	chr2	8723906	8723956	F	240	53	chr2	8723959	8723959	1.24301e-07	0.0182046	0.000999001	5.27788e-05	0.000427626	0.00454088
cg00085256	rs899280	chr2	218251396	218251446	R	194	-11097	chr2	218262593	218262593	7.19574e-05	0.00700244	0.00699301	0.0101514	0.0462693	0.000716986
cg00085370	rs11749073	chr5	1855960	1856010	F	290	147220	chr5	2003180	2003180	1.7716e-05	-0.0177383	0.00599401	0.00612372	0.0302518	0.00144556
cg00085434	kgp6589351	chr11	14927439	14927489	R	77	2754	chr11	14924736	14924736	5.75596e-20	-0.047903	0.000999001	9.55919e-17	2.52405e-15	0.00604719
cg00085448	rs2384075	chr12	113416442	113416492	F	181	211	chr12	113416653	113416653	2.63302e-11	-0.021199	0.000999001	1.93752e-08	2.53627e-07	0.00395408
cg00085486	rs2732757	chr7	84812489	84812539	R	93	2330	chr7	84810210	84810210	1.28649e-09	0.0515593	0.000999001	3.17556e-07	3.59565e-06	0.00664894
cg00085493	kgp12367437	chr1	208040153	208040203	R	179	39	chr1	208040165	208040165	4.86081e-05	0.0167205	0.011988	0.00810548	0.0383651	0.0043298
cg00085889	rs9876483	chr3	12921476	12921526	R	197	117735	chr3	12803792	12803792	3.65459e-05	0.0143505	0.00699301	0.00699019	0.0338492	0.00118744	cross-reactive probe
cg00086283	rs6972776	chr7	158409197	158409248	R	141	7873	chr7	158401375	158401375	1.2768e-08	0.0104736	0.000999001	4.77693e-06	4.5938e-05	0.00116738
cg00086334	rs8062286	chr16	88904782	88904832	R	282	-12620	chr16	88917502	88917502	7.56373e-07	-0.030534	0.000999001	0.000281387	0.00198295	0.00322703
cg00086670	rs4919687	chr10	104629072	104629122	R	88	33875	chr10	104595248	104595248	3.68281e-06	-0.0131945	0.001998	0.000489443	0.00327322	0.00126085
cg00087067	rs17785206	chr5	5265508	5265559	F	362	108239	chr5	5373748	5373748	5.65772e-20	-0.0750285	0.000999001	4.84175e-17	1.30425e-15	0.00647237	SNP_Probe
cg00087182	kgp4494561	chr22	24302042	24302093	F	149	-49909	chr22	24252085	24252085	3.65142e-12	0.0111778	0.000999001	5.63209e-09	7.8164e-08	0.00103326
cg00087274	kgp9349955	chr3	124856710	124856760	R	260	1070	chr3	124855691	124855691	1.94754e-13	-0.0214864	0.000999001	4.54936e-10	7.05255e-09	0.00307948
cg00087425	rs2905316	chr7	22766779	22766829	R	210	78920	chr7	22687910	22687910	3.69326e-06	-0.0135595	0.002997	0.000974804	0.006083	0.00119517
cg00087601	rs11088280	chr21	35747044	35747094	R	194	1312	chr21	35745783	35745783	1.13904e-21	-0.0722294	0.000999001	1.16477e-10	1.91115e-09	0.0100586	SNP_Probe
cg00087601	rs11088280	chr21	35747044	35747094	R	194	1312	chr21	35745783	35745783	1.13904e-21	-0.0722294	0.000999001	1.16477e-10	1.91115e-09	0.0100586	gap-probe
cg00087645	kgp592732	chr6	157040279	157040329	F	124	-464	chr6	157039766	157039766	5.11132e-05	0.0144834	0.004995	0.00519385	0.0262916	0.00229528
cg00087746	kgp9437406	chr12	64080144	64080194	F	74	-3057	chr12	64077038	64077038	1.48874e-87	-0.204318	0.000999001	1.70653e-70	2.92267e-68	0.0254575	gap-probe
cg00087746	kgp9437406	chr12	64080144	64080194	F	74	-3057	chr12	64077038	64077038	1.48874e-87	-0.204318	0.000999001	1.70653e-70	2.92267e-68	0.0254575	SNP_Probe
cg00087746	kgp9437406	chr12	64080144	64080194	F	74	-3057	chr12	64077038	64077038	1.48874e-87	-0.204318	0.000999001	1.70653e-70	2.92267e-68	0.0254575	cross-reactive probe
cg00087746	kgp9437406	chr12	64080144	64080194	F	74	-3057	chr12	64077038	64077038	1.48874e-87	-0.204318	0.000999001	1.70653e-70	2.92267e-68	0.0254575	SNP_Probe
cg00088079	rs6459484	chr6	16622634	16622684	F	249	108566	chr6	16731200	16731200	2.71187e-07	0.0301023	0.000999001	0.00014659	0.00109336	0.00259328
cg00088410	kgp5040320	chr3	72621836	72621886	R	199	-7860	chr3	72629796	72629796	5.82336e-19	0.0367887	0.000999001	5.20682e-15	1.22053e-13	0.0041014
cg00088688	rs6907666	chr6	167560504	167560554	F	162	-37060	chr6	167523395	167523395	8.49073e-11	-0.0242237	0.000999001	9.08782e-08	1.10024e-06	0.00230255
cg00088880	kgp2431227	chr7	115849793	115849843	F	116	403	chr7	115850196	115850196	4.08604e-09	-0.0218706	0.000999001	1.2189e-06	1.27682e-05	0.00364269
cg00088916	kgp8100405	chr16	78011694	78011744	F	344	-2627	chr16	78009018	78009018	7.27626e-44	0.114105	0.000999001	4.90371e-37	3.37996e-35	0.0144907
cg00089154	kgp16517413	chr16	57352682	57352733	R	127	103	chr16	57352630	57352630	3.13782e-08	0.0343406	0.000999001	8.61567e-06	7.96734e-05	0.0073782
cg00089444	rs7318017	chr13	52378304	52378355	F	138	31815	chr13	52410120	52410120	2.64755e-05	-0.00419175	0.002997	0.00305038	0.0166158	0.000397589
cg00089464	rs2735028	chr6	29717173	29717223	R	919	-68265	chr6	29785538	29785538	5.54342e-18	0.0398883	0.000999001	1.40425e-12	2.72134e-11	0.00358347
cg00089528	kgp1763391	chr5	180609278	180609328	F	192	-4881	chr5	180604348	180604348	1.02852e-15	0.0421003	0.000999001	1.31233e-12	2.54887e-11	0.00495676
cg00089719	kgp1793330	chr5	54527270	54527320	R	97	16035	chr5	54511286	54511286	2.26034e-10	-0.04398	0.000999001	5.48221e-08	6.8128e-07	0.00454214
cg00089798	rs1320937	chr12	62585154	62585204	R	140	2509	chr12	62582696	62582696	5.58299e-06	0.0357485	0.003996	0.00143648	0.00858169	0.0045273
cg00089823	rs10058874	chr5	1932048	1932098	R	287	-315	chr5	1932463	1932463	1.39552e-13	0.0264028	0.000999001	4.48246e-10	6.95387e-09	0.00458469
cg00089945	rs17163441	chr1	222816808	222816858	R	126	-65984	chr1	222882892	222882892	9.9527e-06	0.0338825	0.001998	0.00174668	0.0102028	0.0030221
cg00090282	rs4858007	chr3	21761167	21761217	R	345	7946	chr3	21753272	21753272	2.08522e-07	-0.0323846	0.000999001	0.000159725	0.00118314	0.00360177	SNP_Probe
cg00090338	rs12985626	chr19	32835826	32835876	F	114	-6784	chr19	32828993	32828993	2.63955e-23	0.05873	0.000999001	2.23473e-19	6.94492e-18	0.00665676
cg00090674	rs9617104	chr22	50446678	50446728	F	131	-5978	chr22	50440651	50440651	1.53541e-12	-0.0519515	0.000999001	2.40377e-09	3.46499e-08	0.00597406
cg00090764	kgp3673276	chr1	2259015	2259065	R	244	1180	chr1	2257886	2257886	7.73892e-06	0.0144266	0.004995	0.00249265	0.0139371	0.00201069
cg00090813	rs8203	chr16	71674748	71674799	R	96	-4084	chr16	71678932	71678932	1.78392e-24	0.0444638	0.000999001	5.01175e-21	1.71829e-19	0.00534721
cg00091302	kgp10372295	chr1	182602986	182603036	F	139	-12368	chr1	182590569	182590569	3.6234e-14	-0.024737	0.000999001	8.43295e-11	1.40204e-09	0.00262516
cg00091742	kgp5283031	chr7	23796948	23796999	F	147	5978	chr7	23802927	23802927	4.95748e-09	-0.0277963	0.000999001	3.24321e-06	3.19769e-05	0.00319628
cg00091827	kgp5024739	chr2	127863655	127863706	F	226	4943	chr2	127868599	127868599	3.33458e-12	-0.0600557	0.000999001	1.00824e-08	1.35992e-07	0.00706028
cg00091953	rs1982966	chr4	143326541	143326591	F	127	-2398	chr4	143324094	143324094	3.0556e-07	-0.0214198	0.000999001	8.37578e-05	0.000654388	0.00275025
cg00091960	rs2237795	chr7	126829464	126829514	R	140	37351	chr7	126792164	126792164	1.33124e-08	0.0300051	0.000999001	3.44484e-06	3.38465e-05	0.00284989
cg00092383	rs12533310	chr7	157075206	157075257	F	170	7400	chr7	157082607	157082607	6.58369e-08	0.0233188	0.000999001	2.61419e-05	0.000223417	0.00261671	SNP_Probe
cg00092518	rs12050042	chr13	50070549	50070600	F	213	1157	chr13	50071707	50071707	5.82526e-05	-0.0097827	0.00699301	0.0101899	0.0464089	0.00132222
cg00092565	kgp9339182	chr21	47515208	47515259	F	259	216	chr21	47515425	47515425	6.81705e-06	0.0444925	0.000999001	0.00212336	0.012114	0.00816298
cg00092711	rs2070426	chr21	47850267	47850317	R	134	-117	chr21	47850484	47850484	2.94823e-05	0.00800906	0.002997	0.00387187	0.0204235	0.00164162
cg00093099	kgp3136560	chr18	2849071	2849121	F	167	-2523	chr18	2846499	2846499	1.70223e-05	0.0212223	0.003996	0.00278651	0.0153518	0.00266741
cg00093354	rs11650318	chr17	15635414	15635464	R	72	-8992	chr17	15644506	15644506	0.000167709	0.00892263	0.00699301	0.00641343	0.0314521	0.00094922	cross-reactive probe
cg00093544	rs5749122	chr22	30901639	30901690	F	173	35667	chr22	30937307	30937307	2.33804e-13	-0.094326	0.000999001	1.27431e-09	1.89166e-08	0.00899882
cg00093686	kgp1797316	chr12	115131141	115131192	F	241	480	chr12	115131622	115131622	3.12093e-15	-0.0456963	0.000999001	4.4545e-12	8.27923e-11	0.00739668
cg00093688	rs28417430	chr9	140113319	140113369	R	123	-135622	chr9	140249041	140249041	2.99791e-06	-0.0192657	0.000999001	0.000440262	0.00297574	0.0016254
cg00093794	rs2286202	chr1	55250817	55250867	F	248	-84	chr1	55250684	55250684	9.1169e-09	-0.0193496	0.000999001	2.99505e-06	2.9688e-05	0.00434385	cross-reactive probe
cg00093794	rs2286202	chr1	55250817	55250867	F	248	-84	chr1	55250684	55250684	9.1169e-09	-0.0193496	0.000999001	2.99505e-06	2.9688e-05	0.00434385	SNP_Probe
cg00094006	kgp3606301	chr1	47975957	47976007	R	201	-26390	chr1	48002447	48002447	4.33956e-06	0.0301704	0.001998	0.000721271	0.00464313	0.0029497
cg00094063	kgp5059380	chr16	66913815	66913866	F	48	-92043	chr16	66821724	66821724	3.37266e-06	-0.0191682	0.000999001	0.0001724	0.00126871	0.00167488
cg00094095	rs4951031	chr1	203834696	203834746	F	113	-5091	chr1	203829556	203829556	1.51871e-06	-0.00926041	0.000999001	0.000198039	0.00143973	0.00108335	SNP_Probe
cg00094269	kgp7535273	chr1	17265566	17265617	F	92	41381	chr1	17306948	17306948	8.01326e-06	0.0180247	0.000999001	0.000617951	0.00403823	0.0016887	cross-reactive probe
cg00094735	rs12654102	chr5	1949198	1949248	F	292	13238	chr5	1962436	1962436	1.79975e-05	0.0117115	0.004995	0.00452912	0.0233631	0.00120513
cg00094817	rs10508816	chr10	35464482	35464532	F	73	-4457	chr10	35459976	35459976	0.000177926	0.0112453	0.00699301	0.00663867	0.0323931	0.00129495
cg00094943	kgp3829456	chr7	150093059	150093109	F	179	642	chr7	150093701	150093701	1.08425e-50	-0.0592015	0.000999001	7.02834e-40	5.35974e-38	0.00915341
cg00095105	rs7475273	chr10	11846417	11846468	R	248	-1011	chr10	11847528	11847528	5.0304e-13	0.0497113	0.000999001	4.03323e-10	6.28345e-09	0.00718302	cross-reactive probe
cg00095259	rs4941026	chr18	59218797	59218847	F	221	-7700	chr18	59211048	59211048	1.21131e-05	-0.00965751	0.002997	0.00263296	0.0146106	0.00106338
cg00095526	kgp11378901	chr1	201081686	201081736	F	267	-3990	chr1	201077647	201077647	1.60914e-06	-0.0239392	0.000999001	0.000645874	0.00420071	0.00287488
cg00095629	kgp5788705	chr6	168811070	168811120	F	209	-296	chr6	168810725	168810725	1.95063e-08	-0.0487836	0.000999001	9.79202e-06	8.97918e-05	0.00856212
cg00095677	kgp11761308	chr17	3833689	3833739	R	231	2925	chr17	3830815	3830815	3.57425e-77	-0.167052	0.000999001	3.5142e-66	5.5005e-64	0.0209293	gap-probe
cg00095772	kgp4294332	chr2	1050723	1050773	R	196	67766	chr2	983008	983008	4.74195e-06	0.0245824	0.003996	0.000934416	0.00585658	0.00219694
cg00095930	rs34263	chr12	109569116	109569166	F	147	-16218	chr12	109552849	109552849	4.35662e-06	-0.0263845	0.001998	0.000480348	0.00321805	0.00271298
cg00096106	rs11584	chr5	100176809	100176859	F	85	-31372	chr5	100145388	100145388	3.41239e-10	-0.0250432	0.000999001	1.36382e-07	1.61746e-06	0.00241876
cg00096328	rs9820765	chr3	41199996	41200046	R	133	-111959	chr3	41312055	41312055	3.83307e-06	0.0151741	0.000999001	0.000757088	0.0048497	0.00129887
cg00096447	rs17171767	chr5	137576708	137576758	F	57	-83131	chr5	137493528	137493528	5.97815e-06	-0.0291105	0.000999001	0.000226843	0.00162986	0.00256555
cg00096603	rs11097433	chr4	95572072	95572122	R	158	-7628	chr4	95579800	95579800	2.22187e-06	-0.0190008	0.001998	0.000390849	0.00267112	0.00211973
cg00096742	rs1054013	chr14	101318307	101318357	R	223	5489	chr14	101312869	101312869	1.37173e-05	0.0313761	0.002997	0.00318952	0.0172701	0.00358085
cg00098162	kgp6868944	chr10	90619523	90619573	R	164	-55865	chr10	90675488	90675488	4.25332e-16	0.070022	0.000999001	1.64632e-12	3.17049e-11	0.00640598
cg00098182	kgp2697147	chr15	22993122	22993173	R	194	-3570	chr15	22996792	22996792	3.14317e-09	-0.0490912	0.000999001	5.90093e-05	0.00047407	0.00599788	SNP_Probe
cg00098451	rs1010069	chr1	16370584	16370634	R	159	17698	chr1	16352937	16352937	1.20167e-05	0.0154799	0.002997	0.00221478	0.0125701	0.0015627	SNP_Probe
cg00098451	rs1010069	chr1	16370584	16370634	R	159	17698	chr1	16352937	16352937	1.20167e-05	0.0154799	0.002997	0.00221478	0.0125701	0.0015627	cross-reactive probe
cg00098553	rs9314895	chr13	114897502	114897552	F	179	-21685	chr13	114875768	114875768	1.53251e-05	0.0178683	0.001998	0.00203544	0.0116724	0.00176872
cg00098819	rs9455988	chr6	168615441	168615492	F	342	-2762	chr6	168612631	168612631	3.18648e-12	0.0547411	0.000999001	4.77019e-09	6.66441e-08	0.00690789
cg00098985	kgp12016340	chr20	1275262	1275312	R	214	10651	chr20	1264662	1264662	1.68698e-10	0.01356	0.000999001	7.00821e-08	8.60766e-07	0.00146221	SNP_Probe
cg00098985	kgp12016340	chr20	1275262	1275312	R	214	10651	chr20	1264662	1264662	1.68698e-10	0.01356	0.000999001	7.00821e-08	8.60766e-07	0.00146221	SNP_Probe
cg00099383	kgp17411002	chr6	168633917	168633967	F	334	9671	chr6	168643588	168643588	9.52579e-23	0.12893	0.000999001	9.1951e-19	2.75242e-17	0.0140491
cg00099519	rs4956990	chr5	195648	195698	R	95	12565	chr5	183134	183134	2.56522e-20	0.0221107	0.000999001	2.26793e-15	5.46111e-14	0.00234253	SNP_Probe
cg00099602	rs6454618	chr6	87993397	87993447	R	110	-134770	chr6	88128267	88128267	6.37459e-06	0.00853865	0.000999001	0.000417181	0.0028337	0.000720871
cg00099976	kgp514775	chr13	26625272	26625323	F	234	12940	chr13	26638213	26638213	7.96305e-06	0.0193463	0.003996	0.00242471	0.0136019	0.00201549
cg00100420	rs12509636	chr4	106009831	106009881	F	103	602	chr4	106010433	106010433	7.69565e-11	0.0202261	0.000999001	1.8976e-08	2.48684e-07	0.00315856	SNP_Probe
cg00100703	rs8069929	chr17	33514835	33514885	R	135	41219	chr17	33473667	33473667	1.35482e-11	0.0455524	0.000999001	2.03091e-08	2.65203e-07	0.0042866
cg00100804	kgp8417181	chr9	123836087	123836137	F	99	-71047	chr9	123764991	123764991	5.01013e-06	-0.0528518	0.000999001	0.000453284	0.00305398	0.00471666
cg00101104	kgp536397	chr19	54219557	54219607	R	249	0	chr19	54219623	54219623	8.99862e-08	0.0145116	0.000999001	4.8413e-05	0.00039476	0.0209275
cg00101154	kgp10171243	chr16	420058	420108	R	185	-8971	chr16	429129	429129	2.20832e-18	-0.0980183	0.000999001	4.74054e-15	1.11428e-13	0.0107689
cg00102093	kgp1730015	chr1	232345873	232345923	R	221	21555	chr1	232324369	232324369	5.10807e-05	-0.0462897	0.00799201	0.00945238	0.0436399	0.00443652
cg00102166	kgp4292721	chr1	43425287	43425337	R	168	8557	chr1	43416781	43416781	9.0895e-10	-0.0135154	0.000999001	4.90147e-07	5.41335e-06	0.00149262
cg00102266	kgp525991	chr1	121429784	121429834	R	12	121555	chr1	121308280	121308280	2.08184e-23	-0.0557405	0.000999001	6.69125e-20	2.1504e-18	0.00476083	cross-reactive probe
cg00102512	rs4662799	chr2	129103112	129103162	R	189	-2898	chr2	129106110	129106110	3.23707e-06	0.0249457	0.002997	0.000716996	0.00461776	0.00311453
cg00102615	kgp9055843	chr9	139394959	139395009	F	152	-67951	chr9	139326959	139326959	4.58993e-12	-0.117624	0.000999001	3.6907e-09	5.21896e-08	0.0105714	SNP_Probe
cg00103045	rs10477484	chr5	112196457	112196508	R	123	-583	chr5	112197140	112197140	1.58942e-06	0.0572811	0.000999001	0.000158964	0.00117808	0.00897946
cg00103401	rs608147	chr6	147570728	147570778	F	57	0	chr6	147570723	147570723	1.18821e-09	-0.011336	0.000999001	5.05669e-07	5.57498e-06	0.0163543
cg00103448	kgp3198222	chr17	46600532	46600583	F	134	73190	chr17	46673723	46673723	3.5895e-06	-0.0204188	0.000999001	0.000629333	0.00410487	0.00181549
cg00103771	rs3828840	chr6	32525805	32525855	F	760	-4849	chr6	32520907	32520907	8.01198e-69	0.360743	0.000999001	7.78637e-53	8.86008e-51	0.0425057	SNP_Probe
cg00103771	rs3828840	chr6	32525805	32525855	F	760	-4849	chr6	32520907	32520907	8.01198e-69	0.360743	0.000999001	7.78637e-53	8.86008e-51	0.0425057	cross-reactive probe
cg00103771	rs3828840	chr6	32525805	32525855	F	760	-4849	chr6	32520907	32520907	8.01198e-69	0.360743	0.000999001	7.78637e-53	8.86008e-51	0.0425057	SNP_Probe
cg00103785	rs11264306	chr1	155043272	155043322	R	86	0	chr1	155043325	155043325	1.60775e-27	0.0142134	0.000999001	3.92383e-23	1.4988e-21	0.0205056
cg00103908	rs905138	chr1	3184056	3184106	R	279	26493	chr1	3157614	3157614	3.75766e-05	0.0364145	0.013986	0.010729	0.0484333	0.00340224
cg00104562	kgp9983936	chr19	7767229	7767279	F	250	70852	chr19	7838081	7838081	1.66628e-06	-0.0231919	0.001998	0.000542218	0.00359056	0.00206911
cg00105025	rs2269555	chr6	28973433	28973483	R	296	8637	chr6	28964847	28964847	7.08833e-05	0.0369424	0.003996	0.00566907	0.0283399	0.0039602
cg00105041	kgp2281889	chr12	7777092	7777142	F	177	-23748	chr12	7753295	7753295	6.18736e-16	-0.053877	0.000999001	6.34898e-12	1.16568e-10	0.00534741
cg00105475	rs2357650	chr2	10696890	10696940	F	209	0	chr2	10696877	10696877	5.3488e-61	0.0870695	0.000999001	4.68784e-54	5.51137e-52	0.125615
cg00105512	rs2303259	chr16	77245845	77245895	F	258	-16139	chr16	77229657	77229657	5.88843e-06	0.0273709	0.003996	0.00174152	0.0101761	0.00279616	SNP_Probe
cg00106196	kgp1372073	chr1	3172684	3172734	F	273	-4173	chr1	3168462	3168462	1.06096e-08	0.0183361	0.000999001	5.61199e-06	5.3435e-05	0.00219928
cg00106254	kgp5740011	chr7	1943704	1943754	F	130	86583	chr7	2030287	2030287	1.18526e-10	-0.0175541	0.000999001	4.49452e-08	5.64226e-07	0.00154405	cross-reactive probe
cg00106432	rs4842923	chr15	84540216	84540266	R	114	-41588	chr15	84581904	84581904	4.00081e-09	-0.0372502	0.000999001	2.26226e-06	2.2803e-05	0.00350232
cg00106565	rs4705165	chr5	146784171	146784221	F	162	-54958	chr5	146729164	146729164	2.20946e-06	-0.0261821	0.001998	0.00071515	0.00460713	0.00238782
cg00106609	kgp22816118	chr22	50714562	50714612	F	138	41890	chr22	50756452	50756452	3.49686e-07	-0.0542314	0.000999001	6.77332e-05	0.000538153	0.00509283
cg00106621	rs3807807	chr7	8300678	8300728	R	244	787	chr7	8299942	8299942	5.34556e-25	-0.0850943	0.000999001	2.70408e-20	8.87989e-19	0.0127563
cg00106767	rs8091750	chr18	5241864	5241914	F	255	-645	chr18	5241170	5241170	6.34999e-15	0.0530947	0.000999001	4.06762e-11	6.95245e-10	0.00820332
cg00106808	rs17040731	chr2	3045007	3045057	R	261	16016	chr2	3029042	3029042	2.23857e-08	0.0302675	0.000999001	9.61218e-06	8.82441e-05	0.00312606
cg00106923	rs16995676	chr20	49619586	49619636	R	261	2871	chr20	49616766	49616766	3.20656e-07	-0.0163045	0.000999001	0.000148756	0.0011083	0.00204523	SNP_Probe
cg00107241	rs575675	chr1	29461020	29461071	R	67	14224	chr1	29446847	29446847	3.98422e-06	0.0285458	0.001998	0.000277396	0.0019569	0.00297924
cg00107488	rs739368	chr22	19930387	19930437	R	232	-8609	chr22	19939096	19939096	1.36947e-08	0.0351097	0.000999001	7.25476e-06	6.78747e-05	0.00387464
cg00107490	kgp11161830	chr22	19509268	19509318	R	191	131060	chr22	19378259	19378259	3.02614e-08	0.0158959	0.000999001	2.13272e-05	0.000185147	0.00134876
cg00107667	rs11061539	chr12	131941468	131941518	R	244	8386	chr12	131933133	131933133	2.39952e-09	0.017412	0.000999001	2.95881e-06	2.9351e-05	0.00192721	SNP_Probe
cg00108038	kgp8113247	chr12	1609195	1609245	R	280	-434	chr12	1609729	1609729	1.13992e-15	0.0212405	0.000999001	3.56e-12	6.67279e-11	0.00349486
cg00108108	rs4782494	chr16	88996870	88996920	F	188	33248	chr16	89030118	89030118	1.70353e-05	0.0397653	0.003996	0.00346308	0.018547	0.00374841
cg00108282	kgp11674967	chr7	845047	845097	F	159	130466	chr7	975513	975513	1.52357e-05	0.0144897	0.001998	0.00263036	0.0145986	0.00121218
cg00108454	kgp10577163	chr1	22963614	22963664	F	210	1344	chr1	22964958	22964958	4.10721e-05	0.00929738	0.00899101	0.00889299	0.0414711	0.00123691
cg00108617	kgp13405367	chr7	57324416	57324467	F	150	821	chr7	57325238	57325238	8.16151e-05	0.0480618	0.00699301	0.00997114	0.0455991	0.00683309
cg00108694	rs1990977	chr5	55598388	55598438	R	218	-2899	chr5	55601387	55601387	7.16573e-07	0.00704119	0.000999001	0.000201824	0.0014648	0.000881857	SNP_Probe
cg00108938	rs9654707	chr7	157633251	157633302	F	312	-8152	chr7	157625051	157625051	9.21598e-08	0.0302654	0.000999001	6.82725e-05	0.000542164	0.00335866
cg00109012	kgp3819276	chr4	166032571	166032621	R	138	3425	chr4	166029197	166029197	6.57414e-05	0.0192042	0.010989	0.00896784	0.041761	0.00226087
cg00109062	rs2425460	chr20	39655980	39656030	F	108	-60971	chr20	39594960	39594960	2.40914e-05	-0.0228774	0.013986	0.00457613	0.023577	0.00202738
cg00109703	rs6016412	chr20	39320005	39320055	F	197	-20504	chr20	39299452	39299452	3.56399e-16	0.0294247	0.000999001	5.98392e-13	1.19601e-11	0.00296367
cg00110623	kgp11680200	chr5	150461066	150461116	R	297	91803	chr5	150369314	150369314	4.37396e-07	-0.00903934	0.000999001	0.000177675	0.00130378	0.00078999
cg00110675	kgp4487449	chr6	31698046	31698097	F	272	122596	chr6	31820643	31820643	8.86252e-05	0.00314754	0.010989	0.00770725	0.036749	0.000258766
cg00110688	kgp1749631	chr12	93771303	93771353	F	172	-30	chr12	93771224	93771224	6.31274e-79	0.0537317	0.000999001	4.23875e-64	6.29961e-62	0.0155037
cg00110846	rs3807763	chr7	77669193	77669243	R	248	-22821	chr7	77692114	77692114	4.63355e-06	-0.0140506	0.001998	0.00199577	0.0114717	0.00138402
cg00111102	rs2153936	chr20	60509925	60509975	R	213	-312	chr20	60510337	60510337	3.33292e-07	0.0331209	0.001998	0.000108859	0.000832465	0.00575597
cg00111463	kgp3187264	chr7	77137823	77137874	F	116	-8788	chr7	77128987	77128987	2.34142e-06	-0.0125386	0.000999001	0.000285471	0.00200923	0.00137792
cg00111665	kgp479207	chr2	237120136	237120186	R	149	4550	chr2	237115637	237115637	3.93049e-05	0.0252296	0.00699301	0.00520186	0.0263245	0.00291636
cg00111778	kgp14164001	chr2	3833077	3833127	R	278	2689	chr2	3830439	3830439	1.55909e-20	-0.117538	0.000999001	3.00558e-17	8.19423e-16	0.0148826
cg00111826	kgp8110781	chr5	7983815	7983865	R	266	-44	chr5	7983959	7983959	6.80131e-10	-0.0377832	0.000999001	8.19151e-07	8.78715e-06	0.00986848	SNP_Probe
cg00111978	kgp12140461	chr2	102978479	102978529	R	171	16601	chr2	102961929	102961929	6.61615e-07	-0.0297088	0.000999001	0.000131765	0.000991651	0.00305427
cg00112238	rs687050	chr1	54719888	54719938	R	231	1169	chr1	54718770	54718770	8.29903e-34	-0.0417594	0.000999001	1.41745e-27	6.69055e-26	0.00591023
cg00112260	kgp11620434	chr1	32104920	32104970	F	149	41145	chr1	32146065	32146065	3.54472e-05	-0.0165932	0.003996	0.00393555	0.0207061	0.00152939
cg00112314	kgp21568947	chr10	134607377	134607427	R	146	-116542	chr10	134724019	134724019	5.80663e-05	-0.0136792	0.003996	0.00411602	0.0215207	0.00114733
cg00112341	kgp5181720	chr3	55990974	55991024	R	148	4966	chr3	55986059	55986059	1.23805e-06	-0.0116051	0.000999001	0.000190648	0.00139091	0.00136168
cg00112465	rs6439154	chr3	128719998	128720049	F	70	42834	chr3	128762833	128762833	4.57632e-08	0.0557393	0.000999001	1.50888e-05	0.000134193	0.00522561
cg00112517	rs907087	chr17	37782961	37783011	R	81	-45726	chr17	37828787	37828787	5.36386e-05	-0.00818639	0.003996	0.00336594	0.0180938	0.000749107
cg00112558	kgp1881515	chr7	102332408	102332458	R	35	221	chr7	102332238	102332238	9.38041e-08	0.0182322	0.000999001	8.88024e-06	8.19623e-05	0.00337158	cross-reactive probe
cg00112558	kgp1881515	chr7	102332408	102332458	R	35	221	chr7	102332238	102332238	9.38041e-08	0.0182322	0.000999001	8.88024e-06	8.19623e-05	0.00337158	SNP_Probe
cg00113020	rs934434	chr19	55173432	55173482	R	203	1337	chr19	55172146	55172146	3.91087e-08	-0.0290619	0.000999001	1.54386e-05	0.00013711	0.004036
cg00113225	rs10995184	chr10	64266474	64266524	R	164	-4477	chr10	64271051	64271051	3.8613e-07	-0.0398346	0.001998	0.000138814	0.00104017	0.00473325	SNP_Probe
cg00113675	rs3128912	chr6	29855297	29855347	R	978	39711	chr6	29815637	29815637	1.04389e-14	-0.160188	0.000999001	3.40107e-10	5.33726e-09	0.0151272	gap-probe
cg00114008	kgp5995480	chr1	27114373	27114424	R	49	-89710	chr1	27204183	27204183	0.000301112	0.0121479	0.010989	0.00870118	0.0407222	0.00102182
cg00114012	rs3824415	chr9	130158144	130158194	F	108	-12471	chr9	130145624	130145624	3.58059e-11	0.0254718	0.000999001	3.05747e-08	3.9126e-07	0.00270077
cg00114132	rs422303	chr18	8657945	8657995	F	298	388	chr18	8658333	8658333	1.79661e-47	0.0641805	0.000999001	3.53879e-39	2.62801e-37	0.0107574
cg00114160	rs7756110	chr6	29430096	29430146	F	490	15399	chr6	29445495	29445495	4.55506e-12	0.05682	0.000999001	1.16723e-08	1.56393e-07	0.00589285
cg00114569	rs7141792	chr14	65239277	65239327	R	182	3249	chr14	65236079	65236079	2.19809e-09	0.0337624	0.000999001	2.1296e-06	2.15493e-05	0.00417495
cg00114618	kgp2225163	chr5	64666194	64666245	R	85	9471	chr5	64656774	64656774	1.09556e-12	0.0708152	0.000999001	7.93635e-10	1.20303e-08	0.00773412	cross-reactive probe
cg00114618	kgp2225163	chr5	64666194	64666245	R	85	9471	chr5	64656774	64656774	1.09556e-12	0.0708152	0.000999001	7.93635e-10	1.20303e-08	0.00773412	SNP_Probe
cg00114694	rs7164606	chr15	40644728	40644778	F	208	405	chr15	40645133	40645133	5.54642e-06	0.0181193	0.001998	0.00155767	0.00921684	0.00298766
cg00114710	kgp3460556	chr1	154473340	154473390	F	124	118542	chr1	154591882	154591882	4.02181e-05	0.0347596	0.004995	0.00412853	0.0215763	0.00291102
cg00114784	kgp4600232	chr15	97322454	97322504	R	191	-16100	chr15	97338654	97338654	1.94702e-09	-0.0538866	0.000999001	2.3873e-06	2.39904e-05	0.00556281	gap-probe
cg00114966	kgp8088220	chr1	197893870	197893920	R	127	-3975	chr1	197897945	197897945	8.95472e-75	0.0718244	0.000999001	5.13059e-64	7.60825e-62	0.00866578
cg00115178	kgp4613449	chr10	12648126	12648177	R	322	2236	chr10	12645941	12645941	2.04299e-09	-0.0331253	0.000999001	2.37178e-06	2.38451e-05	0.00429445
cg00115288	rs7128243	chr11	705842	705892	R	178	13672	chr11	692221	692221	1.19118e-08	-0.0187797	0.000999001	6.30497e-06	5.95469e-05	0.00197187
cg00115954	rs4840575	chr8	11536551	11536601	F	283	87	chr8	11536638	11536638	1.20349e-05	-0.0188199	0.000999001	0.00312052	0.0169438	0.00412175
cg00116092	kgp10928300	chr1	217312994	217313044	R	228	-4936	chr1	217318030	217318030	1.6613e-06	0.0550296	0.000999001	0.000591036	0.00388006	0.00644538
cg00116658	rs10864654	chr1	231163623	231163674	R	209	7645	chr1	231156029	231156029	3.28515e-05	0.00982297	0.00799201	0.00694675	0.0336748	0.00106152
cg00117012	kgp8564861	chr15	73996308	73996359	R	146	2170	chr15	73994189	73994189	1.42786e-49	-0.14655	0.000999001	9.21047e-31	4.98552e-29	0.0190736	gap-probe
cg00117012	kgp8564861	chr15	73996308	73996359	R	146	2170	chr15	73994189	73994189	1.42786e-49	-0.14655	0.000999001	9.21047e-31	4.98552e-29	0.0190736	SNP_Probe
cg00117018	kgp20100537	chr8	145955983	145956033	F	79	-35719	chr8	145920215	145920215	1.58798e-14	0.133668	0.000999001	1.94128e-11	3.41511e-10	0.0127503
cg00117311	kgp6970668	chr16	89613399	89613449	F	168	78399	chr16	89691798	89691798	5.32494e-17	-0.118915	0.000999001	1.07529e-10	1.77044e-09	0.0105518	SNP_Probe
cg00117311	kgp6970668	chr16	89613399	89613449	F	168	78399	chr16	89691798	89691798	5.32494e-17	-0.118915	0.000999001	1.07529e-10	1.77044e-09	0.0105518	gap-probe
cg00117965	kgp16282203	chr16	691444	691494	F	132	-2596	chr16	688799	688799	5.47163e-15	-0.0545388	0.000999001	3.51776e-12	6.59598e-11	0.00693657	cross-reactive probe
cg00118542	kgp11793842	chr7	52736694	52736744	R	214	15650	chr7	52721095	52721095	1.19019e-06	0.0288216	0.000999001	0.000290668	0.00204196	0.00297802	SNP_Probe
cg00118808	rs17457362	chr9	132097881	132097931	R	243	-79	chr9	132098060	132098060	4.14835e-10	0.0241883	0.000999001	2.04167e-07	2.36631e-06	0.00550427
cg00118978	rs4449299	chr3	14597418	14597468	F	264	1547	chr3	14598965	14598965	6.85696e-06	-0.0192707	0.001998	0.00186854	0.0108233	0.00259512
cg00119034	rs4696864	chr4	8622952	8623002	R	262	8211	chr4	8614792	8614792	7.04811e-10	-0.0203535	0.000999001	1.8323e-06	1.87114e-05	0.00225808	cross-reactive probe
cg00119034	rs4696864	chr4	8622952	8623002	R	262	8211	chr4	8614792	8614792	7.04811e-10	-0.0203535	0.000999001	1.8323e-06	1.87114e-05	0.00225808	SNP_Probe
cg00119073	kgp5173534	chr3	187870663	187870713	R	246	-9323	chr3	187880086	187880086	2.1072e-05	0.00780198	0.00599401	0.00604353	0.0299156	0.000828031
cg00119241	kgp7310580	chr1	15152595	15152645	F	294	-92893	chr1	15059653	15059653	1.86719e-06	0.0339016	0.001998	0.000655097	0.00425447	0.00295102
cg00119314	rs8082389	chr17	48555610	48555660	F	173	28042	chr17	48583652	48583652	1.00078e-06	-0.0143992	0.000999001	0.000182793	0.00133864	0.00140408
cg00119460	rs2844702	chr6	30923693	30923743	R	715	11263	chr6	30912481	30912481	1.99467e-29	-0.0306237	0.000999001	1.02229e-22	3.83338e-21	0.00328247
cg00119687	rs2293500	chr7	70252612	70252662	R	228	478	chr7	70252185	70252185	2.27905e-06	0.0135253	0.000999001	0.000702456	0.00453372	0.00218083	SNP_Probe
cg00119778	kgp968234	chr6	32466447	32466497	F	763	107361	chr6	32573808	32573808	8.5372e-126	0.213537	0.000999001	1.44408e-92	3.87757e-90	0.0184338
cg00119811	rs6883409	chr5	73092353	73092403	F	205	-35	chr5	73092269	73092269	1.02129e-14	0.0277083	0.000999001	9.5791e-12	1.73081e-10	0.00767348
cg00119896	rs7805181	chr7	3083721	3083771	F	358	6561	chr7	3090282	3090282	6.9386e-11	-0.027145	0.000999001	2.18552e-07	2.52397e-06	0.00308844
cg00120274	rs501120	chr10	44786495	44786545	R	202	32679	chr10	44753867	44753867	1.60385e-08	-0.0257976	0.000999001	7.9936e-06	7.43133e-05	0.00248165	cross-reactive probe
cg00120473	rs16840053	chr4	7330616	7330666	F	504	60	chr4	7330676	7330676	6.96734e-07	0.0356669	0.000999001	0.000408815	0.00278207	0.00861801	SNP_Probe
cg00120505	rs7849484	chr9	5655609	5655659	F	139	10572	chr9	5666181	5666181	1.1785e-06	0.0207324	0.000999001	0.000211562	0.00152917	0.00223401
cg00121366	kgp7708647	chr20	62282182	62282232	F	173	-5149	chr20	62276984	62276984	5.06632e-05	0.0128312	0.00799201	0.00665214	0.0324498	0.00145255	cross-reactive probe
cg00121465	kgp11041655	chr16	90029433	90029484	R	181	20556	chr16	90008928	90008928	1.96915e-08	-0.0286154	0.000999001	9.92147e-06	9.08957e-05	0.00288116
cg00121634	rs9878797	chr3	169530027	169530077	F	118	-20	chr3	169529958	169529958	1.92041e-06	-0.0332842	0.000999001	0.000236959	0.00169587	0.0107497
cg00121876	rs6915702	chr6	166251609	166251659	R	258	-5861	chr6	166257570	166257570	1.23332e-23	-0.044996	0.000999001	1.96527e-20	6.51047e-19	0.00518601
cg00122406	kgp8127301	chr8	26431736	26431786	F	260	-32204	chr8	26399483	26399483	4.46108e-11	0.0253612	0.000999001	5.28445e-08	6.57885e-07	0.0024433
cg00122628	kgp20238935	chr8	134202309	134202359	R	268	38549	chr8	134163811	134163811	9.24308e-07	-0.0239499	0.000999001	0.000344274	0.0023808	0.00226264
cg00122765	kgp12046785	chr17	29457918	29457968	F	43	37977	chr17	29495895	29495895	0.000479835	0.0115044	0.00599401	0.0107608	0.0485624	0.00103802
cg00122779	rs7766862	chr6	32032956	32033006	R	207	0	chr6	32033007	32033007	2.83447e-95	-0.124827	0.000999001	4.54555e-77	8.93133e-75	0.180087	gap-probe
cg00122854	rs10175708	chr2	218898441	218898491	R	160	-525	chr2	218899066	218899066	2.28172e-19	-0.0341856	0.000999001	3.67936e-16	9.33265e-15	0.00545468
cg00123017	rs17017778	chr2	3696748	3696798	F	238	-13718	chr2	3682981	3682981	3.0558e-07	0.059243	0.000999001	0.000139108	0.00104213	0.00621221
cg00123072	kgp6658166	chr5	79330259	79330309	F	189	16621	chr5	79346880	79346880	5.61495e-07	-0.0248155	0.000999001	0.000167214	0.00123351	0.00255027
cg00123090	kgp9120356	chr1	234667087	234667137	F	271	-4492	chr1	234662546	234662546	9.2546e-24	-0.0437613	0.000999001	9.74949e-20	3.10129e-18	0.00520318
cg00123128	rs1203111	chr4	3464652	3464702	R	175	10399	chr4	3454304	3454304	1.29511e-05	0.0357327	0.002997	0.00296844	0.0162273	0.00380045
cg00123214	kgp11265676	chr1	95703607	95703657	F	159	-4596	chr1	95698962	95698962	0	-0.403609	0.000999001	1.7957e-269	3.52387e-265	0.0478585	SNP_Probe
cg00123214	kgp11265676	chr1	95703607	95703657	F	159	-4596	chr1	95698962	95698962	0	-0.403609	0.000999001	1.7957e-269	3.52387e-265	0.0478585	gap-probe
cg00123317	rs485288	chr12	70004993	70005043	R	145	25016	chr12	69980028	69980028	2.44727e-05	-0.00789794	0.003996	0.00351783	0.0188005	0.000765201
cg00124009	rs654072	chr1	201439578	201439628	F	247	-56	chr1	201439473	201439473	3.37221e-08	0.0110845	0.000999001	1.04693e-05	9.55485e-05	0.00272961
cg00124902	kgp96478	chr1	34645109	34645159	F	171	0	chr1	34645109	34645109	5.79935e-88	-0.0715792	0.000999001	2.05116e-78	4.15861e-76	0.103267	SNP_Probe
cg00125002	rs9822888	chr3	129747707	129747758	F	80	-100450	chr3	129647209	129647209	1.05264e-06	0.0148643	0.000999001	0.000144378	0.00107819	0.0012892	SNP_Probe
cg00125002	rs9822888	chr3	129747707	129747758	F	80	-100450	chr3	129647209	129647209	1.05264e-06	0.0148643	0.000999001	0.000144378	0.00107819	0.0012892	cross-reactive probe
cg00125002	rs9822888	chr3	129747707	129747758	F	80	-100450	chr3	129647209	129647209	1.05264e-06	0.0148643	0.000999001	0.000144378	0.00107819	0.0012892	SNP_Probe
cg00125858	kgp5790920	chr1	44569398	44569448	F	121	1730	chr1	44571128	44571128	6.53844e-28	0.0356615	0.000999001	2.3177e-23	8.95912e-22	0.00478226	SNP_Probe
cg00125858	kgp5790920	chr1	44569398	44569448	F	121	1730	chr1	44571128	44571128	6.53844e-28	0.0356615	0.000999001	2.3177e-23	8.95912e-22	0.00478226	cross-reactive probe
cg00125893	rs16955676	chr15	71747687	71747737	F	253	14697	chr15	71762384	71762384	5.51263e-56	-0.0876419	0.000999001	4.67951e-45	4.19957e-43	0.00913361	SNP_Probe
cg00125893	rs16955676	chr15	71747687	71747737	F	253	14697	chr15	71762384	71762384	5.51263e-56	-0.0876419	0.000999001	4.67951e-45	4.19957e-43	0.00913361	gap-probe
cg00126148	rs3796902	chr4	111533517	111533567	F	126	6951	chr4	111540468	111540468	1.28996e-05	0.0178784	0.001998	0.00171125	0.0100162	0.00200062
cg00126498	rs4425606	chr6	150286838	150286888	F	175	-2354	chr6	150284435	150284435	2.75729e-18	0.0463391	0.000999001	7.04031e-14	1.51283e-12	0.0059679
cg00126536	rs2523995	chr6	30115273	30115323	R	693	13140	chr6	30102184	30102184	8.70079e-12	0.0430357	0.000999001	3.88695e-08	4.91689e-07	0.00453792
cg00126636	rs2858942	chr16	237282	237332	F	160	-11580	chr16	225653	225653	5.10117e-17	0.0396981	0.000999001	3.38987e-13	6.91115e-12	0.00424252
cg00126638	rs9258995	chr6	29795533	29795584	R	1023	-46168	chr6	29841801	29841801	3.69766e-08	-0.0442067	0.000999001	7.55046e-05	0.00059495	0.0041136	SNP_Probe
cg00126946	kgp11086857	chr10	105363258	105363308	F	183	-68312	chr10	105294897	105294897	6.37098e-06	0.013545	0.000999001	0.00124487	0.00756178	0.00120758
cg00127047	rs10060579	chr5	142150869	142150919	R	177	15769	chr5	142135151	142135151	4.0163e-05	-0.00723531	0.00999001	0.00677721	0.0329752	0.000723854
cg00127150	kgp3563089	chr22	22862094	22862144	R	25	59877	chr22	22802268	22802268	7.13047e-06	0.0233882	0.000999001	0.000158651	0.00117583	0.00212368
cg00127198	kgp1869813	chr7	555518	555568	F	88	-36164	chr7	519305	519305	8.94963e-05	0.0242701	0.010989	0.00746594	0.0357876	0.00222959	SNP_Probe
cg00127353	kgp17256471	chr6	112210969	112211019	F	121	-28565	chr6	112182355	112182355	1.28143e-06	-0.0244488	0.000999001	0.000419657	0.00284892	0.00237613
cg00128057	kgp7588342	chr5	38134904	38134954	R	192	-1728	chr5	38136732	38136732	3.82716e-08	0.0456686	0.000999001	2.29431e-05	0.000198047	0.00612397
cg00128171	rs2020365	chr15	85114353	85114404	F	44	4732	chr15	85119086	85119086	0.000449402	-0.00898362	0.012987	0.00911014	0.0423254	0.00101665	cross-reactive probe
cg00128482	rs1991860	chr8	75737406	75737456	R	104	-312	chr8	75737818	75737818	0.000135819	0.0186136	0.004995	0.00922698	0.0427703	0.00309902
cg00128517	kgp7677334	chr10	125251730	125251780	F	308	-19885	chr10	125231796	125231796	3.57408e-06	0.035897	0.000999001	0.000993589	0.00618694	0.00360432
cg00128766	rs12794	chr1	47185216	47185266	F	149	-43449	chr1	47141718	47141718	2.12808e-41	-0.0575556	0.000999001	5.47669e-34	3.36251e-32	0.00538941	SNP_Probe
cg00128774	rs2714510	chr4	183859011	183859061	R	227	-21152	chr4	183880263	183880263	2.16166e-22	-0.0721729	0.000999001	1.7755e-17	4.91054e-16	0.00724658
cg00129232	rs1877031	chr17	37814054	37814105	R	77	25	chr17	37814080	37814080	4.65995e-28	-0.0101352	0.000999001	1.98369e-23	7.69325e-22	0.00307515
cg00129481	rs1570248	chr9	35748336	35748386	R	140	-2785	chr9	35751221	35751221	2.38694e-05	0.00237363	0.004995	0.00372963	0.0197744	0.000293303
cg00129524	rs4718262	chr7	65112452	65112503	F	16	-24430	chr7	65087974	65087974	0.000589026	-0.00704244	0.004995	0.00586579	0.0291711	0.000676687	cross-reactive probe
cg00129785	rs2839084	chr21	47455453	47455503	F	270	-10220	chr21	47445184	47445184	1.77673e-05	-0.0145079	0.004995	0.00502832	0.0255683	0.00153125
cg00130165	rs11947738	chr4	66536553	66536603	R	185	66527	chr4	66470077	66470077	6.52754e-06	-0.0295914	0.001998	0.00115238	0.00706236	0.00264578
cg00130693	rs12031056	chr1	226110727	226110777	F	180	38598	chr1	226149325	226149325	2.80226e-05	-0.0177161	0.002997	0.005975	0.0296278	0.0016278
cg00130707	kgp8748818	chr16	20303127	20303177	F	175	-3374	chr16	20299704	20299704	2.05072e-08	0.035053	0.000999001	9.45645e-06	8.69194e-05	0.00431413
cg00131081	rs17707014	chr19	37020172	37020222	F	86	-2327	chr19	37017796	37017796	1.2129e-41	0.0670465	0.000999001	9.69296e-34	5.9004e-32	0.0086476
cg00131705	rs4984895	chr16	615023	615074	R	105	-8115	chr16	623238	623238	9.01475e-38	-0.0544874	0.000999001	3.4616e-32	1.98869e-30	0.006053
cg00131758	kgp188188	chr22	18275234	18275284	F	200	34432	chr22	18309666	18309666	4.24433e-07	0.0193637	0.000999001	9.08632e-05	0.000705385	0.00185225
cg00132108	rs1122900	chr5	36690657	36690707	F	180	-1427	chr5	36689181	36689181	1.35636e-06	-0.0352913	0.001998	0.000324986	0.00225953	0.00484692
cg00132208	kgp4490584	chr4	10120780	10120830	F	190	2411	chr4	10123191	10123191	1.10538e-06	-0.0153794	0.000999001	0.000389858	0.00266496	0.00196934
cg00132623	rs1982872	chr8	96281441	96281492	R	203	-3749	chr8	96285290	96285290	3.77963e-38	0.0322278	0.000999001	1.05869e-32	6.21871e-31	0.003916	SNP_Probe
cg00133136	kgp9188525	chr20	62808983	62809033	F	169	-5154	chr20	62803780	62803780	6.94906e-08	-0.0455568	0.000999001	2.00463e-05	0.00017482	0.00532865	SNP_Probe
cg00133234	kgp567608	chr16	1506027	1506078	F	179	-12070	chr16	1493909	1493909	1.43543e-07	0.0168692	0.000999001	3.94679e-05	0.000326904	0.00179427	SNP_Probe
cg00133403	rs2291406	chr16	57212731	57212781	F	199	-31548	chr16	57181134	57181134	1.3222e-05	-0.0230793	0.00599401	0.00262953	0.0145946	0.00219536
cg00133698	rs4834354	chr4	114683232	114683283	R	185	18321	chr4	114664962	114664962	5.93508e-05	0.0445284	0.002997	0.00532979	0.0268831	0.0044144	SNP_Probe
cg00133811	rs4452104	chr2	149793652	149793702	R	90	-69654	chr2	149863406	149863406	6.97722e-11	0.0372324	0.000999001	9.84534e-09	1.32943e-07	0.00333883
cg00134415	kgp3904216	chr22	38856639	38856689	R	101	-2321	chr22	38859060	38859060	1.0182e-07	-0.017118	0.000999001	2.21291e-05	0.000191515	0.00220818
cg00134602	kgp12145742	chr3	64251663	64251713	F	252	94337	chr3	64346000	64346000	9.41736e-07	-0.0287441	0.000999001	0.000988954	0.00616142	0.00249392
cg00135293	rs9390757	chr6	102088313	102088363	R	182	99851	chr6	101988513	101988513	2.64255e-63	-0.138567	0.000999001	9.6663e-52	1.06543e-49	0.0120373
cg00135433	rs16857451	chr3	183118245	183118295	R	204	-22807	chr3	183141152	183141152	2.15614e-05	0.0196981	0.004995	0.00521374	0.0263742	0.00191119	SNP_Probe
cg00135497	kgp1774358	chr4	155661799	155661850	R	125	-146657	chr4	155808556	155808556	0.000130477	0.0179972	0.00999001	0.00861722	0.0403919	0.00145179
cg00135841	kgp5713563	chr22	18737298	18737348	R	46	136546	chr22	18600803	18600803	5.63294e-06	0.0496261	0.001998	0.00030541	0.00213657	0.00418795	cross-reactive probe
cg00135874	kgp1272096	chr2	210493423	210493473	R	70	21337	chr2	210472137	210472137	3.20022e-25	-0.0475253	0.000999001	1.66265e-21	5.86128e-20	0.00476765
cg00136279	rs2876471	chr6	17975782	17975833	R	126	41723	chr6	17934110	17934110	2.21299e-06	0.00794158	0.000999001	0.000327002	0.00227254	0.000744773
cg00136405	kgp2686906	chr4	123542148	123542198	R	87	107425	chr4	123434774	123434774	4.49577e-05	-0.0243301	0.003996	0.00371674	0.0197163	0.00205881
cg00136477	kgp15704946	chr1	22970339	22970389	F	216	54748	chr1	23025087	23025087	4.3534e-05	-0.0256737	0.00699301	0.00704393	0.034066	0.00227295
cg00136968	rs6961589	chr7	4049993	4050043	R	197	58565	chr7	3991479	3991479	5.48442e-05	0.0456307	0.010989	0.0086227	0.0404115	0.00398861
cg00137846	kgp6063990	chr17	18548790	18548840	F	42	-8449	chr17	18540292	18540292	5.11622e-08	-0.0135467	0.000999001	2.28183e-06	2.29904e-05	0.00149816	cross-reactive probe
cg00137855	kgp2663994	chr5	74163723	74163773	F	113	-86200	chr5	74077474	74077474	8.19312e-05	0.0259756	0.00699301	0.00633544	0.0311302	0.00221454
cg00137918	rs2280232	chr2	191850909	191850959	F	119	-94	chr2	191850766	191850766	1.56104e-13	0.0201728	0.000999001	8.70849e-11	1.44622e-09	0.00441965
cg00137944	rs1875635	chr1	50798265	50798315	F	72	-32234	chr1	50765982	50765982	7.44679e-05	0.0218007	0.00599401	0.00469673	0.0241147	0.00204945
cg00138041	rs17004838	chr4	81117615	81117665	R	148	-31858	chr4	81149573	81149573	9.33766e-11	-0.0677025	0.000999001	1.06294e-07	1.27694e-06	0.00652924	gap-probe
cg00138641	kgp1214212	chr16	14397074	14397124	F	134	61881	chr16	14458955	14458955	9.58742e-29	0.0738014	0.000999001	4.77828e-24	1.91446e-22	0.00668915
cg00138777	kgp12361186	chr10	52434502	52434553	R	100	56258	chr10	52378295	52378295	9.41392e-08	-0.01722	0.000999001	1.35246e-05	0.000121282	0.00157417
cg00139242	rs2345067	chr6	167184853	167184903	R	257	23	chr6	167184881	167184881	1.85033e-41	-0.0777402	0.000999001	6.98079e-37	4.78153e-35	0.0241514
cg00139477	rs32479	chr5	100234725	100234775	R	69	62181	chr5	100172595	100172595	4.60679e-05	-0.0127056	0.004995	0.00260495	0.0144809	0.00113443	SNP_Probe
cg00139683	kgp10760274	chr20	896564	896614	F	396	34606	chr20	931170	931170	1.48662e-05	-0.019538	0.00899101	0.00667527	0.0325496	0.00180849
cg00139726	kgp1784124	chr2	209029732	209029782	R	163	5130	chr2	209024653	209024653	1.7623e-09	0.0243043	0.000999001	1.05004e-06	1.10941e-05	0.00284482
cg00139947	rs1017943	chr8	144403321	144403372	R	202	-35095	chr8	144438516	144438516	7.05221e-05	0.00306297	0.004995	0.00991502	0.0453936	0.000279378
cg00140447	rs3807306	chr7	128580659	128580710	R	126	30	chr7	128580680	128580680	5.14552e-75	0.0868062	0.000999001	1.84925e-63	2.71324e-61	0.025047
cg00140494	kgp4635266	chr18	77255965	77256015	R	276	-93263	chr18	77349328	77349328	2.68801e-07	0.0589973	0.001998	8.59187e-05	0.000669937	0.00515221	cross-reactive probe
cg00140786	kgp5744590	chr7	2740868	2740918	R	221	-2173	chr7	2743141	2743141	1.01626e-18	0.0404023	0.000999001	4.66902e-15	1.09829e-13	0.00525744
cg00141308	kgp11519572	chr22	44725015	44725065	R	428	9	chr22	44725057	44725057	3.36881e-06	0.0183814	0.001998	0.00159348	0.00940516	0.00759354	SNP_Probe
cg00141688	rs2041741	chr2	10517302	10517353	R	356	3057	chr2	10514296	10514296	2.27813e-06	-0.0226968	0.001998	0.000890811	0.00561278	0.00281209
cg00142036	kgp8956626	chr10	13388392	13388442	R	230	40041	chr10	13348402	13348402	2.93875e-11	0.028938	0.000999001	2.34028e-08	3.03348e-07	0.00273059
cg00142106	rs1620173	chr6	29760719	29760770	R	884	-24330	chr6	29785149	29785149	8.89954e-12	0.0326127	0.000999001	1.73378e-06	1.77696e-05	0.00322907
cg00142239	rs2301963	chr8	1508017	1508067	F	269	5992	chr8	1514009	1514009	1.73142e-06	-0.035459	0.000999001	0.000609732	0.00398995	0.00406018
cg00142378	kgp12063519	chr18	51793398	51793448	R	103	-29715	chr18	51823213	51823213	2.77447e-12	0.0285384	0.000999001	2.00094e-09	2.9106e-08	0.00277086
cg00142815	rs17345837	chr1	205238208	205238258	R	127	-24814	chr1	205263122	205263122	9.05164e-05	-0.0128125	0.00899101	0.00930458	0.0430783	0.00121161
cg00142925	kgp11725913	chr11	116706562	116706612	F	160	-3367	chr11	116703146	116703146	1.56989e-24	0.0281364	0.000999001	8.34158e-19	2.5025e-17	0.00346406
cg00143220	kgp359966	chr8	143592671	143592721	R	133	-2941	chr8	143595712	143595712	2.20246e-05	-0.0174882	0.003996	0.00268545	0.014867	0.00215698
cg00143249	kgp8791197	chr7	156798760	156798810	R	175	-2801	chr7	156801661	156801661	4.96695e-06	-0.0918655	0.001998	0.00105057	0.00650529	0.0114969
cg00143387	rs11643602	chr16	23521604	23521655	F	84	35304	chr16	23556909	23556909	3.83822e-46	0.00715131	0.000999001	3.9251e-39	2.91076e-37	0.000682911
cg00143527	kgp2764118	chr15	81292171	81292221	F	186	-26169	chr15	81265953	81265953	2.87945e-19	-0.0358142	0.000999001	7.5091e-15	1.73934e-13	0.00352072
cg00143623	kgp295334	chr1	44495708	44495758	R	136	-27338	chr1	44523146	44523146	3.92243e-05	0.00367848	0.00599401	0.00481688	0.0246397	0.000351195
cg00143643	rs7078507	chr10	77191012	77191062	R	111	50199	chr10	77140864	77140864	1.37928e-06	0.0161321	0.000999001	0.000180232	0.00132112	0.00148846
cg00143729	kgp22773910	chr15	38363696	38363746	R	152	17454	chr15	38346293	38346293	1.21323e-05	0.0132926	0.000999001	0.00215149	0.0122551	0.00134423
cg00143809	kgp22816118	chr22	50720551	50720602	F	137	35900	chr22	50756452	50756452	6.81777e-06	-0.0385674	0.001998	0.00104805	0.00649113	0.00365323
cg00143986	rs1211610	chr12	131606702	131606752	R	246	-252	chr12	131607054	131607054	9.16452e-30	0.272432	0.000999001	9.49828e-24	3.75164e-22	0.0491991	SNP_Probe
cg00144673	kgp4297502	chr6	31497557	31497607	F	675	28989	chr6	31526546	31526546	6.46201e-08	-0.0292243	0.000999001	6.48326e-05	0.000517087	0.00284282
cg00144725	rs1629309	chr18	29076554	29076604	R	176	-70995	chr18	29147649	29147649	1.6352e-05	-0.0187032	0.001998	0.0026378	0.0146335	0.00164985
cg00145118	rs6580215	chr5	141393931	141393981	F	170	2067	chr5	141395998	141395998	3.7476e-15	-0.0223555	0.000999001	8.0293e-12	1.46171e-10	0.0029281
cg00145352	rs4790335	chr17	2319906	2319956	F	136	-1162	chr17	2318695	2318695	1.29154e-05	0.00793597	0.001998	0.00189832	0.0109751	0.0011118
cg00145404	rs12670408	chr7	2686794	2686844	R	237	13873	chr7	2672972	2672972	1.36433e-06	-0.0303973	0.000999001	0.000279176	0.00196869	0.00318075
cg00145419	rs9583484	chr13	110966036	110966086	F	424	313	chr13	110966349	110966349	5.36963e-13	0.0288831	0.000999001	2.64708e-09	3.8021e-08	0.0050209	cross-reactive probe
cg00145438	kgp6198553	chr13	113105047	113105097	R	184	3214	chr13	113101884	113101884	6.73415e-08	-0.0153796	0.000999001	3.01253e-05	0.000254749	0.0019039
cg00145596	rs4580153	chr16	81813706	81813756	F	400	3533	chr16	81817239	81817239	3.52095e-11	0.0348445	0.000999001	4.24311e-08	5.34317e-07	0.00426469	cross-reactive probe
cg00145596	rs4580153	chr16	81813706	81813756	F	400	3533	chr16	81817239	81817239	3.52095e-11	0.0348445	0.000999001	4.24311e-08	5.34317e-07	0.00426469	SNP_Probe
cg00145732	rs507095	chr16	1095623	1095673	R	208	6877	chr16	1088797	1088797	3.65919e-09	0.0146083	0.000999001	1.68993e-06	1.73519e-05	0.0016532
cg00146004	kgp16293114	chr16	3241384	3241434	R	162	-1882	chr16	3243366	3243366	2.42848e-06	0.011694	0.000999001	0.000752899	0.00482556	0.00154321
cg00146027	rs6481819	chr10	33299147	33299197	F	158	312	chr10	33299459	33299459	5.47025e-48	0.0581007	0.000999001	1.56265e-38	1.13611e-36	0.0101055	gap-probe
cg00146240	rs4775517	chr15	62899109	62899159	R	204	13987	chr15	62885173	62885173	8.40529e-137	-0.337849	0.000999001	2.36685e-116	9.01154e-114	0.0353916
cg00146437	rs17014320	chr1	209529869	209529919	F	99	-17647	chr1	209512173	209512173	3.57076e-24	0.0575284	0.000999001	5.81793e-20	1.87665e-18	0.00588319
cg00146669	kgp9276065	chr1	1132962	1133012	F	143	-25071	chr1	1107842	1107842	8.30322e-06	0.0255689	0.000999001	0.00140699	0.00842689	0.00250292	SNP_Probe
cg00146755	rs2838497	chr21	45551519	45551569	F	165	13247	chr21	45564766	45564766	1.09775e-09	-0.0217043	0.000999001	9.6411e-07	1.02402e-05	0.00228664
cg00146756	kgp3564362	chr4	6729060	6729111	R	244	-121	chr4	6729281	6729281	3.84113e-35	-0.140309	0.000999001	1.35251e-30	7.27001e-29	0.029157
cg00146928	kgp4914881	chr12	9269671	9269721	F	145	737	chr12	9270408	9270408	6.82264e-06	0.0336332	0.000999001	0.000974218	0.00607967	0.0050609
cg00147160	kgp4276944	chr1	26503991	26504041	F	139	-5372	chr1	26498570	26498570	5.96384e-06	-0.00923863	0.001998	0.000616016	0.00402671	0.00107126
cg00147172	kgp11547421	chr22	46423603	46423654	F	220	-5386	chr22	46418169	46418169	8.56125e-09	-0.00998534	0.000999001	5.71435e-06	5.43349e-05	0.00116211
cg00147244	kgp9835851	chr17	1811354	1811404	F	226	-131303	chr17	1680002	1680002	9.22563e-06	-0.022059	0.001998	0.00169657	0.00994068	0.00185314
cg00147286	kgp11752870	chr16	70713883	70713934	R	130	10158	chr16	70703776	70703776	4.41635e-06	0.0231932	0.000999001	0.000723716	0.00465721	0.00250213
cg00147332	kgp9705382	chr15	23094174	23094224	F	136	11022	chr15	23105196	23105196	3.41145e-20	-0.0356205	0.000999001	1.5415e-16	4.01664e-15	0.00382694	cross-reactive probe
cg00147627	rs12125492	chr1	10455097	10455147	R	101	33270	chr1	10421878	10421878	4.03535e-55	-0.172124	0.000999001	3.6497e-42	2.98734e-40	0.0165306	gap-probe
cg00148355	rs1919040	chr16	31538871	31538921	F	99	138053	chr16	31676924	31676924	5.13031e-23	-0.0603072	0.000999001	1.79799e-17	4.97157e-16	0.00509549
cg00148558	rs2266945	chr22	20718691	20718741	F	96	29362	chr22	20748053	20748053	0.000132522	0.0364478	0.00699301	0.00889429	0.0414755	0.00339597	SNP_Probe
cg00148558	rs2266945	chr22	20718691	20718741	F	96	29362	chr22	20748053	20748053	0.000132522	0.0364478	0.00699301	0.00889429	0.0414755	0.00339597	cross-reactive probe
cg00148727	rs9705446	chr12	34756440	34756490	F	33	44831	chr12	34801271	34801271	0.000402545	-0.0137975	0.012987	0.0104705	0.0474624	0.00122706
cg00148825	kgp4598178	chr4	124427145	124427195	R	185	-3726	chr4	124430971	124430971	7.31461e-07	0.0186582	0.000999001	0.000211243	0.00152714	0.00226539
cg00148892	kgp16112369	chr18	19780878	19780928	F	124	-32686	chr18	19748143	19748143	4.97213e-07	-0.0290304	0.001998	0.00017279	0.00127144	0.00278924
cg00149061	kgp4959600	chr4	69817030	69817080	R	120	34416	chr4	69782665	69782665	1.42385e-17	-0.112047	0.000999001	6.15115e-13	1.22808e-11	0.010726	gap-probe
cg00149213	kgp2731132	chr1	160617074	160617124	R	193	1914	chr1	160615211	160615211	2.90172e-17	-0.0448032	0.000999001	2.70375e-14	6.0015e-13	0.00592792
cg00149455	rs7914354	chr10	134332333	134332383	R	155	-2043	chr10	134334476	134334476	7.01972e-11	-0.0174404	0.000999001	2.55585e-08	3.30036e-07	0.00228782
cg00149473	rs10882099	chr10	94459329	94459380	F	106	1320	chr10	94460650	94460650	0.000106637	0.0194821	0.004995	0.00799546	0.0379144	0.002608
cg00149692	rs4960068	chr6	5135794	5135844	F	177	12321	chr6	5148115	5148115	6.75393e-65	0.184467	0.000999001	5.73394e-54	6.72278e-52	0.0195841	SNP_Probe
cg00149708	kgp6918417	chr19	56047884	56047934	F	219	-3640	chr19	56044195	56044195	6.2046e-09	0.0173279	0.000999001	3.89921e-06	3.80064e-05	0.002113
cg00149734	kgp5172051	chr10	131454254	131454304	R	198	6693	chr10	131447612	131447612	6.86395e-05	0.0158859	0.011988	0.0105209	0.0476505	0.00171742
cg00150785	rs6132850	chr20	25581318	25581368	R	71	-6	chr20	25581424	25581424	5.28133e-27	-0.0366032	0.000999001	1.19652e-20	4.00976e-19	0.0176024
cg00151007	rs6783157	chr3	184769904	184769954	R	120	553	chr3	184769402	184769402	3.62999e-10	-0.00943179	0.000999001	2.52067e-07	2.8918e-06	0.00149261	SNP_Probe
cg00151048	kgp8596083	chr1	102098077	102098127	R	143	60620	chr1	102037508	102037508	3.77375e-06	-0.0268805	0.000999001	0.00060912	0.00398633	0.0024312
cg00151271	kgp4314216	chr4	7872943	7872993	R	292	62225	chr4	7810769	7810769	1.16645e-09	-0.0536183	0.000999001	2.06058e-05	0.000179294	0.0048565	gap-probe
cg00151919	kgp11049280	chr13	41363195	41363245	R	73	-6495	chr13	41369790	41369790	7.38776e-05	-0.00466574	0.003996	0.00434441	0.0225417	0.00051948
cg00152008	kgp296483	chr1	50889175	50889226	R	88	-148067	chr1	51037342	51037342	0.000126275	0.072555	0.00799201	0.00640647	0.0314235	0.00590277
cg00152117	rs822436	chr1	156928845	156928895	F	153	-36402	chr1	156892394	156892394	1.15032e-13	0.0168009	0.000999001	1.11751e-10	1.83649e-09	0.00159971
cg00152340	kgp20567388	chr8	144296969	144297020	R	193	-1158	chr8	144298227	144298227	3.9415e-89	-0.132543	0.000999001	3.53309e-64	5.25583e-62	0.018784	gap-probe
cg00152340	kgp20567388	chr8	144296969	144297020	R	193	-1158	chr8	144298227	144298227	3.9415e-89	-0.132543	0.000999001	3.53309e-64	5.25583e-62	0.018784	SNP_Probe
cg00152611	rs11734090	chr4	123300330	123300380	R	43	72268	chr4	123228113	123228113	0.0003418	-0.0130887	0.012987	0.00978386	0.0449	0.00111734
cg00152644	rs1048296	chr1	153068186	153068236	R	168	55997	chr1	153012240	153012240	2.46768e-07	-0.021419	0.000999001	6.90067e-05	0.000547449	0.00195803	cross-reactive probe
cg00152757	kgp9935111	chr7	65939506	65939557	F	33	15552	chr7	65955059	65955059	0.000327609	-0.0170607	0.00699301	0.00671872	0.0327328	0.00170971	cross-reactive probe
cg00152878	kgp6026993	chr1	3209469	3209519	R	288	-4601	chr1	3214170	3214170	3.09512e-05	-0.0418226	0.011988	0.00856046	0.0401684	0.00475936	SNP_Probe
cg00152978	rs1886543	chr13	52733627	52733678	F	42	-31797	chr13	52701782	52701782	2.71344e-16	-0.00695567	0.000999001	5.52662e-14	1.19756e-12	0.000670931	SNP_Probe
cg00153368	rs10896705	chr11	57996373	57996423	R	128	86922	chr11	57909502	57909502	1.55704e-16	0.059959	0.000999001	1.8003e-12	3.45544e-11	0.00527215
cg00153448	rs200896	chr20	1788248	1788298	F	235	1161	chr20	1789409	1789409	8.99148e-08	0.0191869	0.000999001	3.62602e-05	0.000302312	0.00271735
cg00153543	kgp8255495	chr16	84259830	84259880	F	427	-7648	chr16	84252133	84252133	1.62129e-07	0.0242472	0.000999001	9.67852e-05	0.00074733	0.00270944
cg00153693	kgp8564826	chr15	93249643	93249693	F	269	23123	chr15	93272766	93272766	1.49188e-05	-0.0183575	0.000999001	0.00324506	0.0175275	0.00179484
cg00153919	kgp2338347	chr16	88859944	88859994	F	298	-1249	chr16	88858646	88858646	2.26747e-07	-0.0164088	0.000999001	0.000139852	0.00104718	0.00229842
cg00153942	rs7934055	chr11	71249162	71249212	R	134	-12876	chr11	71262138	71262138	2.72152e-16	0.0264229	0.000999001	1.61127e-12	3.10502e-11	0.00279215	cross-reactive probe
cg00154366	rs3793368	chr8	144717893	144717943	F	150	-53250	chr8	144664594	144664594	4.80708e-05	-0.00364673	0.004995	0.00669901	0.0326503	0.000324151
cg00154727	kgp2853260	chr7	50863754	50863804	R	159	145783	chr7	50718022	50718022	6.47591e-06	-0.0178594	0.002997	0.00135574	0.00815609	0.00148982
cg00154888	kgp7235562	chr12	85304514	85304564	F	118	-9298	chr12	85295167	85295167	7.16751e-33	-0.0717714	0.000999001	4.4923e-28	2.16868e-26	0.00785437
cg00154902	rs7463743	chr8	1245653	1245704	R	432	4480	chr8	1241224	1241224	4.99801e-66	0.32601	0.000999001	1.6711e-55	2.03792e-53	0.0387746	SNP_Probe
cg00154950	kgp3987354	chr8	3974029	3974080	F	522	-4824	chr8	3969157	3969157	6.18916e-10	-0.0563321	0.000999001	9.38411e-07	9.9864e-06	0.00664148
cg00154957	kgp1488122	chr1	109850562	109850612	F	127	100296	chr1	109950858	109950858	5.3359e-10	-0.0152993	0.000999001	1.83722e-07	2.14174e-06	0.00132853
cg00155063	rs816050	chr1	12227775	12227826	R	133	-14116	chr1	12241991	12241991	2.17425e-05	0.0295484	0.003996	0.00274499	0.0151528	0.00304553
cg00155535	kgp160476	chr12	132671423	132671473	R	103	37	chr12	132671437	132671437	3.72174e-11	0.0326274	0.000999001	1.50152e-08	1.98824e-07	0.00890592
cg00155732	rs7521322	chr1	9103309	9103359	F	242	10782	chr1	9114091	9114091	1.83588e-76	0.0788254	0.000999001	3.99273e-66	6.24328e-64	0.00848879
cg00156057	rs4708575	chr6	169391694	169391745	R	253	-14278	chr6	169406072	169406072	8.75453e-07	0.0209403	0.000999001	0.000300679	0.00210585	0.00218428	cross-reactive probe
cg00156497	kgp6381121	chr6	133663589	133663639	F	176	6604	chr6	133670193	133670193	5.49953e-71	-0.225935	0.000999001	1.25394e-59	1.68639e-57	0.0256869	SNP_Probe
cg00156497	kgp6381121	chr6	133663589	133663639	F	176	6604	chr6	133670193	133670193	5.49953e-71	-0.225935	0.000999001	1.25394e-59	1.68639e-57	0.0256869	SNP_Probe
cg00156497	kgp6381121	chr6	133663589	133663639	F	176	6604	chr6	133670193	133670193	5.49953e-71	-0.225935	0.000999001	1.25394e-59	1.68639e-57	0.0256869	gap-probe
cg00156551	kgp428674	chr8	1780324	1780374	F	371	-1544	chr8	1778731	1778731	1.21566e-06	-0.0178856	0.000999001	0.000521636	0.00346752	0.00242715	SNP_Probe
cg00156948	rs7968390	chr12	118451829	118451879	F	192	-37083	chr12	118414697	118414697	2.21669e-05	0.0208704	0.003996	0.00404376	0.021201	0.00194164
cg00157012	kgp7291876	chr8	25059252	25059302	F	259	50	chr8	25059302	25059302	1.31254e-33	0.0647916	0.000999001	8.13974e-28	3.88726e-26	0.0163978
cg00157043	kgp11532184	chr11	35964907	35964957	F	231	-19966	chr11	35944892	35944892	3.46836e-10	0.0213925	0.000999001	1.43336e-07	1.69446e-06	0.00216044
cg00157109	kgp5597352	chr7	151569141	151569191	R	370	-1668	chr7	151570909	151570909	2.00721e-06	-0.0120974	0.001998	0.00156409	0.00925064	0.00161517
cg00157199	kgp903340	chr20	29551621	29551672	F	7	54285	chr20	29605907	29605907	0.000963157	0.0337773	0.004995	0.00580676	0.0289233	0.00300864	SNP_Probe
cg00157359	kgp12191356	chr11	66233183	66233233	F	98	-126433	chr11	66106701	66106701	1.44892e-05	0.0324466	0.001998	0.00085846	0.00543045	0.00274701
cg00157439	kgp5788705	chr6	168936684	168936734	F	219	-125910	chr6	168810725	168810725	6.58972e-09	-0.0575552	0.000999001	5.15228e-06	4.93257e-05	0.00490085
cg00157477	rs1633036	chr6	29855472	29855523	F	977	-112615	chr6	29742809	29742809	3.01487e-22	-0.111475	0.000999001	1.11858e-14	2.55615e-13	0.00958368	gap-probe
cg00157477	rs1633036	chr6	29855472	29855523	F	977	-112615	chr6	29742809	29742809	3.01487e-22	-0.111475	0.000999001	1.11858e-14	2.55615e-13	0.00958368	cross-reactive probe
cg00157656	rs10092924	chr8	644663	644713	F	290	10133	chr8	654796	654796	6.56909e-13	-0.0103567	0.000999001	3.86902e-09	5.46046e-08	0.00112283
cg00157935	rs7323115	chr13	25292868	25292918	R	213	-3891	chr13	25296859	25296859	2.93252e-07	-0.015958	0.000999001	0.000155752	0.00115628	0.00192811
cg00157962	rs11102031	chr1	109102212	109102262	F	51	-312	chr1	109101851	109101851	8.42298e-12	0.0258261	0.000999001	2.23611e-09	3.2344e-08	0.00449197
cg00158434	rs17009372	chr2	73871782	73871832	F	46	83789	chr2	73955571	73955571	2.57825e-06	-0.0211621	0.000999001	6.39655e-05	0.000510604	0.00186584
cg00158442	kgp18968370	chr12	133299839	133299889	R	187	-8193	chr12	133308132	133308132	2.82247e-16	-0.0204375	0.000999001	3.9646e-12	7.40346e-11	0.00226799
cg00158770	kgp10403824	chr8	19271535	19271585	R	238	3756	chr8	19267830	19267830	2.64451e-06	0.0157594	0.002997	0.000705417	0.00455059	0.00190578
cg00158934	rs6011879	chr20	62165110	62165160	R	222	857	chr20	62164304	62164304	8.35147e-08	-0.0241663	0.000999001	7.43594e-05	0.000586633	0.00357504
cg00159159	rs313733	chr1	86283420	86283470	R	99	23772	chr1	86259699	86259699	9.41269e-05	-0.0200875	0.014985	0.00970599	0.0446031	0.00190461	gap-probe
cg00159523	rs7094463	chr10	114713186	114713237	F	132	-1155	chr10	114711983	114711983	1.04154e-05	-0.00555477	0.002997	0.00147138	0.00876628	0.000780607
cg00159682	rs6990020	chr8	6386150	6386200	F	360	54	chr8	6386204	6386204	1.74528e-08	0.015308	0.000999001	1.42186e-05	0.000127025	0.00380241	SNP_Probe
cg00159780	kgp2282962	chr8	86574468	86574519	F	24	-58571	chr8	86515849	86515849	3.12415e-05	0.0152246	0.001998	0.000614409	0.00401732	0.00138125	cross-reactive probe
cg00159953	kgp9730055	chr21	47547746	47547796	R	258	-10282	chr21	47558128	47558128	2.81388e-11	-0.0561527	0.000999001	4.28499e-08	5.39302e-07	0.00607822
cg00160066	kgp9111675	chr1	184352286	184352336	R	130	-14339	chr1	184366725	184366725	2.31021e-05	0.0078513	0.00599401	0.00220384	0.0125177	0.000810064
cg00160253	kgp9358400	chr10	15137473	15137523	R	208	-1508	chr10	15139081	15139081	4.97849e-22	-0.0828373	0.000999001	1.13638e-17	3.18272e-16	0.0113168
cg00160262	rs6699473	chr1	158533225	158533275	F	143	-37967	chr1	158495209	158495209	1.3174e-08	-0.0301514	0.000999001	6.10436e-06	5.77936e-05	0.00285927
cg00160388	rs30227	chr16	14403375	14403425	R	134	-1953	chr16	14405428	14405428	1.47688e-10	0.0268994	0.000999001	2.86647e-07	3.26411e-06	0.00354959
cg00160872	rs4851885	chr2	106567892	106567942	F	226	2104	chr2	106569996	106569996	8.29469e-17	0.0586974	0.000999001	2.4376e-12	4.6324e-11	0.00767031
cg00160902	rs16894200	chr4	16944235	16944285	R	164	4135	chr4	16940151	16940151	3.38239e-10	-0.063738	0.000999001	1.2317e-07	1.46853e-06	0.0076537
cg00160914	rs1107392	chr1	112299263	112299313	F	200	-6897	chr1	112292317	112292317	6.00927e-08	0.0257115	0.000999001	2.09433e-05	0.000182045	0.0029083
cg00160962	kgp7939331	chr12	124616497	124616547	F	186	-36095	chr12	124580353	124580353	2.88446e-05	-0.016536	0.004995	0.00322234	0.0174219	0.00154831
cg00160976	rs6800123	chr3	150730619	150730669	F	182	-329	chr3	150730241	150730241	2.58206e-24	0.0400381	0.000999001	1.38444e-20	4.62208e-19	0.0069006
cg00160981	kgp8938801	chr1	161691911	161691961	F	120	6901	chr1	161698812	161698812	1.10973e-08	0.022325	0.000999001	2.27194e-06	2.28971e-05	0.00252548	SNP_Probe
cg00161124	kgp6740337	chr1	234366209	234366259	R	229	-92359	chr1	234458668	234458668	5.66395e-09	-0.0302438	0.000999001	2.69349e-06	2.68719e-05	0.00264513
cg00161225	rs2074989	chr17	3814785	3814835	F	238	-6704	chr17	3808032	3808032	2.72596e-11	-0.021649	0.000999001	3.20084e-08	4.08729e-07	0.00245711
cg00161556	rs4267049	chr11	19137995	19138045	R	182	2242	chr11	19135804	19135804	2.31332e-28	0.077715	0.000999001	6.84151e-24	2.71708e-22	0.0100719
cg00161791	rs2838511	chr21	45575014	45575064	F	172	14966	chr21	45589980	45589980	4.8542e-06	-0.0124831	0.000999001	0.00110951	0.00682788	0.00128961
cg00161968	kgp17650434	chr3	182817338	182817388	F	122	-109100	chr3	182708189	182708189	9.89557e-06	-0.0292694	0.000999001	0.00126281	0.00765979	0.00250389
cg00162344	kgp8570548	chr4	8583887	8583937	R	269	48317	chr4	8535621	8535621	5.82358e-07	0.0162623	0.001998	0.000293306	0.00205905	0.00150468
cg00162401	kgp3921656	chr6	52859823	52859873	F	149	-109860	chr6	52749914	52749914	8.77478e-05	0.00455404	0.010989	0.00952063	0.0439015	0.000375129
cg00162405	rs11687201	chr2	159735048	159735098	R	150	8179	chr2	159726920	159726920	1.4998e-05	-0.0284635	0.002997	0.00215081	0.0122513	0.00312055	SNP_Probe
cg00162943	rs2418891	chr2	71271766	71271816	R	220	-2330	chr2	71274196	71274196	5.35038e-06	-0.0193845	0.000999001	0.00106352	0.00657536	0.00248334	cross-reactive probe
cg00162952	kgp5659023	chr2	132057771	132057822	R	50	-72239	chr2	132130110	132130110	1.78984e-06	-0.0675565	0.000999001	0.000113939	0.000868338	0.00603318	cross-reactive probe
cg00163018	kgp230496	chr1	237413763	237413813	R	234	-108258	chr1	237522121	237522121	2.0874e-17	-0.0455087	0.000999001	6.17501e-14	1.33218e-12	0.00392577
cg00163217	kgp6198553	chr13	113104656	113104706	F	184	-2723	chr13	113101884	113101884	8.42036e-06	-0.0286321	0.002997	0.00131362	0.00793101	0.00359092
cg00163365	kgp9899090	chr4	84203406	84203456	R	138	62790	chr4	84140667	84140667	3.33672e-05	0.0108821	0.000999001	0.00464481	0.0238835	0.000961495
cg00163702	kgp5211582	chr16	81254669	81254719	R	365	9215	chr16	81245505	81245505	4.03411e-06	0.0153277	0.001998	0.00126703	0.00768202	0.00166615	SNP_Probe
cg00164335	rs12167220	chr22	31503578	31503629	F	101	550	chr22	31504129	31504129	6.6633e-23	0.0189297	0.000999001	4.39632e-17	1.18725e-15	0.00299827	SNP_Probe
cg00164997	kgp12155290	chr6	25042548	25042598	F	195	-56169	chr6	24986330	24986330	1.37207e-05	-0.0112247	0.002997	0.00226232	0.0128044	0.00101324
cg00165394	rs1648854	chr15	42187599	42187649	R	202	-50186	chr15	42237885	42237885	3.91645e-11	0.017384	0.000999001	4.26206e-08	5.36574e-07	0.00160613	SNP_Probe
cg00166343	rs11652631	chr17	29150050	29150100	R	56	89335	chr17	29060766	29060766	1.03071e-16	-0.110948	0.000999001	2.64726e-14	5.88027e-13	0.00973213
cg00166653	rs13408531	chr2	40429179	40429229	F	264	1	chr2	40429180	40429180	3.54398e-08	-0.0511651	0.001998	7.27283e-05	0.000574689	0.0465457	gap-probe
cg00166653	rs13408531	chr2	40429179	40429229	F	264	1	chr2	40429180	40429180	3.54398e-08	-0.0511651	0.001998	7.27283e-05	0.000574689	0.0465457	SNP_Probe
cg00166687	rs12538870	chr7	5819198	5819248	F	107	-4460	chr7	5814689	5814689	2.38771e-15	-0.0242514	0.000999001	2.88946e-12	5.4594e-11	0.00288592
cg00166722	rs6789156	chr3	10149924	10149975	R	127	25855	chr3	10124120	10124120	2.92632e-11	0.021078	0.000999001	2.17753e-08	2.83383e-07	0.00207454
cg00167076	rs361218	chr3	12938944	12938994	F	202	-23995	chr3	12914900	12914900	4.05994e-05	-0.0109546	0.00799201	0.00853888	0.0400829	0.00104262
cg00167248	kgp1432648	chr3	117719971	117720021	F	127	42020	chr3	117761991	117761991	3.21388e-44	-0.196491	0.000999001	1.71069e-35	1.11484e-33	0.0184569	SNP_Probe
cg00167259	rs7539202	chr1	166590947	166590997	F	173	-38175	chr1	166552723	166552723	1.25225e-06	-0.0391086	0.000999001	0.000448478	0.00302511	0.00369577	SNP_Probe
cg00167491	kgp4047498	chr5	44388749	44388799	R	76	83491	chr5	44305309	44305309	0.000151701	0.0283967	0.012987	0.00934456	0.043229	0.00239745
cg00167655	rs3732233	chr2	71559062	71559112	R	108	-74113	chr2	71633275	71633275	7.31249e-07	0.00986661	0.000999001	4.54111e-05	0.000372222	0.000879569
cg00167763	kgp1540417	chr22	43819190	43819240	R	223	24132	chr22	43795109	43795109	8.88841e-10	-0.0248096	0.000999001	6.51821e-07	7.08496e-06	0.00245848
cg00167913	kgp7594119	chr1	3446295	3446345	F	276	4744	chr1	3451039	3451039	6.4758e-10	-0.0736183	0.000999001	4.08618e-06	3.96884e-05	0.00869638	SNP_Probe
cg00167913	kgp7594119	chr1	3446295	3446345	F	276	4744	chr1	3451039	3451039	6.4758e-10	-0.0736183	0.000999001	4.08618e-06	3.96884e-05	0.00869638	gap-probe
cg00167913	kgp7594119	chr1	3446295	3446345	F	276	4744	chr1	3451039	3451039	6.4758e-10	-0.0736183	0.000999001	4.08618e-06	3.96884e-05	0.00869638	SNP_Probe
cg00167916	rs6938690	chr6	32795827	32795877	R	1144	-35534	chr6	32831461	32831461	1.06628e-53	0.0760418	0.000999001	6.10576e-46	5.65296e-44	0.00725707
cg00167958	kgp8792571	chr22	42677919	42677969	R	190	-52951	chr22	42730970	42730970	1.81606e-06	-0.0102666	0.000999001	0.000463104	0.00311399	0.000940929
cg00168118	kgp2668496	chr16	85669625	85669675	R	234	300	chr16	85669376	85669376	3.55432e-22	-0.0619401	0.000999001	6.66724e-18	1.89585e-16	0.0108468
cg00168193	kgp15510050	chr1	790667	790717	F	95	144379	chr1	935046	935046	1.08616e-07	-0.0469651	0.002997	0.000421909	0.00286266	0.0039419	gap-probe
cg00168193	kgp15510050	chr1	790667	790717	F	95	144379	chr1	935046	935046	1.08616e-07	-0.0469651	0.002997	0.000421909	0.00286266	0.0039419	SNP_Probe
cg00168967	kgp5976165	chr8	62505510	62505560	R	119	2105	chr8	62503456	62503456	4.84445e-07	0.0319227	0.000999001	6.02683e-05	0.000483402	0.00416924
cg00169019	rs3134954	chr6	32056438	32056488	F	290	15455	chr6	32071893	32071893	3.62618e-15	-0.0710184	0.000999001	3.79173e-11	6.49716e-10	0.00736261
cg00169354	kgp5630610	chr20	54922777	54922827	R	189	-1107	chr20	54923984	54923984	2.67626e-50	0.0860046	0.000999001	9.97308e-42	8.05258e-40	0.0122667
cg00169617	kgp6382083	chr3	87138700	87138750	F	121	49473	chr3	87188173	87188173	8.51824e-12	-0.046011	0.000999001	5.92841e-09	8.20757e-08	0.00425664
cg00169725	kgp22121208	chr5	176543851	176543901	R	71	3753	chr5	176540149	176540149	0.000120154	-0.026297	0.00599401	0.00637827	0.0313087	0.0030949
cg00169930	kgp4988084	chr4	736348	736398	R	157	14834	chr4	721565	721565	4.14512e-11	0.0158615	0.000999001	3.12101e-08	3.99e-07	0.00165141
cg00170037	kgp11508217	chr17	78489358	78489409	F	177	-22005	chr17	78467305	78467305	6.55363e-08	0.0299502	0.000999001	1.44889e-05	0.000129265	0.0029949	SNP_Probe
cg00170242	rs4751321	chr10	132859599	132859649	R	339	-37730	chr10	132897429	132897429	9.95007e-10	0.0244706	0.000999001	1.37801e-06	1.43177e-05	0.00232204
cg00170487	kgp11980461	chr4	153871345	153871395	F	197	-69236	chr4	153802060	153802060	6.0483e-05	-0.0109894	0.00799201	0.00825394	0.0389583	0.000947598
cg00170620	kgp2450150	chr16	56668988	56669038	R	250	1425	chr16	56667614	56667614	4.41437e-14	0.0268289	0.000999001	1.05164e-10	1.73338e-09	0.00369375
cg00171154	rs216244	chr12	311597	311647	R	205	1314	chr12	310334	310334	3.615e-43	-0.068871	0.000999001	1.61049e-36	1.08714e-34	0.00958892
cg00171725	rs6905572	chr6	31632320	31632370	F	337	99561	chr6	31731881	31731881	3.79569e-05	0.0114381	0.004995	0.00635814	0.0312284	0.000962842
cg00171729	kgp8826484	chr6	52416856	52416906	F	197	15031	chr6	52431887	52431887	4.3903e-66	0.173531	0.000999001	4.24196e-51	4.59489e-49	0.0180423	gap-probe
cg00172085	kgp7952319	chr8	23274626	23274676	F	282	16618	chr8	23291244	23291244	1.52024e-38	-0.0360105	0.000999001	6.23895e-30	3.25619e-28	0.00370541	SNP_Probe
cg00172225	kgp21622198	chr10	124912800	124912850	F	184	1108	chr10	124913908	124913908	3.04073e-08	0.0595478	0.000999001	1.7169e-05	0.000151387	0.00849085
cg00172227	kgp12361130	chr1	18006837	18006887	R	171	-9465	chr1	18016402	18016402	2.087e-15	-0.0386912	0.000999001	1.14121e-11	2.04731e-10	0.00422598
cg00172603	kgp9872088	chr1	54822030	54822081	F	227	12329	chr1	54834360	54834360	5.73218e-05	-0.0181617	0.00599401	0.00765205	0.0365296	0.00185759
cg00172631	rs2207526	chr1	184435459	184435509	F	129	-2530	chr1	184432880	184432880	9.23866e-21	0.0212957	0.000999001	2.64217e-16	6.76928e-15	0.00271741
cg00172803	kgp8653503	chr16	84076891	84076942	R	375	-996	chr16	84077987	84077987	2.44326e-11	0.0225175	0.000999001	7.66162e-08	9.36161e-07	0.00326068
cg00173141	kgp7909078	chr1	210466122	210466173	R	178	-162	chr1	210466384	210466384	7.09411e-09	-0.00357707	0.000999001	2.44886e-06	2.45708e-05	0.000701387
cg00173435	rs1215762	chr12	106696524	106696575	F	131	-74028	chr12	106622448	106622448	1.77187e-05	0.00409751	0.003996	0.00272068	0.0150385	0.000359954
cg00173504	rs4501872	chr1	119530094	119530144	R	124	-22090	chr1	119552284	119552284	3.35964e-05	0.0415658	0.003996	0.0041817	0.0218188	0.00406468	SNP_Probe
cg00173659	kgp9935434	chr7	156871087	156871138	F	176	-4154	chr7	156866885	156866885	5.05367e-08	-0.0397493	0.000999001	1.44468e-05	0.000128917	0.00476989
cg00173776	rs7536851	chr1	31465032	31465082	F	123	6670	chr1	31471702	31471702	4.00417e-104	0.0821652	0.000999001	2.77892e-91	7.31174e-89	0.00933094	SNP_Probe
cg00174279	rs448203	chr17	75525311	75525361	R	287	30297	chr17	75495065	75495065	5.27258e-15	-0.0377042	0.000999001	9.45612e-12	1.70911e-10	0.00365391
cg00174508	rs4964214	chr12	107774298	107774348	F	202	-25	chr12	107774224	107774224	8.84909e-40	-0.0448076	0.000999001	4.06185e-32	2.32474e-30	0.0135952
cg00174901	kgp10302712	chr19	709839	709889	R	316	18988	chr19	690902	690902	2.69956e-08	-0.0295853	0.000999001	1.18898e-05	0.000107515	0.00300275
cg00175403	kgp2703344	chr1	12223543	12223593	F	138	-12	chr1	12223482	12223482	1.59875e-23	-0.0186197	0.000999001	3.10732e-20	1.0175e-18	0.00705544
cg00175423	rs1061535	chr6	29923694	29923745	F	886	14229	chr6	29937924	29937924	2.75727e-14	0.0361913	0.000999001	9.58627e-10	1.44034e-08	0.00378444	cross-reactive probe
cg00175423	rs1061535	chr6	29923694	29923745	F	886	14229	chr6	29937924	29937924	2.75727e-14	0.0361913	0.000999001	9.58627e-10	1.44034e-08	0.00378444	SNP_Probe
cg00175709	rs10127904	chr1	207670014	207670064	F	93	78093	chr1	207748107	207748107	1.66933e-08	-0.0397265	0.000999001	5.7946e-06	5.50524e-05	0.00352613
cg00175895	kgp4637540	chr4	1578027	1578077	R	160	14074	chr4	1564004	1564004	3.4112e-05	0.0504096	0.00699301	0.00615441	0.0303783	0.00511695
cg00175901	rs2384075	chr12	113416240	113416291	R	181	-313	chr12	113416653	113416653	1.63262e-13	-0.0275243	0.000999001	2.76416e-10	4.37508e-09	0.00478469
cg00176043	rs3762314	chr1	67900415	67900465	R	152	3794	chr1	67896672	67896672	1.72404e-07	0.0241078	0.000999001	3.38596e-05	0.00028375	0.00292427
cg00176309	rs2838726	chr21	46303208	46303258	R	268	-11783	chr21	46315091	46315091	1.07817e-08	-0.013119	0.000999001	1.04881e-05	9.57089e-05	0.00139929
cg00176740	kgp5466856	chr7	39472716	39472766	F	151	130	chr7	39472846	39472846	1.22735e-10	-0.0429174	0.000999001	3.04597e-08	3.8982e-07	0.0087895
cg00176949	kgp3501735	chr16	86160795	86160845	F	452	12102	chr16	86172897	86172897	3.50383e-07	0.0228397	0.000999001	0.000213674	0.00154289	0.00242567	SNP_Probe
cg00177237	rs4407340	chr21	43658266	43658316	R	349	58572	chr21	43599745	43599745	1.02145e-13	-0.0538883	0.000999001	3.26216e-09	4.63972e-08	0.00490873
cg00177239	rs11196924	chr10	116581062	116581112	R	107	9317	chr10	116571796	116571796	7.13446e-06	-0.0114563	0.001998	0.000854903	0.00541006	0.00124667
cg00177787	kgp5856295	chr10	3330430	3330481	R	270	354	chr10	3330127	3330127	3.72881e-12	-0.0549427	0.000999001	7.62626e-09	1.04361e-07	0.00935206
cg00178224	rs7561344	chr2	131354091	131354141	F	7	130544	chr2	131484635	131484635	1.04338e-07	0.0562348	0.000999001	1.62029e-07	1.90308e-06	0.00477395	cross-reactive probe
cg00178359	kgp2450150	chr16	56659410	56659460	R	253	-8104	chr16	56667614	56667614	3.92698e-24	0.127622	0.000999001	2.01389e-19	6.27434e-18	0.0141797
cg00178562	kgp6138579	chr1	16966354	16966404	F	7	-133235	chr1	16833070	16833070	0.00114441	-0.00799869	0.002997	0.00542346	0.0272856	0.000659366
cg00178864	rs6816703	chr4	140201573	140201624	F	71	14838	chr4	140216412	140216412	6.33633e-17	-0.0764491	0.000999001	5.95907e-14	1.28754e-12	0.00795923
cg00179576	kgp9231316	chr16	74483644	74483694	R	58	-14654	chr16	74498398	74498398	0.000132652	0.0102596	0.010989	0.00827949	0.0390584	0.00102776
cg00179663	rs10003471	chr4	92189655	92189705	R	123	-11111	chr4	92200866	92200866	5.15086e-06	-0.0409056	0.002997	0.000620815	0.00405509	0.00437315
cg00180559	kgp6541453	chr1	233496768	233496818	F	217	56401	chr1	233553169	233553169	1.29091e-14	-0.0562669	0.000999001	4.5158e-11	7.68752e-10	0.0051431
cg00181432	rs898820	chr3	194393818	194393868	F	313	-1617	chr3	194392152	194392152	9.42792e-18	0.0336063	0.000999001	7.38744e-14	1.58481e-12	0.00454781
cg00181889	kgp7478340	chr4	154261731	154261781	F	136	15592	chr4	154277323	154277323	1.51125e-06	0.0261981	0.001998	0.000340829	0.00235885	0.00270712
cg00182202	rs4074565	chr16	4257852	4257902	R	199	-4539	chr16	4262491	4262491	3.74863e-05	0.0322517	0.003996	0.00493948	0.0251829	0.00373351
cg00183067	kgp5795262	chr6	151075493	151075543	F	215	37760	chr6	151113253	151113253	1.82618e-05	0.0144795	0.004995	0.00450835	0.0232707	0.00134192
cg00183239	rs11257622	chr10	12164781	12164831	F	132	130558	chr10	12295339	12295339	1.67249e-06	-0.00904276	0.003996	0.000825657	0.0052433	0.000763638	SNP_Probe
cg00183415	kgp9931240	chr10	71008338	71008389	R	208	9480	chr10	70998909	70998909	1.05295e-05	0.010968	0.00599401	0.0022807	0.0128964	0.00118231
cg00183468	rs12633118	chr3	142926178	142926228	F	226	24994	chr3	142951172	142951172	2.34929e-29	-0.0506209	0.000999001	1.66868e-24	6.83754e-23	0.00499887
cg00183546	kgp5675944	chr7	5776278	5776329	F	115	70200	chr7	5846479	5846479	0.000109618	0.0116254	0.00599401	0.00870943	0.0407543	0.000999326	cross-reactive probe
cg00183569	kgp397496	chr20	2541171	2541221	R	208	521	chr20	2540701	2540701	3.68062e-05	0.0129974	0.00899101	0.00787642	0.0374283	0.00199868	SNP_Probe
cg00183639	kgp2123841	chr20	47834005	47834055	R	97	-101562	chr20	47935667	47935667	2.31549e-05	0.00737933	0.000999001	0.00139444	0.00835959	0.000634747
cg00184203	rs12620821	chr2	187558352	187558402	R	108	17085	chr2	187541318	187541318	2.5674e-13	0.0268247	0.000999001	1.43588e-10	2.33565e-09	0.00275236
cg00184457	kgp9098837	chr8	8946251	8946301	R	224	-25	chr8	8946376	8946376	3.70358e-20	-0.0403962	0.000999001	1.4835e-15	3.62016e-14	0.0122567
cg00184512	kgp5301745	chr1	8383586	8383636	R	125	-6029	chr1	8389715	8389715	1.4531e-10	-0.0172478	0.000999001	6.36111e-08	7.84766e-07	0.00198144
cg00184732	kgp8541420	chr15	51633821	51633871	F	166	-18156	chr15	51615616	51615616	6.83097e-25	-0.0499139	0.000999001	6.98342e-20	2.24093e-18	0.00508969
cg00185066	rs4728	chr13	80910713	80910763	R	129	0	chr13	80910786	80910786	1.07508e-06	0.0134946	0.001998	0.000220384	0.00158747	0.0194377
cg00185867	rs12533564	chr7	38348879	38348929	R	221	118	chr7	38348812	38348812	3.27111e-08	0.00745819	0.000999001	1.03482e-05	9.45092e-05	0.0015577
cg00185909	rs203877	chr6	28046317	28046367	F	290	2307	chr6	28048624	28048624	9.46145e-06	0.0151308	0.003996	0.00148268	0.00882668	0.00193649	cross-reactive probe
cg00186529	kgp10215008	chr6	170452863	170452914	F	283	-201	chr6	170452614	170452614	4.05075e-12	0.024082	0.000999001	1.38498e-08	1.84112e-07	0.00453248
cg00186954	rs2056903	chr11	8933930	8933980	R	156	-6119	chr11	8940149	8940149	4.3614e-35	-0.0455931	0.000999001	1.47952e-26	6.66109e-25	0.00522888
cg00187120	kgp10508843	chr7	54731309	54731359	F	168	11361	chr7	54742670	54742670	1.83006e-06	0.0199192	0.000999001	0.000287668	0.00202321	0.00212879
cg00187380	kgp4220969	chr12	54427334	54427384	R	151	-50304	chr12	54477738	54477738	4.8196e-05	0.00720585	0.010989	0.00809522	0.0383227	0.000640105
cg00187437	kgp10544943	chr6	31089107	31089157	R	1046	3276	chr6	31085882	31085882	4.96407e-09	0.026195	0.000999001	9.38672e-06	8.63189e-05	0.00323567
cg00187465	rs4272565	chr1	52830848	52830898	R	35	130703	chr1	52700196	52700196	2.73837e-16	0.0301216	0.000999001	3.59836e-13	7.31815e-12	0.00255686
cg00187557	rs356428	chr5	139081086	139081136	R	75	88434	chr5	138992703	138992703	2.21231e-05	0.00790709	0.000999001	0.00130156	0.00786727	0.00068875
cg00187768	rs7627293	chr3	186617976	186618027	F	285	15798	chr3	186633775	186633775	1.98208e-09	0.0436127	0.000999001	8.86075e-07	9.4613e-06	0.0045111	cross-reactive probe
cg00187889	rs926657	chr6	159463103	159463153	F	163	349	chr6	159463452	159463452	1.34332e-06	-0.013498	0.014985	0.00874805	0.0409029	0.0022089
cg00188055	rs2280774	chr6	32076029	32076079	R	346	147389	chr6	31928691	31928691	1.29537e-06	0.00544029	0.000999001	0.000371446	0.00255077	0.000455969
cg00188089	rs1321613	chr6	135027916	135027966	R	148	0	chr6	135027967	135027967	3.40555e-19	-0.0599233	0.000999001	1.1099e-15	2.73026e-14	0.086451
cg00188321	rs3117320	chr6	33358615	33358665	F	156	-8392	chr6	33350174	33350174	1.35107e-52	0.080868	0.000999001	6.47831e-42	5.26419e-40	0.00895026
cg00188503	rs13146272	chr4	187111791	187111841	R	258	-8320	chr4	187120211	187120211	2.05077e-05	0.00301041	0.003996	0.00399844	0.0209945	0.0003265
cg00188627	kgp11971224	chr3	159557729	159557779	R	146	-4668	chr3	159562497	159562497	9.41428e-08	0.0157002	0.000999001	5.83572e-05	0.00046928	0.00185738
cg00189061	rs1058904	chr16	20709548	20709598	F	80	35729	chr16	20745277	20745277	0.000190558	0.0216178	0.00899101	0.010233	0.046575	0.00196599
cg00189101	rs12623850	chr2	242088304	242088354	F	217	-4480	chr2	242083775	242083775	8.59911e-36	-0.0438676	0.000999001	1.86926e-30	9.96801e-29	0.00521747
cg00189276	kgp5924045	chr6	1410267	1410317	F	298	-259	chr6	1409959	1409959	1.71999e-73	-0.227015	0.000999001	1.71155e-65	2.63087e-63	0.0407969	SNP_Probe
cg00190545	rs11870254	chr17	37073701	37073751	F	151	-55543	chr17	37018109	37018109	1.54336e-05	0.0184491	0.001998	0.0018387	0.0106743	0.00167069
cg00191458	rs11134622	chr5	169757859	169757909	F	275	1348	chr5	169759207	169759207	3.53119e-09	-0.0182998	0.000999001	5.35928e-06	5.11684e-05	0.00253874
cg00191625	rs11704409	chr22	40021946	40021996	R	141	-1590	chr22	40023636	40023636	4.52291e-63	0.113883	0.000999001	3.12139e-49	3.20702e-47	0.0154465
cg00191858	rs7976493	chr12	8332590	8332640	R	92	77111	chr12	8255530	8255530	3.43813e-06	0.00794764	0.000999001	0.000516144	0.00343417	0.000703841	cross-reactive probe
cg00191858	rs7976493	chr12	8332590	8332640	R	92	77111	chr12	8255530	8255530	3.43813e-06	0.00794764	0.000999001	0.000516144	0.00343417	0.000703841	SNP_Probe
cg00191957	kgp2679372	chr6	43476766	43476816	F	73	58589	chr6	43535355	43535355	3.11344e-16	-0.0855427	0.000999001	3.6339e-13	7.38692e-12	0.00779195	SNP_Probe
cg00191957	kgp2679372	chr6	43476766	43476816	F	73	58589	chr6	43535355	43535355	3.11344e-16	-0.0855427	0.000999001	3.6339e-13	7.38692e-12	0.00779195	gap-probe
cg00192026	rs1946968	chr4	174411229	174411279	R	143	45040	chr4	174366240	174366240	1.64802e-11	0.0167215	0.000999001	1.03944e-08	1.39967e-07	0.00156052
cg00192046	rs5993954	chr22	20284554	20284604	R	114	1719	chr22	20282886	20282886	7.78895e-77	-0.226298	0.000999001	1.66761e-72	2.97163e-70	0.0303729	gap-probe
cg00192533	kgp10478662	chr15	27017856	27017906	R	212	-77156	chr15	27095112	27095112	1.45255e-05	0.0386872	0.00699301	0.00420199	0.0219089	0.00336244
cg00192750	rs17267934	chr16	56023299	56023349	F	154	-23062	chr16	56000188	56000188	3.33329e-15	-0.0847165	0.000999001	8.86737e-12	1.60726e-10	0.00843284	cross-reactive probe
cg00193947	kgp4334998	chr9	118687893	118687943	R	130	-837	chr9	118688830	118688830	1.62307e-100	-0.130006	0.000999001	1.35674e-87	3.33328e-85	0.019311	gap-probe
cg00193963	kgp4730609	chr7	29923832	29923882	F	158	11063	chr7	29934895	29934895	2.3753e-07	0.0341544	0.000999001	5.37257e-05	0.000434812	0.00366637
cg00194126	kgp10036868	chr2	157186262	157186312	R	46	-17263	chr2	157203625	157203625	0.000170404	0.0270773	0.004995	0.0056664	0.0283278	0.00269671
cg00194146	kgp11590767	chr6	13488404	13488454	F	155	18502	chr6	13506906	13506906	1.81006e-07	-0.0129895	0.000999001	5.11672e-05	0.000415405	0.00132144
cg00194321	kgp684187	chr12	121533425	121533476	R	179	1082	chr12	121532394	121532394	6.12862e-10	-0.013473	0.000999001	4.4089e-07	4.90106e-06	0.0019279	SNP_Probe
cg00194771	rs10772620	chr12	13256589	13256639	R	184	287	chr12	13256353	13256353	3.32606e-15	-0.0292829	0.000999001	8.30615e-12	1.50995e-10	0.00516779
cg00194780	kgp1190270	chr17	8172678	8172728	R	150	-34815	chr17	8207593	8207593	2.53318e-05	0.00823201	0.00599401	0.00337629	0.0181404	0.000772881
cg00195144	rs10904450	chr10	525945	525996	F	90	62460	chr10	588406	588406	1.34134e-08	-0.0117579	0.000999001	5.7201e-06	5.43863e-05	0.00106475
cg00196151	rs12491124	chr3	195563279	195563329	F	169	58428	chr3	195621707	195621707	9.80481e-06	-0.02079	0.00599401	0.00190056	0.0109865	0.00187339	SNP_Probe
cg00196372	rs2150624	chr9	96708288	96708338	F	141	68321	chr9	96776609	96776609	3.02714e-08	0.0050521	0.000999001	3.19737e-05	0.000269119	0.000453714
cg00197006	kgp10711985	chr16	84616559	84616609	F	459	-285	chr16	84616225	84616225	3.23069e-49	0.0831207	0.000999001	4.72529e-41	3.73155e-39	0.014687
cg00197026	kgp10962708	chr6	11537105	11537155	F	185	-10870	chr6	11526186	11526186	1.44123e-08	-0.0204323	0.000999001	8.90284e-06	8.21564e-05	0.00219827	SNP_Probe
cg00197191	rs7192453	chr16	75735341	75735391	F	67	0	chr16	75735339	75735339	3.6537e-30	0.0987163	0.000999001	1.24702e-26	5.6321e-25	0.142418	SNP_Probe
cg00197266	kgp4660437	chr6	22567673	22567723	R	202	-50722	chr6	22618495	22618495	2.62204e-13	-0.100496	0.000999001	3.37855e-10	5.30333e-09	0.00927585
cg00197322	kgp9106988	chr7	1990554	1990604	F	126	62984	chr7	2053538	2053538	1.1416e-05	-0.00918524	0.001998	0.00195733	0.0112764	0.00082182
cg00197373	kgp9938447	chr5	180581887	180581937	R	217	2476	chr5	180579462	180579462	2.23893e-05	0.0179745	0.00899101	0.0058524	0.0291143	0.00223298
cg00197728	kgp11608909	chr20	58151863	58151913	R	257	1247	chr20	58150667	58150667	5.87095e-08	0.0257847	0.000999001	2.04119e-05	0.000177754	0.00361567	SNP_Probe
cg00198680	rs8049439	chr16	28758506	28758556	F	34	79009	chr16	28837515	28837515	1.05368e-08	0.0391966	0.000999001	3.48561e-07	3.92708e-06	0.00347568	cross-reactive probe
cg00198994	rs7917977	chr10	131309352	131309402	R	140	-84868	chr10	131394320	131394320	3.79065e-05	0.0503477	0.002997	0.00364034	0.019368	0.00435044	cross-reactive probe
cg00198994	rs7917977	chr10	131309352	131309402	R	140	-84868	chr10	131394320	131394320	3.79065e-05	0.0503477	0.002997	0.00364034	0.019368	0.00435044	SNP_Probe
cg00199047	kgp22780878	chr8	1648264	1648314	R	286	26	chr8	1648289	1648289	2.68335e-05	0.030163	0.004995	0.00467966	0.0240381	0.00883437	SNP_Probe
cg00199059	rs2664523	chr20	45317169	45317219	R	225	-773	chr20	45318042	45318042	1.71037e-05	-0.0205419	0.002997	0.00322873	0.0174511	0.00303379
cg00199519	kgp12088445	chr17	18023120	18023171	F	81	4022	chr17	18027143	18027143	3.441e-05	0.0474826	0.002997	0.00239331	0.0134501	0.00564383
cg00199759	kgp8545468	chr8	251759	251809	R	187	-12982	chr8	264841	264841	7.21662e-16	-0.0597004	0.000999001	2.23579e-11	3.91043e-10	0.00630318	cross-reactive probe
cg00200164	rs198820	chr6	26028731	26028781	R	323	-95412	chr6	26124243	26124243	4.47368e-05	0.0103736	0.003996	0.00617947	0.0304818	0.000877151
cg00200653	rs339969	chr15	60883224	60883275	F	164	56	chr15	60883281	60883281	8.62434e-45	-0.0944771	0.000999001	2.12481e-38	1.53722e-36	0.0232677
cg00200755	rs8036142	chr15	88945783	88945833	F	163	54714	chr15	89000497	89000497	4.02774e-05	-0.0161321	0.003996	0.00632167	0.0310743	0.00143272
cg00201275	rs2273309	chr6	43974724	43974774	R	260	1930	chr6	43972845	43972845	6.99425e-09	-0.0242102	0.000999001	4.55173e-06	4.3905e-05	0.0031996
cg00201445	kgp11370228	chr3	192634260	192634310	R	145	-30059	chr3	192664419	192664419	6.98044e-17	0.00746786	0.000999001	1.85181e-14	4.16224e-13	0.000724263
cg00201457	rs1494524	chr3	140405386	140405436	R	128	54870	chr3	140350567	140350567	6.19052e-13	0.0204461	0.000999001	1.99849e-09	2.90739e-08	0.0018736	SNP_Probe
cg00201468	rs1250792	chr9	88137984	88138034	F	136	-296	chr9	88137639	88137639	4.48824e-08	-0.0441752	0.000999001	1.02367e-05	9.35707e-05	0.00775326
cg00201534	kgp5237775	chr21	46056911	46056961	F	261	33345	chr21	46090256	46090256	7.66865e-06	0.0181311	0.001998	0.00206062	0.0117967	0.00172037	cross-reactive probe
cg00201870	rs10499707	chr7	53103789	53103839	F	232	-69543	chr7	53034197	53034197	2.10609e-07	-0.0272853	0.000999001	4.25826e-05	0.000350679	0.00244631
cg00202166	kgp378992	chr13	25338239	25338289	R	231	-100094	chr13	25438433	25438433	1.10633e-06	0.0501097	0.000999001	0.000499199	0.00333244	0.00433761
cg00203913	rs1005639	chr17	13506186	13506236	F	277	19	chr17	13506205	13506205	2.25239e-19	0.0564525	0.000999001	1.6562e-15	4.02803e-14	0.0185423	SNP_Probe
cg00203915	kgp7378593	chr7	1314372	1314422	R	210	20626	chr7	1293797	1293797	4.95103e-07	-0.0342383	0.000999001	0.000140732	0.0010532	0.00344281
cg00204262	rs7248208	chr19	39323108	39323158	R	169	5153	chr19	39318006	39318006	1.49515e-86	-0.0946511	0.000999001	1.58997e-73	2.90359e-71	0.0110733
cg00204465	rs4788901	chr17	73583895	73583945	R	161	-2769	chr17	73586764	73586764	1.24256e-28	0.0929735	0.000999001	7.75235e-23	2.92233e-21	0.0117288	SNP_Probe
cg00204512	rs2008514	chr16	28754710	28754760	F	35	70895	chr16	28825605	28825605	1.08297e-61	0.0524091	0.000999001	5.6724e-56	7.00277e-54	0.00469238	SNP_Probe
cg00204645	kgp6384734	chr16	58060578	58060629	F	173	-2077	chr16	58058453	58058453	1.50273e-10	0.00522417	0.000999001	9.8826e-08	1.19134e-06	0.000683823
cg00204748	kgp19000272	chr12	29376779	29376829	F	124	-5151	chr12	29371579	29371579	1.55011e-06	0.0369888	0.000999001	0.000193777	0.00141169	0.00432142
cg00205058	rs9364220	chr6	168481255	168481306	F	356	9312	chr6	168490568	168490568	1.55328e-28	0.0176705	0.000999001	1.66608e-23	6.48712e-22	0.00193347	SNP_Probe
cg00205157	kgp3294491	chr6	66496296	66496346	R	154	148129	chr6	66348218	66348218	9.26482e-08	-0.0247915	0.000999001	7.48237e-05	0.00058999	0.00208107
cg00205340	kgp12483518	chr15	79044227	79044277	R	135	-41588	chr15	79085915	79085915	0.000107614	-0.013148	0.013986	0.0109785	0.0493665	0.0011752	cross-reactive probe
cg00205703	rs13322510	chr3	184054851	184054901	R	210	-3630	chr3	184058581	184058581	1.74419e-06	-0.0144294	0.000999001	0.000379643	0.00260095	0.00175563
cg00205813	rs9860111	chr3	117516693	117516743	R	171	-81366	chr3	117598159	117598159	4.65266e-19	-0.0961684	0.000999001	2.0363e-14	4.56254e-13	0.00850541
cg00206063	kgp11896021	chr10	3805202	3805252	R	315	235	chr10	3805018	3805018	2.98576e-07	0.0550263	0.000999001	9.91076e-05	0.000763773	0.0100555
cg00206161	rs1108063	chr16	89966879	89966929	F	250	-72847	chr16	89893983	89893983	6.813e-26	-0.0578901	0.000999001	5.9615e-19	1.80431e-17	0.00517054
cg00206168	rs3782089	chr11	65308501	65308551	F	98	28318	chr11	65336819	65336819	1.12657e-34	0.0369582	0.000999001	3.28328e-28	1.59483e-26	0.00360521
cg00206233	rs1788449	chr21	44011158	44011208	F	260	-3593	chr21	44007516	44007516	3.32645e-05	-0.0112469	0.00799201	0.0074648	0.0357832	0.00132455
cg00206463	rs2844775	chr6	30179385	30179435	R	593	14	chr6	30179422	30179422	2.44647e-82	0.125205	0.000999001	1.99016e-68	3.27962e-66	0.0451582	SNP_Probe
cg00206490	kgp9709777	chr16	89469728	89469779	F	135	7322	chr16	89477051	89477051	9.84267e-08	0.0128533	0.000999001	2.15327e-05	0.000186769	0.0014441
cg00206507	rs489755	chr6	72199587	72199637	R	155	-6110	chr6	72205797	72205797	8.80495e-06	-0.00839928	0.001998	0.00177254	0.0103359	0.000953482
cg00206645	kgp6802320	chr16	72097668	72097719	R	131	-13013	chr16	72110781	72110781	2.59885e-07	0.0400025	0.000999001	4.05375e-05	0.00033505	0.00422099
cg00206999	rs4681679	chr3	58222569	58222619	F	150	109499	chr3	58332068	58332068	4.37634e-05	0.0095104	0.003996	0.00591554	0.0293784	0.000795523
cg00207833	rs11263687	chr15	23085596	23085646	R	140	1204	chr15	23084443	23084443	9.56614e-12	0.0388603	0.000999001	2.24975e-09	3.25313e-08	0.00547709
cg00207855	kgp660022	chr2	133009819	133009869	R	39	137404	chr2	132872466	132872466	9.89725e-06	-0.0458671	0.000999001	0.000403815	0.00275071	0.00386629	SNP_Probe
cg00207855	kgp660022	chr2	133009819	133009869	R	39	137404	chr2	132872466	132872466	9.89725e-06	-0.0458671	0.000999001	0.000403815	0.00275071	0.00386629	gap-probe
cg00208734	rs9575600	chr13	36788793	36788844	R	159	-8250	chr13	36797143	36797143	8.29863e-12	0.0329581	0.000999001	1.00157e-08	1.35127e-07	0.00365462
cg00208830	rs2276543	chr1	183154778	183154828	F	135	527	chr1	183155305	183155305	5.39566e-05	-0.0134541	0.00799201	0.00577918	0.0288054	0.00208365
cg00209037	rs7510754	chr22	46443345	46443395	R	211	-3313	chr22	46446758	46446758	4.81201e-07	-0.0224737	0.003996	0.000568869	0.00374985	0.00276201	gap-probe
cg00209038	rs7563126	chr2	48982633	48982684	R	284	-900	chr2	48983633	48983633	1.78457e-07	-0.0605424	0.000999001	9.2126e-05	0.000714352	0.0088909
cg00209484	rs5750870	chr22	40059107	40059157	R	136	-8433	chr22	40067640	40067640	4.11537e-07	0.0213156	0.000999001	8.46446e-05	0.000660775	0.00235632
cg00209612	kgp1137970	chr4	6665199	6665249	F	290	1343	chr4	6666542	6666542	5.57371e-186	-0.380189	0.000999001	8.15907e-161	6.13853e-158	0.0527736	gap-probe
cg00209612	kgp1137970	chr4	6665199	6665249	F	290	1343	chr4	6666542	6666542	5.57371e-186	-0.380189	0.000999001	8.15907e-161	6.13853e-158	0.0527736	SNP_Probe
cg00209623	kgp4913040	chr3	193851056	193851106	R	355	-3805	chr3	193854961	193854961	2.74223e-12	-0.021513	0.000999001	9.54429e-09	1.29074e-07	0.00260934
cg00209951	kgp11240648	chr1	115212834	115212884	F	89	123791	chr1	115336625	115336625	7.13714e-07	-0.00456505	0.000999001	6.00199e-05	0.00048159	0.00038911
cg00210042	rs7186861	chr16	88761046	88761097	R	328	-136	chr16	88761282	88761282	4.08569e-07	-0.0108133	0.000999001	0.00025375	0.00180479	0.00219063
cg00210127	rs7195058	chr16	12352233	12352283	F	138	-7000	chr16	12345184	12345184	6.87539e-09	0.0169736	0.000999001	5.39134e-06	5.14599e-05	0.00191697
cg00210249	kgp5845197	chr10	71135629	71135679	R	237	2445	chr10	71133235	71133235	1.88727e-05	-0.0343775	0.004995	0.00424243	0.0220934	0.00430855
cg00210538	rs6479909	chr10	65245820	65245870	F	54	88126	chr10	65333946	65333946	0.000238804	0.00538763	0.00599401	0.00696888	0.0337644	0.000457182
cg00210991	kgp3842638	chr6	3254118	3254169	F	213	5891	chr6	3260010	3260010	4.79485e-07	-0.0261214	0.000999001	0.000173174	0.00127401	0.00300502	SNP_Probe
cg00210991	kgp3842638	chr6	3254118	3254169	F	213	5891	chr6	3260010	3260010	4.79485e-07	-0.0261214	0.000999001	0.000173174	0.00127401	0.00300502	cross-reactive probe
cg00211174	kgp2070556	chr3	127332048	127332098	R	165	-76091	chr3	127408239	127408239	1.8189e-61	-0.0798751	0.000999001	1.65444e-50	1.76369e-48	0.00710651
cg00211215	rs9271589	chr6	32552245	32552296	F	785	38882	chr6	32591128	32591128	4.13094e-72	0.368863	0.000999001	2.81784e-57	3.58781e-55	0.0349026	SNP_Probe
cg00211215	rs9271589	chr6	32552245	32552296	F	785	38882	chr6	32591128	32591128	4.13094e-72	0.368863	0.000999001	2.81784e-57	3.58781e-55	0.0349026	SNP_Probe
cg00211496	kgp7039785	chr7	39234456	39234506	F	165	-116619	chr7	39117788	39117788	3.95736e-05	0.0268779	0.004995	0.00629488	0.0309636	0.00223248
cg00211609	kgp3111511	chr1	1177989	1178039	R	123	-393	chr1	1178482	1178482	2.69349e-08	-0.0262459	0.000999001	4.10748e-06	3.98813e-05	0.00438959
cg00211625	rs3732451	chr3	169554912	169554963	F	125	3112	chr3	169558025	169558025	7.12272e-07	-0.0148266	0.000999001	0.000166972	0.00123198	0.00184099	SNP_Probe
cg00211630	rs3888908	chr11	74022875	74022925	F	112	10191	chr11	74033066	74033066	6.79474e-05	0.0087282	0.004995	0.00630289	0.0309959	0.000916377
cg00212988	rs7893412	chr10	95326310	95326361	F	207	-20323	chr10	95305939	95305939	1.5182e-38	0.133974	0.000999001	4.31277e-30	2.26444e-28	0.013506	SNP_Probe
cg00213044	rs12425664	chr12	52886388	52886438	R	271	26454	chr12	52859985	52859985	6.22597e-06	0.014928	0.000999001	0.00155871	0.00922195	0.00145242	cross-reactive probe
cg00213281	rs1001644	chr2	149639772	149639822	R	60	52366	chr2	149587457	149587457	0.000113335	0.0149235	0.002997	0.00451385	0.0232943	0.00134141
cg00213479	kgp8154006	chr5	2038849	2038900	R	346	9180	chr5	2029720	2029720	6.20365e-17	-0.0147034	0.000999001	1.28588e-12	2.49863e-11	0.00161133	SNP_Probe
cg00214012	kgp3507648	chr15	29326417	29326467	R	153	21095	chr15	29305373	29305373	1.71532e-12	0.0309961	0.000999001	3.36355e-09	4.77729e-08	0.00311303
cg00214171	rs4789223	chr17	73642941	73642991	R	167	1093	chr17	73641899	73641899	1.31377e-05	-0.0112883	0.001998	0.00245467	0.0137517	0.00159078
cg00214395	kgp10204628	chr3	149167242	149167292	F	253	-8602	chr3	149158591	149158591	9.19599e-06	-0.0286194	0.004995	0.0025356	0.0141428	0.0031142
cg00214856	kgp214437	chr11	2242450	2242500	R	237	-89047	chr11	2331597	2331597	2.43504e-05	-0.0220219	0.003996	0.00525614	0.0265584	0.00188095
cg00215017	rs10870228	chr10	134818633	134818684	R	203	-2689	chr10	134821422	134821422	7.63618e-28	-0.0834695	0.000999001	6.75192e-23	2.55257e-21	0.0105689
cg00215133	kgp4594936	chr18	76616808	76616858	F	232	-1345	chr18	76615414	76615414	3.5735e-05	-0.0273188	0.00699301	0.00789676	0.0375102	0.0036491
cg00215425	kgp6553219	chr5	1054794	1054845	F	210	-118528	chr5	936218	936218	2.81449e-05	0.042822	0.010989	0.00640024	0.0314008	0.00355026
cg00215896	rs12452898	chr17	12291754	12291804	F	211	-751	chr17	12290954	12290954	8.95258e-08	-0.0283695	0.000999001	3.25294e-05	0.000273464	0.00428162
cg00215902	rs580069	chr11	122198071	122198121	F	120	91274	chr11	122289345	122289345	1.70125e-29	-0.0475797	0.000999001	2.22298e-24	9.0576e-23	0.00416575	SNP_Probe
cg00216180	rs9525277	chr13	114778663	114778713	R	139	-112433	chr13	114891196	114891196	1.57085e-05	-0.0114523	0.001998	0.00238238	0.0133981	0.000971516
cg00216680	kgp10257647	chr6	88117308	88117358	R	126	24548	chr6	88092811	88092811	1.14096e-24	0.136787	0.000999001	1.12215e-17	3.14418e-16	0.0135319	gap-probe
cg00216693	kgp11114411	chr2	131913197	131913248	R	42	-597	chr2	131913894	131913894	1.43461e-05	-0.0220119	0.001998	0.000610193	0.0039928	0.00342816
cg00217080	kgp10926765	chr2	4050717	4050768	R	207	-90460	chr2	4141277	4141277	1.04361e-06	0.0213121	0.000999001	0.000320526	0.00223188	0.00186324
cg00217859	rs17299478	chr16	69789140	69789190	F	81	-13591	chr16	69775500	69775500	2.10586e-07	-0.031478	0.000999001	1.4806e-05	0.000131869	0.00330701
cg00218103	rs4253701	chr22	46465927	46465977	R	195	-120083	chr22	46586110	46586110	1.30955e-05	-0.0244599	0.002997	0.00282223	0.0155235	0.00205885
cg00218215	kgp4952750	chr10	3500567	3500617	F	181	-6421	chr10	3494097	3494097	3.25355e-63	-0.0531841	0.000999001	5.75888e-52	6.39389e-50	0.00606595	SNP_Probe
cg00218215	kgp4952750	chr10	3500567	3500617	F	181	-6421	chr10	3494097	3494097	3.25355e-63	-0.0531841	0.000999001	5.75888e-52	6.39389e-50	0.00606595	SNP_Probe
cg00218215	kgp4952750	chr10	3500567	3500617	F	181	-6421	chr10	3494097	3494097	3.25355e-63	-0.0531841	0.000999001	5.75888e-52	6.39389e-50	0.00606595	cross-reactive probe
cg00218404	kgp11603091	chr18	8781933	8781983	R	312	-4826	chr18	8786859	8786859	1.62042e-11	0.0229621	0.000999001	2.81281e-08	3.61463e-07	0.0027071
cg00218406	rs2516513	chr6	31431357	31431407	R	833	-16131	chr6	31447588	31447588	1.09911e-07	0.0239024	0.000999001	0.000185239	0.00135504	0.00246372	SNP_Probe
cg00218628	kgp367528	chr12	31255229	31255279	R	187	-93977	chr12	31349306	31349306	9.17884e-20	-0.213356	0.000999001	2.57592e-15	6.18125e-14	0.0186324	SNP_Probe
cg00218628	kgp367528	chr12	31255229	31255279	R	187	-93977	chr12	31349306	31349306	9.17884e-20	-0.213356	0.000999001	2.57592e-15	6.18125e-14	0.0186324	gap-probe
cg00218628	kgp367528	chr12	31255229	31255279	R	187	-93977	chr12	31349306	31349306	9.17884e-20	-0.213356	0.000999001	2.57592e-15	6.18125e-14	0.0186324	cross-reactive probe
cg00218649	kgp10610064	chr5	180238208	180238258	F	153	100	chr5	180238308	180238308	5.99216e-07	0.0173708	0.000999001	0.000121499	0.000920605	0.00375241
cg00218893	rs9906330	chr17	73073189	73073239	R	130	23803	chr17	73049437	73049437	2.25284e-06	-0.00914291	0.001998	0.000536803	0.0035579	0.000904018
cg00218914	rs3138373	chr3	129146681	129146731	R	123	-2240	chr3	129149021	129149021	5.14863e-05	0.0148862	0.001998	0.00403413	0.0211564	0.00188866
cg00219151	rs3750803	chr10	61470232	61470282	R	187	1147	chr10	61469136	61469136	6.43995e-10	0.0290463	0.000999001	3.93374e-07	4.39996e-06	0.00412198
cg00219169	kgp6776222	chr10	530951	531001	F	93	48918	chr10	579869	579869	5.06955e-09	-0.0230733	0.000999001	1.43597e-06	1.4891e-05	0.00213679
cg00219210	rs2523	chr17	12893598	12893648	R	256	-2117	chr17	12895815	12895815	3.71755e-45	0.091549	0.000999001	1.32092e-38	9.62587e-37	0.0119536
cg00219282	rs433171	chr6	159654848	159654898	R	159	9521	chr6	159645378	159645378	9.04716e-05	0.0109792	0.013986	0.0107653	0.0485776	0.0011402
cg00219303	rs875300	chr22	38146919	38146970	R	124	-10786	chr22	38157805	38157805	1.34372e-05	-0.011922	0.000999001	0.00128695	0.00779016	0.00127384
cg00219626	rs6456880	chr6	28983835	28983885	F	295	-20538	chr6	28963248	28963248	2.36884e-32	0.076097	0.000999001	6.46591e-25	2.7031e-23	0.00766324	SNP_Probe
cg00219792	rs10506877	chr12	83053314	83053365	F	92	-7312	chr12	83045954	83045954	4.45896e-16	-0.0116329	0.000999001	4.56421e-12	8.47579e-11	0.00130743	SNP_Probe
cg00219855	kgp8449703	chr7	627915	627965	F	120	-1598	chr7	626268	626268	1.05605e-09	0.0271432	0.000999001	4.48907e-07	4.98453e-06	0.00367904
cg00220102	kgp5771104	chr16	8806755	8806806	F	276	-14650	chr16	8792057	8792057	4.39992e-06	-0.0219136	0.001998	0.00204868	0.0117374	0.00225768
cg00220575	rs9349363	chr6	46457260	46457310	R	141	-2614	chr6	46459974	46459974	3.54955e-07	-0.0279167	0.000999001	3.87367e-05	0.000321328	0.00354636
cg00221650	rs930977	chr2	6819650	6819700	F	208	-31728	chr2	6787873	6787873	2.47035e-06	0.0445184	0.000999001	0.000510097	0.00339799	0.00428047
cg00221658	rs2232109	chr7	43912375	43912425	R	76	-4016	chr7	43916491	43916491	8.74042e-08	0.0292467	0.000999001	1.00291e-05	9.17996e-05	0.003524
cg00222015	rs1052204	chr12	122233375	122233425	F	96	-17470	chr12	122215856	122215856	2.55063e-54	-0.309579	0.000999001	1.3536e-42	1.12416e-40	0.031692	SNP_Probe
cg00222015	rs1052204	chr12	122233375	122233425	F	96	-17470	chr12	122215856	122215856	2.55063e-54	-0.309579	0.000999001	1.3536e-42	1.12416e-40	0.031692	gap-probe
cg00222053	rs6094136	chr20	35886417	35886467	F	93	-32359	chr20	35854009	35854009	3.44854e-16	0.0790381	0.000999001	8.29824e-13	1.63992e-11	0.00761101
cg00222656	kgp4191661	chr10	134183735	134183785	R	242	25338	chr10	134158448	134158448	4.23316e-05	-0.0157496	0.00899101	0.00985962	0.0451926	0.001483
cg00222690	rs4312987	chr6	53516373	53516423	R	228	-68559	chr6	53585032	53585032	1.11086e-05	0.00407964	0.002997	0.00356151	0.0190015	0.000359403
cg00223046	kgp15839141	chr1	6130188	6130238	F	195	-3796	chr1	6126343	6126343	1.01111e-28	-0.123611	0.000999001	2.95847e-24	1.19715e-22	0.0149973
cg00223245	rs6445403	chr3	64307530	64307580	F	222	115273	chr3	64422803	64422803	1.20875e-06	-0.03579	0.001998	0.000382894	0.00262174	0.00306271
cg00223767	rs7952260	chr11	75831715	75831765	F	160	24	chr11	75831739	75831739	4.16096e-17	-0.0495294	0.000999001	1.27169e-13	2.67728e-12	0.0152019
cg00223899	rs9923004	chr16	88299276	88299327	R	194	16519	chr16	88282808	88282808	6.96835e-06	0.0168244	0.001998	0.00228176	0.0129016	0.00170991	cross-reactive probe
cg00224083	kgp12461765	chr4	139773135	139773185	F	176	5437	chr4	139778572	139778572	2.62531e-06	0.0175999	0.001998	0.000682427	0.00441662	0.00203714
cg00224202	rs9495108	chr6	138893564	138893614	R	173	47240	chr6	138846375	138846375	2.53846e-07	-0.0185249	0.000999001	8.3602e-05	0.000653262	0.00172003
cg00224523	rs1004402	chr7	50775525	50775575	F	183	-20268	chr7	50755208	50755208	6.98609e-10	-0.037115	0.000999001	9.04009e-07	9.64034e-06	0.00374257
cg00224807	kgp6065624	chr2	238065649	238065700	F	123	71111	chr2	238136761	238136761	8.57988e-06	-0.0328267	0.000999001	0.000859605	0.00543682	0.00292232
cg00225006	rs8042254	chr15	83477871	83477922	F	97	297	chr15	83478169	83478169	2.70885e-36	-0.0692438	0.000999001	1.24083e-29	6.39597e-28	0.0121471
cg00225196	rs4739526	chr8	37556813	37556863	R	87	97340	chr8	37459524	37459524	5.43821e-05	0.0135461	0.004995	0.00484475	0.0247621	0.00115016
cg00225603	kgp3004255	chr7	20865638	20865689	F	177	7947	chr7	20873586	20873586	3.50586e-07	0.04764	0.000999001	0.00012598	0.000951649	0.0052996
cg00225618	rs11713248	chr3	133392160	133392210	R	161	20	chr3	133392191	133392191	9.31727e-13	-0.0578406	0.000999001	1.13292e-08	1.51982e-07	0.0187123	SNP_Probe
cg00225618	rs11713248	chr3	133392160	133392210	R	161	20	chr3	133392191	133392191	9.31727e-13	-0.0578406	0.000999001	1.13292e-08	1.51982e-07	0.0187123	SNP_Probe
cg00225858	kgp8771683	chr16	84223791	84223841	R	409	220	chr16	84223622	84223622	1.31051e-11	-0.0530376	0.000999001	7.53304e-07	8.12056e-06	0.00981683	gap-probe
cg00226822	rs3796619	chr4	1157673	1157723	F	123	-62343	chr4	1095281	1095281	8.4872e-05	0.0152967	0.010989	0.00728752	0.0350633	0.00133693
cg00226984	kgp4243566	chr2	239047305	239047355	F	188	-6913	chr2	239040343	239040343	7.14286e-13	0.0446042	0.000999001	1.67025e-09	2.44939e-08	0.0050449
cg00227110	kgp12520262	chr11	124056297	124056347	F	213	-29365	chr11	124026883	124026883	1.39997e-07	-0.0295569	0.000999001	3.8148e-05	0.000316807	0.00287214
cg00227156	rs433576	chr22	18463646	18463696	F	247	-14637	chr22	18448960	18448960	1.17045e-14	0.0573471	0.000999001	2.44953e-11	4.26889e-10	0.00597898
cg00227578	kgp3944036	chr5	34657626	34657677	R	269	30011	chr5	34627666	34627666	1.73714e-10	0.016128	0.000999001	5.81225e-07	6.35723e-06	0.00156439
cg00228017	rs899102	chr18	53447841	53447891	F	85	7488	chr18	53455329	53455329	3.10979e-13	0.0724976	0.000999001	4.225e-10	6.56961e-09	0.00812633
cg00228240	rs12533730	chr7	151104588	151104638	F	228	1478	chr7	151106066	151106066	1.35205e-05	-0.0108217	0.001998	0.0027734	0.015289	0.0014598	SNP_Probe
cg00228390	kgp3594750	chr6	168197617	168197667	R	109	2812	chr6	168194856	168194856	8.81867e-09	0.0225001	0.000999001	3.75379e-06	3.66877e-05	0.00283282
cg00228475	rs9500284	chr6	58149229	58149280	R	22	-18823	chr6	58168152	58168152	4.3603e-15	0.048962	0.000999001	1.01123e-12	1.98427e-11	0.00497433
cg00228689	kgp9243600	chr1	53742112	53742162	F	195	-75185	chr1	53666878	53666878	1.31212e-19	-0.0344151	0.000999001	3.03726e-15	7.244e-14	0.00306519
cg00228796	rs12744958	chr1	21670686	21670736	R	148	-16368	chr1	21687154	21687154	3.2749e-06	0.01328	0.000999001	0.00073011	0.00469451	0.00136219
cg00229387	kgp12067794	chr6	43445942	43445992	F	70	-95140	chr6	43350753	43350753	1.03846e-05	0.00951292	0.000999001	0.000521674	0.00346768	0.000826994
cg00229755	rs2579552	chr2	96679296	96679346	R	27	-57687	chr2	96737083	96737083	2.98507e-14	0.0253063	0.000999001	1.42704e-12	2.76391e-11	0.00230837	cross-reactive probe
cg00229868	kgp10394142	chr16	85520841	85520891	R	286	0	chr16	85520901	85520901	1.23864e-16	-0.0215954	0.000999001	2.23473e-13	4.62476e-12	0.0311556
cg00230120	rs7296006	chr12	1609345	1609396	F	280	1517	chr12	1610863	1610863	1.00818e-43	0.0786251	0.000999001	6.04949e-39	4.45529e-37	0.0107326
cg00230183	rs1064315	chr16	88882515	88882565	R	284	-19568	chr16	88902183	88902183	1.01343e-05	-0.0264114	0.00599401	0.0035855	0.019114	0.00262166
cg00230584	kgp2233249	chr5	97833812	97833862	F	124	19907	chr5	97853719	97853719	3.12671e-06	0.0299282	0.002997	0.000532137	0.00353005	0.00301271
cg00230924	rs7299647	chr12	52542742	52542792	F	221	1357	chr12	52544099	52544099	1.06213e-21	0.0500588	0.000999001	2.754e-17	7.52838e-16	0.00693863
cg00231049	rs3218177	chr1	23855069	23855119	R	146	9832	chr1	23845288	23845288	3.634e-08	0.0331558	0.000999001	9.21746e-06	8.48652e-05	0.00360609
cg00231140	kgp3024125	chr18	47339652	47339702	R	234	21936	chr18	47317767	47317767	2.71029e-07	0.00717967	0.000999001	0.000146743	0.00109441	0.00071747
cg00231519	rs10886285	chr10	120516119	120516169	F	144	-68633	chr10	120447437	120447437	1.01035e-93	-0.336424	0.000999001	2.46364e-78	4.9863e-76	0.030209	SNP_Probe
cg00231519	rs10886285	chr10	120516119	120516169	F	144	-68633	chr10	120447437	120447437	1.01035e-93	-0.336424	0.000999001	2.46364e-78	4.9863e-76	0.030209	gap-probe
cg00231528	kgp11525431	chr1	9714230	9714280	R	88	-209	chr1	9714539	9714539	7.04335e-14	-0.0280614	0.000999001	1.05411e-10	1.73721e-09	0.0052433
cg00231644	kgp8587172	chr6	3158462	3158512	R	221	-729	chr6	3159291	3159291	5.18254e-12	0.0225019	0.000999001	6.82226e-09	9.37889e-08	0.00341227
cg00231810	kgp8013619	chr7	155353568	155353619	R	272	46	chr7	155353573	155353573	1.5843e-21	-0.0798024	0.000999001	1.29838e-17	3.62532e-16	0.0206144
cg00231812	kgp957432	chr18	14998070	14998120	R	38	146365	chr18	14851756	14851756	2.30492e-06	-0.0356642	0.000999001	4.57808e-05	0.000374913	0.00299741
cg00231918	rs1784148	chr4	2819393	2819443	F	116	-860	chr4	2818484	2818484	4.377e-06	0.018163	0.000999001	0.000596621	0.00391274	0.00267662
cg00231945	kgp13127158	chr21	46238781	46238831	F	290	2394	chr21	46241175	46241175	7.29301e-11	0.0563142	0.000999001	1.0394e-07	1.24995e-06	0.00723687
cg00232092	rs7808325	chr7	5518837	5518887	R	194	1948	chr7	5516940	5516940	1.49001e-61	-0.0735297	0.000999001	5.21561e-52	5.79481e-50	0.00970614
cg00232160	kgp3403413	chr9	129468157	129468207	F	182	329	chr9	129468486	129468486	3.95828e-13	0.0264806	0.000999001	1.51e-10	2.45122e-09	0.00456395
cg00232265	rs972890	chr5	1814766	1814816	R	303	14381	chr5	1800436	1800436	1.00909e-28	-0.0212704	0.000999001	1.74571e-23	6.791e-22	0.00222173
cg00232388	kgp5027923	chr17	928907	928957	R	350	-90842	chr17	1019849	1019849	5.94453e-06	-0.0363867	0.002997	0.00293626	0.0160736	0.00313586
cg00232445	kgp11959233	chr16	78310016	78310066	F	368	31140	chr16	78341156	78341156	1.19756e-05	-0.0205595	0.00799201	0.00538338	0.0271129	0.00193326
cg00232827	kgp3766536	chr5	172096714	172096764	R	246	816	chr5	172095949	172095949	6.74145e-07	0.019412	0.000999001	0.000369844	0.00254073	0.002887
cg00233420	kgp22791680	chr11	43290908	43290958	R	143	219	chr11	43290740	43290740	6.36227e-07	0.0217601	0.000999001	0.000114018	0.000868912	0.00402752
cg00233779	kgp11865972	chr20	56227686	56227736	F	319	-42334	chr20	56185303	56185303	5.14456e-15	0.0914966	0.000999001	6.62643e-12	1.21416e-10	0.00858849
cg00234027	rs12528856	chr6	108185125	108185175	R	141	-2808	chr6	108188033	108188033	1.47497e-51	-0.106807	0.000999001	2.01766e-45	1.83698e-43	0.0134502
cg00234321	kgp3529003	chr3	126061282	126061332	R	259	31514	chr3	126029819	126029819	1.41141e-09	-0.0231999	0.000999001	8.05491e-07	8.64968e-06	0.00223973
cg00234467	rs1992562	chr17	20220310	20220360	R	32	1568	chr17	20218793	20218793	1.6405e-06	0.0133409	0.000999001	3.78356e-05	0.000314401	0.00181234	cross-reactive probe
cg00234616	rs10454145	chr2	74740572	74740622	F	39	-14719	chr2	74725804	74725804	2.99919e-05	0.00832341	0.000999001	0.00171173	0.0100189	0.000858601
cg00234625	kgp1308561	chr5	177811648	177811698	F	312	-27509	chr5	177784090	177784090	2.36685e-08	-0.0455792	0.000999001	1.83522e-05	0.000161057	0.00445806	gap-probe
cg00234975	rs9459971	chr6	170580311	170580361	F	229	-77899	chr6	170502363	170502363	6.98237e-05	-0.0113511	0.013986	0.0102998	0.0468229	0.000960616
cg00234998	rs10741878	chr11	3254324	3254374	F	265	3187	chr11	3257511	3257511	1.42864e-05	0.0189387	0.003996	0.0032104	0.0173647	0.00230678
cg00235126	kgp19246934	chr20	54917719	54917769	F	189	-18455	chr20	54899215	54899215	2.63473e-05	-0.0264589	0.011988	0.00987873	0.0452597	0.0025716
cg00235442	rs7784733	chr7	157408294	157408344	F	268	1463	chr7	157409757	157409757	3.1956e-06	-0.0195934	0.001998	0.00140324	0.00840678	0.00266526
cg00235661	kgp3283362	chr3	20228976	20229026	F	198	-9233	chr3	20219694	20219694	2.9504e-30	0.051083	0.000999001	1.13209e-23	4.45287e-22	0.00559461
cg00235754	rs7175101	chr15	22904556	22904606	R	191	-4551	chr15	22909207	22909207	9.6776e-06	-0.0188763	0.003996	0.00189675	0.0109668	0.00221632	SNP_Probe
cg00235786	kgp2233249	chr5	97903401	97903451	R	119	49733	chr5	97853719	97853719	7.89036e-09	0.0421337	0.000999001	2.09005e-06	2.11721e-05	0.00389597
cg00236150	rs7453050	chr6	49467544	49467594	R	112	-12328	chr6	49479972	49479972	3.41394e-146	-0.149486	0.000999001	2.64878e-122	1.1249e-119	0.0158694	gap-probe
cg00236305	kgp4040482	chr2	1796026	1796076	R	257	-53900	chr2	1850026	1850026	1.71475e-05	0.0237415	0.00899101	0.00427568	0.0222375	0.00213068
cg00236576	kgp2745935	chr17	81039406	81039456	F	182	2354	chr17	81041760	81041760	2.66725e-08	-0.0203118	0.000999001	6.94195e-06	6.5124e-05	0.00261574
cg00236601	kgp3078146	chr19	36746737	36746787	F	78	54657	chr19	36801394	36801394	4.14775e-07	-0.0204944	0.000999001	7.55462e-05	0.000595248	0.00187757
cg00236729	kgp10176064	chr10	62409815	62409865	R	127	60607	chr10	62349259	62349259	3.73482e-06	-0.0133532	0.001998	0.000371988	0.00255405	0.00120949
cg00236919	rs11733284	chr4	48018263	48018313	F	112	9834	chr4	48028097	48028097	1.97793e-06	-0.00703152	0.000999001	0.000192836	0.00140546	0.000763736
cg00237010	rs7298096	chr12	772861	772911	F	222	3610	chr12	776471	776471	1.59171e-08	-0.0178521	0.000999001	6.21199e-06	5.87406e-05	0.00217908
cg00237268	rs6831675	chr4	7287565	7287615	R	511	7909	chr4	7279707	7279707	2.27184e-10	-0.0390909	0.000999001	1.11619e-06	1.17511e-05	0.00435499
cg00237391	rs743965	chr6	35265642	35265693	F	103	-11387	chr6	35254207	35254207	9.05368e-53	0.126964	0.000999001	3.2786e-45	2.96209e-43	0.013593
cg00237475	kgp10412793	chr15	68118471	68118521	R	133	105443	chr15	68013079	68013079	0.000108493	0.0142893	0.00899101	0.00888696	0.0414483	0.00118426
cg00237512	rs816953	chr20	62688873	62688924	F	147	-466	chr20	62688359	62688359	5.17456e-54	-0.0799696	0.000999001	1.01028e-49	1.05153e-47	0.0130064	SNP_Probe
cg00238182	rs739094	chr22	43621738	43621788	R	299	-18151	chr22	43639989	43639989	1.15736e-06	0.00750568	0.000999001	0.000860268	0.00544072	0.000761207
cg00238213	kgp3341915	chr7	75896399	75896449	F	95	-13203	chr7	75883147	75883147	5.29314e-06	0.0118072	0.000999001	0.00062336	0.00406974	0.00123932
cg00238570	kgp1868477	chr2	110871594	110871644	R	70	-1157	chr2	110872851	110872851	3.87043e-12	-0.0172098	0.000999001	2.46236e-10	3.91516e-09	0.00243927
cg00238818	kgp8242464	chr5	176880261	176880311	F	106	119190	chr5	176999451	176999451	6.40202e-05	-0.0104577	0.004995	0.00545028	0.027401	0.000870185
cg00238910	kgp6294633	chr3	193713303	193713353	F	312	-2820	chr3	193710434	193710434	5.80463e-09	-0.0470705	0.000999001	2.57777e-05	0.000220567	0.00592309	gap-probe
cg00238958	rs4711173	chr6	28480934	28480984	R	267	-33549	chr6	28514583	28514583	1.54276e-07	0.0162886	0.000999001	6.12832e-05	0.00049079	0.00156231	cross-reactive probe
cg00239353	rs4247354	chr16	3115132	3115183	F	184	16530	chr16	3131663	3131663	5.2458e-25	-0.0443184	0.000999001	9.78948e-21	3.29823e-19	0.00456277
cg00239490	rs4642385	chr5	170221869	170221919	R	184	48410	chr5	170173510	170173510	1.05128e-06	0.0137544	0.001998	0.000581296	0.00382294	0.00127016
cg00239491	kgp3252164	chr13	113405429	113405479	R	237	11865	chr13	113393615	113393615	3.59704e-18	-0.0534044	0.000999001	8.44233e-15	1.94794e-13	0.00569251
cg00239529	rs3828912	chr6	31473463	31473513	R	815	7788	chr6	31465726	31465726	1.35662e-08	-0.0255336	0.000999001	3.25538e-05	0.000273654	0.00284876
cg00239563	kgp739449	chr4	81128029	81128079	F	144	-36591	chr4	81091389	81091389	1.58098e-05	-0.00952034	0.002997	0.0033531	0.0180308	0.000889706	SNP_Probe
cg00240767	rs17640009	chr16	28564472	28564522	R	65	-31128	chr16	28595700	28595700	2.69151e-10	0.0191457	0.000999001	9.56781e-08	1.15538e-06	0.00185055
cg00240860	rs153807	chr16	15702420	15702470	F	79	-145868	chr16	15556503	15556503	0.000194989	-0.0146993	0.00999001	0.0109132	0.0491249	0.0011755
cg00240875	rs6938690	chr6	32817623	32817673	R	1075	-13738	chr6	32831461	32831461	1.18952e-33	0.0431382	0.000999001	1.69029e-26	7.58826e-25	0.00452749
cg00240880	rs7262172	chr20	43343233	43343283	F	137	-26529	chr20	43316655	43316655	1.74867e-41	-0.0736615	0.000999001	1.45546e-36	9.83903e-35	0.00723159
cg00241218	rs2596488	chr6	31325000	31325050	F	1202	30	chr6	31325030	31325030	1.12249e-14	0.0911097	0.000999001	4.60459e-10	7.13347e-09	0.0262887	SNP_Probe
cg00241273	rs2893262	chr13	107172856	107172906	F	204	-1	chr13	107172806	107172806	4.93404e-05	0.0163931	0.00999001	0.00946316	0.0436806	0.0142699
cg00241274	kgp7590742	chr18	44199491	44199541	R	248	10461	chr18	44189081	44189081	1.07757e-05	0.0239985	0.002997	0.00313623	0.0170209	0.00254873
cg00241482	kgp1304245	chr8	73391783	73391833	R	143	-18907	chr8	73410790	73410790	2.55801e-17	0.0496542	0.000999001	8.3907e-13	1.65757e-11	0.00504237	cross-reactive probe
cg00241482	kgp1304245	chr8	73391783	73391833	R	143	-18907	chr8	73410790	73410790	2.55801e-17	0.0496542	0.000999001	8.3907e-13	1.65757e-11	0.00504237	SNP_Probe
cg00241638	rs4270938	chr8	144097644	144097694	F	180	-3731	chr8	144093864	144093864	8.01213e-06	0.0119044	0.001998	0.00123235	0.0074953	0.0014365
cg00241712	kgp8205345	chr22	43116027	43116078	R	205	37871	chr22	43078207	43078207	9.71431e-07	-0.00794544	0.000999001	0.000330136	0.00229219	0.000751967
cg00242098	rs16834343	chr1	152730718	152730768	F	142	-58320	chr1	152672349	152672349	1.13877e-08	-0.0536275	0.000999001	8.07346e-06	7.50009e-05	0.00488653
cg00242951	rs2596936	chr3	9596482	9596532	F	87	-50260	chr3	9546173	9546173	1.63424e-05	0.0209406	0.001998	0.00163882	0.00964226	0.00191581
cg00242976	kgp19353924	chr20	44440774	44440824	R	137	-85713	chr20	44526587	44526587	1.9197e-12	0.0822823	0.000999001	2.93243e-08	3.75984e-07	0.00724393
cg00243040	kgp4880843	chr7	127988281	127988331	R	167	42260	chr7	127946072	127946072	4.40708e-08	-0.0515105	0.000999001	1.90447e-05	0.000166705	0.00483511
cg00243272	kgp22819403	chr22	50720468	50720518	F	137	27857	chr22	50748325	50748325	1.7549e-08	0.0330806	0.000999001	7.5941e-06	7.08356e-05	0.0032319
cg00243527	kgp4061366	chr22	30640544	30640594	R	128	1874	chr22	30638721	30638721	4.39446e-209	-0.385755	0.000999001	6.43331e-185	7.65133e-182	0.0511822	gap-probe
cg00243661	kgp976574	chr11	6913644	6913694	F	190	35385	chr11	6949029	6949029	2.68233e-36	0.085204	0.000999001	5.21273e-29	2.61344e-27	0.00813473
cg00244299	kgp11750608	chr11	23513305	23513355	R	206	14271	chr11	23499085	23499085	1.72958e-09	0.0508178	0.000999001	1.47961e-06	1.53149e-05	0.00531218	cross-reactive probe
cg00244299	kgp11750608	chr11	23513305	23513355	R	206	14271	chr11	23499085	23499085	1.72958e-09	0.0508178	0.000999001	1.47961e-06	1.53149e-05	0.00531218	SNP_Probe
cg00244517	kgp4484762	chr4	57371467	57371517	F	132	-22513	chr4	57348905	57348905	7.28563e-08	-0.0402411	0.000999001	1.85089e-05	0.000162371	0.00401465
cg00244776	rs2532940	chr6	30883192	30883242	F	719	9400	chr6	30892592	30892592	3.0676e-20	-0.0279911	0.000999001	1.4948e-15	3.64679e-14	0.00305958
cg00244920	rs16859134	chr3	129116393	129116443	F	109	2190	chr3	129118583	129118583	1.80352e-36	-0.115273	0.000999001	1.02873e-27	4.89005e-26	0.014985	SNP_Probe
cg00244920	rs16859134	chr3	129116393	129116443	F	109	2190	chr3	129118583	129118583	1.80352e-36	-0.115273	0.000999001	1.02873e-27	4.89005e-26	0.014985	cross-reactive probe
cg00244920	rs16859134	chr3	129116393	129116443	F	109	2190	chr3	129118583	129118583	1.80352e-36	-0.115273	0.000999001	1.02873e-27	4.89005e-26	0.014985	gap-probe
cg00245000	kgp4511820	chr16	87912848	87912898	F	242	-1574	chr16	87911225	87911225	4.90041e-161	-0.287658	0.000999001	8.28094e-128	3.82364e-125	0.0390699	gap-probe
cg00245000	kgp4511820	chr16	87912848	87912898	F	242	-1574	chr16	87911225	87911225	4.90041e-161	-0.287658	0.000999001	8.28094e-128	3.82364e-125	0.0390699	SNP_Probe
cg00245032	rs387780	chr2	32502380	32502430	F	57	115	chr2	32502495	32502495	4.77119e-06	-0.0297689	0.000999001	0.000213019	0.00153842	0.0062415
cg00245057	kgp2867389	chr8	93494861	93494911	R	147	72437	chr8	93422475	93422475	1.58314e-08	-0.0412164	0.000999001	4.2616e-06	4.12756e-05	0.00368301
cg00245465	rs7300755	chr12	8756853	8756903	F	144	-52117	chr12	8704687	8704687	6.55594e-08	0.0273659	0.001998	2.17405e-05	0.000188422	0.00251911
cg00245635	kgp9277818	chr16	1968885	1968935	R	197	37880	chr16	1931056	1931056	8.67847e-06	0.00580911	0.001998	0.00238496	0.0134101	0.000543643
cg00245746	rs12990777	chr2	674890	674940	R	207	0	chr2	674963	674963	2.12679e-05	0.00907121	0.001998	0.00327514	0.0176642	0.0128558
cg00245850	rs4074074	chr8	143925513	143925563	F	175	109608	chr8	144035121	144035121	6.92907e-06	-0.0155257	0.002997	0.00126072	0.00764819	0.00132765
cg00245878	kgp12029842	chr7	64450875	64450925	F	70	-103791	chr7	64347035	64347035	7.08487e-06	0.0491651	0.000999001	0.000461407	0.00310387	0.00424345
cg00245890	kgp8613796	chr3	58574042	58574092	F	169	-830	chr3	58573163	58573163	1.55711e-22	0.050201	0.000999001	1.72368e-18	5.06811e-17	0.00746613
cg00245896	rs11942146	chr4	8034099	8034150	F	293	-2461	chr4	8031590	8031590	2.83982e-07	-0.0319508	0.001998	0.000123647	0.000935541	0.00408764
cg00246121	kgp1015112	chr5	141030607	141030657	F	178	12716	chr5	141043323	141043323	1.03859e-12	-0.0285747	0.000999001	1.99488e-09	2.90232e-08	0.00302353
cg00246451	rs1749409	chr1	155949012	155949062	F	59	-78547	chr1	155870416	155870416	2.28559e-09	0.0327401	0.000999001	6.92416e-08	8.51042e-07	0.00290468
cg00247094	rs894858	chr17	77922972	77923022	F	300	506	chr17	77923478	77923478	1.29882e-188	-0.388326	0.000999001	1.64533e-165	1.36188e-162	0.0623268	gap-probe
cg00247094	rs894858	chr17	77922972	77923022	F	300	506	chr17	77923478	77923478	1.29882e-188	-0.388326	0.000999001	1.64533e-165	1.36188e-162	0.0623268	SNP_Probe
cg00247269	kgp1782598	chr16	57480360	57480410	R	151	149264	chr16	57331147	57331147	7.21966e-05	-0.0115558	0.013986	0.0101795	0.0463687	0.000925
cg00247361	kgp10407286	chr4	114541072	114541122	F	141	-42071	chr4	114498952	114498952	3.38754e-05	-0.0358697	0.001998	0.00421726	0.02198	0.0032949	SNP_Probe
cg00247535	rs12495660	chr3	138737503	138737553	R	107	0	chr3	138737555	138737555	5.42356e-21	-0.104997	0.000999001	1.85976e-17	5.13785e-16	0.151479
cg00247557	rs17379984	chr18	5197021	5197071	R	248	-48703	chr18	5245824	5245824	4.8044e-05	-0.0181931	0.00799201	0.0108115	0.0487482	0.00160339
cg00247614	kgp4649276	chr20	689300	689350	F	363	-408	chr20	688843	688843	9.07304e-11	0.0394339	0.000999001	1.03823e-07	1.24864e-06	0.00655466
cg00247631	rs1540910	chr6	35479300	35479350	R	142	-862	chr6	35480262	35480262	2.2512e-13	-0.0277825	0.000999001	6.26212e-11	1.05197e-09	0.00410888
cg00247803	kgp11960373	chr1	93101184	93101234	F	40	119929	chr1	93221113	93221113	1.2066e-42	-0.175391	0.000999001	9.92911e-38	7.01314e-36	0.0149975	SNP_Probe
cg00247803	kgp11960373	chr1	93101184	93101234	F	40	119929	chr1	93221113	93221113	1.2066e-42	-0.175391	0.000999001	9.92911e-38	7.01314e-36	0.0149975	cross-reactive probe
cg00248174	rs2505999	chr10	43600189	43600239	R	143	28793	chr10	43571447	43571447	1.1663e-05	-0.0114109	0.001998	0.00229394	0.0129627	0.00109691
cg00248302	kgp5699813	chr1	157490706	157490756	R	198	4705	chr1	157486052	157486052	1.05729e-05	0.0235282	0.003996	0.00287068	0.0157585	0.00273832
cg00248449	rs5995572	chr22	38790157	38790207	R	136	36897	chr22	38753311	38753311	1.6687e-14	0.0206266	0.000999001	6.72925e-11	1.12755e-09	0.00196146	cross-reactive probe
cg00248454	kgp2167901	chr1	6505371	6505421	R	118	19410	chr1	6486012	6486012	2.39182e-08	-0.0418022	0.000999001	4.32686e-06	4.1862e-05	0.00423354
cg00248776	kgp11428608	chr12	132616264	132616314	F	104	-35476	chr12	132580739	132580739	3.74171e-13	-0.0474759	0.000999001	6.07204e-10	9.29888e-09	0.00453158
cg00248828	rs9889274	chr17	34087529	34087579	R	80	-149772	chr17	34237401	34237401	6.94278e-05	-0.0231269	0.003996	0.00386672	0.0203993	0.0019011
cg00248861	kgp1047169	chr4	1986492	1986542	R	43	121162	chr4	1865381	1865381	9.77046e-08	-0.0621335	0.000999001	1.13413e-05	0.000102892	0.00530779	gap-probe
cg00248861	kgp1047169	chr4	1986492	1986542	R	43	121162	chr4	1865381	1865381	9.77046e-08	-0.0621335	0.000999001	1.13413e-05	0.000102892	0.00530779	SNP_Probe
cg00249522	kgp257631	chr1	169878764	169878815	R	91	17416	chr1	169861399	169861399	4.22823e-08	-0.0129713	0.000999001	7.18051e-06	6.72254e-05	0.00132822
cg00249576	rs450630	chr6	28412586	28412636	R	294	-129738	chr6	28542424	28542424	4.82221e-05	-0.00856212	0.00699301	0.00657734	0.0321361	0.000703879
cg00250391	rs1138800	chr11	93849950	93850000	R	125	-12443	chr11	93862493	93862493	3.26129e-05	-0.022722	0.002997	0.00333953	0.0179673	0.00236648
cg00250483	rs2662769	chr1	163172864	163172914	R	171	-16979	chr1	163189943	163189943	7.08265e-06	0.00937617	0.000999001	0.00101553	0.00630955	0.000956587
cg00250500	rs11001388	chr10	77169549	77169600	R	120	-7205	chr10	77176854	77176854	7.01237e-11	0.0146386	0.000999001	2.5643e-08	3.31073e-07	0.00164797
cg00250761	rs4478858	chr1	31883273	31883323	R	121	-552	chr1	31883925	31883925	4.02026e-40	-0.0423876	0.000999001	3.00835e-34	1.86674e-32	0.00670991
cg00251270	kgp2248788	chr10	3536312	3536362	R	182	-3278	chr10	3539690	3539690	2.34143e-07	-0.0192672	0.000999001	8.31463e-05	0.000650107	0.00237841
cg00251405	rs11804573	chr1	33219196	33219246	R	65	96268	chr1	33122979	33122979	4.25865e-09	0.0381433	0.000999001	5.02081e-07	5.53853e-06	0.00332404
cg00251622	kgp21207486	chr4	8412745	8412795	R	234	-3869	chr4	8416714	8416714	1.07149e-51	-0.138533	0.000999001	2.29248e-35	1.48822e-33	0.016769	gap-probe
cg00251875	rs9683795	chr4	7801337	7801387	F	357	-943	chr4	7800345	7800345	2.87637e-47	0.143025	0.000999001	4.62232e-42	3.771e-40	0.020876	SNP_Probe
cg00251973	kgp7356615	chr12	30946591	30946641	F	186	-473	chr12	30946069	30946069	6.8665e-16	0.0530261	0.000999001	1.63683e-12	3.1526e-11	0.0086035
cg00252418	kgp13734322	chr7	154540325	154540375	F	340	53	chr7	154540378	154540378	3.46784e-28	0.0714531	0.000999001	2.40743e-22	8.87407e-21	0.0178306
cg00252422	kgp5765574	chr1	115259176	115259226	R	87	-21329	chr1	115280605	115280605	0.000125391	-0.00533845	0.00599401	0.00864693	0.0405102	0.000513868	SNP_Probe
cg00252442	rs3767541	chr1	201451210	201451260	R	245	-4600	chr1	201455910	201455910	1.22126e-06	-0.00470954	0.000999001	0.000543208	0.00359635	0.000556375
cg00252533	kgp16978245	chr6	168682263	168682313	F	306	-123	chr6	168682091	168682091	2.38683e-20	0.0862451	0.000999001	2.16606e-16	5.58671e-15	0.0178624	SNP_Probe
cg00252533	kgp16978245	chr6	168682263	168682313	F	306	-123	chr6	168682091	168682091	2.38683e-20	0.0862451	0.000999001	2.16606e-16	5.58671e-15	0.0178624	cross-reactive probe
cg00252533	kgp16978245	chr6	168682263	168682313	F	306	-123	chr6	168682091	168682091	2.38683e-20	0.0862451	0.000999001	2.16606e-16	5.58671e-15	0.0178624	SNP_Probe
cg00252594	rs2273905	chr14	102974737	102974787	F	83	262	chr14	102974999	102974999	1.1003e-12	0.0259523	0.000999001	4.11113e-10	6.39931e-09	0.00465433
cg00252696	rs6659255	chr1	31769551	31769602	R	117	-100018	chr1	31869669	31869669	7.52022e-05	-0.0143365	0.003996	0.00557955	0.0279567	0.00121042	cross-reactive probe
cg00253269	kgp6947453	chr17	7964963	7965013	R	194	-167	chr17	7965230	7965230	9.9453e-21	-0.0635509	0.000999001	2.52034e-16	6.46735e-15	0.0123883
cg00253379	kgp2790087	chr16	54404709	54404759	F	252	-53334	chr16	54351326	54351326	2.88587e-06	-0.0262116	0.000999001	0.000813666	0.00517482	0.00239573
cg00253398	rs3747250	chr22	46833806	46833856	F	239	-9847	chr22	46823910	46823910	7.36134e-06	0.0216307	0.000999001	0.00186702	0.0108161	0.00232697
cg00253735	rs4379678	chr1	150779726	150779776	R	60	-756	chr1	150780582	150780582	0.00035138	0.0232716	0.00699301	0.0059964	0.0297148	0.00340539	gap-probe
cg00254095	kgp3412395	chr18	47016218	47016268	F	151	0	chr18	47016218	47016218	9.14296e-246	-0.355769	0.000999001	1.21102e-215	3.0019e-212	0.513266	SNP_Probe
cg00254524	kgp2871822	chr2	110518888	110518938	F	52	-57514	chr2	110461325	110461325	3.56631e-07	0.0152523	0.000999001	3.59744e-05	0.000300095	0.00139124	cross-reactive probe
cg00254556	kgp8082650	chr8	27318934	27318984	F	222	11352	chr8	27330286	27330286	2.20082e-07	-0.0178032	0.000999001	6.70293e-05	0.000533019	0.00190565
cg00254714	kgp11117630	chr20	2309873	2309923	R	233	-24237	chr20	2334210	2334210	1.10505e-10	-0.0366027	0.000999001	1.59561e-07	1.87592e-06	0.00362556
cg00254956	rs3000860	chr1	12776160	12776210	F	164	58	chr1	12776218	12776218	4.38786e-22	-0.0620275	0.000999001	9.51884e-18	2.67954e-16	0.0151496	SNP_Probe
cg00255099	kgp5518398	chr5	1225475	1225525	R	255	0	chr5	1225564	1225564	8.51805e-07	-0.0221982	0.001998	0.000282408	0.00198961	0.0319615
cg00255699	rs6657848	chr1	40307207	40307257	R	140	-65925	chr1	40373232	40373232	1.23833e-05	-0.0241518	0.002997	0.00209724	0.011985	0.00215048
cg00255732	kgp14377209	chr2	242147652	242147702	R	191	78603	chr2	242069100	242069100	1.14003e-27	-0.0806361	0.000999001	8.78108e-22	3.14213e-20	0.00715354
cg00255759	kgp7509195	chr10	73699698	73699749	R	248	193	chr10	73699556	73699556	1.4502e-08	0.0481182	0.000999001	4.51873e-06	4.36001e-05	0.009125
cg00255889	rs975508	chr13	26586238	26586288	R	206	20703	chr13	26565586	26565586	6.5821e-11	-0.0271602	0.000999001	3.84715e-08	4.86903e-07	0.00273293
cg00255919	kgp11181534	chr5	131827918	131827968	F	133	-5814	chr5	131822055	131822055	1.03283e-31	0.0347154	0.000999001	1.02816e-24	4.26228e-23	0.00400484
cg00256046	kgp2566037	chr1	217306713	217306763	R	231	16379	chr1	217290385	217290385	5.59993e-13	0.0457047	0.000999001	5.46401e-10	8.40408e-09	0.00470994
cg00256081	kgp10107987	chr16	88901298	88901349	F	283	13233	chr16	88914532	88914532	9.03003e-06	-0.0104197	0.003996	0.0033488	0.0180101	0.00107812
cg00256201	kgp3113014	chr2	84803398	84803448	F	63	-116592	chr2	84686757	84686757	1.15522e-10	-0.0208382	0.000999001	1.5714e-08	2.07698e-07	0.00178616
cg00256231	kgp8209986	chr17	77916732	77916783	F	298	45	chr17	77916778	77916778	2.40807e-09	0.0353464	0.000999001	2.56679e-06	2.56791e-05	0.0091803
cg00256281	kgp221175	chr22	41985642	41985692	F	82	75997	chr22	42061639	42061639	3.69459e-05	0.00357585	0.002997	0.00183881	0.0106748	0.000314783
cg00256329	kgp11743973	chr17	724374	724424	F	293	-1104	chr17	723221	723221	2.94539e-14	0.154115	0.000999001	1.09837e-10	1.8068e-09	0.0219897
cg00256512	kgp6937433	chr2	3687584	3687634	F	232	-33959	chr2	3653576	3653576	7.08409e-11	-0.0294451	0.000999001	7.35302e-08	9.00344e-07	0.00282231
cg00256632	rs10493038	chr1	26881278	26881328	R	96	15641	chr1	26865688	26865688	1.05573e-09	-0.0830485	0.000999001	2.73946e-06	2.73021e-05	0.0085989	gap-probe
cg00256932	kgp22740846	chr22	51041682	51041732	R	203	838	chr22	51040895	51040895	4.08564e-16	-0.0629379	0.000999001	7.82481e-13	1.54916e-11	0.00934712
cg00257296	kgp18944956	chr12	120799323	120799373	R	100	306	chr12	120799068	120799068	2.38117e-05	0.0114687	0.004995	0.003259	0.0175917	0.00196627
cg00257659	rs2076349	chr1	209800213	209800264	F	204	16	chr1	209800230	209800230	2.2308e-40	-0.0360753	0.000999001	1.95607e-33	1.17989e-31	0.0124812
cg00257712	kgp11699869	chr4	2251938	2251988	F	156	63692	chr4	2315630	2315630	5.60715e-05	0.00808803	0.00599401	0.0086227	0.0404115	0.000701617
cg00257775	kgp7868612	chr6	37904681	37904731	F	47	42526	chr6	37947207	37947207	2.37763e-07	-0.0121398	0.000999001	2.19558e-05	0.000190131	0.00113882
cg00257789	rs4482520	chr2	3451456	3451506	R	172	3680	chr2	3447827	3447827	5.64897e-180	0.30664	0.000999001	1.72369e-155	1.18513e-152	0.0373441	gap-probe
cg00258081	kgp22791680	chr11	43290912	43290963	R	143	223	chr11	43290740	43290740	8.47535e-11	0.0333761	0.000999001	8.01563e-08	9.77261e-07	0.00616238
cg00258203	rs2104064	chr6	117801545	117801595	F	127	-7698	chr6	117793798	117793798	5.52622e-05	0.00995588	0.012987	0.00767808	0.0366318	0.00107176
cg00258809	kgp2783762	chr3	72704274	72704324	R	155	53	chr3	72704272	72704272	8.70024e-46	0.0550209	0.000999001	6.78354e-40	5.17473e-38	0.0137301
cg00259046	rs7941169	chr11	50257771	50257821	F	40	-40064	chr11	50217658	50217658	1.84026e-59	0.173499	0.000999001	2.07441e-50	2.20292e-48	0.0163705
cg00259472	rs1465403	chr5	159625540	159625590	R	154	3172	chr5	159622419	159622419	8.07448e-20	0.0345798	0.000999001	4.32667e-15	1.01969e-13	0.00428884
cg00259849	rs4875334	chr8	4183880	4183930	F	525	-4848	chr8	4178983	4178983	7.58161e-47	-0.264604	0.000999001	2.80833e-36	1.87904e-34	0.0311785	SNP_Probe
cg00259849	rs4875334	chr8	4183880	4183930	F	525	-4848	chr8	4178983	4178983	7.58161e-47	-0.264604	0.000999001	2.80833e-36	1.87904e-34	0.0311785	SNP_Probe
cg00259886	kgp5181411	chr1	161279762	161279812	F	190	26703	chr1	161306465	161306465	7.77409e-08	-0.0492128	0.000999001	2.41741e-05	0.000207842	0.00482728
cg00260028	rs10848266	chr12	131606990	131607040	F	245	-96364	chr12	131510577	131510577	1.71615e-06	-0.0309272	0.000999001	0.000489906	0.00327607	0.00268614	cross-reactive probe
cg00260201	kgp8996477	chr17	46029581	46029631	F	154	10814	chr17	46040395	46040395	3.31651e-06	-0.0131398	0.000999001	0.000614349	0.00401704	0.00140891
cg00260387	rs10492098	chr12	11151428	11151478	R	89	115496	chr12	11035983	11035983	5.21794e-08	0.0240248	0.000999001	5.34117e-06	5.10079e-05	0.00206087
cg00260668	rs12621987	chr2	3329457	3329507	R	153	9006	chr2	3320502	3320502	1.67391e-10	-0.0087546	0.000999001	3.51045e-07	3.95336e-06	0.00096142	SNP_Probe
cg00260883	rs2303285	chr16	72128430	72128480	R	138	3986	chr16	72124495	72124495	3.61157e-12	0.0115195	0.000999001	2.39858e-09	3.45793e-08	0.00138939
cg00260937	kgp11986252	chr7	128520193	128520243	F	152	879	chr7	128521072	128521072	1.83289e-21	0.0221119	0.000999001	4.24012e-17	1.14651e-15	0.00326083
cg00261416	kgp11907423	chr5	39425495	39425545	R	151	454	chr5	39425092	39425092	1.58307e-07	-0.0130798	0.000999001	8.75471e-05	0.000681608	0.0021349
cg00261569	rs2280670	chr3	119216678	119216728	R	207	-534	chr3	119217312	119217312	2.06389e-11	-0.0158147	0.000999001	2.57129e-08	3.31884e-07	0.00251661	SNP_Probe
cg00261668	kgp1532129	chr1	16346317	16346367	F	148	-13589	chr1	16332679	16332679	2.01786e-09	-0.0225572	0.000999001	8.2818e-07	8.87834e-06	0.00237014
cg00261875	rs11085029	chr19	3612818	3612868	F	189	12020	chr19	3624838	3624838	2.68512e-19	-0.0925016	0.000999001	3.75714e-10	5.87119e-09	0.00984636	SNP_Probe
cg00261875	rs11085029	chr19	3612818	3612868	F	189	12020	chr19	3624838	3624838	2.68512e-19	-0.0925016	0.000999001	3.75714e-10	5.87119e-09	0.00984636	gap-probe
cg00261900	kgp17272869	chr6	44194752	44194802	R	210	-140483	chr6	44335335	44335335	5.15129e-09	-0.0828232	0.001998	2.19593e-05	0.000190157	0.00698629	gap-probe
cg00261912	kgp12408181	chr16	89777713	89777763	R	258	3	chr16	89777761	89777761	2.37135e-100	-0.0618676	0.000999001	2.86423e-80	6.03571e-78	0.0384405
cg00262030	kgp3821116	chr8	61836998	61837048	R	177	-24562	chr8	61861660	61861660	3.87196e-07	0.0211395	0.000999001	0.000119524	0.000907042	0.00208925
cg00262159	kgp11906520	chr4	8108207	8108257	F	306	108	chr4	8108315	8108315	3.22592e-05	0.0197326	0.003996	0.00834965	0.0393374	0.00403286
cg00262263	kgp1638628	chr6	170184901	170184951	F	96	-8204	chr6	170176648	170176648	3.98747e-129	0.142409	0.000999001	1.87307e-109	6.41578e-107	0.0158011
cg00262489	rs2897464	chr4	153091309	153091359	F	166	14	chr4	153091323	153091323	1.42933e-20	0.064314	0.000999001	4.56289e-17	1.23096e-15	0.0231964	SNP_Probe
cg00262621	kgp11393858	chr1	1566324	1566374	R	90	36396	chr1	1529979	1529979	9.18295e-10	0.0303139	0.000999001	1.54604e-07	1.82105e-06	0.00288641
cg00262681	kgp6960390	chr5	179720204	179720254	R	294	0	chr5	179720255	179720255	5.18407e-84	-0.188526	0.000999001	2.81973e-73	5.12157e-71	0.271986
cg00263146	kgp4725677	chr5	17221971	17222021	F	179	-23944	chr5	17197978	17197978	1.3637e-05	-0.0240125	0.001998	0.0027152	0.0150114	0.0023456
cg00263700	kgp4930562	chr16	968207	968258	R	271	18230	chr16	950028	950028	1.69674e-15	-0.0239876	0.000999001	4.41585e-12	8.20999e-11	0.00244499
cg00263856	rs3937080	chr18	14131092	14131142	F	62	4969	chr18	14136061	14136061	2.01859e-08	-0.0185468	0.000999001	2.20454e-06	2.22588e-05	0.00217901	cross-reactive probe
cg00264236	rs11645860	chr16	89634049	89634099	F	169	-64785	chr16	89569215	89569215	1.87236e-13	-0.0493364	0.000999001	3.01992e-10	4.76038e-09	0.0044532
cg00264500	rs311498	chr20	62186943	62186993	F	204	30671	chr20	62217614	62217614	2.87614e-06	0.0376495	0.000999001	0.000706883	0.00455867	0.00362766
cg00264578	kgp2330205	chr20	59864534	59864584	F	267	1217	chr20	59865751	59865751	3.10183e-112	-0.349499	0.000999001	1.33683e-90	3.46513e-88	0.0491851	SNP_Probe
cg00264578	kgp2330205	chr20	59864534	59864584	F	267	1217	chr20	59865751	59865751	3.10183e-112	-0.349499	0.000999001	1.33683e-90	3.46513e-88	0.0491851	gap-probe
cg00264799	rs10860856	chr12	102848839	102848889	F	115	-110109	chr12	102738681	102738681	1.21818e-09	-0.0377053	0.000999001	1.87472e-07	2.18286e-06	0.00324786
cg00265277	kgp5204578	chr9	140731502	140731552	R	93	-13400	chr9	140745002	140745002	6.95041e-10	-0.0306408	0.000999001	1.26753e-07	1.50892e-06	0.00322427
cg00265304	rs484913	chr18	8782520	8782570	F	313	5978	chr18	8788498	8788498	3.0445e-06	-0.0115283	0.000999001	0.000754844	0.00483658	0.00131926
cg00265578	rs497993	chr17	27895514	27895565	R	65	37	chr17	27895528	27895528	1.7791e-12	0.00330527	0.000999001	9.38786e-10	1.41224e-08	0.000902201
cg00265788	kgp8493664	chr22	37912254	37912304	F	225	2014	chr22	37914268	37914268	4.14093e-12	-0.0244264	0.000999001	7.48559e-09	1.02531e-07	0.00321025
cg00266579	rs27741	chr16	28619858	28619908	F	66	-115628	chr16	28504181	28504181	2.54719e-05	-0.00958094	0.002997	0.00124831	0.00757994	0.000815594	cross-reactive probe
cg00266920	kgp12493411	chr18	55021227	55021277	R	195	-7890	chr18	55029217	55029217	8.83991e-10	-0.0563625	0.000999001	4.40236e-07	4.89472e-06	0.00628089
cg00267078	kgp2697880	chr7	157659220	157659270	F	309	75769	chr7	157734989	157734989	2.80219e-07	-0.0652939	0.000999001	0.000174461	0.00128263	0.00580395	SNP_Probe
cg00267207	kgp9627205	chr12	14849529	14849579	R	101	0	chr12	14849580	14849580	5.10881e-167	-0.18464	0.000999001	7.39082e-138	3.99643e-135	0.266379	gap-probe
cg00267286	rs7909832	chr10	16564137	16564187	R	213	7478	chr10	16556710	16556710	2.54823e-15	-0.0290045	0.000999001	1.13151e-11	2.03076e-10	0.00325163
cg00267325	rs9257929	chr6	29691935	29691986	F	936	-73484	chr6	29618403	29618403	5.68473e-08	0.0158158	0.001998	9.06917e-05	0.000704158	0.00141052
cg00268185	rs12496579	chr3	123602768	123602818	F	82	21484	chr3	123624252	123624252	2.72086e-10	0.0400711	0.000999001	7.05026e-08	8.65569e-07	0.00401709
cg00268476	rs4785898	chr16	2740539	2740589	R	85	24448	chr16	2716142	2716142	8.39261e-05	-0.014327	0.00899101	0.00746432	0.0357816	0.00136716
cg00268547	kgp7305342	chr5	2179513	2179563	R	360	5449	chr5	2174115	2174115	3.43166e-14	-0.039863	0.000999001	3.49901e-10	5.48401e-09	0.00463332
cg00268793	kgp4007801	chr4	110628769	110628819	F	124	-9186	chr4	110619534	110619534	5.53792e-07	0.0166145	0.000999001	0.000198672	0.001444	0.00181801	SNP_Probe
cg00268869	kgp12887324	chr11	91884526	91884576	R	453	37660	chr11	91846917	91846917	4.90556e-15	-0.1473	0.000999001	1.07021e-10	1.76251e-09	0.0139801
cg00268967	kgp6328296	chr12	58002603	58002653	F	95	62134	chr12	58064737	58064737	4.5476e-21	-0.046315	0.000999001	4.97204e-17	1.33865e-15	0.00419631
cg00269287	rs4789817	chr17	80578351	80578402	R	192	-29538	chr17	80607989	80607989	1.00277e-05	0.00682452	0.001998	0.00176256	0.0102838	0.000656175
cg00269615	rs9459795	chr6	167283785	167283835	R	216	-27933	chr6	167311818	167311818	4.95751e-07	-0.0118444	0.000999001	0.000171761	0.00126441	0.00115548
cg00269817	kgp7068577	chr8	57361797	57361847	F	136	18695	chr8	57380492	57380492	2.08626e-06	-0.0144314	0.000999001	0.000240208	0.00171703	0.00146467
cg00270093	rs3810194	chr19	50027944	50027994	F	125	96	chr19	50028040	50028040	2.27579e-08	0.0315868	0.000999001	4.18097e-06	4.05447e-05	0.00688893
cg00270259	kgp11151489	chr8	22018172	22018222	F	202	-122014	chr8	21896109	21896109	1.32296e-05	-0.0319619	0.001998	0.00225448	0.0127669	0.00269417
cg00270625	kgp22792294	chr22	51016969	51017020	R	210	-407	chr22	51017476	51017476	1.09261e-13	-0.0630158	0.000999001	7.03894e-11	1.17797e-09	0.0104787
cg00270789	rs734309	chr16	46919074	46919125	F	39	32956	chr16	46952031	46952031	8.19057e-05	-0.0149836	0.002997	0.00164927	0.00969671	0.00142635
cg00270799	rs1522839	chr8	8580453	8580503	F	221	0	chr8	8580453	8580453	7.37883e-120	-0.214741	0.000999001	2.04298e-96	5.79983e-94	0.309806	SNP_Probe
cg00270799	rs1522839	chr8	8580453	8580503	F	221	0	chr8	8580453	8580453	7.37883e-120	-0.214741	0.000999001	2.04298e-96	5.79983e-94	0.309806	gap-probe
cg00271807	rs1922633	chr2	130795713	130795763	F	58	-94475	chr2	130701189	130701189	3.94109e-08	-0.0535312	0.000999001	4.26464e-06	4.13033e-05	0.00467253	cross-reactive probe
cg00272200	rs16901843	chr5	44388971	44389022	F	77	14145	chr5	44403117	44403117	0.000115458	0.0297327	0.00699301	0.00724169	0.0348781	0.0030025
cg00272446	rs11264631	chr1	157164933	157164983	R	152	-11748	chr1	157176781	157176781	1.46387e-08	0.0250693	0.000999001	3.22166e-06	3.1779e-05	0.00267494
cg00272795	rs2838674	chr21	46220161	46220211	F	297	-39103	chr21	46181009	46181009	3.3466e-74	-0.163283	0.000999001	1.23472e-58	1.61759e-56	0.0154419	SNP_Probe
cg00272795	rs2838674	chr21	46220161	46220211	F	297	-39103	chr21	46181009	46181009	3.3466e-74	-0.163283	0.000999001	1.23472e-58	1.61759e-56	0.0154419	gap-probe
cg00272992	rs6024941	chr20	55108228	55108278	F	172	3604	chr20	55111832	55111832	3.90627e-17	-0.0817451	0.000999001	8.82131e-08	1.07001e-06	0.00998064	gap-probe
cg00273068	rs6029617	chr20	39995747	39995797	F	79	-67052	chr20	39928646	39928646	2.39988e-05	0.0153826	0.003996	0.00187363	0.0108503	0.00136915
cg00273267	kgp14072127	chr17	76798460	76798510	F	150	14922	chr17	76813382	76813382	1.99338e-09	-0.0529739	0.000999001	9.06724e-06	8.35801e-05	0.0055115	SNP_Probe
cg00273267	kgp14072127	chr17	76798460	76798510	F	150	14922	chr17	76813382	76813382	1.99338e-09	-0.0529739	0.000999001	9.06724e-06	8.35801e-05	0.0055115	gap-probe
cg00273737	rs2578245	chr9	90794432	90794482	R	180	-5002	chr9	90799534	90799534	4.78629e-06	0.00798676	0.000999001	0.000998221	0.00621266	0.000931809
cg00273754	kgp3073630	chr6	14305310	14305360	F	178	-1760	chr6	14303501	14303501	2.24383e-09	-0.0312474	0.000999001	1.02614e-06	1.08579e-05	0.00418065
cg00274279	rs11757186	chr6	150311869	150311919	F	187	32505	chr6	150344374	150344374	2.97693e-05	-0.0299221	0.004995	0.00488869	0.0249548	0.00280824
cg00274440	rs2015241	chr13	21872841	21872891	R	151	-15313	chr13	21888254	21888254	1.64957e-05	-0.00947134	0.002997	0.00239182	0.0134429	0.00096964
cg00274587	rs1061783	chr6	33280900	33280950	F	202	1728	chr6	33282628	33282628	9.1947e-16	-0.0205129	0.000999001	1.38126e-11	2.45941e-10	0.00275124
cg00274640	rs12932933	chr16	88238863	88238913	F	222	-427	chr16	88238387	88238387	7.00141e-31	-0.087078	0.000999001	2.77595e-24	1.12474e-22	0.0143659	SNP_Probe
cg00274815	kgp3783590	chr5	178631740	178631791	F	287	0	chr5	178631699	178631699	8.62296e-32	-0.0891214	0.000999001	1.53286e-28	7.55245e-27	0.128575
cg00274909	rs566995	chr11	131799592	131799642	R	267	-102755	chr11	131902447	131902447	1.05907e-06	0.0319813	0.000999001	0.000524233	0.00348302	0.00276166
cg00275126	kgp6138734	chr5	35902250	35902300	F	170	-76727	chr5	35825474	35825474	1.27449e-05	0.0165712	0.002997	0.00177059	0.0103256	0.00145804
cg00275181	kgp4021354	chr5	139537157	139537208	R	73	-1833	chr5	139539090	139539090	2.62344e-32	-0.0397026	0.000999001	5.28105e-28	2.54345e-26	0.00528325
cg00275741	kgp12078364	chr5	140261749	140261799	F	102	45997	chr5	140307746	140307746	5.64022e-05	-0.0390903	0.002997	0.003042	0.0165767	0.00358057
cg00276214	rs2252727	chr11	67432832	67432882	R	124	14681	chr11	67418202	67418202	1.1248e-11	-0.0533692	0.000999001	8.00754e-09	1.09264e-07	0.00556251	cross-reactive probe
cg00276752	kgp12173426	chr17	35719589	35719639	R	56	22818	chr17	35696822	35696822	5.899e-05	0.0189847	0.001998	0.00163768	0.00963627	0.00187354
cg00276788	rs2960338	chr19	38993232	38993282	F	139	9459	chr19	39002691	39002691	1.84318e-05	0.02365	0.000999001	0.0024248	0.0136021	0.00254817
cg00277098	rs12927233	chr16	32254750	32254800	R	1	116836	chr16	32137965	32137965	0.000347589	-0.0107257	0.001998	0.000233531	0.0016737	0.000917659	cross-reactive probe
cg00277334	kgp21651533	chr10	82204260	82204310	F	143	-371	chr10	82203840	82203840	4.55873e-127	0.14608	0.000999001	1.82468e-107	6.03073e-105	0.0246691	gap-probe
cg00277384	kgp12150855	chr10	105454768	105454818	F	190	-51419	chr10	105403300	105403300	2.98954e-07	-0.0118009	0.001998	0.000151076	0.00112426	0.00108664
cg00277714	rs278040	chr13	30459305	30459355	F	220	407	chr13	30459712	30459712	3.49303e-08	0.0182385	0.000999001	1.44381e-05	0.000128846	0.00303243
cg00277769	rs6970801	chr7	97922709	97922760	R	96	-2431	chr7	97925240	97925240	4.44365e-09	-0.0176819	0.000999001	1.05382e-06	1.11316e-05	0.00226779
cg00277936	kgp11109400	chr5	66323184	66323234	R	117	5039	chr5	66318196	66318196	0.000150498	-0.0128063	0.012987	0.0102408	0.0466042	0.00143214	SNP_Probe
cg00278107	rs737154	chr5	1061252	1061303	F	221	4146	chr5	1065399	1065399	3.69581e-10	0.0471582	0.000999001	4.84491e-07	5.35503e-06	0.00566096	cross-reactive probe
cg00278494	kgp3180495	chr4	8639337	8639387	F	258	-364	chr4	8638924	8638924	2.76557e-05	-0.021705	0.010989	0.010422	0.0472831	0.0035033
cg00278547	kgp1700763	chr2	177037212	177037262	F	177	0	chr2	177037183	177037183	1.09227e-06	-0.0298666	0.001998	0.000315214	0.00219832	0.0429937
cg00279773	rs4724078	chr7	42005740	42005790	R	152	114408	chr7	41891383	41891383	3.65004e-06	-0.0145111	0.001998	0.000936652	0.00586887	0.00123854
cg00280220	rs2584624	chr17	61926860	61926910	R	97	22365	chr17	61904546	61904546	2.08837e-05	-0.0207544	0.001998	0.00160902	0.00948683	0.0020526
cg00280235	kgp5710198	chr7	107797076	107797126	F	140	7043	chr7	107804119	107804119	5.93205e-05	0.0157577	0.00699301	0.00707536	0.034192	0.0017177
cg00280270	rs178282	chr22	21320131	21320181	F	187	18412	chr22	21338543	21338543	2.34744e-06	-0.0077847	0.001998	0.00074893	0.00480332	0.000788862
cg00280758	rs6820950	chr4	140221917	140221967	R	69	-37441	chr4	140259458	140259458	4.00595e-23	0.00962566	0.000999001	1.80439e-19	5.63954e-18	0.000914068
cg00280814	kgp8831128	chr22	23745389	23745439	F	207	1534	chr22	23746923	23746923	6.5937e-06	0.011835	0.000999001	0.00125247	0.00760206	0.00160081	cross-reactive probe
cg00281467	kgp3896615	chr22	23522410	23522460	R	152	-26616	chr22	23549126	23549126	3.8765e-06	-0.0119106	0.000999001	0.000513645	0.00341894	0.00116493
cg00282267	rs12690818	chr7	36803916	36803966	F	247	-111682	chr7	36692185	36692185	6.15003e-06	0.0193848	0.001998	0.00195967	0.0112886	0.00164891	cross-reactive probe
cg00282370	kgp1280887	chr5	18400077	18400128	F	176	21714	chr5	18421792	18421792	1.55807e-16	-0.033778	0.000999001	2.23686e-12	4.26313e-11	0.0033826	SNP_Probe
cg00282370	kgp1280887	chr5	18400077	18400128	F	176	21714	chr5	18421792	18421792	1.55807e-16	-0.033778	0.000999001	2.23686e-12	4.26313e-11	0.0033826	cross-reactive probe
cg00282370	kgp1280887	chr5	18400077	18400128	F	176	21714	chr5	18421792	18421792	1.55807e-16	-0.033778	0.000999001	2.23686e-12	4.26313e-11	0.0033826	SNP_Probe
cg00282426	kgp6342717	chr9	136843174	136843224	R	234	547	chr9	136842678	136842678	3.07624e-07	0.0288595	0.000999001	0.000129409	0.000975362	0.00457053
cg00282731	rs2069528	chr17	74018510	74018560	F	122	-20987	chr17	73997474	73997474	3.1745e-12	-0.041584	0.000999001	8.43348e-09	1.14833e-07	0.00417856
cg00282877	kgp5545248	chr10	135265930	135265980	R	180	55918	chr10	135210063	135210063	4.11308e-16	0.0472284	0.000999001	1.27443e-12	2.4775e-11	0.00432033
cg00282953	rs10057519	chr5	175793541	175793591	F	85	-62685	chr5	175730807	175730807	5.18424e-09	0.0199474	0.000999001	1.25908e-06	1.31601e-05	0.00180584
cg00283046	rs12459191	chr19	3942223	3942273	F	137	-3392	chr19	3938782	3938782	1.67218e-13	-0.0330333	0.000999001	2.80045e-10	4.4297e-09	0.00406325
cg00283535	kgp1720774	chr8	124749514	124749564	R	227	133970	chr8	124615595	124615595	1.16934e-07	-0.0190198	0.000999001	4.97528e-05	0.000404822	0.00161046
cg00283662	kgp7142197	chr19	46178051	46178101	R	150	83505	chr19	46094597	46094597	1.70963e-06	-0.0238765	0.000999001	0.000758098	0.00485505	0.00209664	gap-probe
cg00283792	kgp9408758	chr8	786897	786947	F	230	5437	chr8	792334	792334	3.06187e-05	0.0215389	0.003996	0.00454128	0.02342	0.00244548	SNP_Probe
cg00284153	rs11818839	chr10	135171663	135171713	R	177	16422	chr10	135155292	135155292	1.2331e-09	-0.0455221	0.000999001	5.14533e-07	5.66793e-06	0.00468983
cg00284179	kgp12527501	chr2	155313978	155314028	R	235	1409	chr2	155312620	155312620	2.40215e-05	0.0261634	0.004995	0.00494712	0.0252157	0.00351675	SNP_Probe
cg00284390	rs381467	chr16	84492635	84492685	F	571	1815	chr16	84494450	84494450	3.99193e-12	-0.0245244	0.000999001	9.31324e-09	1.26101e-07	0.00326777
cg00284516	rs10283129	chr8	117778669	117778719	F	120	4	chr8	117778673	117778673	8.07631e-16	0.00789807	0.000999001	1.9065e-12	3.65095e-11	0.004408	SNP_Probe
cg00284780	kgp8462555	chr6	125683740	125683790	F	129	101417	chr6	125785157	125785157	3.72746e-06	-0.0233256	0.000999001	0.000612501	0.00400612	0.00201545
cg00285317	kgp1587288	chr2	238406058	238406108	R	254	6979	chr2	238399130	238399130	4.11814e-42	-0.0881301	0.000999001	9.16665e-35	5.81058e-33	0.00995714	gap-probe
cg00285902	kgp177899	chr3	46605616	46605666	F	195	18074	chr3	46623690	46623690	1.47832e-09	0.0230099	0.000999001	2.09885e-06	2.1255e-05	0.00234734
cg00286102	kgp7962187	chr20	61047376	61047426	F	253	2455	chr20	61049831	61049831	1.28788e-18	-0.127494	0.000999001	6.60971e-14	1.42283e-12	0.0163314	SNP_Probe
cg00286102	kgp7962187	chr20	61047376	61047426	F	253	2455	chr20	61049831	61049831	1.28788e-18	-0.127494	0.000999001	6.60971e-14	1.42283e-12	0.0163314	gap-probe
cg00286104	kgp10888077	chr17	73583876	73583927	F	161	2450	chr17	73586327	73586327	3.33109e-07	-0.0303017	0.000999001	0.000205572	0.00148957	0.00387673	SNP_Probe
cg00286104	kgp10888077	chr17	73583876	73583927	F	161	2450	chr17	73586327	73586327	3.33109e-07	-0.0303017	0.000999001	0.000205572	0.00148957	0.00387673	gap-probe
cg00286125	rs7254601	chr19	36246906	36246956	F	143	-99542	chr19	36147315	36147315	3.65328e-06	-0.019918	0.001998	0.000574701	0.00378385	0.00172419
cg00286160	kgp3048156	chr5	156441121	156441172	F	123	-119729	chr5	156321344	156321344	9.6737e-05	0.00862432	0.004995	0.00735301	0.0353286	0.000711505	cross-reactive probe
cg00286188	kgp14984739	chr2	33493596	33493646	F	189	-5702	chr2	33487845	33487845	1.48691e-12	0.0402857	0.000999001	3.93763e-09	5.55081e-08	0.00465789
cg00286388	kgp2031646	chr13	49019992	49020042	F	50	-126701	chr13	48893242	48893242	0.000108212	-0.0148353	0.00699301	0.00390972	0.0205903	0.00123662
cg00286512	kgp861540	chr7	754052	754102	R	131	-42278	chr7	796430	796430	7.36859e-14	-0.0451931	0.000999001	1.21829e-08	1.62956e-07	0.00424266
cg00286773	kgp12686913	chr11	12207399	12207449	R	396	-27661	chr11	12235160	12235160	3.63655e-18	0.0705746	0.000999001	5.96532e-14	1.28883e-12	0.00690024
cg00287012	rs12608408	chr18	21593124	21593174	R	124	12683	chr18	21580492	21580492	4.75265e-08	0.0295563	0.000999001	1.21465e-05	0.00010968	0.00312791
cg00287096	rs17139379	chr7	63642659	63642710	R	79	-45790	chr7	63688549	63688549	6.12714e-07	0.106157	0.000999001	7.35291e-05	0.000580569	0.00988601
cg00287122	kgp13338077	chr7	140103706	140103757	R	229	5	chr7	140103752	140103752	9.01128e-45	0.124249	0.000999001	1.1454e-29	5.91313e-28	0.0638514	SNP_Probe
cg00287122	kgp13338077	chr7	140103706	140103757	R	229	5	chr7	140103752	140103752	9.01128e-45	0.124249	0.000999001	1.1454e-29	5.91313e-28	0.0638514	gap-probe
cg00287122	kgp13338077	chr7	140103706	140103757	R	229	5	chr7	140103752	140103752	9.01128e-45	0.124249	0.000999001	1.1454e-29	5.91313e-28	0.0638514	SNP_Probe
cg00287536	kgp12128748	chr10	34925717	34925768	F	59	24803	chr10	34950521	34950521	0.000170706	-0.00597222	0.00899101	0.00954763	0.0440063	0.000564237
cg00287636	kgp3386918	chr16	49892217	49892268	F	198	1411	chr16	49893629	49893629	7.26293e-08	0.00853029	0.000999001	3.70373e-05	0.00030823	0.00117567	SNP_Probe
cg00287711	rs17148316	chr11	85338379	85338429	F	83	29537	chr11	85367916	85367916	5.85254e-06	0.0280705	0.000999001	0.000215269	0.00155355	0.00272278
cg00287773	kgp5321101	chr5	139594569	139594619	R	62	-47227	chr5	139641896	139641896	4.74691e-05	0.00864842	0.002997	0.0022261	0.0126274	0.000793403
cg00287829	kgp252634	chr16	10276374	10276425	F	282	38537	chr16	10314912	10314912	1.98286e-08	0.0205432	0.000999001	1.1216e-05	0.000101838	0.00194529
cg00287841	rs7463793	chr8	131453905	131453955	R	158	0	chr8	131453956	131453956	7.78732e-273	-0.402041	0.000999001	6.77505e-218	1.84444e-214	0.580023	gap-probe
cg00287915	rs36979	chr5	1503595	1503645	F	227	15	chr5	1503610	1503610	2.52958e-06	0.0132634	0.000999001	0.000603442	0.00395291	0.00466289
cg00288598	rs2977477	chr8	141555294	141555345	F	156	-287	chr8	141554959	141554959	3.67398e-06	-0.0191699	0.001998	0.000733174	0.00471209	0.00336713
cg00288844	kgp1029686	chr16	11835310	11835360	R	163	21462	chr16	11813899	11813899	4.325e-18	0.0251902	0.000999001	2.47306e-14	5.50631e-13	0.00252555
cg00288945	kgp13184675	chr21	43992606	43992656	R	257	67496	chr21	43925161	43925161	6.76774e-56	-0.239874	0.000999001	7.42289e-37	5.07696e-35	0.0215717	gap-probe
cg00289254	rs512715	chr11	65197783	65197833	F	72	-6526	chr11	65191208	65191208	8.52477e-05	0.0140249	0.004995	0.00537883	0.0270929	0.00155341
cg00289258	kgp9154373	chr21	47393272	47393322	R	226	2898	chr21	47390425	47390425	1.0348e-08	0.0424406	0.000999001	6.19633e-06	5.86029e-05	0.00532308
cg00289362	kgp2842837	chr6	170482738	170482788	R	288	-664	chr6	170483502	170483502	1.24958e-30	0.0790292	0.000999001	1.38281e-25	5.95147e-24	0.0121559	SNP_Probe
cg00289558	rs3735334	chr7	149568525	149568575	F	202	-2987	chr7	149565489	149565489	3.11179e-05	-0.00684332	0.00699301	0.00640574	0.0314209	0.000828258
cg00290023	rs2662176	chr5	174962968	174963018	F	212	3006	chr5	174965974	174965974	2.19375e-10	0.021834	0.000999001	1.59548e-07	1.87586e-06	0.00272617
cg00290033	kgp17447435	chr6	14640512	14640562	R	164	-89574	chr6	14730186	14730186	5.26117e-06	-0.0122909	0.000999001	0.00135138	0.00813292	0.00106911	SNP_Probe
cg00290086	rs1016565	chr9	1050853	1050903	R	294	18337	chr9	1032567	1032567	6.07547e-19	0.0485782	0.000999001	4.84575e-16	1.22025e-14	0.00494848
cg00290158	kgp341081	chr20	5092801	5092851	F	146	-11703	chr20	5081049	5081049	1.44915e-07	-0.0260383	0.000999001	2.23144e-05	0.00019297	0.00277903
cg00290218	rs5996793	chr22	25335792	25335842	R	234	15029	chr22	25320814	25320814	2.22542e-17	0.0334781	0.000999001	1.67723e-13	3.50334e-12	0.00348082
cg00290373	kgp12154732	chr5	68462572	68462622	R	132	9151	chr5	68453472	68453472	3.58549e-07	0.00802383	0.000999001	5.68963e-05	0.000458369	0.000879226
cg00290607	kgp1405592	chr11	67383495	67383546	R	125	1889	chr11	67381657	67381657	7.50506e-14	-0.03115	0.000999001	1.54161e-10	2.49995e-09	0.00412864
cg00290627	kgp5390350	chr7	63217220	63217271	F	49	68973	chr7	63286194	63286194	5.60087e-07	-0.0295314	0.000999001	6.39205e-05	0.000510279	0.00264922	cross-reactive probe
cg00290892	rs9860340	chr3	87842398	87842448	F	82	-58373	chr3	87783976	87783976	2.05217e-11	-0.0548651	0.000999001	1.29226e-08	1.72356e-07	0.00499926	SNP_Probe
cg00291054	kgp16358404	chr16	81073789	81073839	R	325	-1839	chr16	81075728	81075728	1.21506e-10	0.0428737	0.000999001	2.27921e-07	2.62702e-06	0.00570274
cg00291366	rs3923904	chr1	12616500	12616550	R	155	16	chr1	12616535	12616535	5.20348e-06	0.00805325	0.000999001	0.00084647	0.00536152	0.00277129
cg00291478	rs2277266	chr10	121301041	121301091	F	228	-4626	chr10	121296366	121296366	3.86556e-11	0.0239931	0.000999001	8.17618e-08	9.95727e-07	0.00284282
cg00291837	kgp5768005	chr1	55460884	55460934	F	203	-3125	chr1	55457710	55457710	2.46718e-48	0.0871087	0.000999001	3.22775e-41	2.56269e-39	0.0108239
cg00292001	kgp10030551	chr3	46853850	46853900	F	104	-1752	chr3	46852049	46852049	8.97593e-10	0.0240137	0.000999001	5.67484e-07	6.21473e-06	0.00321481
cg00292029	rs236448	chr6	36703077	36703127	R	235	33	chr6	36703095	36703095	1.12691e-110	0.154347	0.000999001	9.34356e-91	2.43395e-88	0.0434126
cg00292071	rs3800933	chr7	2248898	2248948	R	143	0	chr7	2248959	2248959	4.63477e-11	-0.0145506	0.000999001	7.8215e-08	9.54606e-07	0.0209921
cg00292135	rs4716437	chr7	156433018	156433069	R	210	-8917	chr7	156442035	156442035	1.21685e-07	0.040882	0.000999001	5.12238e-05	0.000415814	0.00449266
cg00292636	rs1338189	chr1	67169989	67170039	F	162	-139109	chr1	67030831	67030831	1.71271e-05	-0.0295087	0.000999001	0.0034794	0.0186251	0.00244524	gap-probe
cg00293012	kgp10740022	chr15	31195849	31195900	R	92	38234	chr15	31157666	31157666	1.3498e-08	0.0586935	0.000999001	3.17661e-06	3.13662e-05	0.00556238
cg00293060	kgp2423084	chr12	132944283	132944334	F	264	-4194	chr12	132940041	132940041	1.32785e-08	0.0203685	0.000999001	1.48969e-05	0.000132609	0.00244139
cg00293303	kgp11527202	chr12	1553475	1553525	R	243	-19350	chr12	1572925	1572925	2.17827e-53	0.101699	0.000999001	3.84265e-46	3.58801e-44	0.0103033
cg00293616	kgp1158990	chr15	101641393	101641444	R	250	359	chr15	101641085	101641085	2.20806e-16	-0.0828373	0.000999001	8.39621e-12	1.52585e-10	0.0140667
cg00293981	rs7595775	chr2	133430101	133430151	F	201	67240	chr2	133497341	133497341	1.67549e-09	-0.0834248	0.000999001	9.12433e-07	9.72445e-06	0.00750482	SNP_Probe
cg00294152	rs1240719	chr1	1348742	1348792	R	70	1888	chr1	1346905	1346905	1.97941e-09	0.0260797	0.000999001	3.96874e-07	4.4368e-06	0.00345684	cross-reactive probe
cg00294152	rs1240719	chr1	1348742	1348792	R	70	1888	chr1	1346905	1346905	1.97941e-09	0.0260797	0.000999001	3.96874e-07	4.4368e-06	0.00345684	SNP_Probe
cg00294382	rs11575221	chr12	56732671	56732721	R	71	-21366	chr12	56754137	56754137	0.000303311	0.0131099	0.00799201	0.0110676	0.0496993	0.00124963
cg00294534	rs12664	chr7	1607197	1607247	R	156	0	chr7	1607259	1607259	2.12153e-09	0.0215462	0.000999001	1.09457e-06	1.15351e-05	0.0310842
cg00294538	kgp5620099	chr13	114062059	114062110	R	160	17445	chr13	114044665	114044665	6.86878e-09	0.0584046	0.000999001	3.15283e-06	3.11477e-05	0.00597965
cg00294572	rs11752014	chr6	26285182	26285232	R	423	-37955	chr6	26323237	26323237	9.54015e-07	0.00889646	0.000999001	0.000126882	0.000957787	0.000842921
cg00295094	kgp1750390	chr4	17577148	17577198	F	205	91356	chr4	17668504	17668504	8.65198e-07	-0.0176658	0.000999001	0.000263833	0.0018694	0.00154368	SNP_Probe
cg00295308	kgp3918166	chr10	5995027	5995078	F	250	-3410	chr10	5991569	5991569	1.06246e-11	-0.0193275	0.000999001	8.29609e-09	1.13044e-07	0.00237583
cg00295339	kgp9715817	chr16	87998093	87998143	R	224	-47606	chr16	88045799	88045799	4.67485e-05	-0.00893234	0.011988	0.0100093	0.0457367	0.000791384
cg00295382	rs230271	chr1	40364870	40364920	F	125	-74224	chr1	40290597	40290597	6.05876e-06	-0.0202094	0.001998	0.000872843	0.00551159	0.00179209
cg00295418	rs2272720	chr8	2021370	2021420	R	477	0	chr8	2021421	2021421	6.11032e-96	-0.173224	0.000999001	4.03871e-85	9.41649e-83	0.249909	gap-probe
cg00295426	rs17790410	chr7	2208606	2208656	F	144	11486	chr7	2220092	2220092	4.52212e-09	-0.0375905	0.000999001	3.8615e-06	3.76708e-05	0.00402063
cg00295948	kgp7972009	chr9	124261757	124261807	R	122	-19579	chr9	124281436	124281436	4.83897e-05	0.00935833	0.00599401	0.00613344	0.0302922	0.000918291
cg00296894	kgp6937433	chr2	3685706	3685757	R	229	32181	chr2	3653576	3653576	8.79695e-25	-0.097903	0.000999001	2.9595e-20	9.69838e-19	0.00943262
cg00297362	rs12594530	chr15	38750358	38750408	F	158	4066	chr15	38754424	38754424	2.24316e-29	-0.0940867	0.000999001	4.67603e-15	1.09977e-13	0.0113209	SNP_Probe
cg00297741	rs12771555	chr10	1198879	1198929	F	212	20134	chr10	1219013	1219013	3.51643e-05	0.0224152	0.011988	0.00795707	0.037759	0.00217641	SNP_Probe
cg00297832	kgp6582050	chr1	1565541	1565591	F	90	-1298	chr1	1564194	1564194	1.85448e-10	-0.0513242	0.000999001	1.03877e-07	1.24926e-06	0.00715806
cg00297912	rs17086159	chr6	155636775	155636825	R	218	-6858	chr6	155643733	155643733	5.16667e-08	-0.0610727	0.000999001	1.01648e-05	9.29658e-05	0.00691315
cg00297950	rs4970777	chr1	110282475	110282526	R	163	-1210	chr1	110283785	110283785	2.14171e-08	0.0106723	0.00599401	0.00168293	0.00986899	0.0014883
cg00298242	rs13402622	chr2	240842666	240842716	R	250	-1584	chr2	240844350	240844350	9.23167e-06	-0.0159675	0.001998	0.00234409	0.0132098	0.00213823	SNP_Probe
cg00298399	rs12732819	chr1	17697884	17697934	R	193	2782	chr1	17695153	17695153	5.01825e-16	-0.0373619	0.000999001	2.63879e-13	5.4233e-12	0.00471049
cg00298405	rs9616019	chr22	46835142	46835192	R	240	-50794	chr22	46886036	46886036	2.21994e-06	0.0162562	0.000999001	0.00065156	0.00423372	0.00149391
cg00298481	rs12291063	chr11	27722013	27722063	R	102	27963	chr11	27694101	27694101	1.05848e-05	0.0040906	0.000999001	0.000999656	0.00622053	0.000397038
cg00298951	kgp19036471	chr12	108733741	108733791	R	227	25369	chr12	108708423	108708423	5.40898e-15	-0.0824659	0.000999001	2.49558e-10	3.96597e-09	0.00813164	SNP_Probe
cg00298977	rs10888548	chr1	153175792	153175842	R	158	-69733	chr1	153245625	153245625	1.34173e-05	0.0144271	0.000999001	0.00131198	0.00792263	0.00128338
cg00299286	kgp541419	chr5	180478135	180478185	R	191	45622	chr5	180432564	180432564	3.49003e-28	0.0595848	0.000999001	7.2504e-21	2.46055e-19	0.00555404
cg00299603	kgp5372305	chr5	64494284	64494334	R	124	13773	chr5	64480562	64480562	9.35526e-06	0.00934061	0.001998	0.00136907	0.00822425	0.000972004
cg00299736	kgp954202	chr11	60869969	60870019	F	138	-10296	chr11	60859624	60859624	7.99823e-06	-0.0172717	0.001998	0.00107251	0.0066246	0.00185691
cg00299820	kgp3778443	chr1	11943104	11943155	R	190	3435	chr1	11939720	11939720	1.75959e-21	0.0244305	0.000999001	1.33377e-17	3.72184e-16	0.00300042
cg00299943	rs139465	chr22	41613642	41613693	R	100	-371	chr22	41614113	41614113	1.01928e-155	0.184324	0.000999001	8.94649e-131	4.35286e-128	0.0311275
cg00299972	rs2235128	chr10	102892527	102892578	F	186	4273	chr10	102896801	102896801	7.61973e-06	-0.0350681	0.002997	0.00167063	0.00980626	0.00415335
cg00300046	kgp12494914	chr1	2084545	2084595	R	170	-33714	chr1	2118359	2118359	1.57732e-12	0.0137173	0.000999001	2.40464e-10	3.8283e-09	0.00131572
cg00300303	rs10907182	chr1	1067173	1067223	R	161	821	chr1	1066403	1066403	9.80453e-09	-0.0235932	0.000999001	3.14275e-06	3.10553e-05	0.00351447
cg00300637	rs4957020	chr5	319383	319433	R	146	5088	chr5	314346	314346	1.24624e-17	-0.0297716	0.000999001	5.81989e-14	1.25868e-12	0.00348816
cg00300908	kgp9939623	chr15	76484052	76484102	R	104	-96375	chr15	76580527	76580527	3.06359e-09	0.0161056	0.000999001	2.72533e-06	2.71684e-05	0.00140337
cg00300969	kgp6810351	chr20	31366486	31366536	F	121	-102930	chr20	31263507	31263507	1.25303e-06	0.015835	0.000999001	0.000175255	0.00128769	0.0013702
cg00301762	rs10270726	chr7	1714055	1714106	F	179	647	chr7	1714703	1714703	2.01576e-43	-0.0604315	0.000999001	6.87597e-38	4.88301e-36	0.00933243	SNP_Probe
cg00301879	kgp3073314	chr4	78156196	78156246	F	153	-9613	chr4	78146534	78146534	1.26246e-16	-0.0334099	0.000999001	4.46632e-13	9.0133e-12	0.00364296
cg00302081	kgp1291405	chr9	115875112	115875162	F	201	29017	chr9	115904129	115904129	1.20402e-07	-0.0118776	0.000999001	0.000136538	0.0010247	0.00115471
cg00302533	kgp6733812	chr20	2083387	2083438	F	200	96777	chr20	2180165	2180165	1.14762e-05	0.00156698	0.003996	0.00353093	0.0188606	0.00013392
cg00302587	kgp2971553	chr10	51576241	51576291	F	48	-12841	chr10	51563351	51563351	7.52966e-05	-0.0336732	0.018981	0.00777745	0.0370332	0.00342751	gap-probe
cg00302627	kgp3889163	chr4	815048	815098	R	173	-11935	chr4	827083	827083	4.8233e-05	0.0181605	0.00899101	0.00987259	0.0452387	0.00184704
cg00303450	rs1545212	chr2	191271520	191271570	F	95	-21025	chr2	191250446	191250446	1.02241e-15	0.0311349	0.000999001	3.76438e-12	7.04326e-11	0.00312802
cg00303745	kgp677994	chr7	50133212	50133262	F	77	95077	chr7	50228289	50228289	6.80123e-06	-0.0134029	0.000999001	0.000465277	0.0031274	0.00116563
cg00303876	rs2913817	chr5	177630081	177630131	F	272	0	chr5	177630040	177630040	6.77037e-36	0.0669679	0.000999001	2.04621e-30	1.08931e-28	0.0966143
cg00303919	kgp9014548	chr1	120336933	120336983	R	130	128869	chr1	120208115	120208115	2.47441e-05	-0.02317	0.011988	0.00549782	0.0276052	0.00191478	gap-probe
cg00304288	rs1079991	chr6	30294120	30294170	R	643	-83640	chr6	30377860	30377860	2.21425e-05	0.00568391	0.002997	0.00445943	0.0230539	0.000489918
cg00304673	kgp530767	chr4	187112713	187112764	R	258	-16099	chr4	187128912	187128912	3.81997e-05	0.0105189	0.00799201	0.0099456	0.045503	0.00103651
cg00304695	kgp2530650	chr16	84733149	84733200	R	378	3	chr16	84733197	84733197	1.24626e-48	-0.0305454	0.000999001	1.54987e-41	1.24247e-39	0.0189789
cg00304785	rs855740	chr7	149389394	149389444	R	168	21647	chr7	149367798	149367798	2.31787e-05	-0.0209429	0.002997	0.00353705	0.018889	0.00205829
cg00305585	rs9927202	chr16	1610898	1610948	F	170	22202	chr16	1633100	1633100	2.97187e-05	-0.0252739	0.011988	0.00735328	0.0353293	0.00243614	gap-probe
cg00305947	kgp7444743	chr18	13822384	13822434	F	147	3704	chr18	13826088	13826088	2.36035e-12	0.0397016	0.000999001	8.02336e-09	1.09461e-07	0.00483122
cg00306198	rs10111934	chr8	109455450	109455501	F	50	43205	chr8	109498656	109498656	1.28801e-08	0.00573474	0.000999001	4.69692e-06	4.52175e-05	0.00053725
cg00306311	kgp9747759	chr4	17783936	17783986	F	102	-105287	chr4	17678600	17678600	5.2205e-05	0.010214	0.000999001	0.0043069	0.0223764	0.00086346
cg00306395	rs7130656	chr11	45832553	45832603	R	148	95	chr11	45832509	45832509	7.86787e-06	0.0156228	0.000999001	0.00116759	0.00714553	0.00339063
cg00306510	kgp2935751	chr4	187002999	187003050	F	317	2376	chr4	187005376	187005376	4.52454e-18	-0.0323331	0.000999001	1.50099e-14	3.39511e-13	0.00415912
cg00306523	kgp5418639	chr8	94257319	94257370	R	142	0	chr8	94257394	94257394	6.05881e-09	0.03234	0.000999001	3.47446e-06	3.41233e-05	0.0466552
cg00306851	kgp2136530	chr15	39742079	39742129	F	168	-114164	chr15	39627866	39627866	2.75693e-05	0.00880871	0.003996	0.00387628	0.0204438	0.000740947
cg00306893	rs9845424	chr3	168726666	168726716	R	162	56771	chr3	168669946	168669946	2.05048e-08	0.0325241	0.000999001	5.22424e-06	4.99733e-05	0.00297095
cg00307214	kgp2591137	chr14	69726319	69726369	F	127	93607	chr14	69819926	69819926	6.40255e-05	-0.00387727	0.004995	0.00746714	0.0357922	0.000326595
cg00307254	rs6764158	chr3	126706775	126706826	R	133	-2327	chr3	126709202	126709202	8.60652e-11	0.00663787	0.000999001	2.13727e-08	2.78459e-07	0.000856146
cg00307383	rs6656063	chr1	157962460	157962510	F	210	2396	chr1	157964856	157964856	1.54277e-07	0.0208657	0.000999001	5.35793e-05	0.000433732	0.00267998
cg00307497	rs1263611	chr2	207976271	207976321	F	183	-10428	chr2	207965794	207965794	4.98065e-05	0.0187117	0.00599401	0.00905045	0.0420908	0.00193723
cg00307530	kgp8752521	chr5	147834517	147834567	F	94	-12333	chr5	147822135	147822135	5.65825e-05	-0.0129617	0.002997	0.00371583	0.0197121	0.00134883
cg00307685	kgp3746578	chr1	92415524	92415574	F	103	-482	chr1	92414993	92414993	3.05334e-23	-0.0528625	0.000999001	4.65571e-18	1.33605e-16	0.00855092
cg00308021	kgp14459363	chr2	217855978	217856028	R	175	-6663	chr2	217862741	217862741	1.15637e-18	-0.153522	0.000999001	4.35563e-14	9.51216e-13	0.0174365	gap-probe
cg00308130	rs2190622	chr5	135415140	135415191	R	148	911	chr5	135414280	135414280	5.47313e-10	0.0392967	0.000999001	2.2749e-07	2.62224e-06	0.00576472
cg00308185	kgp3746578	chr1	92414860	92414910	R	104	-33	chr1	92414993	92414993	8.15927e-07	-0.0190582	0.000999001	9.59964e-05	0.000741799	0.00535646
cg00308508	rs17764730	chr5	127423333	127423383	F	65	-65758	chr5	127357526	127357526	1.0569e-10	-0.0202143	0.000999001	7.22905e-08	8.8618e-07	0.00182213
cg00308560	kgp7356060	chr7	216849	216899	R	177	388	chr7	216512	216512	9.25774e-08	-0.0255296	0.000999001	3.03653e-05	0.000256636	0.00427798
cg00308631	rs7260785	chr20	3149199	3149249	R	187	-15758	chr20	3165057	3165057	5.72914e-10	-0.0581113	0.000999001	3.00748e-07	3.41609e-06	0.00601239
cg00308665	kgp5591579	chr13	47469654	47469704	F	209	-36250	chr13	47433355	47433355	3.96495e-14	0.0381658	0.000999001	4.24754e-11	7.2484e-10	0.00363544
cg00308841	kgp8120512	chr5	90790737	90790787	F	73	3072	chr5	90793809	90793809	1.87416e-06	0.0274165	0.001998	0.000142956	0.00106839	0.0034103
cg00309339	kgp10964835	chr7	22893603	22893654	R	211	2912	chr7	22890742	22890742	3.60552e-05	0.00439084	0.013986	0.00729274	0.0350851	0.000531107
cg00310139	kgp9494283	chr6	168225685	168225735	F	109	-22191	chr6	168203445	168203445	1.26965e-06	-0.02185	0.000999001	0.000186483	0.00136353	0.00218038
cg00310391	kgp7539125	chr7	25218691	25218741	R	248	23989	chr7	25194753	25194753	6.27964e-14	-0.0271502	0.000999001	9.90876e-11	1.63712e-09	0.00269202
cg00310404	rs1018479	chr1	27673775	27673825	F	70	52825	chr1	27726600	27726600	3.72386e-07	-0.0302777	0.000999001	4.19875e-05	0.000346111	0.00278325
cg00310410	kgp7319779	chr2	105852748	105852798	R	181	40100	chr2	105812699	105812699	2.08062e-07	0.0209028	0.000999001	5.64859e-05	0.000455289	0.00197122
cg00310463	kgp10014785	chr3	134371235	134371285	R	129	51181	chr3	134320105	134320105	2.21331e-05	-0.0187559	0.004995	0.00276056	0.0152279	0.0017034
cg00310588	rs9869582	chr3	183770539	183770589	R	222	-16039	chr3	183786678	183786678	2.32314e-16	0.048691	0.000999001	4.7619e-12	8.82758e-11	0.00502855
cg00310728	kgp11374839	chr6	33678369	33678419	R	266	11221	chr6	33667199	33667199	1.21617e-17	0.0162862	0.000999001	2.50556e-13	5.15917e-12	0.00174637
cg00310792	rs1509333	chr4	147863749	147863799	R	112	13793	chr4	147850007	147850007	7.13036e-06	0.0215582	0.000999001	0.000574871	0.00378475	0.00225309
cg00311170	kgp5112435	chr7	158107382	158107432	F	177	-4486	chr7	158102847	158102847	2.11892e-27	0.139706	0.000999001	2.61605e-22	9.61972e-21	0.0166135	SNP_Probe
cg00311799	rs11550299	chr11	66331609	66331659	F	77	-77475	chr11	66254085	66254085	0.000195471	-0.009446	0.004995	0.00689303	0.033454	0.000810997
cg00311883	kgp11049091	chr1	235099119	235099170	F	198	1860	chr1	235100980	235100980	1.39087e-06	-0.0480233	0.000999001	0.000428074	0.00290031	0.0063596
cg00311984	kgp4949466	chr8	145051618	145051668	R	91	-17816	chr8	145069534	145069534	2.53362e-15	0.028052	0.000999001	5.38279e-12	9.93829e-11	0.00286597
cg00312125	rs4346637	chr4	84030061	84030111	R	94	-145074	chr4	84175235	84175235	2.54305e-05	-0.0162219	0.00799201	0.00741224	0.0355652	0.00131636
cg00312553	kgp7081889	chr5	157098553	157098603	F	139	-1604	chr5	157096900	157096900	1.9112e-09	0.0319261	0.000999001	4.15477e-06	4.03055e-05	0.00432498
cg00312809	kgp5847790	chr1	2028163	2028213	R	180	-12500	chr1	2040763	2040763	6.21723e-06	0.0141772	0.001998	0.0017431	0.010184	0.00148753
cg00313297	kgp1947248	chr8	41079627	41079677	F	186	51718	chr8	41131345	41131345	6.22685e-06	0.0396638	0.000999001	0.00114784	0.00703875	0.00362871
cg00313722	kgp9346169	chr19	1009899	1009949	R	271	-7406	chr19	1017405	1017405	1.21165e-09	0.0345572	0.000999001	5.35198e-07	5.88195e-06	0.00387831
cg00313865	rs2839227	chr21	47824074	47824125	F	128	-37502	chr21	47786524	47786524	1.63773e-07	0.00406117	0.000999001	3.36229e-05	0.000281957	0.000385487
cg00313914	kgp4710330	chr1	201618851	201618901	R	205	-154	chr1	201619105	201619105	2.54543e-13	-0.0401233	0.000999001	4.66419e-10	7.22105e-09	0.00794543
cg00314276	rs17800067	chr7	35132682	35132732	R	44	12381	chr7	35120352	35120352	1.0908e-22	-0.0413534	0.000999001	3.63265e-19	1.1148e-17	0.00438806	cross-reactive probe
cg00314343	kgp1212721	chr15	92428132	92428182	R	279	10950	chr15	92417233	92417233	4.13577e-05	-0.0372333	0.011988	0.00923076	0.0427857	0.00383176
cg00314368	rs16896626	chr8	122988392	122988442	R	118	-72976	chr8	123061468	123061468	2.67867e-10	-0.0452669	0.000999001	7.60062e-08	9.29189e-07	0.00404244
cg00314627	rs13030	chr17	61929402	61929453	R	99	20897	chr17	61908556	61908556	5.34717e-40	-0.0682459	0.000999001	2.31071e-35	1.49964e-33	0.00686064	cross-reactive probe
cg00314627	rs13030	chr17	61929402	61929453	R	99	20897	chr17	61908556	61908556	5.34717e-40	-0.0682459	0.000999001	2.31071e-35	1.49964e-33	0.00686064	SNP_Probe
cg00315056	kgp10678449	chr8	29209030	29209080	F	177	-455	chr8	29208526	29208526	7.33768e-11	0.0168207	0.000999001	7.2863e-08	8.9257e-07	0.00274638
cg00315563	kgp17580507	chr3	182242989	182243039	R	114	1050	chr3	182241990	182241990	1.06075e-64	0.127597	0.000999001	4.70578e-58	6.10048e-56	0.018337
cg00315619	kgp7451339	chr16	85928594	85928644	R	338	-588	chr16	85929282	85929282	7.30511e-15	-0.015169	0.000999001	1.64869e-11	2.91684e-10	0.00237754	SNP_Probe
cg00315853	rs226434	chr17	34105822	34105872	R	79	62852	chr17	34043021	34043021	0.000212012	-0.0186806	0.010989	0.00976153	0.0448137	0.001615
cg00316015	kgp17793039	chr3	195735246	195735297	R	151	-35244	chr3	195770590	195770590	7.86939e-14	-0.0986194	0.000999001	3.47268e-10	5.44474e-09	0.00941914	cross-reactive probe
cg00316223	rs16842419	chr2	242148935	242148986	F	191	-77750	chr2	242071137	242071137	5.51431e-05	0.0324962	0.00899101	0.0105031	0.0475859	0.00274834
cg00316341	rs7094016	chr10	16898261	16898311	R	241	6995	chr10	16891317	16891317	2.12802e-11	-0.0384005	0.000999001	4.12264e-08	5.19778e-07	0.00433745
cg00316485	kgp3492840	chr16	49789549	49789599	F	216	1977	chr16	49791526	49791526	7.62946e-06	-0.0334338	0.002997	0.00157648	0.00931573	0.00436375
cg00316939	kgp3010394	chr15	74496040	74496090	F	133	-28195	chr15	74467796	74467796	5.62224e-08	-0.0224473	0.000999001	1.66157e-05	0.000146843	0.00219031	SNP_Probe
cg00317626	kgp11992085	chr1	53600741	53600791	F	180	500	chr1	53601241	53601241	8.45214e-17	-0.0292861	0.000999001	6.33419e-13	1.2628e-11	0.00470944
cg00318000	rs11204774	chr1	151128630	151128680	F	87	-65624	chr1	151062957	151062957	1.59022e-08	0.0142778	0.000999001	4.24507e-06	4.11273e-05	0.00128719
cg00318111	kgp8585539	chr7	6010084	6010134	F	112	52444	chr7	6062528	6062528	5.80765e-06	-0.0184249	0.002997	0.000722225	0.00464863	0.00168753	cross-reactive probe
cg00318166	kgp6304253	chr4	190230730	190230780	F	213	947	chr4	190231677	190231677	4.50152e-55	-0.231891	0.000999001	2.36776e-47	2.29267e-45	0.033826	SNP_Probe
cg00318166	kgp6304253	chr4	190230730	190230780	F	213	947	chr4	190231677	190231677	4.50152e-55	-0.231891	0.000999001	2.36776e-47	2.29267e-45	0.033826	SNP_Probe
cg00318166	kgp6304253	chr4	190230730	190230780	F	213	947	chr4	190231677	190231677	4.50152e-55	-0.231891	0.000999001	2.36776e-47	2.29267e-45	0.033826	gap-probe
cg00318322	rs8051587	chr16	67708822	67708872	F	40	87493	chr16	67796315	67796315	6.33489e-06	0.00844803	0.000999001	0.000250462	0.00178354	0.000741077
cg00318621	kgp2422168	chr2	106887213	106887263	F	108	-325	chr2	106886839	106886839	6.85465e-30	-0.0388766	0.000999001	1.14134e-25	4.93068e-24	0.00671448
cg00318631	rs841163	chr1	247803166	247803216	F	190	107294	chr1	247910460	247910460	3.1931e-05	0.0233572	0.00599401	0.00725191	0.0349198	0.00194603
cg00318756	rs10489627	chr1	67772970	67773021	R	147	-6606	chr1	67779676	67779676	5.86459e-09	0.0361389	0.000999001	5.30381e-06	5.06789e-05	0.00410834
cg00318865	rs7962469	chr12	52345896	52345946	F	166	2363	chr12	52348259	52348259	4.81842e-05	-0.00599905	0.00599401	0.00627427	0.0308786	0.000748379
cg00319334	kgp7256364	chr11	2397473	2397523	R	226	-18413	chr11	2415986	2415986	4.0044e-06	0.0364737	0.000999001	0.00111249	0.00684452	0.00368846
cg00319655	kgp1749748	chr4	79473277	79473327	R	162	-6306	chr4	79479683	79479683	6.1956e-06	-0.00861478	0.000999001	0.00120946	0.00737112	0.000977337
cg00319686	kgp9507623	chr15	66680501	66680551	R	84	79597	chr15	66600955	66600955	3.97274e-16	-0.0639917	0.000999001	1.0174e-11	1.83267e-10	0.00567063	gap-probe
cg00319686	kgp9507623	chr15	66680501	66680551	R	84	79597	chr15	66600955	66600955	3.97274e-16	-0.0639917	0.000999001	1.0174e-11	1.83267e-10	0.00567063	SNP_Probe
cg00319692	rs2626326	chr8	87111069	87111119	R	136	-35804	chr8	87146973	87146973	7.71316e-06	0.0199731	0.000999001	0.000968689	0.00604949	0.00189324
cg00319912	kgp4366607	chr19	39440952	39441002	R	193	-2525	chr19	39443577	39443577	3.52385e-10	-0.0200707	0.000999001	2.61714e-07	2.99584e-06	0.00256173
cg00320138	kgp4754985	chr11	124181369	124181419	F	192	-128961	chr11	124052359	124052359	4.48597e-05	-0.0267455	0.00899101	0.00519693	0.0263057	0.00221308
cg00320216	kgp4722438	chr11	128450029	128450079	F	177	-48622	chr11	128401358	128401358	4.78359e-05	-0.0288727	0.00599401	0.00633655	0.0311347	0.00259211
cg00320354	rs10026446	chr4	99501069	99501119	R	184	2221	chr4	99498899	99498899	1.02586e-79	-0.28069	0.000999001	5.91662e-64	8.76283e-62	0.036422	gap-probe
cg00320597	rs10866924	chr8	1339411	1339461	R	372	-59	chr8	1339570	1339570	2.36215e-21	-0.0457935	0.000999001	4.02199e-17	1.08853e-15	0.0111396
cg00320980	kgp12091880	chr10	134839587	134839637	F	209	2595	chr10	134842182	134842182	1.18846e-13	0.0148084	0.000999001	1.6046e-10	2.59681e-09	0.00188351
cg00321638	rs13094773	chr3	186998844	186998894	R	209	-5239	chr3	187004183	187004183	3.04531e-16	0.0397097	0.000999001	2.96472e-13	6.07513e-12	0.00463667
cg00321850	kgp4240155	chr1	175162397	175162447	F	169	-54847	chr1	175107501	175107501	5.95898e-06	0.00380972	0.002997	0.00142455	0.00851917	0.000346146
cg00321911	rs6662965	chr1	111669274	111669324	R	157	27099	chr1	111642226	111642226	3.04649e-12	-0.0242591	0.000999001	2.79572e-07	3.18778e-06	0.00237663
cg00322062	rs7174661	chr15	43032408	43032458	F	69	36400	chr15	43068808	43068808	1.29668e-07	-0.0140755	0.000999001	1.31094e-05	0.000117851	0.00134006	SNP_Probe
cg00322261	rs4944381	chr11	82115127	82115178	F	139	-28418	chr11	82086661	82086661	2.675e-14	-0.125784	0.000999001	4.65774e-11	7.9177e-10	0.0122658
cg00322632	kgp11743714	chr7	4573666	4573716	R	332	54606	chr7	4519111	4519111	4.96606e-05	-0.0460794	0.017982	0.0105405	0.0477246	0.00402278
cg00322636	kgp2270904	chr4	87810925	87810976	F	91	5077	chr4	87816003	87816003	3.7059e-08	-0.0146275	0.000999001	1.33053e-05	0.000119466	0.00171405
cg00322698	rs6938220	chr6	41069047	41069098	F	136	-36602	chr6	41032397	41032397	8.32772e-11	0.0770353	0.000999001	4.44125e-08	5.58015e-07	0.00733117
cg00322927	rs11223177	chr11	132707686	132707737	F	270	-131092	chr11	132576546	132576546	2.42595e-05	-0.0653924	0.00899101	0.00705791	0.0341196	0.00536006	SNP_Probe
cg00322942	kgp666500	chr4	84377026	84377077	R	127	-92726	chr4	84469852	84469852	6.11083e-05	-0.00259225	0.00699301	0.00637271	0.0312873	0.000219555
cg00323305	kgp10683463	chr3	24537132	24537183	R	141	1330	chr3	24535853	24535853	9.39145e-07	0.00585302	0.002997	0.000361394	0.00248796	0.000811524
cg00323313	rs6687487	chr1	23054915	23054965	F	222	6636	chr1	23061551	23061551	2.13127e-05	0.0168724	0.002997	0.00444551	0.0229915	0.00187312
cg00323861	rs7693378	chr4	70155697	70155747	R	59	-78622	chr4	70234419	70234419	1.22289e-17	-0.105362	0.000999001	5.7647e-14	1.24709e-12	0.00934687	gap-probe
cg00323915	rs11984138	chr7	150264937	150264987	R	190	-35698	chr7	150300735	150300735	1.73891e-12	0.0522427	0.000999001	4.61923e-10	7.15521e-09	0.00498361
cg00323916	kgp9507987	chr22	38057185	38057235	F	182	-3098	chr22	38054038	38054038	2.1482e-22	-0.0295216	0.000999001	4.21189e-18	1.21142e-16	0.00367223
cg00324097	rs448203	chr17	75446549	75446599	F	272	48516	chr17	75495065	75495065	6.54368e-06	-0.0116469	0.002997	0.00221216	0.0125575	0.00106589
cg00324128	rs4438496	chr2	166325614	166325664	F	120	11082	chr2	166336696	166336696	3.6559e-11	-0.0228812	0.000999001	3.11408e-08	3.98158e-07	0.00245684
cg00324438	kgp6483960	chr16	74901723	74901773	F	186	105	chr16	74901828	74901828	2.59549e-31	-0.0470906	0.000999001	4.16568e-24	1.67372e-22	0.0100775
cg00324520	kgp1793100	chr15	41411876	41411926	R	58	73825	chr15	41338102	41338102	8.79575e-15	-0.0244308	0.000999001	1.23262e-11	2.20534e-10	0.00217948
cg00324827	rs2575675	chr4	86936356	86936406	F	129	-417	chr4	86935890	86935890	1.90616e-31	-0.0443258	0.000999001	2.96159e-25	1.25751e-23	0.0073413
cg00324979	rs11862347	chr16	89152393	89152444	R	192	-2161	chr16	89154654	89154654	2.07574e-89	-0.160409	0.000999001	1.26733e-72	2.26434e-70	0.0208886	gap-probe
cg00325381	kgp2433995	chr18	8370110	8370160	R	302	-3969	chr18	8374179	8374179	5.54274e-07	0.0135062	0.001998	0.000584644	0.00384254	0.00162359
cg00325910	kgp10088961	chr1	153430246	153430296	R	123	-25935	chr1	153456281	153456281	2.73624e-05	-0.0141277	0.003996	0.00241506	0.0135547	0.00137121	cross-reactive probe
cg00325917	rs964555	chr1	169671066	169671116	R	160	29	chr1	169671088	169671088	1.86802e-162	-0.299744	0.000999001	3.78315e-125	1.68409e-122	0.0872875	gap-probe
cg00326183	kgp14366768	chr2	241808209	241808259	R	207	54377	chr2	241753883	241753883	1.27721e-06	-0.025476	0.000999001	0.00044585	0.00300945	0.00232942
cg00326231	rs807459	chr22	19278249	19278299	F	121	-54848	chr22	19223352	19223352	1.95714e-14	0.0463832	0.000999001	8.48598e-11	1.41056e-09	0.00425052
cg00326251	rs10088178	chr8	23262598	23262648	R	278	-48206	chr8	23310904	23310904	2.66904e-16	-0.0216151	0.000999001	1.61258e-12	3.10729e-11	0.0020045
cg00326788	kgp6189762	chr6	32933996	32934046	R	898	-1112	chr6	32935208	32935208	3.62797e-32	-0.149163	0.000999001	2.3087e-16	5.94045e-15	0.0212613	gap-probe
cg00326902	kgp11734262	chr6	117747599	117747649	R	168	-7120	chr6	117754819	117754819	4.02886e-07	-0.028478	0.000999001	8.4179e-05	0.000657406	0.00320815
cg00327263	kgp10677115	chr2	120019111	120019161	F	209	34252	chr2	120053363	120053363	4.14223e-05	0.0128422	0.00699301	0.00786626	0.0373891	0.00118393
cg00327332	kgp9581293	chr20	23498993	23499043	F	149	-10619	chr20	23488325	23488325	1.04884e-19	-0.0494847	0.000999001	5.09133e-15	1.19435e-13	0.00533782
cg00327355	rs4149556	chr2	240884781	240884831	R	218	-30426	chr2	240915307	240915307	2.85566e-08	-0.0177685	0.000999001	1.08194e-05	9.84822e-05	0.00172106
cg00327544	kgp13384001	chr7	32307621	32307671	R	223	-16623	chr7	32324344	32324344	2.43503e-53	-0.23072	0.000999001	8.3746e-44	7.22386e-42	0.0237399
cg00327669	kgp4153875	chr5	1950781	1950832	F	290	17199	chr5	1967981	1967981	4.74421e-06	0.0425203	0.004995	0.00226523	0.0128194	0.00430395
cg00327772	rs119076	chr14	75535105	75535155	R	76	-37214	chr14	75572419	75572419	2.10948e-05	-0.010754	0.000999001	0.000765265	0.00489602	0.0010168
cg00327796	rs680110	chr3	23032190	23032241	F	159	34	chr3	23032225	23032225	4.57816e-11	0.0156088	0.000999001	4.78059e-07	5.28883e-06	0.0043557
cg00327947	kgp346397	chr16	85482799	85482849	R	315	27165	chr16	85455685	85455685	6.30616e-06	0.0184574	0.002997	0.00302597	0.0164996	0.00177799
cg00328058	rs1110052	chr1	901062	901112	F	150	-27455	chr1	873558	873558	2.58574e-06	-0.00968627	0.000999001	0.000560899	0.0037025	0.000944232
cg00328075	rs4831399	chr8	12989417	12989467	F	299	-2542	chr8	12986826	12986826	1.91681e-11	0.00861922	0.000999001	5.18318e-08	6.45977e-07	0.00109918
cg00328210	kgp15204433	chr1	1992966	1993016	R	184	-36943	chr1	2030009	2030009	8.71057e-07	0.0155315	0.000999001	0.000149104	0.0011107	0.00147513
cg00328418	rs6565724	chr17	260236	260287	R	254	-10597	chr17	270933	270933	3.78504e-05	0.0253784	0.00899101	0.00911294	0.0423354	0.00262221
cg00328813	kgp2915093	chr3	146214876	146214926	R	162	-1369	chr3	146216345	146216345	6.16581e-08	-0.0291634	0.000999001	6.67207e-05	0.000530782	0.00403527	gap-probe
cg00328817	kgp11469832	chr16	88793993	88794043	R	302	-41780	chr16	88835873	88835873	4.46442e-12	0.0408267	0.000999001	7.1743e-09	9.84017e-08	0.00383702
cg00328870	kgp7628410	chr1	31245405	31245455	R	271	1862	chr1	31243594	31243594	2.56636e-07	0.0182826	0.000999001	0.000112453	0.000857888	0.00242573
cg00328916	kgp3562923	chr6	37682596	37682646	F	264	13839	chr6	37696435	37696435	1.44456e-06	-0.0629079	0.00699301	0.00188874	0.0109277	0.00652521	gap-probe
cg00328916	kgp3562923	chr6	37682596	37682646	F	264	13839	chr6	37696435	37696435	1.44456e-06	-0.0629079	0.00699301	0.00188874	0.0109277	0.00652521	SNP_Probe
cg00328935	rs2748402	chr8	142517424	142517474	R	254	11354	chr8	142506121	142506121	1.77478e-08	-0.0316001	0.000999001	8.03828e-06	7.46962e-05	0.00338396
cg00328971	rs9457827	chr6	160517411	160517461	R	215	13806	chr6	160503656	160503656	1.97682e-05	-0.00752888	0.000999001	0.0039393	0.020723	0.000773404
cg00329014	rs9838618	chr3	48481218	48481268	R	82	-6035	chr3	48487353	48487353	3.19343e-46	0.0277294	0.000999001	2.13891e-39	1.60129e-37	0.00318521
cg00329180	rs3102373	chr16	89395362	89395412	R	154	-3160	chr16	89398622	89398622	1.29546e-12	0.0155512	0.000999001	9.05129e-10	1.36423e-08	0.00192968	cross-reactive probe
cg00329300	kgp6889178	chr1	161008412	161008463	R	112	-10528	chr1	161019040	161019040	2.56418e-07	0.0336065	0.000999001	5.18015e-05	0.000420265	0.00362691	gap-probe
cg00329472	rs2272761	chr8	23144134	23144184	R	257	-4706	chr8	23148940	23148940	1.54697e-12	0.0413934	0.000999001	5.64995e-09	7.84003e-08	0.00489456
cg00329656	rs1977269	chr1	17054245	17054296	F	3	-49347	chr1	17004850	17004850	1.00827e-13	0.0272012	0.000999001	1.16902e-13	2.46974e-12	0.00251707	cross-reactive probe
cg00329697	kgp1559371	chr1	45286012	45286063	R	89	44689	chr1	45241374	45241374	1.12405e-06	0.0168652	0.004995	0.000882906	0.00556849	0.00156631
cg00330346	kgp14141525	chr2	29178326	29178376	R	184	878	chr2	29177499	29177499	2.35256e-14	-0.0199293	0.000999001	1.19388e-10	1.95742e-09	0.00293946	SNP_Probe
cg00330669	kgp14284700	chr2	10661421	10661471	F	244	-39632	chr2	10621740	10621740	1.25289e-06	-0.0288645	0.000999001	0.000509739	0.00339592	0.00271704	SNP_Probe
cg00330857	rs705866	chr7	99979210	99979261	F	51	-13877	chr7	99965285	99965285	1.47443e-06	-0.0338011	0.000999001	5.29191e-05	0.000428712	0.00354227	cross-reactive probe
cg00330953	kgp761342	chr6	31733809	31733860	F	274	-79228	chr6	31654533	31654533	2.62128e-06	0.026286	0.001998	0.000740155	0.00475287	0.00231922
cg00331027	rs10053706	chr5	80521615	80521665	F	194	94750	chr5	80616365	80616365	1.1322e-05	0.0257632	0.003996	0.00241939	0.0135757	0.00221777
cg00331101	kgp4706851	chr4	184949986	184950037	F	232	-1924	chr4	184948014	184948014	1.32026e-06	0.0215197	0.000999001	0.000504434	0.00336448	0.00283574	SNP_Probe
cg00331237	rs1587110	chr12	77273269	77273319	R	134	110	chr12	77273210	77273210	6.01313e-06	-0.00611802	0.003996	0.00137591	0.00826091	0.00128589
cg00331283	rs2276265	chr11	133917022	133917072	R	179	-130121	chr11	134047243	134047243	2.6432e-42	0.0512909	0.000999001	1.01013e-36	6.87196e-35	0.00435546
cg00331616	kgp10286410	chr13	20207151	20207201	R	49	12760	chr13	20194442	20194442	3.08155e-08	-0.0252839	0.000999001	2.05065e-06	2.07982e-05	0.00267429
cg00332067	rs1795821	chr12	55004429	55004479	F	198	-3474	chr12	55000906	55000906	3.82925e-34	-0.0540327	0.000999001	1.49875e-27	7.06368e-26	0.00662682
cg00332305	rs10223883	chr6	155410659	155410709	R	263	-9932	chr6	155420691	155420691	1.48136e-29	-0.183622	0.000999001	8.15806e-24	3.23258e-22	0.0199508	gap-probe
cg00332689	kgp5900624	chr8	2885487	2885537	R	367	39448	chr8	2846090	2846090	5.25698e-07	-0.0772241	0.001998	0.000393239	0.00268562	0.00727754
cg00332802	kgp10816197	chr3	118198729	118198780	R	135	-76096	chr3	118274925	118274925	1.9016e-06	-0.0424682	0.001998	0.000618117	0.00403921	0.00376312
cg00332937	rs4704077	chr5	72740459	72740510	F	161	-143764	chr5	72596647	72596647	5.64816e-05	-0.0294254	0.011988	0.0087251	0.0408179	0.0023766
cg00332951	rs12251997	chr10	518470	518520	F	91	35716	chr10	554186	554186	5.24505e-06	-0.0074934	0.002997	0.000655903	0.00425941	0.000711742
cg00332961	kgp5760835	chr2	131583921	131583971	F	101	91745	chr2	131675666	131675666	3.41364e-06	0.0472906	0.001998	0.000334635	0.00232038	0.00412897
cg00333483	rs7406505	chr17	79504180	79504230	F	181	-44732	chr17	79459399	79459399	1.26037e-05	0.0385877	0.004995	0.00163103	0.00960146	0.00356887
cg00333528	rs282114	chr6	89927485	89927535	F	203	4719	chr6	89932204	89932204	1.6623e-05	-0.0148031	0.002997	0.0033601	0.0180645	0.00171821
cg00333583	rs17541572	chr15	85589224	85589274	R	168	-75923	chr15	85665247	85665247	3.50865e-30	-0.0636943	0.000999001	4.66999e-24	1.87251e-22	0.00566801
cg00333828	kgp6704772	chr15	101540712	101540762	R	261	13667	chr15	101527096	101527096	5.26696e-10	0.0173662	0.000999001	1.97823e-06	2.01044e-05	0.00182359
cg00333848	rs9267354	chr6	31478133	31478183	F	799	-14876	chr6	31463208	31463208	9.70386e-12	-0.0234875	0.000999001	5.19064e-08	6.46839e-07	0.00244467
cg00333919	kgp6622006	chr7	155087199	155087249	F	349	-153	chr7	155086997	155086997	1.48084e-24	0.022461	0.000999001	6.48916e-20	2.08745e-18	0.00445352
cg00334056	rs943476	chr6	33755608	33755658	R	324	5573	chr6	33750086	33750086	1.1701e-80	0.114548	0.000999001	4.24938e-68	6.95638e-66	0.0132793
cg00334274	kgp1017707	chr22	30474915	30474965	F	117	-42364	chr22	30432502	30432502	1.06634e-05	-0.0297374	0.001998	0.00206849	0.0118367	0.00275813	gap-probe
cg00334399	kgp9704529	chr6	147824284	147824334	R	170	88237	chr6	147736098	147736098	1.96533e-05	-0.0520674	0.002997	0.00317296	0.0171911	0.00449361
cg00334542	kgp8626351	chr7	100209784	100209834	F	75	0	chr7	100209747	100209747	3.76102e-05	-0.00422382	0.001998	0.00255524	0.0142414	0.0060069	SNP_Probe
cg00334794	rs1008154	chr16	84917375	84917425	R	369	651	chr16	84916775	84916775	2.33091e-42	0.103119	0.000999001	2.06108e-37	1.43917e-35	0.0159096	SNP_Probe
cg00334821	kgp6526264	chr7	73508994	73509044	F	82	-5082	chr7	73503863	73503863	1.1272e-05	0.0217499	0.001998	0.000796045	0.00507406	0.00253573
cg00334863	kgp11317186	chr22	42779043	42779093	R	205	30637	chr22	42748457	42748457	5.4649e-05	0.0111428	0.002997	0.00749342	0.0358915	0.00103996
cg00335286	kgp3914307	chr18	13916305	13916355	R	156	-138798	chr18	14055203	14055203	5.00538e-05	-0.0203062	0.004995	0.00645202	0.0316157	0.00166072
cg00335591	kgp444986	chr7	1596210	1596261	R	149	965	chr7	1595296	1595296	6.165e-05	-0.00887904	0.00599401	0.0063032	0.0309971	0.00125161
cg00335715	kgp2823605	chr5	90575458	90575509	F	121	2421	chr5	90577880	90577880	2.22122e-14	0.0145481	0.000999001	1.21173e-09	1.80309e-08	0.00186687
cg00335892	rs165818	chr22	21213899	21213949	F	132	-91438	chr22	21122412	21122412	3.32898e-05	-0.00646242	0.004995	0.00456319	0.023519	0.000552411
cg00335908	kgp8545293	chr16	89002929	89002980	F	186	-4810	chr16	88998071	88998071	4.12177e-10	-0.0161124	0.000999001	4.23671e-07	4.72057e-06	0.00190029
cg00336028	kgp8525305	chr19	40366607	40366657	F	151	39796	chr19	40406403	40406403	1.55203e-15	0.0577755	0.000999001	2.61752e-12	4.96071e-11	0.00545486
cg00336291	rs4679311	chr3	126668519	126668569	F	117	1207	chr3	126669726	126669726	5.11476e-07	0.0090311	0.000999001	7.01231e-05	0.000555688	0.00127172
cg00336669	rs1046161	chr12	4479792	4479842	R	231	17803	chr12	4462040	4462040	2.56779e-07	-0.0151603	0.000999001	0.000202352	0.00146832	0.00154671
cg00336867	kgp8475568	chr2	10857774	10857824	F	191	144	chr2	10857918	10857918	8.10016e-79	0.0738999	0.000999001	1.50809e-66	2.37549e-64	0.0148286	SNP_Probe
cg00337070	kgp7669502	chr2	132352141	132352191	F	53	32876	chr2	132385017	132385017	1.33198e-12	-0.0361084	0.000999001	2.38621e-09	3.44041e-08	0.00347177	SNP_Probe
cg00337070	kgp7669502	chr2	132352141	132352191	F	53	32876	chr2	132385017	132385017	1.33198e-12	-0.0361084	0.000999001	2.38621e-09	3.44041e-08	0.00347177	cross-reactive probe
cg00337090	kgp1762038	chr8	23433037	23433087	F	277	-9291	chr8	23423697	23423697	1.22814e-05	-0.0155253	0.001998	0.00295508	0.0161636	0.0016717
cg00337181	rs1107160	chr6	28548623	28548673	R	239	-122699	chr6	28671422	28671422	2.46e-16	-0.0851972	0.000999001	1.60465e-10	2.59681e-09	0.00727093	gap-probe
cg00337440	kgp4226529	chr8	27182072	27182122	R	169	21459	chr8	27160664	27160664	4.72819e-08	0.0330455	0.000999001	1.32272e-05	0.000118821	0.00331277
cg00337466	kgp10059651	chr10	135090515	135090565	R	192	-6819	chr10	135097434	135097434	3.50604e-20	0.0331155	0.000999001	1.37249e-16	3.58916e-15	0.00375129
cg00337558	kgp483017	chr11	125214659	125214709	R	192	138795	chr11	125075915	125075915	4.4063e-06	-0.0379454	0.001998	0.00102818	0.0063783	0.0031842	SNP_Probe
cg00337957	kgp7827755	chr19	8547757	8547807	R	147	135631	chr19	8412177	8412177	5.35458e-06	-0.0190552	0.002997	0.000696612	0.00449989	0.00160517
cg00338996	kgp3077812	chr11	45828030	45828080	R	151	56	chr11	45828025	45828025	2.27266e-42	0.0531459	0.000999001	4.1748e-35	2.68207e-33	0.0130887
cg00339217	rs10240752	chr7	16438075	16438125	F	212	31416	chr7	16469491	16469491	2.80351e-11	-0.0228173	0.000999001	4.59447e-08	5.76098e-07	0.00220348
cg00339319	rs3738383	chr1	223899845	223899895	F	160	5687	chr1	223905532	223905532	5.90353e-12	-0.0139137	0.000999001	1.29335e-08	1.72491e-07	0.00160921
cg00339415	rs10901244	chr9	136085721	136085771	R	212	6309	chr9	136079463	136079463	1.52727e-05	0.0103158	0.002997	0.00305527	0.0166392	0.00115933
cg00339687	kgp11398022	chr1	161348845	161348895	R	174	36889	chr1	161312007	161312007	1.12259e-10	-0.0214441	0.000999001	6.80016e-08	8.3639e-07	0.00203924
cg00339695	kgp11505293	chr16	24857447	24857497	R	107	25771	chr16	24831727	24831727	1.98777e-107	0.164137	0.000999001	1.42046e-91	3.75211e-89	0.0161599
cg00339782	rs3767628	chr1	149908049	149908099	R	40	-30596	chr1	149938745	149938745	4.03622e-28	-0.0432049	0.000999001	1.43544e-24	5.8967e-23	0.004183
cg00339913	kgp3208411	chr8	22085177	22085227	R	177	19091	chr8	22066137	22066137	5.33104e-05	0.0115674	0.004995	0.0077771	0.0370322	0.00113005
cg00340024	rs6662618	chr1	92907389	92907439	R	55	-27922	chr1	92935411	92935411	0.000101878	0.0185098	0.002997	0.00305786	0.0166508	0.00177798
cg00340052	kgp7746704	chr2	236812920	236812971	F	138	20	chr2	236812941	236812941	2.43621e-07	0.00813895	0.000999001	5.37073e-05	0.000434678	0.00263193
cg00340138	kgp1254595	chr1	247466949	247466999	F	241	58857	chr1	247525806	247525806	1.12724e-07	-0.0379276	0.001998	0.00257334	0.0143287	0.00340385	SNP_Probe
cg00340326	rs1735546	chr3	127988088	127988138	F	59	87310	chr3	128075398	128075398	7.05411e-10	-0.0230894	0.000999001	1.94116e-07	2.25576e-06	0.00202943
cg00340328	rs6938690	chr6	32797176	32797226	F	1146	34285	chr6	32831461	32831461	3.6725e-48	0.0650103	0.000999001	3.312e-37	2.2973e-35	0.00622554
cg00340856	rs2542311	chr19	40580248	40580298	R	88	46553	chr19	40533746	40533746	4.05406e-07	-0.040937	0.000999001	5.83402e-05	0.000469167	0.00380688
cg00340919	rs17084869	chr5	94879974	94880024	F	97	-21351	chr5	94858574	94858574	7.14472e-54	-0.178509	0.000999001	2.28509e-41	1.82163e-39	0.0179065	SNP_Probe
cg00341060	rs12132135	chr1	8377786	8377837	F	126	4820	chr1	8382607	8382607	0.000105127	0.00979376	0.00999001	0.0101349	0.0462084	0.00110143
cg00341415	kgp9037232	chr1	1630692	1630742	R	85	2546	chr1	1628197	1628197	3.16016e-15	-0.025417	0.000999001	4.68938e-13	9.44807e-12	0.0032407	cross-reactive probe
cg00341843	rs7071801	chr10	851215	851266	R	124	-2696	chr10	854011	854011	1.50873e-06	-0.021242	0.000999001	0.000355194	0.00244909	0.00268219
cg00342530	kgp18314640	chr9	130027020	130027070	F	99	-13438	chr9	130013533	130013533	4.63869e-29	0.071185	0.000999001	2.51951e-24	1.02348e-22	0.00748844
cg00342953	kgp9136416	chr18	2654769	2654819	R	175	707	chr18	2654113	2654113	3.93075e-07	-0.0268604	0.000999001	9.67657e-05	0.000747192	0.00408911
cg00343092	rs138910	chr22	43547974	43548024	F	278	2081	chr22	43550055	43550055	4.69981e-11	-0.0283496	0.000999001	1.09832e-07	1.31687e-06	0.00370992
cg00343127	rs7962918	chr12	129299088	129299138	F	343	-10505	chr12	129288534	129288534	6.63628e-13	0.0199089	0.000999001	8.76485e-10	1.3227e-08	0.00215004
cg00343312	kgp2015282	chr7	84816288	84816338	R	93	72360	chr7	84743979	84743979	5.20252e-05	0.0204631	0.00799201	0.00619329	0.0305395	0.00177294
cg00343349	kgp756454	chr7	57639251	57639302	F	29	-111279	chr7	57527924	57527924	0.000372035	0.0666529	0.00899101	0.007251	0.0349161	0.00553586	cross-reactive probe
cg00343839	kgp11521906	chr17	5403515	5403566	F	165	27742	chr17	5431258	5431258	4.91021e-05	0.0220353	0.004995	0.00689642	0.0334681	0.00208174
cg00343986	rs11763147	chr7	65444356	65444406	F	51	-117486	chr7	65326821	65326821	2.60912e-15	-0.0130862	0.000999001	1.32687e-12	2.57604e-11	0.00112096
cg00344202	kgp8321704	chr11	71258392	71258442	F	127	-38540	chr11	71219803	71219803	8.48595e-05	-0.0200664	0.00699301	0.00642791	0.0315162	0.00184043
cg00344443	kgp10854929	chr11	115530100	115530151	R	159	-22718	chr11	115552918	115552918	3.9424e-05	0.00599325	0.00699301	0.00911095	0.0423283	0.000572183
cg00344577	rs7406505	chr17	79504745	79504795	F	181	-45297	chr17	79459399	79459399	3.40313e-09	0.0174907	0.000999001	1.34461e-06	1.39932e-05	0.00163141
cg00345083	rs7517857	chr1	4725534	4725584	R	351	0	chr1	4725585	4725585	6.03598e-243	-0.364639	0.000999001	2.43818e-209	4.9927e-206	0.526063	gap-probe
cg00345314	kgp5192764	chr8	67624394	67624444	F	47	214	chr8	67624608	67624608	3.4899e-12	0.0520708	0.000999001	4.14208e-10	6.44578e-09	0.00968709
cg00345343	rs3096324	chr16	89422135	89422186	R	156	-588	chr16	89422823	89422823	5.35473e-26	-0.0236028	0.000999001	7.22828e-21	2.45322e-19	0.00369943
cg00345425	rs7375177	chr4	2070865	2070915	R	59	16543	chr4	2054373	2054373	2.18009e-05	0.0232669	0.001998	0.00166581	0.00978211	0.0023718
cg00345522	rs7559936	chr2	51260399	51260449	F	137	-47598	chr2	51212752	51212752	8.67619e-07	0.0150233	0.000999001	0.000256164	0.00182025	0.00139231
cg00345704	kgp6757360	chr17	39216445	39216495	R	151	3778	chr17	39212718	39212718	5.94792e-30	-0.0856345	0.000999001	1.07313e-23	4.22519e-22	0.0103957
cg00346247	rs1362068	chr6	29716851	29716901	F	919	25257	chr6	29742108	29742108	3.26596e-14	0.0302455	0.000999001	1.06652e-08	1.43487e-07	0.00298369
cg00346266	rs5744578	chr5	74906150	74906200	F	97	-65356	chr5	74840745	74840745	3.57346e-15	-0.0651181	0.000999001	8.24928e-12	1.50025e-10	0.00587304
cg00346300	rs2724918	chr2	492809	492859	F	188	76330	chr2	569139	569139	1.60183e-06	-0.0312674	0.000999001	0.000362189	0.00249287	0.00277416	SNP_Probe
cg00346392	kgp11344177	chr16	87680424	87680474	F	295	-25575	chr16	87654800	87654800	5.23422e-05	-0.010563	0.00899101	0.0108642	0.048939	0.000989813
cg00346523	rs2450994	chr12	48722511	48722561	F	118	-630	chr12	48721832	48721832	6.95947e-16	0.0322264	0.000999001	7.51243e-13	1.48925e-11	0.0049972
cg00346898	rs10864693	chr1	231761671	231761721	R	117	-42322	chr1	231804093	231804093	1.95429e-71	-0.0749755	0.000999001	4.14421e-61	5.75418e-59	0.0070379
cg00346951	rs6716875	chr2	108979681	108979731	R	102	-11016	chr2	108990797	108990797	4.05097e-08	0.0294423	0.000999001	4.30595e-06	4.16726e-05	0.00316323
cg00346985	kgp323929	chr1	46940466	46940517	R	177	9588	chr1	46930929	46930929	2.83643e-05	-0.0263621	0.004995	0.00525369	0.0265483	0.00279896
cg00347056	kgp929325	chr8	3253950	3254000	R	497	-297	chr8	3254347	3254347	4.64407e-09	0.0279548	0.000999001	6.71333e-06	6.31289e-05	0.00490366	SNP_Probe
cg00347518	rs16985393	chr20	23336956	23337006	R	170	-124589	chr20	23461645	23461645	6.30234e-09	-0.0444123	0.000999001	4.63074e-06	4.4616e-05	0.00378515
cg00347630	rs2074189	chr17	45894386	45894436	F	154	-6386	chr17	45887951	45887951	7.04692e-14	-0.026815	0.000999001	6.0601e-10	9.28211e-09	0.00306031
cg00347643	kgp9452576	chr7	75957152	75957202	R	99	-43482	chr7	76000734	76000734	7.57541e-05	-0.0146999	0.00999001	0.0082442	0.0389192	0.00132281
cg00347798	rs1520077	chr3	45077599	45077649	R	208	-18314	chr3	45096013	45096013	1.10417e-05	-0.0156474	0.001998	0.00326839	0.0176349	0.00156603
cg00348031	rs1667667	chr18	77236278	77236328	F	257	8722	chr18	77245000	77245000	3.12653e-12	-0.0729374	0.000999001	3.11713e-09	4.44364e-08	0.00803821	SNP_Probe
cg00348551	kgp11268566	chr7	1177915	1177966	R	208	10889	chr7	1167077	1167077	2.80073e-23	0.0368857	0.000999001	1.47534e-11	2.62118e-10	0.00396804	SNP_Probe
cg00348621	rs889213	chr5	90680542	90680592	F	92	1609	chr5	90682151	90682151	4.42796e-18	-0.0293897	0.000999001	5.15852e-15	1.20939e-13	0.00397986
cg00348692	kgp13906031	chr17	80687737	80687788	F	192	-26779	chr17	80660910	80660910	2.75479e-06	-0.0254771	0.000999001	0.000652968	0.00424199	0.00248827	cross-reactive probe
cg00349061	rs3121763	chr1	26371815	26371866	R	128	78	chr1	26371788	26371788	5.05894e-22	0.0444589	0.000999001	8.17885e-18	2.31228e-16	0.0101457
cg00349361	rs1929267	chr6	89769234	89769284	F	143	35412	chr6	89804646	89804646	1.80586e-05	-0.0157724	0.002997	0.00262708	0.0145836	0.00148378
cg00349948	kgp1030035	chr8	703433	703483	F	268	476	chr8	703909	703909	1.60784e-08	-0.0215479	0.000999001	1.18592e-05	0.000107261	0.00349221
cg00349982	kgp587713	chr17	780838	780888	F	321	502	chr17	781340	781340	7.58222e-06	0.0173598	0.004995	0.00242489	0.0136023	0.00275186
cg00350448	kgp8100856	chr11	72433866	72433916	F	149	2117	chr11	72435983	72435983	3.04224e-05	0.0117767	0.001998	0.00588042	0.0292323	0.00149274
cg00350478	kgp10496734	chr6	168479963	168480013	R	355	-1044	chr6	168481107	168481107	4.34489e-17	0.045262	0.000999001	3.81e-13	7.73288e-12	0.00650996
cg00351054	rs28613486	chr12	123847020	123847071	R	74	-20148	chr12	123867268	123867268	2.51963e-18	-0.0741225	0.000999001	4.66279e-15	1.09699e-13	0.00747884	cross-reactive probe
cg00351119	kgp12122950	chr6	143836697	143836747	R	205	-364	chr6	143837161	143837161	4.04386e-05	-0.0177827	0.00899101	0.00817598	0.038651	0.00289623	SNP_Probe
cg00351202	kgp12367602	chr20	45094268	45094319	R	175	-39798	chr20	45134166	45134166	2.9264e-09	0.0409828	0.000999001	1.28791e-06	1.34388e-05	0.00386931	cross-reactive probe
cg00351324	rs613205	chr10	106028487	106028537	R	136	79073	chr10	105949465	105949465	6.85548e-08	-0.0399623	0.000999001	1.37114e-05	0.000122838	0.0035429	SNP_Probe
cg00351554	kgp7103205	chr17	210047	210097	F	318	338	chr17	210385	210385	2.14087e-06	0.0260357	0.000999001	0.00057562	0.00378931	0.0044497
cg00352027	kgp10089888	chr10	71893159	71893209	F	151	0	chr10	71893133	71893133	1.10685e-13	-0.015172	0.000999001	1.98673e-10	3.18666e-09	0.0218886
cg00352417	kgp6861210	chr3	194408901	194408951	F	329	25157	chr3	194434058	194434058	1.63902e-16	-0.0422382	0.000999001	8.21437e-12	1.49429e-10	0.00416839
cg00352468	rs13024441	chr2	10687659	10687709	F	213	-2367	chr2	10685243	10685243	7.3851e-108	0.161929	0.000999001	1.7494e-95	4.92777e-93	0.0208397	SNP_Probe
cg00352468	rs13024441	chr2	10687659	10687709	F	213	-2367	chr2	10685243	10685243	7.3851e-108	0.161929	0.000999001	1.7494e-95	4.92777e-93	0.0208397	gap-probe
cg00352913	kgp15839141	chr1	6105274	6105324	R	189	-20969	chr1	6126343	6126343	1.35634e-07	-0.0454535	0.000999001	4.34067e-05	0.000356935	0.00456615
cg00353337	rs35571839	chr6	32531583	32531633	F	756	-18921	chr6	32512613	32512613	1.48433e-17	-0.0480002	0.000999001	1.04057e-12	2.03989e-11	0.00487404	cross-reactive probe
cg00353337	rs35571839	chr6	32531583	32531633	F	756	-18921	chr6	32512613	32512613	1.48433e-17	-0.0480002	0.000999001	1.04057e-12	2.03989e-11	0.00487404	SNP_Probe
cg00353337	rs35571839	chr6	32531583	32531633	F	756	-18921	chr6	32512613	32512613	1.48433e-17	-0.0480002	0.000999001	1.04057e-12	2.03989e-11	0.00487404	SNP_Probe
cg00353337	rs35571839	chr6	32531583	32531633	F	756	-18921	chr6	32512613	32512613	1.48433e-17	-0.0480002	0.000999001	1.04057e-12	2.03989e-11	0.00487404	SNP_Probe
cg00353844	rs905138	chr1	3275283	3275333	F	263	-117620	chr1	3157614	3157614	7.07915e-09	0.0463044	0.000999001	3.36034e-06	3.30673e-05	0.00396591
cg00354484	rs7589901	chr2	114007233	114007283	R	194	13940	chr2	113993344	113993344	4.5577e-26	-0.039663	0.000999001	3.51504e-21	1.21638e-19	0.00415639
cg00354542	kgp10037725	chr16	434356	434406	F	187	-78202	chr16	356105	356105	3.00949e-05	0.0164745	0.00699301	0.0046736	0.0240117	0.00142707	SNP_Probe
cg00354863	rs28368989	chr8	37886905	37886955	R	61	-10850	chr8	37897855	37897855	4.5958e-05	0.0133885	0.004995	0.00276987	0.0152724	0.00141884
cg00354884	kgp6531781	chr17	1057491	1057541	R	303	3748	chr17	1053794	1053794	5.73245e-07	-0.0121301	0.000999001	0.00032389	0.0022526	0.00147066
cg00356208	kgp5817612	chr16	55167581	55167631	F	285	-16942	chr16	55150590	55150590	3.34548e-05	0.0165769	0.00899101	0.00932601	0.0431601	0.00162887
cg00356723	kgp8652777	chr11	63705696	63705747	F	88	-69655	chr11	63635993	63635993	2.18099e-07	0.0215305	0.001998	2.78282e-05	0.000236731	0.0019303
cg00356815	rs2286404	chr6	30001653	30001703	R	788	28084	chr6	29973620	29973620	2.50162e-16	-0.053357	0.000999001	7.14187e-07	7.72363e-06	0.00520906
cg00356916	rs2999465	chr1	116256618	116256668	F	206	2444	chr1	116259062	116259062	8.60642e-08	0.0148169	0.000999001	3.46185e-05	0.00028961	0.00189851
cg00356999	rs6431586	chr2	234119479	234119529	R	172	-56	chr2	234119635	234119635	2.0032e-23	-0.0264034	0.000999001	2.23261e-18	6.52338e-17	0.00650259
cg00357221	rs11195845	chr10	114043362	114043412	R	161	58653	chr10	113984760	113984760	4.00319e-05	-0.0205972	0.000999001	0.00317714	0.0172111	0.00184369
cg00357610	kgp11911372	chr4	125633654	125633704	R	149	143750	chr4	125489955	125489955	5.89329e-05	-0.00294048	0.00999001	0.00892335	0.0415863	0.000237305
cg00357971	kgp4296717	chr20	61923798	61923848	R	208	-2472	chr20	61926370	61926370	6.97192e-07	0.0276735	0.000999001	0.000239397	0.00171168	0.00353565	SNP_Probe
cg00358023	kgp8552693	chr7	157217432	157217482	R	241	-6310	chr7	157223842	157223842	2.17521e-10	-0.0193178	0.000999001	3.12313e-07	3.53934e-06	0.00220769
cg00358278	kgp6087401	chr16	88594506	88594556	F	263	3097	chr16	88597603	88597603	8.16195e-09	-0.0329675	0.000999001	3.71444e-06	3.63264e-05	0.00410088
cg00358456	kgp7350807	chr2	135206287	135206337	R	206	0	chr2	135206340	135206340	1.04108e-08	0.0277713	0.000999001	5.98128e-06	5.67175e-05	0.0400632
cg00358570	rs1830198	chr7	114026072	114026122	F	66	-9998	chr7	114016025	114016025	2.54136e-19	0.0487463	0.000999001	1.14918e-15	2.82393e-14	0.00529256	SNP_Probe
cg00358570	rs1830198	chr7	114026072	114026122	F	66	-9998	chr7	114016025	114016025	2.54136e-19	0.0487463	0.000999001	1.14918e-15	2.82393e-14	0.00529256	cross-reactive probe
cg00358570	rs1830198	chr7	114026072	114026122	F	66	-9998	chr7	114016025	114016025	2.54136e-19	0.0487463	0.000999001	1.14918e-15	2.82393e-14	0.00529256	SNP_Probe
cg00358936	rs11571080	chr1	204165553	204165603	R	207	33973	chr1	204131631	204131631	7.57967e-06	-0.0164671	0.000999001	0.00109575	0.00675229	0.00156765
cg00359010	rs396660	chr6	29635692	29635742	F	803	10473	chr6	29646165	29646165	5.57425e-06	0.0252847	0.002997	0.00228799	0.0129334	0.00269616
cg00359110	rs4882687	chr12	75699252	75699302	F	88	1439	chr12	75700691	75700691	1.19055e-05	0.02224	0.001998	0.000902526	0.00567836	0.00304048	cross-reactive probe
cg00359181	rs3821023	chr2	38893519	38893569	F	132	141	chr2	38893660	38893660	3.46866e-34	-0.0409017	0.000999001	9.16964e-29	4.55364e-27	0.00824158
cg00359285	kgp1842794	chr3	195599198	195599248	R	178	-26028	chr3	195625326	195625326	4.00302e-10	-0.0162832	0.000999001	2.84019e-07	3.23567e-06	0.00160157
cg00359395	rs11810496	chr1	22228152	22228203	F	166	-4002	chr1	22224102	22224102	4.89057e-11	0.0211138	0.000999001	3.50934e-08	4.46115e-07	0.00254535
cg00359635	rs4751321	chr10	132886715	132886765	F	345	10714	chr10	132897429	132897429	1.80082e-14	0.0201365	0.000999001	2.32124e-11	4.05522e-10	0.00217
cg00360107	kgp3400926	chr19	41731884	41731934	R	146	-91002	chr19	41822986	41822986	3.11908e-05	-0.00605468	0.002997	0.00342491	0.0183637	0.000520507
cg00360769	kgp1572134	chr4	101110248	101110298	F	249	-23654	chr4	101086545	101086545	6.9975e-08	0.0126176	0.000999001	1.76264e-05	0.000155123	0.00125262
cg00360798	rs6464773	chr7	140139474	140139524	R	205	-5984	chr7	140145558	140145558	9.95067e-18	0.0405878	0.000999001	2.44664e-14	5.45006e-13	0.00466678
cg00361017	kgp5375209	chr6	166073616	166073666	R	257	59412	chr6	166014255	166014255	1.03956e-05	-0.0273535	0.003996	0.00281777	0.0155017	0.00244985
cg00361176	rs7810980	chr7	75260741	75260791	R	159	5159	chr7	75255633	75255633	1.6458e-22	0.0535946	0.000999001	2.80758e-18	8.15379e-17	0.00626919
cg00361562	kgp5138761	chr2	198649721	198649772	R	47	-21844	chr2	198671665	198671665	2.76358e-06	-0.0462485	0.000999001	8.77325e-05	0.000682904	0.0046255
cg00361898	rs1883005	chr15	25488703	25488753	R	76	22755	chr15	25465999	25465999	1.59451e-06	0.0293159	0.000999001	0.000209474	0.00151542	0.00291763
cg00361992	kgp3303521	chr1	76079127	76079177	R	91	-70410	chr1	76149637	76149637	1.95268e-05	0.028945	0.001998	0.00120248	0.0073332	0.00257413
cg00362285	kgp10044998	chr1	236444212	236444262	F	191	10654	chr1	236454866	236454866	9.31339e-06	-0.0213527	0.00599401	0.00369412	0.0196138	0.0022573
cg00362322	rs2341002	chr16	88704230	88704280	F	316	131349	chr16	88835579	88835579	3.75708e-06	-0.0169879	0.001998	0.00144277	0.00861468	0.00142899
cg00362569	rs7689275	chr4	5723955	5724005	R	345	92333	chr4	5631673	5631673	1.8459e-05	0.0523116	0.011988	0.00792606	0.0376316	0.00440324
cg00364051	rs9469532	chr6	33647811	33647862	R	247	46730	chr6	33601132	33601132	9.55584e-07	-0.0301574	0.000999001	0.000396957	0.00270866	0.00279717
cg00364287	rs500930	chr12	121570702	121570753	R	178	-3195	chr12	121573997	121573997	1.33587e-07	0.0202557	0.000999001	4.58728e-05	0.000375627	0.00250907
cg00364325	rs11633371	chr15	89342141	89342191	R	228	-14591	chr15	89356832	89356832	4.41951e-09	0.0313052	0.000999001	3.24882e-06	3.20268e-05	0.00326483
cg00364339	rs951739	chr3	126439993	126440044	R	78	14383	chr3	126425661	126425661	7.1297e-06	0.0227589	0.000999001	0.000671113	0.00434907	0.00236683
cg00364357	kgp19778833	chr15	64443650	64443700	F	70	4142	chr15	64447792	64447792	9.77393e-09	-0.0100305	0.000999001	1.42788e-06	1.4812e-05	0.00120421
cg00364445	kgp8338073	chr19	15198451	15198501	F	230	-110	chr19	15198292	15198292	1.64382e-11	0.0353729	0.000999001	2.60241e-08	3.35717e-07	0.00749664
cg00364611	rs1554116	chr14	90528870	90528920	F	143	41506	chr14	90570376	90570376	1.4936e-06	-0.0169558	0.000999001	0.000413417	0.00281065	0.00159006
cg00364615	rs3809572	chr15	67424723	67424773	F	197	-67900	chr15	67356774	67356774	3.73752e-05	0.0142115	0.004995	0.00768151	0.0366445	0.00123054
cg00364644	rs9923004	chr16	88234577	88234628	R	221	-48131	chr16	88282808	88282808	1.759e-05	0.0149829	0.004995	0.00467784	0.0240303	0.00135626	cross-reactive probe
cg00364696	kgp12548435	chr7	1142433	1142483	F	194	10182	chr7	1152615	1152615	8.57157e-08	-0.0128795	0.000999001	2.48698e-05	0.000213407	0.00139531
cg00364956	kgp11303809	chr17	33777169	33777219	R	178	12488	chr17	33764732	33764732	2.45103e-06	-0.0333876	0.002997	0.000799524	0.0050941	0.00352153
cg00365470	kgp13666707	chr7	22893874	22893925	R	211	-4371	chr7	22898345	22898345	1.51269e-05	-0.003854	0.00699301	0.00316811	0.0171685	0.000451836	SNP_Probe
cg00365481	rs2910393	chr19	48362187	48362237	R	219	-18841	chr19	48381128	48381128	2.10323e-08	-0.041128	0.001998	8.44041e-05	0.000659033	0.00417527	SNP_Probe
cg00365481	rs2910393	chr19	48362187	48362237	R	219	-18841	chr19	48381128	48381128	2.10323e-08	-0.041128	0.001998	8.44041e-05	0.000659033	0.00417527	SNP_Probe
cg00365481	rs2910393	chr19	48362187	48362237	R	219	-18841	chr19	48381128	48381128	2.10323e-08	-0.041128	0.001998	8.44041e-05	0.000659033	0.00417527	gap-probe
cg00366190	rs1981818	chr19	33622892	33622943	R	194	7821	chr19	33615122	33615122	1.04447e-42	-0.0809475	0.000999001	7.7335e-32	4.37564e-30	0.00902946
cg00366252	kgp12512854	chr16	85436841	85436891	F	361	29	chr16	85436870	85436870	5.49766e-19	-0.0537987	0.000999001	1.77216e-15	4.30051e-14	0.0156665
cg00366359	rs7358419	chr11	79145492	79145542	R	245	-61583	chr11	79207175	79207175	2.81355e-05	0.0157789	0.00899101	0.00680288	0.0330792	0.00138345
cg00366412	kgp14091518	chr17	72539760	72539811	R	206	-4068	chr17	72543928	72543928	2.56619e-06	0.0333244	0.002997	0.00111986	0.00688498	0.00398188
cg00366531	kgp5614532	chr2	130970890	130970940	R	48	6516	chr2	130964425	130964425	1.42883e-06	-0.0139223	0.000999001	7.83745e-05	0.000615833	0.00158429	cross-reactive probe
cg00366603	rs3134797	chr6	32185999	32186049	R	609	0	chr6	32186050	32186050	8.41852e-161	-0.157356	0.000999001	4.13741e-133	2.09079e-130	0.227017	gap-probe
cg00366917	kgp8578072	chr18	74845104	74845155	R	427	67916	chr18	74777239	74777239	1.08372e-05	0.0279772	0.00699301	0.00477682	0.0244625	0.00245305
cg00367135	rs1109748	chr11	61722616	61722666	R	155	22	chr11	61722645	61722645	7.02448e-05	-0.00669159	0.010989	0.00968779	0.0445307	0.0020118
cg00367424	kgp6856054	chr11	1673785	1673835	R	209	13032	chr11	1660804	1660804	2.51481e-18	-0.0244017	0.000999001	4.01318e-14	8.79079e-13	0.00257529
cg00367463	rs7525308	chr1	45249849	45249899	R	91	-43569	chr1	45293518	45293518	0.000122423	0.0178082	0.00699301	0.00860568	0.0403482	0.00159983
cg00367497	kgp11705061	chr15	96875716	96875766	F	218	32103	chr15	96907819	96907819	7.18555e-05	0.00357804	0.010989	0.0101058	0.0460976	0.000328918	cross-reactive probe
cg00367649	kgp1345215	chr3	66702974	66703025	F	239	100091	chr3	66803066	66803066	1.09272e-05	0.0285982	0.001998	0.00343721	0.0184227	0.00243805	cross-reactive probe
cg00367863	rs28599680	chr16	29854122	29854172	F	62	6563	chr16	29860685	29860685	2.43724e-05	0.0116341	0.000999001	0.00118821	0.00725607	0.00131403
cg00367962	rs10189961	chr2	240508664	240508715	F	270	-2523	chr2	240506093	240506093	1.69327e-06	0.0305831	0.000999001	0.000425817	0.00288639	0.00389263
cg00368577	rs89962	chr12	52915014	52915064	R	269	-58	chr12	52915172	52915172	5.6391e-11	-0.0252006	0.000999001	5.58519e-08	6.93401e-07	0.00615497
cg00368604	kgp11578517	chr10	131126308	131126358	R	188	9120	chr10	131117239	131117239	1.38365e-05	0.0298372	0.001998	0.00255593	0.0142446	0.00322557
cg00368636	kgp7156995	chr7	64734673	64734724	F	50	-27731	chr7	64706894	64706894	0.000157909	-0.0363793	0.00599401	0.00555072	0.0278328	0.00345703
cg00368844	kgp4619067	chr20	5284529	5284579	F	214	-23081	chr20	5261399	5261399	6.96706e-05	-0.0173098	0.010989	0.00883702	0.0412481	0.00165184	cross-reactive probe
cg00369181	kgp85407	chr2	438898	438948	R	161	-10997	chr2	449995	449995	3.75593e-11	-0.0400262	0.000999001	3.82169e-08	4.83785e-07	0.00430132
cg00369194	kgp3788769	chr7	157950511	157950561	F	217	199	chr7	157950710	157950710	9.50489e-07	-0.02807	0.000999001	0.000320498	0.00223175	0.00528111
cg00369202	kgp3754684	chr6	33989844	33989894	F	284	15225	chr6	34005069	34005069	5.82021e-07	-0.012346	0.000999001	0.000187836	0.00137227	0.00128017
cg00369241	rs12801980	chr11	299587	299638	F	219	-6351	chr11	293188	293188	2.10556e-17	0.0605846	0.000999001	1.54003e-14	3.48023e-13	0.00691867	SNP_Probe
cg00369909	kgp1036570	chr22	42060908	42060958	F	87	9	chr22	42060917	42060917	1.04681e-07	0.0104585	0.000999001	1.03023e-05	9.41247e-05	0.00436112	SNP_Probe
cg00370047	kgp4145036	chr11	1481435	1481486	F	140	8768	chr11	1490204	1490204	4.15632e-05	0.0264204	0.00699301	0.0055854	0.0279808	0.0028286
cg00370123	kgp6766781	chr7	1113013	1113064	F	199	19442	chr7	1132456	1132456	1.45073e-07	-0.018549	0.000999001	5.65902e-05	0.000456075	0.00187747
cg00371627	rs3763404	chr7	77167245	77167296	R	112	1377	chr7	77165919	77165919	5.55056e-31	-0.0146693	0.000999001	8.27756e-26	3.59609e-24	0.0020292	SNP_Probe
cg00371770	rs11772541	chr7	16436901	16436951	R	213	-117247	chr7	16554248	16554248	1.15651e-06	0.0398853	0.000999001	0.000258851	0.00183758	0.00341088
cg00372886	rs2523735	chr6	30126126	30126176	R	667	3520	chr6	30122657	30122657	1.20232e-13	-0.0768076	0.000999001	7.07705e-10	1.07739e-08	0.00940488
cg00372908	rs13400085	chr2	174523019	174523069	R	147	19014	chr2	174504056	174504056	2.47926e-05	-0.00755733	0.00699301	0.00436288	0.0226253	0.000749651
cg00373120	rs4701133	chr5	179004707	179004757	R	163	7066	chr5	178997692	178997692	8.26102e-11	0.0615984	0.000999001	1.145e-07	1.37026e-06	0.00694979
cg00373245	rs6420181	chr8	145061628	145061678	F	89	19620	chr8	145081248	145081248	2.27628e-17	-0.0124894	0.000999001	5.65257e-14	1.22345e-12	0.00126355
cg00373371	kgp9119837	chr10	6275076	6275127	F	333	103	chr10	6275180	6275180	1.20987e-10	-0.0375472	0.000999001	1.05828e-07	1.27159e-06	0.00806779
cg00373422	kgp13237616	chr7	150739662	150739712	R	188	2025	chr7	150737688	150737688	3.29401e-07	-0.0262516	0.000999001	0.000105273	0.000807021	0.00344488
cg00373436	rs2292582	chr3	111721293	111721343	R	193	1465	chr3	111719879	111719879	6.50249e-11	0.0275995	0.000999001	5.26351e-08	6.55382e-07	0.00378543
cg00374263	rs11159104	chr14	75229320	75229370	R	85	-63954	chr14	75293374	75293374	1.86776e-20	-0.0387219	0.000999001	1.94774e-16	5.03976e-15	0.00349919
cg00374492	kgp9000342	chr6	42015867	42015917	F	233	-73285	chr6	41942533	41942533	5.1616e-08	0.026955	0.000999001	2.20706e-05	0.000191051	0.00240578
cg00375025	rs1488425	chr3	155860882	155860932	R	98	22033	chr3	155838900	155838900	3.21052e-32	-0.0388828	0.000999001	1.95171e-27	9.16183e-26	0.00388813
cg00375132	kgp11347775	chr10	22768320	22768370	R	100	-64481	chr10	22832901	22832901	9.138e-05	-0.0264444	0.00699301	0.00848455	0.0398668	0.00229274
cg00375235	kgp10625533	chr2	20646251	20646301	F	250	-3246	chr2	20642956	20642956	2.94478e-10	0.0381814	0.000999001	3.9825e-07	4.45133e-06	0.00472201
cg00375444	kgp10620094	chr16	923658	923708	F	261	184	chr16	923842	923842	7.82138e-09	-0.0456917	0.000999001	5.06865e-06	4.85718e-05	0.00874315
cg00375457	kgp10115031	chr11	5617223	5617273	R	382	-5341	chr11	5622664	5622664	2.0344e-05	-0.00740522	0.00599401	0.00675289	0.0328772	0.000834359
cg00375581	rs1042917	chr21	47530767	47530817	F	255	15001	chr21	47545768	47545768	7.22173e-06	0.0129791	0.002997	0.00211865	0.0120917	0.00133342
cg00376334	rs2072081	chr17	42295644	42295694	F	93	31849	chr17	42327493	42327493	6.0101e-07	0.00427174	0.000999001	4.22357e-05	0.000348041	0.000411836
cg00376357	rs7656072	chr4	10461465	10461515	F	154	-51575	chr4	10409841	10409841	3.05629e-08	-0.0166387	0.000999001	8.80476e-06	8.13166e-05	0.00153328
cg00376464	rs9456815	chr6	163273167	163273217	R	148	-59	chr6	163273326	163273326	3.23078e-08	0.0223825	0.000999001	1.23628e-05	0.000111501	0.0054441
cg00376480	kgp8482708	chr21	46892832	46892882	F	250	-33364	chr21	46859419	46859419	1.59667e-06	-0.0195095	0.002997	0.000534417	0.00354388	0.00186652
cg00376910	kgp20121	chr15	89765011	89765061	R	150	1527	chr15	89763535	89763535	1.10853e-13	-0.0196775	0.000999001	1.87321e-10	3.01258e-09	0.00268365
cg00377065	kgp10953196	chr21	45586537	45586587	R	180	-62243	chr21	45648880	45648880	2.98153e-07	-0.0398535	0.000999001	0.000108566	0.000830373	0.0036073
cg00377074	kgp1499114	chr6	134159077	134159127	R	97	-66658	chr6	134225835	134225835	7.51301e-05	-0.011721	0.00699301	0.00504374	0.0256361	0.00102819
cg00377320	kgp2144894	chr17	47988100	47988150	F	199	4953	chr17	47993053	47993053	1.65218e-05	-0.0194008	0.001998	0.00460133	0.0236882	0.00222624
cg00377344	kgp4906975	chr10	43857300	43857351	F	117	37038	chr10	43894339	43894339	2.22961e-17	0.041411	0.000999001	1.46137e-13	3.06551e-12	0.0039365
cg00377358	kgp6999233	chr20	61639227	61639277	R	227	22655	chr20	61616623	61616623	7.4179e-12	0.0237116	0.000999001	7.69959e-09	1.05294e-07	0.00236449
cg00377497	rs11996459	chr8	27167110	27167160	F	159	-7225	chr8	27159836	27159836	3.3981e-06	0.0102487	0.000999001	0.000629547	0.00410604	0.00114867
cg00377653	rs2638319	chr12	56882485	56882535	R	98	25479	chr12	56857057	56857057	7.92433e-05	0.0294201	0.00899101	0.00534052	0.0269296	0.00282167	SNP_Probe
cg00377695	kgp4573164	chr11	117667139	117667189	R	262	10416	chr11	117656774	117656774	7.85768e-09	-0.0235224	0.000999001	4.20258e-06	4.07429e-05	0.0025425
cg00377727	kgp1414028	chr14	39573919	39573969	F	122	0	chr14	39573919	39573919	1.19897e-204	-0.384157	0.000999001	5.51243e-164	4.41533e-161	0.554221	SNP_Probe
cg00377727	kgp1414028	chr14	39573919	39573969	F	122	0	chr14	39573919	39573919	1.19897e-204	-0.384157	0.000999001	5.51243e-164	4.41533e-161	0.554221	gap-probe
cg00377727	kgp1414028	chr14	39573919	39573969	F	122	0	chr14	39573919	39573919	1.19897e-204	-0.384157	0.000999001	5.51243e-164	4.41533e-161	0.554221	SNP_Probe
cg00378142	rs11596684	chr10	91172453	91172504	F	152	46071	chr10	91218525	91218525	2.73004e-06	-0.029028	0.000999001	0.000491646	0.00328677	0.00269442	cross-reactive probe
cg00378158	kgp7410746	chr22	34314255	34314305	R	204	14870	chr22	34299436	34299436	1.94785e-05	0.0365453	0.003996	0.00354775	0.0189412	0.00373188
cg00378218	kgp6850230	chr17	1546841	1546891	F	200	12806	chr17	1559647	1559647	3.63829e-06	0.00819182	0.002997	0.00101698	0.00631748	0.00086067
cg00378228	kgp8246989	chr4	10122153	10122203	F	190	12217	chr4	10134370	10134370	3.9e-05	0.00979118	0.003996	0.00632441	0.0310851	0.00100808
cg00379528	rs11615630	chr12	125350643	125350693	R	270	8824	chr12	125341870	125341870	2.08959e-05	-0.0143063	0.00699301	0.00706038	0.0341301	0.00152089
cg00380266	rs6470005	chr8	122647845	122647895	R	151	96526	chr8	122551370	122551370	1.17449e-06	-0.0145811	0.002997	0.000401943	0.00273907	0.00126692
cg00380283	rs6052725	chr20	4680347	4680397	R	351	53520	chr20	4626878	4626878	7.72765e-07	-0.0134427	0.000999001	0.000414787	0.00281901	0.00123117	SNP_Probe
cg00380780	kgp2303850	chr6	3760066	3760116	R	257	135	chr6	3759982	3759982	1.79463e-51	-0.0721907	0.000999001	1.38565e-42	1.15017e-40	0.014673
cg00381330	kgp7241314	chr20	25228575	25228625	F	90	-17699	chr20	25210827	25210827	1.29175e-05	0.00354399	0.001998	0.000946893	0.00592642	0.000360173
cg00381684	rs1150755	chr6	31913813	31913864	F	171	124736	chr6	32038550	32038550	4.53879e-05	-0.0330529	0.004995	0.00448369	0.0231587	0.00275162
cg00381697	rs4804031	chr19	47742960	47743011	F	79	5998	chr19	47748959	47748959	1.14034e-05	-0.0277758	0.002997	0.000652629	0.00424014	0.00317926
cg00381745	rs11973173	chr7	99096450	99096500	F	63	-64002	chr7	99032399	99032399	5.70329e-05	-0.0279585	0.002997	0.00193256	0.0111499	0.00249819
cg00381789	kgp6124259	chr11	424667	424717	F	177	12392	chr11	437059	437059	1.79168e-06	-0.0310416	0.001998	0.000393922	0.00268978	0.00328469
cg00382227	rs449401	chr16	334507	334557	R	179	-2410	chr16	337017	337017	3.24689e-09	-0.0163561	0.000999001	2.69371e-06	2.68735e-05	0.00210005	SNP_Probe
cg00382740	rs7556491	chr1	237168688	237168738	F	249	20840	chr1	237189528	237189528	2.62693e-08	0.0421369	0.000999001	1.30357e-05	0.000117235	0.00423661	SNP_Probe
cg00382919	rs2870812	chr12	68659823	68659873	F	200	59393	chr12	68719216	68719216	5.11003e-06	-0.0252851	0.000999001	0.000807238	0.00513776	0.00228851
cg00382930	kgp8316490	chr16	87100179	87100230	R	373	-138259	chr16	87238538	87238538	6.04694e-06	0.0237572	0.004995	0.00267052	0.0147939	0.00197735
cg00383020	kgp771059	chr1	23002491	23002541	R	231	27583	chr1	22974959	22974959	5.0262e-06	-0.0152171	0.001998	0.00146923	0.00875513	0.00147519
cg00383136	rs9378213	chr6	32410197	32410247	R	789	-38101	chr6	32448398	32448398	3.89973e-10	-0.0200171	0.000999001	9.55167e-07	1.0151e-05	0.00189769
cg00383167	kgp5063488	chr18	77616694	77616744	F	180	-5720	chr18	77610925	77610925	1.684e-09	0.0284434	0.000999001	1.66973e-06	1.71572e-05	0.00328741
cg00383735	kgp11491487	chr1	157050804	157050855	R	139	67764	chr1	156983091	156983091	0.000100788	0.0325127	0.010989	0.0109937	0.0494249	0.00277834	SNP_Probe
cg00383909	kgp11073356	chr3	49044677	49044727	R	49	129407	chr3	48915321	48915321	4.75076e-08	0.0129031	0.000999001	2.21806e-06	2.23871e-05	0.00109618
cg00385164	kgp1992436	chr4	110224087	110224137	F	92	90321	chr4	110314408	110314408	3.19945e-08	-0.0119467	0.000999001	4.71397e-06	4.53724e-05	0.00104688	SNP_Probe
cg00385194	kgp4120369	chr11	57957052	57957102	R	126	35729	chr11	57921374	57921374	5.10528e-09	0.0432352	0.000999001	2.28615e-06	2.30319e-05	0.00412392
cg00386007	rs2663056	chr10	50143337	50143387	F	143	-17316	chr10	50125972	50125972	1.40917e-05	0.0234658	0.002997	0.00191353	0.011054	0.00237783
cg00386035	rs9356386	chr6	166238706	166238756	F	263	-75023	chr6	166163634	166163634	3.54333e-05	-0.016483	0.011988	0.00772915	0.0368374	0.00141425
cg00386101	kgp9621574	chr2	11621399	11621449	F	188	6527	chr2	11627926	11627926	2.9134e-05	0.016346	0.003996	0.00507022	0.0257533	0.00181296
cg00386460	rs9276827	chr6	32803058	32803108	F	1138	27846	chr6	32830904	32830904	4.37535e-19	0.0470615	0.000999001	1.86469e-13	3.88182e-12	0.00459831
cg00387090	rs586688	chr1	201615401	201615451	F	206	15554	chr1	201630955	201630955	5.14306e-07	0.0161845	0.001998	0.000200745	0.00145767	0.00167432
cg00387115	rs1874894	chr12	115889548	115889598	R	255	3293	chr12	115886306	115886306	2.22195e-24	-0.0113766	0.000999001	4.16519e-19	1.27391e-17	0.00140449
cg00387357	kgp1887424	chr4	3483999	3484049	R	180	-55371	chr4	3539470	3539470	9.68988e-09	0.0393028	0.000999001	6.7905e-06	6.37845e-05	0.00359832
cg00387524	kgp9577622	chr10	11861819	11861869	F	245	131	chr10	11861950	11861950	1.29584e-21	-0.0562605	0.000999001	1.42044e-17	3.95736e-16	0.0115044
cg00387551	kgp11181866	chr1	3011254	3011304	R	252	0	chr1	3011329	3011329	8.78667e-06	0.0145506	0.003996	0.00324659	0.0175351	0.020624	SNP_Probe
cg00387771	kgp11983318	chr10	96305067	96305117	R	56	89878	chr10	96215240	96215240	0.00054257	0.00739075	0.018981	0.010714	0.048372	0.000616614
cg00387872	rs3923	chr6	25731330	25731380	F	158	51985	chr6	25783315	25783315	1.72444e-06	-0.0272579	0.000999001	0.000327074	0.00227297	0.00250452	SNP_Probe
cg00388197	kgp6339183	chr14	50558860	50558910	R	200	-8333	chr14	50567293	50567293	3.25283e-19	0.0620658	0.000999001	1.62294e-15	3.9502e-14	0.00687465
cg00388660	kgp3571068	chr10	47659038	47659088	R	144	-4441	chr10	47663579	47663579	6.79099e-05	0.0105028	0.00999001	0.00843101	0.0396576	0.00120088	SNP_Probe
cg00388838	rs4970777	chr1	110284963	110285013	F	167	-1129	chr1	110283785	110283785	3.42237e-06	-0.0127562	0.000999001	0.000693319	0.00448083	0.00180619
cg00389446	kgp11346576	chr4	17516739	17516789	F	215	30804	chr4	17547543	17547543	6.93072e-05	-0.022821	0.00599401	0.0106757	0.0482282	0.00210154
cg00389463	rs281437	chr19	10397570	10397621	R	126	383	chr19	10397238	10397238	9.78402e-07	0.0210445	0.000999001	0.000203918	0.0014787	0.00352974
cg00389619	kgp8414204	chr4	183756254	183756304	F	290	5430	chr4	183761684	183761684	3.00658e-05	0.0449915	0.00599401	0.00751702	0.0359874	0.00504326
cg00390191	rs10947038	chr6	29908976	29909026	F	913	16158	chr6	29925134	29925134	1.46214e-25	-0.102087	0.000999001	1.20455e-18	3.57858e-17	0.010535	cross-reactive probe
cg00390191	rs10947038	chr6	29908976	29909026	F	913	16158	chr6	29925134	29925134	1.46214e-25	-0.102087	0.000999001	1.20455e-18	3.57858e-17	0.010535	SNP_Probe
cg00390259	rs9519874	chr13	106650270	106650320	F	270	84	chr13	106650354	106650354	3.92374e-58	0.141893	0.000999001	6.19617e-46	5.73441e-44	0.0318549
cg00391031	rs4747042	chr10	72237423	72237473	R	237	-26167	chr10	72263690	72263690	1.61663e-08	-0.0128581	0.000999001	7.57781e-06	7.06893e-05	0.00126394
cg00391247	rs12231929	chr12	31377974	31378024	R	127	1817	chr12	31376208	31376208	6.89367e-16	0.0205289	0.000999001	1.45314e-12	2.81215e-11	0.00273498
cg00391320	kgp4997733	chr12	112127825	112127875	F	22	53349	chr12	112181174	112181174	0.000324187	-0.0208604	0.004995	0.00326746	0.0176309	0.00188271
cg00391352	rs3889348	chr7	5335343	5335393	F	169	3132	chr7	5338475	5338475	5.49532e-11	-0.0291345	0.000999001	5.33151e-08	6.6341e-07	0.00361916	cross-reactive probe
cg00391668	rs12089560	chr1	1404023	1404073	R	80	47524	chr1	1356550	1356550	1.93618e-05	-0.012879	0.000999001	0.000815146	0.00518326	0.00118973
cg00391884	rs11594819	chr10	95294	95344	F	37	66808	chr10	162102	162102	0.000224331	-0.0122955	0.00799201	0.00710462	0.0343126	0.00106877	cross-reactive probe
cg00392196	kgp9105524	chr19	1542847	1542897	R	152	2392	chr19	1540506	1540506	9.06927e-18	-0.0345128	0.000999001	1.22843e-14	2.7993e-13	0.00443568
cg00392396	kgp10557634	chr15	29409582	29409632	R	158	-31335	chr15	29441017	29441017	3.0621e-05	0.0232651	0.001998	0.00323308	0.0174711	0.00220802
cg00393050	kgp9258161	chr3	14435541	14435591	F	309	-2969	chr3	14432523	14432523	1.02838e-26	0.0433838	0.000999001	3.26278e-22	1.19271e-20	0.00542524
cg00393247	rs12076840	chr1	36234276	36234326	F	19	22063	chr1	36256339	36256339	3.01817e-08	0.0385797	0.000999001	6.63756e-07	7.20787e-06	0.00385727
cg00393340	kgp11340174	chr2	241388772	241388822	F	216	42	chr2	241388814	241388814	4.24702e-11	-0.029499	0.000999001	4.85356e-08	6.07017e-07	0.00779532
cg00393487	rs6798276	chr3	186916546	186916596	F	220	-13689	chr3	186902808	186902808	1.35665e-22	-0.126096	0.000999001	1.39244e-17	3.88234e-16	0.0132391	gap-probe
cg00393487	rs6798276	chr3	186916546	186916596	F	220	-13689	chr3	186902808	186902808	1.35665e-22	-0.126096	0.000999001	1.39244e-17	3.88234e-16	0.0132391	SNP_Probe
cg00393546	kgp6776222	chr10	461918	461969	F	102	117950	chr10	579869	579869	2.10451e-20	-0.0803076	0.000999001	9.39027e-16	2.32181e-14	0.00687681
cg00393825	kgp7527153	chr20	42137061	42137111	F	149	-30370	chr20	42106642	42106642	2.32303e-05	-0.0209002	0.003996	0.00310086	0.0168512	0.00199084
cg00394101	rs10841845	chr12	8690666	8690716	F	126	-4184	chr12	8686433	8686433	5.05574e-12	-0.0390253	0.000999001	2.21706e-09	3.20862e-08	0.00467957
cg00394316	kgp197082	chr7	22539822	22539872	F	167	-148104	chr7	22391669	22391669	3.93308e-05	0.00675668	0.00799201	0.00760476	0.0363351	0.000546896
cg00394712	rs17352281	chr1	145589534	145589584	F	76	-30661	chr1	145558824	145558824	4.60507e-07	0.00733703	0.000999001	7.65173e-05	0.000602305	0.000709781
cg00395210	rs2408955	chr12	48592415	48592465	R	112	93335	chr12	48499131	48499131	1.80682e-05	-0.038807	0.002997	0.00121454	0.00739835	0.00336595
cg00395697	rs11110259	chr12	100536720	100536770	R	67	-8849	chr12	100545669	100545669	2.56468e-18	-0.00886842	0.000999001	5.15096e-15	1.20779e-13	0.000975808
cg00395894	kgp11764650	chr19	17881640	17881690	F	208	-892	chr19	17880699	17880699	2.79822e-12	-0.0387252	0.000999001	1.17641e-09	1.75236e-08	0.00569848
cg00396604	kgp1957966	chr2	241065417	241065467	R	266	-11951	chr2	241077468	241077468	2.77634e-07	0.0222	0.000999001	6.87196e-05	0.000545411	0.00236325	SNP_Probe
cg00396865	kgp9482332	chr9	139620547	139620597	R	145	331	chr9	139620267	139620267	1.34717e-33	-0.0443847	0.000999001	6.24284e-28	2.99595e-26	0.00764181
cg00396894	kgp10918766	chr2	27362370	27362420	R	90	71360	chr2	27291061	27291061	6.13996e-05	-0.0252956	0.002997	0.00306334	0.0166762	0.00222574
cg00397113	kgp5735551	chr2	201039404	201039455	F	87	107371	chr2	201146776	201146776	2.31648e-06	0.0726359	0.000999001	0.000197742	0.0014377	0.00626131	cross-reactive probe
cg00397113	kgp5735551	chr2	201039404	201039455	F	87	107371	chr2	201146776	201146776	2.31648e-06	0.0726359	0.000999001	0.000197742	0.0014377	0.00626131	SNP_Probe
cg00397127	kgp11085328	chr19	8675644	8675694	R	151	122065	chr19	8553630	8553630	7.14723e-06	0.0321548	0.003996	0.00212138	0.0121045	0.00271215	SNP_Probe
cg00397179	rs10850364	chr12	115130140	115130190	F	240	-775	chr12	115129316	115129316	5.08796e-14	0.0204682	0.000999001	1.34326e-10	2.1918e-09	0.00307541
cg00397274	kgp9450864	chr2	240240189	240240239	F	213	16	chr2	240240205	240240205	3.25498e-11	-0.0178186	0.000999001	4.51636e-08	5.66756e-07	0.00616481
cg00397422	rs10512472	chr17	33884999	33885049	R	147	246	chr17	33884804	33884804	2.90108e-11	-0.0350395	0.000999001	2.77482e-08	3.56765e-07	0.0063553
cg00397545	kgp7168922	chr19	45417526	45417576	F	141	5320	chr19	45422846	45422846	2.78333e-07	0.0209903	0.000999001	4.12232e-05	0.000340305	0.0024457	cross-reactive probe
cg00397859	kgp1822770	chr20	13768987	13769037	F	113	75	chr20	13769062	13769062	0.000108115	0.00704223	0.00799201	0.00846505	0.0397911	0.0015567
cg00398048	kgp4930146	chr4	178364342	178364392	F	237	461	chr4	178364803	178364803	1.23676e-43	0.0540165	0.000999001	1.88125e-36	1.26647e-34	0.00880073
cg00398420	kgp12216113	chr16	56681817	56681867	R	247	-3387	chr16	56685304	56685304	5.99727e-27	0.0869681	0.000999001	5.49105e-22	1.98583e-20	0.0106994
cg00398500	kgp10699472	chr4	10041726	10041776	R	218	-9846	chr4	10051672	10051672	5.05169e-05	-0.0103824	0.00899101	0.00733095	0.0352352	0.00108935
cg00398816	rs7910805	chr10	43598772	43598822	F	141	64488	chr10	43663260	43663260	0.000109314	0.0160264	0.00599401	0.010621	0.0480244	0.00137768
cg00399059	kgp2542862	chr8	143859724	143859774	R	199	15125	chr8	143844650	143844650	6.03256e-11	0.034384	0.000999001	3.75794e-08	4.76022e-07	0.00357265
cg00399107	rs4843792	chr16	88072217	88072267	R	180	-43813	chr16	88116130	88116130	1.24651e-05	0.0138092	0.004995	0.00273398	0.0151026	0.00127255	cross-reactive probe
cg00399295	rs1057452	chr16	29813630	29813680	F	70	20084	chr16	29833714	29833714	9.08436e-09	0.019015	0.000999001	6.16987e-07	6.72698e-06	0.00191919
cg00399390	kgp675273	chr11	47789636	47789686	F	47	-68275	chr11	47721312	47721312	1.51079e-05	0.0113289	0.000999001	0.000411612	0.00279937	0.0010149
cg00399591	kgp8217243	chr16	18802158	18802209	F	40	48670	chr16	18850829	18850829	0.000418146	0.00837541	0.010989	0.0094379	0.0435854	0.000742191
cg00399895	rs2899313	chr22	39472127	39472177	R	194	-9796	chr22	39482023	39482023	4.7322e-41	0.158369	0.000999001	3.07989e-35	1.98869e-33	0.0172329	SNP_Probe
cg00399895	rs2899313	chr22	39472127	39472177	R	194	-9796	chr22	39482023	39482023	4.7322e-41	0.158369	0.000999001	3.07989e-35	1.98869e-33	0.0172329	SNP_Probe
cg00400259	kgp9943138	chr16	1493809	1493860	R	180	1615	chr16	1492245	1492245	3.09848e-14	0.0468512	0.000999001	5.69067e-11	9.59944e-10	0.00634125
cg00400654	kgp8547464	chr1	1604248	1604299	R	90	-59513	chr1	1663861	1663861	1.12003e-41	-0.0268229	0.000999001	6.48418e-36	4.28796e-34	0.00243978	cross-reactive probe
cg00400832	rs17168056	chr7	96650273	96650324	R	117	87783	chr7	96562541	96562541	4.90554e-05	0.0254952	0.00999001	0.00659362	0.032205	0.0021677
cg00401091	kgp5339901	chr20	50159486	50159537	R	241	-94210	chr20	50253796	50253796	1.05114e-05	0.00936442	0.00799201	0.00405712	0.0212592	0.000800235
cg00401101	rs33685	chr5	16509322	16509373	F	190	13	chr5	16509336	16509336	3.73575e-25	-0.0372488	0.000999001	1.84131e-21	6.47172e-20	0.0137548	SNP_Probe
cg00401463	rs2637648	chr10	133978400	133978450	R	331	-17725	chr10	133996225	133996225	3.63636e-08	0.025044	0.000999001	3.13876e-05	0.000264531	0.00255931
cg00401665	rs3807735	chr7	77740574	77740624	R	294	19	chr7	77740606	77740606	1.15468e-141	-0.328061	0.000999001	9.08128e-117	3.47446e-114	0.107755	gap-probe
cg00401665	rs3807735	chr7	77740574	77740624	R	294	19	chr7	77740606	77740606	1.15468e-141	-0.328061	0.000999001	9.08128e-117	3.47446e-114	0.107755	SNP_Probe
cg00401753	kgp12026356	chr5	405936	405986	R	160	-14690	chr5	420726	420726	3.00153e-10	0.042599	0.000999001	1.66631e-07	1.95372e-06	0.00443967
cg00401761	kgp2223122	chr2	128381877	128381927	F	125	-20	chr2	128381808	128381808	3.69289e-06	0.027706	0.000999001	0.00092123	0.00578317	0.00891148
cg00401939	rs9476543	chr6	14397330	14397380	F	166	-29714	chr6	14367567	14367567	2.01702e-11	0.0360683	0.000999001	1.07092e-08	1.44066e-07	0.00350197
cg00402417	rs1347190	chr13	100649423	100649473	F	202	-1275	chr13	100648099	100648099	3.41099e-07	-0.0246963	0.000999001	6.11847e-05	0.000490068	0.00345124
cg00402737	rs558702	chr6	31964274	31964324	F	187	-93899	chr6	31870326	31870326	8.90257e-06	0.0264769	0.001998	0.00131016	0.00791306	0.0022941	cross-reactive probe
cg00402873	kgp20741156	chr4	1333031	1333082	F	118	-61209	chr4	1271774	1271774	4.502e-07	-0.0146782	0.000999001	0.000174656	0.00128389	0.00133	SNP_Probe
cg00403478	kgp1687206	chr6	33040719	33040769	R	892	-7867	chr6	33048686	33048686	2.85954e-13	-0.0311275	0.000999001	2.70026e-09	3.87447e-08	0.00346991
cg00403498	rs3096697	chr6	32119873	32119923	R	390	-14537	chr6	32134510	32134510	3.1109e-05	-0.0242823	0.001998	0.0050094	0.0254834	0.00246891
cg00403616	rs4735895	chr8	591638	591689	R	301	-8991	chr8	600729	600729	9.46865e-08	-0.0117522	0.000999001	9.91332e-05	0.000763945	0.00128987
cg00403716	rs12197891	chr6	167789441	167789491	F	196	-33296	chr6	167756096	167756096	4.33325e-07	-0.024645	0.001998	0.000142338	0.00106419	0.00236418	SNP_Probe
cg00403716	rs12197891	chr6	167789441	167789491	F	196	-33296	chr6	167756096	167756096	4.33325e-07	-0.024645	0.001998	0.000142338	0.00106419	0.00236418	SNP_Probe
cg00403955	rs1345442	chr16	11680241	11680291	F	243	-662	chr16	11679530	11679530	6.49797e-10	-0.011535	0.001998	5.66837e-07	6.20808e-06	0.00177507
cg00404025	rs6537571	chr10	49892691	49892741	R	227	5929	chr10	49886813	49886813	1.2301e-10	-0.023413	0.000999001	2.46198e-07	2.8275e-06	0.00269487
cg00404053	rs2175254	chr1	178313606	178313656	R	38	-5399	chr1	178319105	178319105	6.03166e-26	0.0490848	0.000999001	1.14829e-21	4.08595e-20	0.00571129	SNP_Probe
cg00404280	rs896945	chr8	144631886	144631937	F	195	-47058	chr8	144584780	144584780	8.22116e-52	0.0950011	0.000999001	1.52809e-44	1.34824e-42	0.00882977
cg00404394	kgp15691916	chr1	27960100	27960150	R	63	140	chr1	27960011	27960011	5.06035e-08	-0.0217058	0.000999001	8.17915e-06	7.59049e-05	0.00437952
cg00404641	rs7623918	chr3	131080516	131080566	F	88	-1862	chr3	131078605	131078605	5.14034e-54	0.0583392	0.000999001	2.47532e-47	2.39485e-45	0.00774708
cg00404788	rs7868291	chr9	72132173	72132223	F	118	130308	chr9	72262481	72262481	4.16547e-09	0.0343054	0.000999001	2.80542e-06	2.79241e-05	0.00291267
cg00405069	kgp15807059	chr1	52455340	52455390	R	62	-27909	chr1	52483349	52483349	3.41109e-05	-0.0237881	0.002997	0.00131366	0.00793115	0.00230536
cg00405152	kgp197994	chr19	47217187	47217238	R	156	-47400	chr19	47264687	47264687	1.59488e-09	0.0567191	0.000999001	1.52469e-06	1.57511e-05	0.00526807
cg00405232	rs2235970	chr1	94311752	94311802	R	130	-33285	chr1	94345137	94345137	3.67003e-05	-0.00506923	0.002997	0.00263251	0.0146086	0.000479709
cg00405596	rs4272426	chr8	11794950	11795000	F	187	-30969	chr8	11763932	11763932	1.03677e-24	-0.0382773	0.000999001	2.29616e-19	7.13206e-18	0.00370158	SNP_Probe
cg00405596	rs4272426	chr8	11794950	11795000	F	187	-30969	chr8	11763932	11763932	1.03677e-24	-0.0382773	0.000999001	2.29616e-19	7.13206e-18	0.00370158	cross-reactive probe
cg00405699	rs1428439	chr5	100239919	100239969	F	67	-1069	chr5	100238801	100238801	6.34223e-36	-0.0632707	0.000999001	3.41208e-31	1.8813e-29	0.00906932
cg00406010	kgp9686988	chr8	2178551	2178601	F	310	-2791	chr8	2175711	2175711	1.76323e-06	0.042964	0.004995	0.002464	0.013798	0.00533987	SNP_Probe
[truncated: 63,536 more rows]
