# Supplementary material for: Genetic variants influence on the placenta regulatory landscape
Source: PLoS Genet. 2018 Nov 19;14(11):e1007785. doi: 10.1371/journal.pgen.1007785 (PMC6277118; doi:10.1371/journal.pgen.1007785)
Supplement: S14 Table — This table relates the significant outcome of the gene set enrichment analysis using GOseq and KEGG database for eQTL and mQTL associations. (XLSX) [file pgen.1007785.s026.xlsx]

## Sheet: T14_Pathways_Goseq_KEGG
Pathways enrichment analysis using Goseq package
eQTL
Pathway ID	P.value	# overlaping genes	# genes in pathway	Pathway name	Gene names
4940	0.000111625	7	61	Type I diabetes mellitus	FAS	ICA1	HLA-C	HLA-DQA1	HLA-DQB1	HLA-DRB1	HLA-DRB5
5330	0.00025329	6	49	Allograft rejection	FAS	HLA-C	HLA-DQA1	HLA-DQB1	HLA-DRB1	HLA-DRB5
5323	0.000278269	10	145	Rheumatoid arthritis	ATP6V0E2	HLA-DQA1	HLA-DQB1	HLA-DRB1	HLA-DRB5	CCL5	ATP6V1F	TCIRG1	ATP6V0A2	ATP6V1D
5332	0.000580098	6	57	Graft-versus-host disease	FAS	HLA-C	HLA-DQA1	HLA-DQB1	HLA-DRB1	HLA-DRB5
4966	0.000600045	5	39	Collecting duct acid secretion	ATP6V0E2	ATP6V1F	TCIRG1	ATP6V0A2	ATP6V1D
5320	0.00168999	6	70	Autoimmune thyroid disease	FAS	HLA-C	HLA-DQA1	HLA-DQB1	HLA-DRB1	HLA-DRB5
4145	0.00215108	12	258	Phagosome	ATP6V0E2	CLEC4M	HLA-C	HLA-DQA1	HLA-DQB1	HLA-DRB1	HLA-DRB5	ATP6V1F	TCIRG1	TLR6	ATP6V0A2	ATP6V1D
5310	0.00295182	4	33	Asthma	HLA-DQA1	HLA-DQB1	HLA-DRB1	HLA-DRB5
190	0.00354854	9	168	Oxidative phosphorylation	ATP6V0E2	ATP12A	NDUFA6	NDUFS4	ATP6V1F	COX7A2L	TCIRG1	ATP6V0A2	ATP6V1D
5120	0.00416078	7	115	Epithelial cell signaling in Helicobacter pylori infection	ATP6V0E2	PAK1	CCL5	ATP6V1F	TCIRG1	ATP6V0A2	ATP6V1D
4672	0.00494516	5	61	Intestinal immune network for IgA production	HLA-DQA1	HLA-DQB1	HLA-DRB1	HLA-DRB5	LTBR
630	0.012612	3	27	Glyoxylate and dicarboxylate metabolism	MUT	HYI	GRHPR	MCEE
640	0.0127346	4	52	Propanoate metabolism	MUT	LDHC	HIBCH	MCEE
100	0.013106	3	28	Steroid biosynthesis	LSS	SC5DL	FDFT1
565	0.0139548	4	53	Ether lipid metabolism	PLA2G2A	PPAP2C	LPCAT2	CHPT1
5416	0.0239756	6	135	Viral myocarditis	MYH14	HLA-C	HLA-DQA1	HLA-DQB1	HLA-DRB1	HLA-DRB5
564	0.0261198	6	130	Glycerophospholipid metabolism	PLA2G2A	PCYT2	PPAP2C	LPCAT3	LPCAT2	CHPT1
5110	0.0266848	5	96	Vibrio cholerae infection	ATP6V0E2	ATP6V1F	TCIRG1	ATP6V0A2	ATP6V1D
4962	0.0376267	4	74	Vasopressin-regulated water reabsorption	AQP3	NSF	DCTN5	CREB3L2
3440	0.0403601	3	43	Homologous recombination	RAD51C	XRCC2	MRE11A
mQTL
Pathway ID	P.value	# overlaping genes	# genes in pathway	Pathway name	Gene names
4060	0.000983468	43	399	Cytokine-cytokine receptor interaction	TPO	CCR5	IL6	CXCL12	TNFRSF1A	TNFRSF1B	TGFBR1	FLT1	CXCR2	TNFRSF17	TNFSF8	CD70	IL12RB2	ACVR2A	BMP7	EGF	IL7R	KDR	LIF	TNFRSF11B	PF4	CCL2	CCL5	CCL11	TGFB2	CXCR4	TNFSF12	IL18RAP	CCR8	MPL	IFNGR2	IL12RB1	INHBC	PDGFRA	IL26	TNFRSF19	CXCR7	IL21R	PLEKHO2	CCR6	IL20RB	TNFRSF8	IL15
4740	0.00122115	35	402	Olfactory transduction	OR4E2	OR52N1	OR52N5	OR2T11	OR14A16	OR4S2	OR4P4	OR10AD1	OR52M1	OR10Q1	OR2AG1	OR2AG2	OR2D3	OR4C11	OR14I1	OR56B1	OR6K6	OR7G1	OR8K3	OR6F1	OR5H6	OR13G1	OR6C74	OR11G2	CALM1	OR6A2	OR2D2	OR1C1	OR2T1	OR6C3	OR5P2	CAMK2D	OR2L13	OR2C3	OR2V2
4975	0.00260299	12	63	Fat digestion and absorption	FABP2	CD36	PLA2G4E	PLA2G2C	CEL	PPAP2C	PPAP2B	PNLIPRP2	SCARB1	PNLIPRP1	AGPAT2	PLA2G4A
4672	0.0052688	13	59	Intestinal immune network for IgA production	IL6	CXCL12	TNFRSF17	HLA-DOB	HLA-DPB1	HLA-DQA1	HLA-DQB1	HLA-DRB5	CXCR4	HLA-DRA	HLA-DQA2	HLA-DPA1	IL15
5145	0.0056519	29	213	Toxoplasmosis	CIITA	CCR5	TNFRSF1A	PLA2G4E	PLA2G2C	LAMA3	BIRC3	CASP9	HLA-DOB	HLA-DPB1	HLA-DQA1	HLA-DQB1	HLA-DRB5	ITGB1	JAK1	LAMB1	MAP2K6	MAP3K7	TGFB2	IFNGR2	LAMA1	PPIF	IRAK4	HLA-DRA	HLA-DQA2	PLA2G4A	HLA-DPA1	MAPK10	PIK3R1
5332	0.00885289	14	53	Graft-versus-host disease	IL6	HLA-F	HLA-A	HLA-C	HLA-DOB	HLA-DPB1	HLA-DQA1	HLA-DQB1	HLA-DRB5	HLA-G	HLA-E	HLA-DRA	HLA-DQA2	HLA-DPA1
561	0.0112762	13	79	Glycerolipid metabolism	LCLAT1	PNLIPRP3	DGKG	DGKQ	CEL	PPAP2C	PPAP2B	PNLIPRP2	PNLIPRP1	AGPAT2	DAK	AGPAT3	GPAM
5320	0.0115772	14	60	Autoimmune thyroid disease	TPO	HLA-F	HLA-A	HLA-C	HLA-DOB	HLA-DPB1	HLA-DQA1	HLA-DQB1	HLA-DRB5	HLA-G	HLA-E	HLA-DRA	HLA-DQA2	HLA-DPA1
4512	0.0141349	23	151	ECM-receptor interaction	COL5A1	COMP	GP1BA	ITGA2B	VWF	CD36	SDC1	LAMA3	COL11A2	COL4A1	COL4A2	COL6A1	ITGA2	ITGB1	LAMB1	THBS2	THBS4	ITGA8	GP5	HSPG2	LAMA1	SV2C	COL6A3
5310	0.0142836	9	31	Asthma	HLA-DOB	HLA-DPB1	HLA-DQA1	HLA-DQB1	HLA-DRB5	CCL11	HLA-DRA	HLA-DQA2	HLA-DPA1
5330	0.0154531	13	47	Allograft rejection	HLA-F	HLA-A	HLA-C	HLA-DOB	HLA-DPB1	HLA-DQA1	HLA-DQB1	HLA-DRB5	HLA-G	HLA-E	HLA-DRA	HLA-DQA2	HLA-DPA1
4640	0.0192055	17	151	Hematopoietic cell lineage	CD3G	GP1BA	ITGA2B	TPO	CD14	IL6	CD36	CD1A	CD1D	CD9	CD34	HLA-DRB5	IL7R	ITGA2	GP5	MME	HLA-DRA
5416	0.0264715	21	129	Viral myocarditis	HLA-F	CASP9	HLA-A	HLA-C	HLA-DOB	HLA-DPB1	HLA-DQA1	HLA-DQB1	HLA-DRB5	HLA-G	MYH3	MYH13	RAC3	HLA-E	MYH15	MYH2	HLA-DRA	HLA-DQA2	HLA-DPA1	CCND1	SGCD
982	0.0291856	11	104	Drug metabolism - cytochrome P450	ALDH1A3	CYP2B6	GSTA2	GSTM5	UGT2B10	ADH6	MGST3	UGT1A8	UGT2A3	GSTM1	GSTM3
4530	0.0319055	28	222	Tight junction	MAGI1	PRKCZ	CTNNB1	ACTN1	MAGI3	CLDN4	MYH3	MYL5	PPP2R2A	PRKCA	MYH13	PPP2R2B	SRC	PRKCH	CLDN17	MAGI2	MYLPF	MYH15	MYH2	PPP2R2D	PARD3	MPP5	PARD6G	JAM3	ZAK	HRAS	INADL	CLDN23
980	0.0319732	11	100	Metabolism of xenobiotics by cytochrome P450	ALDH1A3	CYP2B6	GSTA2	GSTM5	UGT2B10	ADH6	MGST3	UGT1A8	UGT2A3	GSTM1	GSTM3
4320	0.0328816	9	40	Dorso-ventral axis formation	NOTCH3	PIWIL3	CPEB1	ETS1	PIWIL1	ETS2	PIWIL2	FMN2	SPIRE2
4350	0.0346697	19	136	TGF-beta signaling pathway	COMP	TGFBR1	SMAD6	SMAD3	ACVR2A	BMP6	BMP7	ID2	TGFB2	THBS2	THBS4	ROCK2	INHBC	SMAD9	NODAL	SMURF1	BMP5	PITX2	LTBP1
4145	0.0357445	32	251	Phagosome	COMP	TAP2	CD14	TAP1	NCF4	CD36	PLA2R1	HLA-F	ATP6V1C1	HLA-A	HLA-C	HLA-DOB	HLA-DPB1	HLA-DQA1	HLA-DQB1	HLA-DRB5	HLA-G	ITGA2	ITGB1	PIK3C3	THBS2	THBS4	SCARB1	HLA-E	MARCO	STX18	HLA-DRA	HLA-DQA2	HLA-DPA1	TUBB8	COLEC11	ATP6V1H
5140	0.0397405	15	112	Leishmaniasis	NCF4	HLA-DOB	HLA-DPB1	HLA-DQA1	HLA-DQB1	HLA-DRB5	ITGB1	JAK1	MAP3K7	TGFB2	IFNGR2	IRAK4	HLA-DRA	HLA-DQA2	HLA-DPA1
514	0.0461792	9	79	Other types of O-glycan biosynthesis	UGT2B10	GXYLT1	ST6GAL2	FUT9	POMGNT1	UGT1A8	GLT25D1	UGT2A3	MGAT5B
4940	0.0464878	15	59	Type I diabetes mellitus	HLA-F	HLA-A	HLA-C	HLA-DOB	HLA-DPB1	HLA-DQA1	HLA-DQB1	HLA-DRB5	HLA-G	PTPRN2	ICA1	HLA-E	HLA-DRA	HLA-DQA2	HLA-DPA1
