# Supplementary material for: Genetic variants influence on the placenta regulatory landscape
Source: PLoS Genet. 2018 Nov 19;14(11):e1007785. doi: 10.1371/journal.pgen.1007785 (PMC6277118; doi:10.1371/journal.pgen.1007785)
Supplement: S15 Table — (XLSX) [file pgen.1007785.s027.xlsx]

## Sheet: T15_overlap_eGenes_mGenes
					KEGG pathway analysis for overlapping genes
Overlap between eGenes and mGenes					Pathway ID	P.value	# overlaping genes	# genes in pathway	Pathway name	Gene names
ALG1L					4940	3.04468e-05	5	59	Type I diabetes mellitus	ICA1	HLA-C	HLA-DQA1	HLA-DQB1	HLA-DRB5
ANO3					5330	0.000159799	4	47	Allograft rejection	HLA-C	HLA-DQA1	HLA-DQB1	HLA-DRB5
APBA2					5332	0.000176523	4	53	Graft-versus-host disease	HLA-C	HLA-DQA1	HLA-DQB1	HLA-DRB5
ARHGEF19					5320	0.000185943	4	60	Autoimmune thyroid disease	HLA-C	HLA-DQA1	HLA-DQB1	HLA-DRB5
ARMC9					5310	0.000544099	3	31	Asthma	HLA-DQA1	HLA-DQB1	HLA-DRB5
ARSI					5323	0.000974787	4	143	Rheumatoid arthritis	HLA-DQA1	HLA-DQB1	HLA-DRB5	CCL5
ATG10					4612	0.00118591	4	111	Antigen processing and presentation	HLA-C	HLA-DQA1	HLA-DQB1	HLA-DRB5
ATP12A					4672	0.00168805	3	59	Intestinal immune network for IgA production	HLA-DQA1	HLA-DQB1	HLA-DRB5
BAIAP2L1					5416	0.00189284	4	129	Viral myocarditis	HLA-C	HLA-DQA1	HLA-DQB1	HLA-DRB5
BAK1					5150	0.00228729	3	85	Staphylococcus aureus infection	HLA-DQA1	HLA-DQB1	HLA-DRB5
C11orf41					5140	0.00544703	3	112	Leishmaniasis	HLA-DQA1	HLA-DQB1	HLA-DRB5
C1D					3410	0.00921712	2	59	Base excision repair	XRCC1	SMUG1
C22orf34					5322	0.0107992	3	160	Systemic lupus erythematosus	HLA-DQA1	HLA-DQB1	HLA-DRB5
C3orf15					4145	0.0120571	4	251	Phagosome	HLA-C	HLA-DQA1	HLA-DQB1	HLA-DRB5
C7orf49					4514	0.0127577	4	220	Cell adhesion molecules (CAMs)	HLA-C	HLA-DQA1	HLA-DQB1	HLA-DRB5
CCDC163P					5145	0.0326689	3	213	Toxoplasmosis	HLA-DQA1	HLA-DQB1	HLA-DRB5
CCDC57
CCL5
CDC16
CEP72
CHST12
CITED4
CNDP2
CPLX1
CREB3L2
CRHBP
DDTL
DDX11
DUSP27
ELOVL7
EXOC2
EYS
FAM181B
FAM69A
FDFT1
FLJ40852
FNTB
GABRB1
GJA5
GPM6A
GTPBP5
HCG4
HDDC2
HEATR5A
HLA-C
HLA-DQA1
HLA-DQB1
HLA-DRB5
HLA-DRB6
ICA1
IFITM1
KCNJ15
LGSN
LOC253039
LOC339290
LOC441666
LRFN5
LRRC58
LRRC61
LRWD1
LY6K
MEIS3P1
MGST3
MTMR6
MXRA7
MYOM2
NBPF3
NCKAP5
NUMB
OCEL1
OR14I1
PCDHB8
PIK3C2B
PNMAL1
POMGNT1
PPAP2C
PSMD5
QSOX1
RGNEF
RGS6
RPH3AL
S100A13
SCAND3
SELK
SGSM1
SLC19A1
SLC1A7
SLC22A16
SLC25A24
SLC4A11
SMPDL3B
SMUG1
SNRNP27
SNRPE
STK32B
STON2
TBC1D20
TK2
TMEM220
TMEM64
TMEM65
TNFRSF19
TTC38
XRCC1
ZFAND2A
ZFP57
ZNF100
ZNF419
ZNF502
ZNF608
ZNF98
