# Supplementary material for: Genetic variants influence on the placenta regulatory landscape
Source: PLoS Genet. 2018 Nov 19;14(11):e1007785. doi: 10.1371/journal.pgen.1007785 (PMC6277118; doi:10.1371/journal.pgen.1007785)
Supplement: S16 Table — Information regarding placenta specific ChIP-seq tracks used to perform ChromHMM. (XLSX) [file pgen.1007785.s028.xlsx]

## Sheet: T16_ChromHMM_tracks
Informations regarding tracks used to perfrom ChromHMM
GEO number	CHIP	Gender	Age	Number of read
GSM817219	DNASE	FEMALE	85	34286866
GSM1102784	H3K27AC	FEMALE	113	21653271
GSM1102792	H3K36ME3	FEMALE	113	22191908
GSM1102795	H3K4ME1	FEMALE	113	26600392
GSM1160193	H3K27ME3	FEMALE	113	19321162
GSM1160199	H3K4ME3	FEMALE	113	19861909
GSM1160204	H3K9ME3	FEMALE	113	24015629
GSM1160206	INPUT	FEMALE	113	18296461
