# Supplementary material for: Genetic variants influence on the placenta regulatory landscape
Source: PLoS Genet. 2018 Nov 19;14(11):e1007785. doi: 10.1371/journal.pgen.1007785 (PMC6277118; doi:10.1371/journal.pgen.1007785)
Supplement: S17 Table — This list represents the outcome of the atSNP algorithm. (XLSX) [file pgen.1007785.s029.xlsx]

## Sheet: T17_TFBS_eQTL_mQTL
List of enriched transcription binding site (TFBS) with altered binding ability
eQTL - SNP centered
Genetic variants	Transcription Factor	Motif	strand	Binding score for reference allele	p.value for binding reference allele	q.value for binding reference alleles	Binding score alternative allele	p.value for binding alternative allele	q.value for binding alternative allele	score difference (reference - alternative)	pval_difference
kgp11035591	BDP1	disc3	+	13.3673	1.03e-05	0.0323	4.57143	0.000412	0.129	8.79587	0.00100537
kgp1886290	BDP1	disc3	-	13.0714	1.81e-05	0.0323	-4.5	0.00552	0.294	8.5714	0.0162386
kgp8553282	RREB1	1	+	11.2857	1.31e-05	0.049	1.90816	0.000268	0.199	9.37754	0.0167847
rs10876394	BDP1	disc3	-	12.7449	3.06e-05	0.0323	2.9898	0.00128	0.192	9.7551	0.0256396
rs210142	EWSR1::FLI1	1	-	-2.07143	1.34e-05	0.0459	-11.5612	0.00014	0.108	-9.48977	9.34371e-05
rs2306459	TATA	disc4	+	14.8265	4.99e-06	0.0214	5.10204	0.000316	0.245	9.72446	0.000451118
mQTL - SNP centered
Genetic variants	Transcription Factor	Motif	strand	Binding score for reference allele	p.value for binding reference allele	q.value for binding reference alleles	Binding score alternative allele	p.value for binding alternative allele	q.value for binding alternative allele	score difference (reference - alternative)	pval_difference
kgp10071355	STAT	disc7	-	14.7959	3.87e-06	0.0154	6.4898	0.00042	0.14	8.3061	0
kgp10131630	NR3C1	disc6	+	11.8265	1.76e-05	0.0465	2.53061	0.00239	0.195	9.29589	0.029091
kgp1021954	RAD21	disc6	+	12.8911	9.27e-06	0.0277	0.247525	0.00727	0.217	12.6436	0.00372701
kgp1047810	REST	disc8	-	13.8485	1.82e-06	0.0355	3.89899	0.00262	0.186	9.94951	0.000432075
kgp1047810	SIN3A	disc7	+	14.5306	1.86e-06	0.0269	1.35714	0.01	0.248	13.1735	0.0336126
kgp1102472	REST	disc9	+	12.85	1.64e-05	0.0432	-4.7	0.0354	0.303	8.15	0
kgp11038786	BDP1	disc3	-	14.3878	6.84e-07	0.0198	5.36735	0.000329	0.14	9.02045	0
kgp11038786	NR3C1	disc6	-	12.6224	3.26e-06	0.017	3.45918	0.00207	0.195	9.16322	0
kgp11038786	POU2F2	disc2	-	12.4388	1e-05	0.0329	3.64286	0.00307	0.204	8.79594	0
kgp11242029	ZFX	1	+	14.0714	1.07e-05	0.0476	-2.95918	0.00706	0.37	11.1122	0.00696906
kgp1150724	BHLHE40	disc2	+	11.6346	5.11e-05	0.0477	2.88462	0.00273	0.141	8.74998	0.00313574
kgp1150724	HEY1	disc2	+	12.1346	2.4e-05	0.0431	2.64423	0.00443	0.176	9.49037	0.0037131
kgp1150724	MYC	disc9	+	12.102	1.24e-06	0.035	2.96939	0.00521	0.289	9.13261	0
kgp1150724	YY1	disc4	+	12.3495	1.73e-05	0.0472	3.49515	0.00366	0.196	8.85435	0
kgp11849080	HEY1	disc2	+	12.1731	2.26e-05	0.0431	2.72115	0.00433	0.176	9.45195	0.00302581
kgp11849080	RAD21	disc6	-	13.2772	4.91e-06	0.0249	2.27723	0.00386	0.193	11	0.00117556
kgp1192722	BDP1	disc3	+	13.449	8.69e-06	0.0419	4.33673	0.000468	0.142	9.11227	0.000441098
kgp1192722	REST	disc9	+	13.7	4.47e-06	0.0404	-0.24	0.0118	0.237	13.46	0.0265341
kgp11940669	SPI1	disc3	+	12.1939	2.58e-05	0.0489	3.2449	0.00134	0.16	8.949	0.00415199
kgp11940669	STAT	disc7	+	13.9796	9.35e-06	0.0264	4.22449	0.000722	0.14	9.75511	0
kgp12184534	SMC3	disc1	-	12.8776	1.15e-05	0.0437	3.05102	0.000832	0.285	9.82658	0.000236231
kgp12197308	HEY1	disc2	-	12.2981	1.86e-05	0.0431	3.25962	0.00372	0.173	9.03848	0.000372714
kgp12197308	RAD21	disc6	+	12.9109	8.99e-06	0.0277	3.83168	0.00268	0.192	9.07922	0
kgp12197308	RAD21	disc7	-	13.449	2.84e-06	0.0218	4.12245	0.00142	0.173	9.32655	0.000868405
kgp12307770	REST	disc8	+	13	8.82e-06	0.0361	-3.37374	0.0202	0.276	9.62626	0.00625479
kgp12455254	BCL	disc8	-	12.3558	5.06e-06	0.0344	3.19231	0.0021	0.181	9.16349	0
kgp12455254	RAD21	disc8	+	13.3061	4.63e-06	0.0279	4.68367	0.00238	0.216	8.62243	0
kgp12478826	BDP1	disc3	+	14.2143	1.17e-06	0.0225	4.45918	0.000436	0.14	9.75512	0
kgp12501465	HEY1	disc2	-	12.4519	1.44e-05	0.0424	3.24038	0.00374	0.173	9.21152	0
kgp142958	TCF12	disc5	+	12.5714	5.55e-06	0.0348	2.7551	0.00177	0.222	9.8163	0
kgp1433164	CTCF	disc9	+	12.7551	2.09e-05	0.0432	4.17347	0.00171	0.188	8.58163	0.00179426
kgp16935509	BCL	disc8	+	12.9615	7.62e-07	0.0182	3.97115	0.00199	0.181	8.99035	0
kgp16935509	BCL	disc8	-	12.2019	7.47e-06	0.0445	3.26923	0.00209	0.181	8.93267	0
kgp16935509	E2F	disc8	+	13.404	8.81e-07	0.0276	5.20202	0.00256	0.214	8.20198	0.000387091
kgp16935509	ZNF143	disc4	-	12.398	5.26e-06	0.049	0.112245	0.00918	0.282	12.2858	0.000231061
kgp176608	BHLHE40	disc2	-	11.2885	7.84e-05	0.0477	2.67308	0.00292	0.141	8.61542	0
kgp176608	BHLHE40	disc2	+	13.1346	3.19e-06	0.0311	4.38462	0.00191	0.141	8.74998	0
kgp1803381	BHLHE40	disc2	+	12.9231	5.3e-06	0.0327	3.78846	0.00215	0.141	9.13464	0
kgp2319895	HF1H3B	1	+	13.7653	8.19e-07	0.00959	4.0102	1.72e-05	0.0658	9.7551	0.00601913
kgp2450150	HEY1	disc2	-	12.7981	7.6e-06	0.0362	3.58654	0.00339	0.172	9.21156	0
kgp2450150	REST	disc9	+	13.35	8.22e-06	0.0404	-3.9	0.0296	0.293	9.45	0.000129111
kgp2450150	SIN3A	disc6	+	12.6275	9.36e-07	0.0251	3.92157	0.00273	0.212	8.70593	0.00090794
kgp2450150	STAT	disc7	+	14.8265	3.77e-06	0.0154	6.65306	0.000407	0.14	8.17344	0
kgp2450150	YY1	disc4	+	12.165	2.32e-05	0.0472	-1.69903	0.0154	0.234	10.466	0
kgp2664458	REST	disc9	+	12.99	1.38e-05	0.0432	-3.6	0.0276	0.288	9.39	0.00389932
kgp3318717	MZF1	4	+	13.697	1.86e-06	0.0451	4.47475	0.00327	0.712	9.22225	0.008636
kgp3831542	BHLHE40	disc2	-	12.2019	2.19e-05	0.0451	3.02885	0.00261	0.141	9.17305	0
kgp3831542	CTCF	disc5	+	13.0816	1.27e-05	0.0497	-3.36735	0.0171	0.289	9.71425	0
kgp388878	HF1H3B	1	-	6.08163	6.61e-06	0.0275	14.6939	5.26e-07	0.00852	-8.61227	0.00158659
kgp388878	MAZ	1	-	15.3571	8.13e-06	0.0346	5.66327	0.000537	0.216	9.69383	0.00109961
kgp388878	SP1	disc3	-	17.2551	8.21e-07	0.0134	9.15306	0.0001	0.07	8.10204	0.000137373
kgp4506698	ELF1	disc3	-	12.4904	2.35e-06	0.0412	1.32692	0.00836	0.239	11.1635	0.0128097
kgp4543011	DBP	2	+	17.19	4.29e-07	0.0296	6.86	0.000299	1	10.33	0
kgp4543011	DBP	4	+	17.8687	2.35e-07	0.0162	6.94949	0.000214	1	10.9192	0
kgp4543011	HLF	2	-	15.8911	4.29e-07	0.0296	2.79208	0.00439	1	13.099	0
kgp4543011	HLF	3	+	15.2772	6.37e-07	0.0439	4.22772	0.00201	1	11.0495	0
kgp4543011	HLF	4	+	18.0505	2.92e-07	0.0201	9.90909	6.95e-05	1	8.14141	0
kgp4543011	TEF	2	+	17.14	5.12e-07	0.0353	8.81	0.000153	1	8.33	0
kgp4582487	BDP1	disc3	+	13.8878	3.12e-06	0.03	4.85714	0.000367	0.14	9.03066	0
kgp4612877	BHLHE40	disc2	+	11.2308	8.37e-05	0.0493	2.50962	0.00309	0.142	8.72118	0.00572077
kgp4744346	HEY1	disc2	-	12.2212	2.1e-05	0.0431	0.25	0.00866	0.195	11.9712	0
kgp4744346	MYC	disc9	-	12.1633	4.13e-07	0.0233	-0.346939	0.0139	0.327	11.8164	0.0039831
kgp4986313	BHLHE40	disc2	+	11.625	5.18e-05	0.0477	2.67308	0.00292	0.141	8.95192	0
kgp4986313	CTCF	disc5	+	16.3673	5.15e-08	0.00264	0.142857	0.00618	0.233	16.2244	0
kgp4986313	CTCF	disc5	-	14.2143	2.9e-06	0.0419	-0.336735	0.00716	0.238	13.8776	0
kgp4986313	RAD21	disc7	-	15.102	2.41e-08	0.00111	5.90816	0.00124	0.173	9.19384	0.0012963
kgp498883	CTCF	disc9	+	13.1429	1.37e-05	0.0429	4.23469	0.00169	0.187	8.90821	0.00156216
kgp498883	POU2F2	disc2	+	12.0816	1.84e-05	0.0391	2.92857	0.00343	0.206	9.15303	0
kgp5481647	REST	disc8	+	12.0606	3.06e-05	0.0487	3.05051	0.00318	0.193	9.01009	0
kgp5538288	RAD21	disc6	-	12.4851	1.68e-05	0.0381	3.38614	0.00295	0.193	9.09896	0
kgp5665454	YY1	disc4	-	12.2039	2.18e-05	0.0472	-3.91262	0.0257	0.272	8.29128	0.00972017
kgp5665454	YY1	disc4	+	13.233	3e-06	0.0209	-2.16505	0.0173	0.241	11.0679	0.00972017
kgp5671321	RAD21	disc6	+	11.9307	3.43e-05	0.048	-0.267327	0.00863	0.226	11.6634	0.00124288
kgp5740011	REST	disc8	+	12.0101	3.23e-05	0.0499	2.9697	0.00324	0.193	9.0404	0
kgp5740011	SIN3A	disc7	-	14	3.75e-06	0.0269	4.69388	0.00286	0.197	9.30612	0
kgp6107386	BHLHE40	disc2	+	12.0192	2.94e-05	0.0477	3.375	0.00237	0.141	8.6442	0
kgp6485930	HF1H3B	1	-	24.4796	1.11e-08	0.000648	14.6633	5.77e-07	0.00852	9.8163	0
kgp6531091	CTCF	disc7	+	14.3317	2.84e-06	0.0369	0.772277	0.0249	0.419	13.5594	0.00452757
kgp6531091	REST	disc9	-	12.44	2.5e-05	0.0439	-3.62	0.0277	0.288	8.82	0.000798759
kgp6531091	REST	disc9	+	12.2	3.11e-05	0.0487	-2.27	0.0199	0.263	9.93	0.000798759
kgp6531091	TCF12	disc5	+	13.8878	2.27e-07	0.00711	4.13265	0.00149	0.222	9.75515	0
kgp6583213	BHLHE40	disc2	+	11.4712	6.3e-05	0.0477	3.22115	0.00247	0.141	8.25005	0.000170379
kgp6911006	REST	disc9	-	12.88	1.58e-05	0.0432	-2.59	0.0215	0.27	10.29	0.00278942
kgp72057	REST	disc9	-	13.45	7.04e-06	0.0404	-0.32	0.0121	0.239	13.13	0.00192841
kgp7458943	HDAC2	disc6	+	15.5842	2.06e-06	0.0139	6.13861	0.00073	0.244	9.44559	0.00728073
kgp7721546	STAT	disc7	-	12.1837	4.76e-05	0.0474	3.87755	0.000833	0.14	8.30615	0
kgp7735248	REST	disc9	-	12.32	2.8e-05	0.0469	0.14	0.0106	0.232	12.18	0.00193018
kgp7854092	HEY1	disc2	-	11.9615	3.09e-05	0.0456	-0.663462	0.0112	0.202	11.298	0.000238293
kgp7854092	REST	disc9	-	12.74	1.85e-05	0.0432	-4.03	0.0305	0.295	8.71	0.00030092
kgp7854092	ZFX	1	-	15	5.14e-06	0.0413	-4.69388	0.011	0.416	10.3061	0.00212729
kgp7860598	REST	disc8	-	12.3535	2.11e-05	0.0402	2.07071	0.00407	0.2	10.2828	0
kgp8176344	REST	disc9	+	12.21	3.08e-05	0.0487	-2.39	0.0205	0.266	9.82	0.00923611
kgp8497117	RAD21	disc6	-	13.8515	1.63e-06	0.0249	-4.18812	0.0232	0.307	9.66338	0
kgp8722045	REST	disc9	-	12.55	2.25e-05	0.0439	2.93	0.00467	0.194	9.62	0.0226545
kgp8788486	STAT	disc7	+	12.551	3.79e-05	0.0391	2.71429	0.00131	0.158	9.83671	0
kgp8791197	BDP1	disc3	-	13.4898	7.98e-06	0.0419	3.67347	0.000751	0.155	9.81633	0
kgp8791197	RAD21	disc6	-	11.8515	3.76e-05	0.048	2.49505	0.00364	0.193	9.35645	0.00273164
kgp8795676	MAZ	1	-	15.3571	8.13e-06	0.0346	5.60204	0.000577	0.216	9.75506	0.000111886
kgp8795676	YY1	disc5	-	12.46	9.91e-06	0.0407	3.13	0.00534	0.222	9.33	0.0108191
kgp8922947	NR3C1	disc6	-	11.9184	1.48e-05	0.0412	3.06122	0.00215	0.195	8.85718	0
kgp9263142	SP1	disc3	+	11.2653	3.72e-05	0.0473	1.45918	0.00174	0.192	9.80612	0.00345879
kgp9300476	HF1H3B	1	+	5.10204	1.06e-05	0.0326	14.8571	4.09e-07	0.00852	-9.75506	0.00397826
kgp9824792	TFAP2B	4	+	15.7857	3.16e-06	0.0415	6.03061	0.000261	0.21	9.75509	0
rs1052281	RAD21	disc6	+	13	7.81e-06	0.0277	4.27723	0.00244	0.19	8.72277	0
rs1058319	HF1H3B	1	-	14.8571	4.09e-07	0.00928	5.10204	1.06e-05	0.0568	9.75506	0.000852536
rs1058319	RAD21	disc7	+	12.7653	1.01e-05	0.0382	3.83673	0.00147	0.173	8.92857	0
rs1062391	NHLH1	1	-	10.9796	1.72e-05	0.0375	2.88776	0.000349	0.186	8.09184	0.0315181
rs1062391	RAD21	disc7	-	13.4898	2.59e-06	0.0218	4.56122	0.00137	0.173	8.92858	0
rs1062391	TCF12	disc5	-	12.2143	1.17e-05	0.0428	4.14286	0.00149	0.222	8.07144	0
rs10907376	CTCF	disc9	+	12.9796	1.64e-05	0.0429	-4.22449	0.0171	0.295	8.75511	0
rs10907376	CTCF	disc9	-	13.3469	1.08e-05	0.0429	4.67347	0.00152	0.185	8.67343	0
rs10907376	HEY1	disc2	+	12.5673	1.17e-05	0.0424	-4.09615	0.0259	0.264	8.47115	0.00711455
rs10907376	REST	disc8	-	12.8788	1.04e-05	0.0361	-1.35354	0.012	0.238	11.5253	0.00766129
rs10907376	REST	disc8	+	13.2424	5.92e-06	0.0355	4.68687	0.00219	0.18	8.55553	0.00766129
rs10907376	YY1	disc4	+	12.9515	5.62e-06	0.0284	3.01942	0.00417	0.198	9.93208	0
rs1130459	HEY1	disc2	-	12.4615	1.41e-05	0.0424	3.45192	0.00352	0.172	9.00958	0.00568292
rs11676039	TBX15	1	-	10.551	8.22e-07	0.0425	-1.90816	3.93e-05	0.483	8.64284	0.0181639
rs11777239	HEY1	disc2	+	12.7596	8.19e-06	0.0362	3.96154	0.00305	0.167	8.79806	0
rs11862347	REST	disc8	+	12.6566	1.44e-05	0.0365	3.06061	0.00317	0.193	9.59599	0.000542465
rs12124163	NR3C1	disc6	+	14.1224	2.17e-08	0.00115	5.29592	0.00191	0.195	8.82648	0
rs12124163	POU2F2	disc2	+	11.9898	2.09e-05	0.0391	2.95918	0.00342	0.206	9.03062	0
rs12990777	POU2F2	disc2	-	11.7143	3.05e-05	0.0474	3.32653	0.00322	0.206	8.38777	0
rs1410244	SPI1	disc3	-	13.6224	1.36e-06	0.0296	4.19388	0.00112	0.16	9.42852	0
rs1443088	CTCF	disc2	-	17.3367	1.03e-06	0.0341	7.5	3.17e-05	0.262	9.8367	0.00583482
rs17876032	PLAG1	1	+	12.2857	6.28e-06	0.0391	2.61224	0.000158	0.166	9.67346	0.000386893
rs1923782	TP73	1	+	18	5.59e-07	0.0149	8.16327	8.87e-05	0.379	9.83673	0
rs1923782	TP73	1	-	18.2449	4.69e-07	0.0149	8.16327	8.87e-05	0.379	10.0816	0
rs2074872	BHLHE40	disc2	-	12.5192	1.24e-05	0.0443	3.57692	0.00226	0.141	8.94228	0
rs2074872	POU2F2	disc2	-	11.449	4.37e-05	0.0493	3.06122	0.00336	0.206	8.38778	0
rs2077432	HEY1	disc2	-	12.7885	7.74e-06	0.0362	3.57692	0.0034	0.172	9.21158	0
rs2077432	POU2F2	disc2	+	11.5204	3.97e-05	0.0484	2.72449	0.00355	0.206	8.79591	0
rs2724860	E2F	disc8	-	13.2323	2.04e-06	0.0276	0.30303	0.0138	0.294	12.9293	0.0328713
rs312466	CTCF	disc5	+	14.0204	3.88e-06	0.0419	4.58163	0.00193	0.195	9.43877	0
rs3212313	BHLHE40	disc2	-	13.3942	1.6e-06	0.0311	1.14423	0.00511	0.151	12.25	0.00681543
rs3212313	POU2F2	disc2	+	11.4184	4.56e-05	0.0496	-0.714286	0.0106	0.237	10.7041	0.000903567
rs3212313	YY1	disc4	+	13.0388	4.66e-06	0.0265	0.213592	0.00893	0.219	12.8252	0.00178715
rs3747623	HEY1	disc2	-	12.2212	2.1e-05	0.0431	-2.94231	0.0202	0.242	9.27889	0.000196321
rs3747623	ZNF143	disc4	-	12.7449	1.37e-06	0.0256	-2.29592	0.0189	0.325	10.449	0.00281898
rs3751122	BCL	disc9	-	13.2913	5.05e-08	0.00246	-0.349515	0.0113	0.238	12.9418	0
rs3751122	BHLHE40	disc2	+	12.4519	1.41e-05	0.0443	3.73077	0.00218	0.141	8.72113	0
rs3751122	E2F	disc8	-	13.3939	1.05e-06	0.0276	3.32323	0.00516	0.239	10.0707	0.0198956
rs3751122	POU2F2	disc2	-	12.6939	6.16e-06	0.0317	-1.18367	0.0126	0.249	11.5102	0
rs3751122	YY1	disc4	-	13.2039	3.21e-06	0.0209	4.05825	0.00311	0.189	9.14565	0
rs3800893	BHLHE40	disc2	+	11.5577	5.65e-05	0.0477	2.61538	0.00298	0.142	8.94232	0
rs3800893	RAD21	disc6	+	12.8812	9.42e-06	0.0277	4.40594	0.00237	0.188	8.47526	0
rs3800893	RAD21	disc7	-	12.5408	1.46e-05	0.042	3.83673	0.00147	0.173	8.70407	0.027796
rs4410241	CTCF	disc9	+	16.1939	6.88e-08	0.00324	6.41837	0.000966	0.17	9.77553	0.0134441
rs504850	POU2F2	disc2	-	11.7143	3.05e-05	0.0474	2.39796	0.00378	0.207	9.31634	0
rs555379	REST	disc9	-	13.31	8.77e-06	0.0404	-4.27	0.0322	0.297	9.04	0
rs626439	RAD21	disc8	-	13.2551	5.04e-06	0.0279	3.93878	0.00271	0.219	9.31632	0
rs656610	RARG	4	-	13.6633	6.75e-07	0.0391	4.17347	1.75e-05	0.34	9.48983	0.000769397
rs6733410	YY1	disc4	+	12.1553	2.35e-05	0.0472	3.2233	0.00394	0.197	8.932	0
rs7219915	HEY1	disc2	-	11.8654	3.53e-05	0.0472	3.06731	0.00392	0.174	8.79809	0.00234329
rs7247514	NR3C1	disc6	+	12.2653	7.41e-06	0.0261	3.40816	0.00208	0.195	8.85714	0
rs7756780	YY1	disc5	-	13.21	6.05e-07	0.0161	-2.99	0.027	0.298	10.22	0.0353623
rs7961979	GTF2I	1	-	15.2959	2.23e-06	0.0324	5.45918	0.000299	0.235	9.83672	0.000248406
rs7961979	SP1	disc3	-	11	4.24e-05	0.0485	1.19388	0.00189	0.196	9.80612	0.000341301
rs8047314	CTCF	disc5	-	13.2959	9.76e-06	0.0497	3.54082	0.0025	0.212	9.75508	0
rs8047314	CTCF	disc9	+	13.4694	9.34e-06	0.0429	4.4898	0.00159	0.187	8.9796	0.000161622
rs875559	SIN3A	disc3	-	20.5714	4.1e-07	0.0287	11.0816	5.74e-06	0.1	9.4898	0.00106453
rs889688	CTCF	disc7	+	14.5941	1.83e-06	0.0297	5.85644	0.0019	0.273	8.73766	0.00130431
rs889688	RAD21	disc5	+	12.5102	2.52e-06	0.0469	2.7551	0.00208	0.218	9.7551	0
rs889688	RAD21	disc7	-	12.6837	1.16e-05	0.0382	3.7551	0.00148	0.173	8.9286	0
rs889688	RAD21	disc8	-	15.4184	2.55e-08	0.00127	6.52041	0.00146	0.195	8.89799	0
rs900443	ZNF143	disc4	+	12.7449	1.37e-06	0.0256	3.66327	0.00349	0.276	9.08163	0
rs910869	RAD21	disc1	+	13.7551	7.23e-06	0.0479	3.91837	0.000578	0.277	9.83673	0.0132625
eQTL - Window centered
Genetic variants	Transcription Factor	Motif	strand	Binding score for reference allele	p.value for binding reference allele	q.value for binding reference alleles	Binding score alternative allele	p.value for binding alternative allele	q.value for binding alternative allele	score difference (reference - alternative)	pval_difference
rs10933	TATA	disc4	-	19.602	3.39e-07	0.00377	10.051	5.54e-05	0.0701	9.551	0
rs111432098	SPDEF	4	+	17.8163	5.34e-07	0.0488	9.02041	3.93e-05	0.585	8.79589	0.00236944
rs111535216	PLAG1	1	+	15.1837	1.97e-06	0.0427	5.42857	6.84e-05	0.0983	9.75513	0.00386709
rs11212532	FOXP1	1	-	9.66337	8.23e-07	0.00687	0.168317	1.14e-05	0.0185	9.49505	0.0008823
rs114163958	RREB1	1	-	18.6224	4.48e-07	0.014	8.78571	3.08e-05	0.0373	9.83669	0
rs114335736	MYB	1	-	20	1.8e-08	0.00583	10.4286	8.17e-05	0.629	9.5714	0
rs114706938	SP4	2	-	15.6429	1.37e-06	0.0349	24.1837	4.12e-09	0.00137	-8.5408	0.000375277
rs116191150	PLAG1	1	+	19.4898	2.13e-07	0.0397	10.0306	1.43e-05	0.0738	9.4592	0
rs11667136	SETDB1	disc1	-	16.898	6.1e-07	0.0342	25.4898	1.76e-09	0.000197	-8.5918	0
rs117340948	RREB1	1	-	21.1735	3.89e-08	0.00365	11.6429	1.16e-05	0.0225	9.5306	0
rs117340948	RREB1	2	-	23	1.88e-08	0.000896	13.4694	1.86e-06	0.0129	9.5306	0
rs11866592	PAX6	2	+	19.0102	2.47e-07	0.0292	9.2551	4.62e-05	0.338	9.7551	0
rs12024248	FOXP1	1	+	15.9109	8.89e-08	0.0031	6.37624	1.86e-06	0.00776	9.53466	0.00285232
rs12408593	PLAG1	1	+	14.3776	2.75e-06	0.0427	4.56122	8.91e-05	0.104	9.81638	0.000123117
rs12412905	EGR1	disc1	+	20.1531	3.39e-07	0.0076	10.3163	1.96e-05	0.0522	9.8368	0
rs12568532	RREB1	2	-	10.3571	5.87e-06	0.0152	1.23469	9.08e-05	0.0491	9.12241	0.000706044
rs12943759	PLAG1	1	+	15.2449	1.91e-06	0.0427	5.4898	6.7e-05	0.0981	9.7551	0.0131834
rs13019891	RREB1	2	-	1.07143	9.49e-05	0.0454	10.602	5.38e-06	0.0177	-9.53057	0.000374831
rs144613905	SP4	2	+	16.7041	8.44e-07	0.0285	8.16327	2.8e-05	0.1	8.54083	0.00467092
rs144791352	RREB1	2	-	12.7245	2.46e-06	0.0107	22.0408	3.67e-08	0.00293	-9.3163	0
rs149091748	FOXP1	1	+	2.57426	5.54e-06	0.0118	12.0891	3.26e-07	0.00448	-9.51484	0.000433381
rs149553201	HF1H3B	1	+	14.6122	7.31e-07	0.019	4.79592	1.45e-05	0.0314	9.81628	0.000712417
rs17431446	RREB1	2	-	4.34694	3.8e-05	0.0325	12.3878	2.79e-06	0.0136	-8.04086	0.000123077
rs190318628	TATA	disc4	+	19.602	3.39e-07	0.00377	9.95918	6.06e-05	0.0701	9.64282	0.0019962
rs201433929	FOXP1	1	-	0.168317	1.14e-05	0.0169	9.66337	8.23e-07	0.00759	-9.49505	0.00163844
rs2272661	IRF	disc4	+	12.8571	1.7e-05	0.0355	22.0408	2.18e-09	0.000793	-9.1837	0
rs2279161	PLAG1	1	-	16.3265	1.19e-06	0.0427	6.7449	4.47e-05	0.0896	9.5816	0.000564596
rs2307158	TATA	disc4	-	19.602	3.39e-07	0.00377	9.95918	6.06e-05	0.0701	9.64282	0.00232001
rs2976391	SP4	2	+	15.5204	1.45e-06	0.0349	6.19388	5.46e-05	0.128	9.32652	0.00198838
rs3200755	BDP1	disc1	+	11.102	1.07e-06	0.0429	1.34694	2.79e-05	0.0837	9.75506	0.00310152
rs35697832	BDP1	disc1	+	9.54082	1.89e-06	0.0429	-0.295918	4.52e-05	0.0963	9.2449	0.0030843
rs369149111	BDP1	disc1	-	11.8367	8.09e-07	0.0429	2.08163	2.23e-05	0.0698	9.75507	0.00817077
rs373733718	RREB1	2	+	17.7041	3.59e-07	0.00719	8.17347	1.23e-05	0.0221	9.53063	0
rs3741439	HF1H3B	1	+	14.0816	7.42e-07	0.019	4.32653	1.5e-05	0.0318	9.75507	0.000712417
rs45528642	RREB1	2	+	2.80612	5.86e-05	0.0374	11.6429	3.68e-06	0.0147	-8.83678	0.000182702
rs4849146	EWSR1::FLI1	1	+	0.55102	6.17e-06	0.0409	-8.97959	7.24e-05	0.0968	-8.42857	0.0120193
rs4985395	EGR3	2	-	15.7551	1.72e-06	0.0396	6.54082	8.48e-05	0.149	9.21428	0.00129773
rs530173086	RREB1	2	-	11.7857	3.49e-06	0.0118	2.46939	6.44e-05	0.0418	9.31631	0
rs530173086	SP1	disc3	+	9.5	8.59e-05	0.038	18.5918	2.52e-07	0.00302	-9.0918	0
rs549333321	ZNF219	1	-	16.898	1.28e-06	0.00856	7.12245	9.36e-05	0.0554	9.77555	0.00639837
rs549639536	EGR1	disc1	+	10.3776	1.68e-05	0.0482	20.1531	3.39e-07	0.0071	-9.7755	0
rs56119368	NR2F6	4	-	9.91837	3.47e-06	0.0454	0.397959	6.25e-05	0.291	9.52041	0
rs56350184	FOXP1	1	+	-8.86139	9.53e-05	0.0385	-0.762376	1.45e-05	0.0201	8.09901	0.00390872
rs563540766	RREB1	2	-	4.5102	3.63e-05	0.0323	14.2653	1.38e-06	0.0119	-9.7551	0.0249926
rs56994759	RXRA	disc2	+	23.051	9.24e-09	0.00242	14.3367	3.82e-06	0.0998	8.7143	0
rs575186718	FOXP1	1	-	10.6535	5.64e-07	0.00547	2.53465	5.6e-06	0.0118	8.11885	0.00285243
rs576717866	SP1	disc3	-	22.4388	1.89e-09	0.000148	13.3469	1.21e-05	0.0191	9.0919	0
rs576717866	SP4	1	+	18.3486	2.41e-07	0.00871	10.0367	6.87e-05	0.0851	8.3119	0.000110453
rs576717866	TATA	disc4	-	19.602	3.39e-07	0.00377	9.93878	6.18e-05	0.0701	9.66322	0
rs61751061	ZNF219	1	-	7.40816	8.41e-05	0.0489	17.1837	1.02e-06	0.0107	-9.77554	0.00631634
rs62376845	EWSR1::FLI1	1	-	10.2857	3.27e-07	0.0129	0.795918	5.7e-06	0.0463	9.48978	0.000719395
rs62376847	RREB1	2	-	4.58163	3.56e-05	0.0323	14.4184	1.3e-06	0.0119	-9.83677	0
rs6449303	FOXP1	1	-	-0.0693069	1.22e-05	0.017	-8.10891	7.89e-05	0.0367	-8.0396	0.00952891
rs6693904	HF1H3B	1	+	24.4796	1.11e-08	0.00398	15.5306	3.21e-07	0.00782	8.949	0
rs7248278	PPARA	2	-	20.102	1.26e-07	0.0378	10.3469	1.8e-05	0.349	9.7551	0
rs7255142	SP4	2	+	16.3061	1.01e-06	0.0285	7.26531	3.81e-05	0.111	9.04079	0.00133824
rs72847693	SPDEF	4	+	17.8163	5.34e-07	0.0488	9.09184	3.82e-05	0.585	8.72446	0.000447575
rs730313	PLAG1	1	+	13.9184	3.37e-06	0.0482	4.2449	9.88e-05	0.109	9.6735	0.000264177
rs73077164	FOXP1	1	+	-0.217822	1.27e-05	0.017	-8.37624	8.44e-05	0.0378	-8.15842	0.000604501
rs73729140	RREB1	2	+	18.1939	2.9e-07	0.00719	8.66327	1.05e-05	0.0202	9.53063	0.00012829
rs739293	RREB1	2	-	1.32653	8.85e-05	0.0444	9.36735	8.27e-06	0.0197	-8.04082	0.000103108
rs73959094	FOXP1	1	-	5.67327	2.28e-06	0.00794	15.2079	1.11e-07	0.00382	-9.53463	0.000335377
rs7419187	RREB1	1	+	15.8469	2.35e-06	0.0201	7.46939	5e-05	0.0483	8.37751	0.0010357
rs7419187	RREB1	2	+	14.3469	1.34e-06	0.00849	4.79592	3.35e-05	0.0329	9.55098	0.0238498
rs75707966	ZNF219	1	-	19.9694	1.7e-07	0.00341	10.1327	3.37e-05	0.0423	9.8367	0.00142628
rs7714962	RREB1	2	-	11.0714	4.54e-06	0.0128	3.03061	5.51e-05	0.039	8.04079	0.000212124
rs77793619	HF1H3B	1	-	12.9694	1.2e-06	0.019	3.15306	2.37e-05	0.0404	9.81634	0.000712417
rs7802508	MYF	1	-	17.4898	1.26e-06	0.0251	7.7449	7.95e-05	0.17	9.7449	0.000323638
rs78371216	RREB1	1	+	16.2245	1.92e-06	0.0201	6.84694	6.29e-05	0.0544	9.37756	0.00182035
rs79842904	MYF	1	+	17.5714	1.17e-06	0.0244	8.84694	4.6e-05	0.138	8.72446	0
rs80348867	MYF	1	+	17.5714	1.17e-06	0.0244	7.81633	7.69e-05	0.167	9.75507	0
rs9468316	HF1H3B	1	-	12.9694	1.2e-06	0.019	4.06122	1.71e-05	0.0337	8.90818	0.00140939
rs9806041	FOXP1	1	-	16.6931	7.34e-08	0.0031	7.51485	1.44e-06	0.00776	9.17825	0.00285609
mQTL - Window centered
Genetic variants	Transcription Factor	Motif	strand	Binding score for reference allele	p.value for binding reference allele	q.value for binding reference alleles	Binding score alternative allele	p.value for binding alternative allele	q.value for binding alternative allele	score difference (reference - alternative)	pval_difference
rs114163958	RREB1	2	-	25.9898	1.26e-09	0.000102	16.1531	6.72e-07	0.00653	9.8367	0
rs114472350	TATA	disc4	+	19.602	3.39e-07	0.0026	9.94898	6.15e-05	0.0708	9.65302	0
rs116762906	RREB1	2	-	19.3469	1.7e-07	0.00342	9.5102	7.88e-06	0.0161	9.8367	0.00102072
rs11866592	PAX6	2	+	19.0102	2.47e-07	0.0274	9.2551	4.62e-05	0.283	9.7551	0
rs12634943	THAP1	disc2	-	19.3367	7.46e-07	0.0472	10.3367	8.25e-06	0.536	9	0.000175829
rs13019891	RREB1	2	-	1.07143	9.49e-05	0.0388	10.602	5.38e-06	0.0161	-9.53057	0.00286898
rs142002943	HINFP	3	+	10.0408	4.57e-07	0.0246	0.285714	8.28e-06	0.149	9.75509	0.00190629
rs142002943	HINFP	3	-	8.78571	6.77e-07	0.0246	0.285714	8.28e-06	0.149	8.5	0.00190629
rs144613905	SP4	2	+	16.7041	8.44e-07	0.0221	8.16327	2.8e-05	0.0878	8.54083	0.00408421
rs180969822	TATA	disc4	+	19.602	3.39e-07	0.0026	9.84694	6.38e-05	0.0708	9.75506	0.00587734
rs185824424	RREB1	2	+	11.5102	3.87e-06	0.0105	1.80612	7.75e-05	0.0444	9.70408	0.000225648
rs189454511	HF1H3B	1	+	9.02041	3.64e-06	0.0199	-0.377551	5.71e-05	0.0603	8.64286	0.000831434
rs1968388	TBX2	1	-	17.2245	8.68e-07	0.039	8.65306	9.47e-05	0.228	8.57144	0.000275009
rs1968388	TBX2	1	+	17.6633	6.28e-07	0.039	8.65306	9.47e-05	0.228	9.01024	0.000275009
rs2799681	POU2F2	4	+	20.1818	4.16e-08	0.00471	11.2909	3.69e-05	0.839	8.8909	0
rs369149111	BDP1	disc1	-	11.8367	8.09e-07	0.0398	2.08163	2.23e-05	0.0706	9.75507	0.0360549
rs371997913	FOXP1	1	+	20.9802	1.33e-08	0.00114	11.4851	4.08e-07	0.00347	9.4951	0.00158944
rs373733718	RREB1	2	+	17.7041	3.59e-07	0.00468	8.17347	1.23e-05	0.0184	9.53063	0.00475088
rs3741439	HF1H3B	1	+	14.0816	7.42e-07	0.0152	4.32653	1.5e-05	0.0403	9.75507	0.00133541
rs389217	ZNF589	1	-	17.6327	6.92e-07	0.0377	8.16327	8.95e-05	0.355	9.46943	0
rs563540766	RREB1	2	-	4.5102	3.63e-05	0.0294	14.2653	1.38e-06	0.00793	-9.7551	0.0127482
rs60141953	EWSR1::FLI1	1	+	1.9898	4.05e-06	0.0366	11.7143	1.8e-07	0.00538	-9.7245	0.0305689
