# Supplementary material for: Genetic variants influence on the placenta regulatory landscape
Source: PLoS Genet. 2018 Nov 19;14(11):e1007785. doi: 10.1371/journal.pgen.1007785 (PMC6277118; doi:10.1371/journal.pgen.1007785)
Supplement: S18 Table — This analysis was centered on overlapping genetic variants between placenta eQTLs and genetic variant previously reported in the GWAS database. (XLSX) [file pgen.1007785.s030.xlsx]

## Sheet: T18_GWAS_eQTLs
Overlap between Placenta specific eQTLS and associations from GWAS database
SNP	chr	start	stop	gwas_asso	gene_gwas	study	PMID	Refseq	gene_eQTL
rs10876864	chr12	56007301	56007302	SUOX - IKZF4_rs10876864	SUOX - IKZF4	Vitiligo	22951725	NM_001029	RPS26
rs10998624	chr10	69180045	69180046	VPS26A - SUPV3L1_rs10998624	VPS26A - SUPV3L1	Immune reponse to smallpox (secreted IL-1beta)	22610502	NM_004896	VPS26A
rs10998624	chr10	69180045	69180046	VPS26A - SUPV3L1_rs10998624	VPS26A - SUPV3L1	Immune reponse to smallpox (secreted IL-1beta)	22610502	NM_001035260	VPS26A
rs210142	chr6	33579060	33579061	BAK1_rs210142	BAK1	Chronic lymphocytic leukemia	23770605	NM_001188	BAK1
rs210142	chr6	33579060	33579061	BAK1_rs210142	BAK1	Chronic lymphocytic leukemia	22700719	NM_001188	BAK1
rs35694355	chr11	831883	831884	CRACR2B_rs35694355	CRACR2B	Obesity-related traits	23251661	NM_001572	IRF7
rs3828840	chr6	32553130	32553131	HLA-DRB6_rs3828840	HLA-DRB6	Multiple sclerosis (OCB status)	23472185	NM_002124	HLA-DRB1
rs6117615	chr20	778672	778673	SLC52A3 - FAM110A_rs6117615	SLC52A3 - FAM110A	Adverse response to chemotherapy in breast cancer (alopecia) (docetaxel)	24025145	NM_033409	C20orf54
rs6430538	chr2	134782397	134782398	TMEM163 - ACMSD_rs6430538	TMEM163 - ACMSD	Parkinson's disease	25064009	NM_030923	TMEM163
rs6430538	chr2	134782397	134782398	TMEM163 - ACMSD_rs6430538	TMEM163 - ACMSD	Parkinson's disease	22451204	NM_030923	TMEM163
