# Supplementary material for: Genetic variants influence on the placenta regulatory landscape
Source: PLoS Genet. 2018 Nov 19;14(11):e1007785. doi: 10.1371/journal.pgen.1007785 (PMC6277118; doi:10.1371/journal.pgen.1007785)
Supplement: S19 Table — This analysis was centered on overlapping genetic variants between placenta mQTLs and genetic variant previously reported in the GWAS database. (XLSX) [file pgen.1007785.s031.xlsx]

## Sheet: T19_GWAS_mQTLs
Overlap between Placenta specific mQTLS and associations from GWAS database
SNP	chr	start	stop	gwas_asso	gene_gwas	study	PMID	CpG	gene_mQTL
rs210134	chr6	33572432	33572433	ZBTB9 - BAK1_rs210134	ZBTB9 - BAK1	Platelet count	23263863	cg07679836	BAK1
rs210134	chr6	33572432	33572433	ZBTB9 - BAK1_rs210134	ZBTB9 - BAK1	Platelet count	23263863	cg07679836	BAK1
rs210134	chr6	33572432	33572433	ZBTB9 - BAK1_rs210134	ZBTB9 - BAK1	Mean platelet volume	22423221	cg07679836	BAK1
rs210134	chr6	33572432	33572433	ZBTB9 - BAK1_rs210134	ZBTB9 - BAK1	Mean platelet volume	22423221	cg07679836	BAK1
rs210134	chr6	33572432	33572433	ZBTB9 - BAK1_rs210134	ZBTB9 - BAK1	Platelet count	24026423	cg07679836	BAK1
rs210134	chr6	33572432	33572433	ZBTB9 - BAK1_rs210134	ZBTB9 - BAK1	Platelet count	24026423	cg07679836	BAK1
rs210134	chr6	33572432	33572433	ZBTB9 - BAK1_rs210134	ZBTB9 - BAK1	Platelet count	22139419	cg07679836	BAK1
rs210134	chr6	33572432	33572433	ZBTB9 - BAK1_rs210134	ZBTB9 - BAK1	Platelet count	22139419	cg07679836	BAK1
rs210134	chr6	33572432	33572433	ZBTB9 - BAK1_rs210134	ZBTB9 - BAK1	Chronic lymphocytic leukemia	24292274	cg07679836	BAK1
rs210134	chr6	33572432	33572433	ZBTB9 - BAK1_rs210134	ZBTB9 - BAK1	Chronic lymphocytic leukemia	24292274	cg07679836	BAK1
rs623323	chr17	796780	796781	RNMTL1 - NXN_rs623323	RNMTL1 - NXN	Type 2 diabetes	23300278	cg02666820	NXN
