# Supplementary material for: Genetic variants influence on the placenta regulatory landscape
Source: PLoS Genet. 2018 Nov 19;14(11):e1007785. doi: 10.1371/journal.pgen.1007785 (PMC6277118; doi:10.1371/journal.pgen.1007785)
Supplement: S20 Table — (XLSX) [file pgen.1007785.s032.xlsx]

## Sheet: T20_eQTMs
List of eQTMs after permutation selection
Gene	CpG	P.value	linear_coefficient	r2	chr_TSS	start_TSS	stop_TSS	CpG_pos	score	dist
AARS2	cg04228998	5.22e-05	-1.20746	0.236988	chr6	44281063	44281064	44277819	-0.28614	3244
ABCA11P	cg01562241	1.92e-06	42.5193	0.312462	chr4	467998	467999	493101	13.2856	-25103
ABCA7	cg10406526	2.54e-05	1.38695	0.254036	chr19	1040101	1040102	1051079	0.352326	-10978
ABCC12	cg07878951	0.000111286	-0.135554	0.218709	chr16	48180681	48180682	48176400	-0.0296436	4281
ABCC2	cg19378330	1.87e-06	1.03543	0.313033	chr10	101542462	101542463	101605988	0.324122	-63526
ABCC6	cg07965331	2.83e-09	2.19065	0.441863	chr16	16317328	16317329	16276833	0.967966	40495
ABHD11	cg17240725	1.48e-05	-1.11038	0.266562	chr7	73153190	73153191	73149356	-0.29598	3834
ABL1	cg13839781	0.000108167	2.79186	0.219401	chr9	133589267	133589268	133531230	0.61247	58037
ABRA	cg27255101	0.000173856	1.40275	0.207784	chr8	107782472	107782473	107777602	0.291417	4870
ABTB2	cg07541559	2.26e-06	-5.79275	0.308896	chr11	34378802	34378803	34288225	-1.78936	90577
ACADL	cg00289546	1.6e-06	-1.15528	0.316456	chr2	211090215	211090216	211089678	-0.365595	537
ACADL	cg19427188	1.28e-05	-1.6048	0.269856	chr2	211090215	211090216	211090281	-0.43306	-66
ACADL	cg16316649	2.75e-05	-1.65337	0.252193	chr2	211090215	211090216	211090349	-0.416957	-134
ACADL	cg04529066	7.71e-06	-1.66314	0.281543	chr2	211090215	211090216	211090117	-0.468244	98
ACADL	cg09068528	2.95e-06	-1.83906	0.303009	chr2	211090215	211090216	211090171	-0.557251	44
ACADL	cg07308161	3.38e-07	-2.05182	0.349428	chr2	211090215	211090216	211090487	-0.716962	-272
ACADL	cg06062084	6.32e-07	-2.03014	0.336344	chr2	211090215	211090216	211090323	-0.682824	-108
ACADL	cg21933859	1.56e-05	-2.57383	0.265412	chr2	211090215	211090216	211090271	-0.683115	-56
ACAN	cg09947810	1.54e-05	1.01653	0.265605	chr15	89346673	89346674	89411138	0.269992	-64465
ACAN	cg03648457	1.51e-05	1.26716	0.266141	chr15	89346673	89346674	89350799	0.337238	-4126
ACAP2	cg20275925	0.000679617	16.4993	0.173687	chr3	195163817	195163818	195164072	2.86377	-255
ACOT1	cg23004066	1.37e-06	2.24897	0.319752	chr14	74003927	74003928	74002584	0.719113	1343
ACOX2	cg16209444	0.00037551	-2.89521	0.188652	chr3	58522929	58522930	58522771	-0.545983	158
ACSM3	cg16940935	0.0001091	5.33238	0.219192	chr16	20775311	20775312	20702428	1.16869	72883
ACTN4	cg23801969	4.4e-06	4.58615	0.294168	chr19	39138326	39138327	39051805	1.34909	86521
ACTR2	cg25574750	0.000896134	1.98434	0.166646	chr2	65454828	65454829	65504099	0.330387	-49271
ACTR3	cg25520910	2.59e-05	4.15279	0.253586	chr2	114647536	114647537	114576197	1.05306	71339
ACTR8	cg16814023	7.94e-06	-1.30438	0.280876	chr3	53916187	53916188	53926598	-0.366366	-10411
ADAM29	cg05990549	4.79e-05	3.04624	0.239045	chr4	175839508	175839509	175750562	0.728154	88946
ADAMTS9	cg04108438	0.000152938	-4.2192	0.210935	chr3	64673365	64673366	64427959	-0.889842	245406
ADAMTSL1	cg14003978	6.82e-06	1.8227	0.28431	chr9	18474103	18474104	18862115	0.518208	-388012
ADAMTSL5	cg12651480	1.83e-05	2.67294	0.261728	chr19	1513188	1513189	1483550	0.699569	29638
ADAMTSL5	cg15407063	7.1e-05	2.36883	0.229594	chr19	1513188	1513189	1482001	0.543829	31187
ADCY2	cg12378867	7.55e-05	1.53976	0.228101	chr5	7396342	7396343	7827486	0.351194	-431144
ADCY2	cg17871403	5.54e-07	1.75332	0.339121	chr5	7396342	7396343	7827115	0.594588	-430773
ADCY2	cg10590857	1.85e-06	-2.03358	0.313329	chr5	7396342	7396343	7397021	-0.637179	-679
ADCY2	cg26377880	3.61e-05	3.0337	0.245737	chr5	7396342	7396343	7851487	0.745467	-455145
ADCY2	cg17604429	9.95e-07	1.6251	0.326694	chr5	7396342	7396343	7827133	0.530909	-430791
ADCY2	cg24067325	1.23e-05	1.60745	0.270946	chr5	7396342	7396343	7348329	0.435528	48013
ADCY2	cg26129110	7.08e-08	1.88512	0.381145	chr5	7396342	7396343	7619983	0.718505	-223641
ADCY2	cg04590790	4.28e-06	1.54388	0.294764	chr5	7396342	7396343	7770690	0.45508	-374348
ADCY2	cg06915192	5.25e-06	-2.56065	0.290199	chr5	7396342	7396343	7392264	-0.743094	4078
ADCY2	cg04119977	4.89e-06	2.01103	0.291784	chr5	7396342	7396343	7826972	0.586782	-430630
ADCY2	cg05921947	6.1e-06	1.75749	0.286813	chr5	7396342	7396343	7715579	0.504068	-319237
ADCY7	cg06897661	3.4e-05	-10.5779	0.247185	chr16	50321822	50321823	50322074	-2.6146	-252
ADCY7	cg05362860	2.57e-08	-5.63781	0.400913	chr16	50321822	50321823	50320692	-2.26027	1130
ADCY7	cg26974880	7.16e-06	-7.38938	0.283194	chr16	50321822	50321823	50308058	-2.09261	13764
ADRA2A	cg10706069	8.77e-05	32.2902	0.224481	chr10	112836789	112836790	112836688	7.2479	101
ADRA2C	cg18488266	1.37e-06	7.74413	0.319808	chr4	3768295	3768296	3752338	2.47663	15957
ADRA2C	cg10501446	6.38e-05	6.48967	0.232154	chr4	3768295	3768296	3730756	1.50651	37539
ADRB1	cg16734433	0.000134544	-3.94598	0.214076	chr10	115803805	115803806	115860297	-0.844623	-56492
ADRBK2	cg18852857	1.46e-06	-3.97084	0.318385	chr22	25960860	25960861	26118876	-1.26426	-158016
ADSS	cg08943180	0.000181792	-2.1344	0.206684	chr1	244615413	244615414	244516022	-0.441066	99391
AFAP1L2	cg04982488	0.000124901	-3.30404	0.215894	chr10	116164515	116164516	116103698	-0.713234	60817
AFAP1L2	cg02158392	0.000144105	-3.69129	0.212394	chr10	116164515	116164516	116119207	-0.783897	45308
AFAP1L2	cg20050194	0.000100132	-4.0519	0.221278	chr10	116164515	116164516	116046732	-0.896505	117783
AFAP1L2	cg04784635	7.03e-05	-3.55647	0.229832	chr10	116164515	116164516	116097581	-0.817333	66934
AFF3	cg21959618	4.46e-05	2.92658	0.240735	chr2	100759037	100759038	100498600	0.704498	260437
AGAP2	cg26411687	4.09e-05	-6.16378	0.242793	chr12	58135940	58135941	58087601	-1.49646	48339
AGAP3	cg19768312	1.27e-05	-9.78255	0.270194	chr7	150783825	150783826	150783409	-2.64315	416
AGPAT4	cg14840850	3.76e-05	-1.93019	0.244787	chr6	161695107	161695108	161636502	-0.472468	58605
AGPAT5	cg25936876	5.47e-05	-8.38574	0.235856	chr8	6565877	6565878	6484687	-1.97772	81190
AGPAT6	cg12148515	4.83e-06	0.593078	0.292077	chr8	41435706	41435707	41517301	0.173224	-81595
AGPS	cg21220536	0.000348121	12.0285	0.190549	chr2	178257470	178257471	178417473	2.29121	-160003
AHCY	cg02138331	0.00113779	1.37115	0.160537	chr20	32899608	32899609	32893975	0.219869	5633
AHDC1	cg16897005	9.2e-05	2.68418	0.223338	chr1	27930143	27930144	27962412	0.599424	-32269
AHI1	cg14564351	0.000129217	3.87811	0.215064	chr6	135818903	135818904	135644405	0.833933	174498
AICDA	cg02926127	2.07e-05	-3.47689	0.258789	chr12	8765442	8765443	8757907	-0.899762	7535
AICDA	cg15494122	1.82e-06	-4.04787	0.313688	chr12	8765442	8765443	8758078	-1.26977	7364
AICDA	cg17070108	2.22e-05	-2.53846	0.257182	chr12	8765442	8765443	8758006	-0.652831	7436
AK3	cg13993274	6.21e-05	-3.98111	0.232797	chr9	4741227	4741228	4742079	-0.926732	-852
AKAP12	cg26390965	6.66e-05	-2.58713	0.231145	chr6	151646665	151646666	151670448	-0.597962	-23783
AKAP3	cg04254119	7.31e-06	2.20743	0.282738	chr12	4754343	4754344	4754247	0.624121	96
AKAP6	cg24812523	0.000159976	-3.7864	0.20983	chr14	32798478	32798479	32798762	-0.794375	-284
AKT1S1	cg15647861	6.8e-05	-8.28402	0.23065	chr19	50380578	50380579	50320776	-1.91058	59802
ALCAM	cg25758137	0.000632315	1.34503	0.175517	chr3	105085712	105085713	105145478	0.235927	-59766
ALCAM	cg16654432	0.000361012	1.77627	0.189638	chr3	105085712	105085713	105167621	0.336727	-81909
ALCAM	cg09610766	0.000775586	1.80655	0.170329	chr3	105085712	105085713	105166570	0.307469	-80858
ALDH1A3	cg25943719	3.07e-06	-4.17254	0.302156	chr15	101420008	101420009	101421391	-1.26075	-1383
ALDH1A3	cg19510698	3.08e-06	-3.35979	0.302063	chr15	101420008	101420009	101421249	-1.01486	-1241
ALDH1L2	cg16496750	9.68e-06	21.0602	0.276361	chr12	105478341	105478342	105501529	5.82017	-23188
ALKBH2	cg10651121	4.14e-06	-2.69243	0.295527	chr12	109531293	109531294	109549097	-0.795682	-17804
ALKBH3	cg17838765	2.64e-05	-1.09221	0.253138	chr11	43902356	43902357	43902310	-0.276472	46
ALKBH3	cg21125143	8.45e-07	-1.99155	0.33017	chr11	43902356	43902357	43902112	-0.65755	244
ALKBH3	cg20009641	1.87e-06	-1.19053	0.313077	chr11	43902356	43902357	43902290	-0.372726	66
ALKBH3	cg03342084	0.000191713	-1.0387	0.205374	chr11	43902356	43902357	43902343	-0.21328	13
ALKBH3	cg04413547	2.54e-07	1.86515	0.355376	chr11	43902356	43902357	43905825	0.662829	-3469
ALKBH3	cg15593337	8.78e-07	-2.25931	0.329368	chr11	43902356	43902357	43902276	-0.744145	80
ALKBH3	cg06487247	2.92e-07	-3.00366	0.352455	chr11	43902356	43902357	43902557	-1.05866	-201
ALKBH3	cg12046254	1.28e-05	-1.03525	0.269914	chr11	43902356	43902357	43902315	-0.279425	41
ALKBH3	cg08792584	0.000141904	-1.60686	0.212772	chr11	43902356	43902357	43899178	-0.341845	3178
ALKBH3	cg26579032	3.03e-06	-1.34444	0.302484	chr11	43902356	43902357	43902134	-0.406672	222
ALKBH3	cg20444525	3.86e-07	2.89563	0.346684	chr11	43902356	43902357	43919933	1.00387	-17577
ALOX5	cg09832911	2.88e-05	5.22625	0.251109	chr10	45869628	45869629	45923678	1.31232	-54050
ALPPL2	cg06644428	4.02e-05	-3.5794	0.24319	chr2	233271551	233271552	233284112	-0.870438	-12561
AMDHD2	cg02530705	2.05e-05	-11.0762	0.258991	chr16	2570362	2570363	2518497	-2.86857	51865
AMIGO1	cg08367326	1.66e-07	-15.2038	0.364045	chr1	110052336	110052337	110052010	-5.53486	326
AMIGO2	cg00607194	1.89e-09	6.03476	0.449047	chr12	47473734	47473735	47479795	2.70989	-6061
ANAPC1	cg24712005	0.000929928	2.20952	0.165701	chr2	112641741	112641742	112641039	0.365778	702
ANGPT2	cg02548132	1.85e-05	-7.91522	0.261424	chr8	6420784	6420785	6420242	-2.06919	542
ANGPT2	cg10395101	1.79e-05	-13.2126	0.262228	chr8	6420784	6420785	6420858	-3.46465	-74
ANGPT2	cg03631656	1.36e-06	-11.0993	0.319998	chr8	6420784	6420785	6420770	-3.55176	14
ANGPTL5	cg20609344	0.00129134	2.52452	0.157287	chr11	101787253	101787254	101785659	0.396562	1594
ANGPTL7	cg03956606	3.72e-06	-10.224	0.297907	chr1	11249397	11249398	11249057	-3.04579	340
ANKHD1	cg26306638	9.28e-06	2.18177	0.277319	chr5	139781428	139781429	139722098	0.60504	59330
ANKRD24	cg19303682	2.57e-05	4.07676	0.253725	chr19	4183350	4183351	4229214	1.03435	-45864
ANKRD24	cg16592658	8.8e-05	4.30346	0.224408	chr19	4183350	4183351	4229887	0.965645	-46537
ANKRD24	cg26303613	4.77e-06	3.69315	0.292334	chr19	4183350	4183351	4224577	1.07963	-41227
ANKRD26P1	cg04577786	6.37e-08	-1.00431	0.383229	chr16	46603009	46603010	46602737	-0.384883	272
ANKRD26P1	cg26507637	7.91e-05	-0.66984	0.227003	chr16	46603009	46603010	46603021	-0.152043	-12
ANKRD27	cg13977235	0.000289493	-1.2544	0.195153	chr19	33166102	33166103	33172072	-0.24473	-5970
ANKRD33	cg24773770	1.91e-05	-7.82541	0.260687	chr12	52281792	52281793	52291288	-2.03994	-9496
ANKRD33B	cg13276570	3.09e-06	-2.41354	0.301986	chr5	10564434	10564435	10567643	-0.728854	-3209
ANKRD33B	cg01089425	1.86e-06	1.40456	0.313137	chr5	10564434	10564435	10655518	0.439819	-91084
ANKRD33B	cg23325245	2.28e-07	1.29643	0.357557	chr5	10564434	10564435	10651897	0.463548	-87463
ANKRD33B	cg04304338	1.98e-05	-2.62655	0.259876	chr5	10564434	10564435	10595660	-0.682562	-31226
ANKRD33B	cg18702998	1.44e-05	2.27042	0.267164	chr5	10564434	10564435	10623852	0.606566	-59418
ANKRD33B	cg02117271	4.52e-06	1.53409	0.293538	chr5	10564434	10564435	10618513	0.450312	-54079
ANKRD33B	cg05579622	3.69e-05	1.39891	0.245234	chr5	10564434	10564435	10618622	0.343046	-54188
ANKRD33B	cg17320136	9.54e-06	-2.63965	0.276673	chr5	10564434	10564435	10567905	-0.730311	-3471
ANKRD53	cg20814026	3.06e-11	-2.78564	0.51769	chr2	71205574	71205575	71205520	-1.4421	54
ANKRD53	cg18006568	2.37e-10	-1.82824	0.48475	chr2	71205574	71205575	71205891	-0.886239	-317
ANKRD53	cg23060872	2.04e-08	-2.04693	0.405283	chr2	71205574	71205575	71205685	-0.829585	-111
ANKRD53	cg05492660	2.22e-10	-4.51083	0.485785	chr2	71205574	71205575	71205564	-2.19129	10
ANKRD6	cg26504263	0.000267445	-2.97889	0.197125	chr6	90142896	90142897	90192032	-0.587057	-49136
ANO5	cg06703469	6.5e-05	0.447326	0.231715	chr11	22214721	22214722	22301379	0.103645	-86658
ANO5	cg06120122	1.49e-05	0.5213	0.266497	chr11	22214721	22214722	22201921	0.138923	12800
ANO8	cg14963534	2.69e-05	11.9355	0.252678	chr19	17445638	17445639	17420130	3.01576	25508
ANO9	cg13654135	3.28e-06	1.13384	0.300673	chr11	442011	442012	521014	0.340914	-79003
ANO9	cg24466610	1.82e-05	1.34296	0.261745	chr11	442011	442012	433702	0.351508	8309
ANXA8	cg00793285	8.84e-05	4.97613	0.224306	chr10	48255224	48255225	48174700	1.11607	80524
AOX1	cg08645207	0.000117258	-10.5342	0.217435	chr2	201450730	201450731	201489698	-2.29024	-38968
AP2A2	cg06263939	6.21e-06	2.10154	0.286419	chr11	925840	925841	916170	0.601916	9670
AP3B2	cg20194856	1.11e-05	1.03628	0.273262	chr15	83378635	83378636	83361171	0.283174	17464
AP3B2	cg05335955	8.57e-09	6.27762	0.421648	chr15	83378635	83378636	83349264	2.64695	29371
AP3S2	cg23731826	7.48e-07	-3.09904	0.332778	chr15	90437617	90437618	90371692	-1.03129	65925
APBB1	cg17403702	0.0002142	2.95689	0.202633	chr11	6440300	6440301	6499575	0.599035	-59275
APBB2	cg11404380	0.000143827	-2.50797	0.212442	chr4	41216635	41216636	41215359	-0.532721	1276
APCDD1L	cg14774844	0.00515892	-9.34604	0.121279	chr20	57089949	57089950	56964035	-1.12763	125914
APOBEC3D	cg16066354	2.86e-07	-1.68461	0.352925	chr22	39417117	39417118	39417451	-0.594541	-334
AQP11	cg04518186	2.53e-05	3.03925	0.254094	chr11	77300679	77300680	77299962	0.772237	717
AQP11	cg06061081	0.000398792	2.29917	0.187143	chr11	77300679	77300680	77299960	0.430103	719
AQP3	cg14473416	1.15e-06	-11.1425	0.323627	chr9	33447590	33447591	33443365	-3.60601	4225
AQPEP	cg25044651	1.61e-05	-2.92748	0.264615	chr5	115298150	115298151	115298720	-0.774641	-570
AQPEP	cg06410191	9.65e-06	-4.52114	0.276413	chr5	115298150	115298151	115298920	-1.24969	-770
AQPEP	cg16620526	2.31e-06	-5.88123	0.308434	chr5	115298150	115298151	115298079	-1.81396	71
AQPEP	cg20403557	1.51e-05	-3.43948	0.266082	chr5	115298150	115298151	115299088	-0.915172	-938
AQPEP	cg22010052	6.22e-06	-3.03493	0.286389	chr5	115298150	115298151	115298704	-0.869166	-554
AQPEP	cg15489294	9.03e-09	-5.7529	0.42067	chr5	115298150	115298151	115297853	-2.42007	297
ARAP2	cg12600550	3.19e-05	-4.77142	0.248633	chr4	36245979	36245980	36246388	-1.18629	-409
ARAP2	cg17537307	4.83e-05	1.5215	0.238823	chr4	36245979	36245980	36284867	0.36335	-38888
ARAP2	cg08343347	5.36e-05	1.54086	0.236333	chr4	36245979	36245980	36076000	0.364136	169979
ARAP2	cg11661265	4e-08	1.96061	0.392349	chr4	36245979	36245980	36068080	0.769243	177899
ARF3	cg23325985	2.45e-05	-6.2752	0.254833	chr12	49351252	49351253	49350513	-1.59909	739
ARHGAP27	cg00715050	4e-05	2.91632	0.243285	chr17	43503012	43503013	43472920	0.709467	30092
ARHGAP27	cg00715050	4e-05	2.91632	0.243285	chr17	43503012	43503013	43472920	0.709467	30092
ARHGAP27	cg00715050	4e-05	2.91632	0.243285	chr17	43503012	43503013	43472920	0.709467	30092
ARHGAP27	cg00715050	4e-05	2.91632	0.243285	chr17	43503012	43503013	43472920	0.709467	30092
ARHGEF17	cg01773858	8.41e-06	-2.98036	0.279548	chr11	73019662	73019663	73076892	-0.833146	-57230
ARHGEF2	cg00246451	8.87e-05	-1.40717	0.224232	chr1	155948336	155948337	155949012	-0.315505	-676
ARHGEF3	cg14818413	0.000629758	1.49798	0.175619	chr3	57113336	57113337	56717657	0.262909	395679
ARID4B	cg16580616	0.000170379	1.29033	0.208281	chr1	235491532	235491533	235256519	0.268705	235013
ARID5A	cg13112407	0.000266882	-6.01662	0.197178	chr2	97202463	97202464	97204931	-1.18603	-2468
ARL17A	cg27388763	0.000113954	-7.41197	0.218131	chr17	391582	391583	44648385	-1.6166	-44256803
ARL6IP4	cg05908960	6.97e-05	2.81164	0.23003	chr12	123464879	123464880	123472150	0.646717	-7271
ARL6IP6	cg20604927	2.41e-05	40.8854	0.25522	chr2	153574422	153574423	153575133	10.4345	-711
ARMC5	cg00029825	0.000169816	2.26945	0.208362	chr16	31470316	31470317	31500439	0.472788	-30123
ARMC9	cg14044375	3.72e-05	-2.80399	0.245014	chr2	232063341	232063342	232085909	-0.686992	-22568
ARMC9	cg22374586	0.000115084	2.33598	0.217891	chr2	232063341	232063342	232220566	0.50893	-157225
ARMC9	cg21663666	3.63e-05	1.80168	0.245625	chr2	232063341	232063342	232220549	0.442523	-157208
ARMC9	cg09604569	3.18e-06	3.83216	0.301359	chr2	232063341	232063342	232161891	1.15485	-98550
ARMS2	cg24296920	9.02e-08	-20.2879	0.376333	chr10	124214178	124214179	124214120	-7.63502	58
ARMS2	cg02556345	1.2e-05	-16.4185	0.27149	chr10	124214178	124214179	124181965	-4.45742	32213
ARPC4	cg00054472	1.03e-05	-0.945343	0.27485	chr3	9834226	9834227	9852352	-0.259824	-18126
ART4	cg10047173	0.000199337	-4.11848	0.204411	chr12	14996413	14996414	14996587	-0.841695	-174
ART4	cg13573513	1.96e-06	-8.89005	0.312017	chr12	14996413	14996414	14996143	-2.77384	270
ART4	cg20967028	4.96e-07	-10.5135	0.341462	chr12	14996413	14996414	14996272	-3.58997	141
ART4	cg08905654	0.000144718	-9.17218	0.21229	chr12	14996413	14996414	14996743	-1.94688	-330
ART4	cg26614815	1.67e-07	-8.22746	0.363905	chr12	14996413	14996414	14996776	-2.99401	-363
ARTN	cg07598341	1.54e-05	-3.3046	0.265648	chr1	44398991	44398992	44344466	-0.877845	54525
ASB2	cg04517524	5.93e-05	8.57676	0.233902	chr14	94423767	94423768	94405342	2.006	18425
ASB5	cg22115892	0.000695401	-0.208683	0.173104	chr4	177190275	177190276	177198411	-0.0360987	-8136
ASCL1	cg27576982	2.17e-05	0.589481	0.257679	chr12	103351451	103351452	103308778	0.151894	42673
ASNA1	cg03641858	2.69e-05	-4.53543	0.252637	chr19	12848305	12848306	12777774	-1.14579	70531
ASPG	cg23458356	4.41e-05	3.4204	0.240983	chr14	104552047	104552048	104568798	0.824221	-16751
ASPH	cg18995788	0.000131134	-2.99769	0.214703	chr8	62627199	62627200	62673444	-0.64353	-46245
ATAD3A	cg24470133	2.95e-05	11.6678	0.250532	chr1	1447522	1447523	1483206	2.92308	-35684
ATG7	cg05986866	7.61e-06	2.94529	0.281838	chr3	11314009	11314010	11313571	0.830089	438
ATHL1	cg10411146	8.21e-06	-5.30947	0.280106	chr11	289137	289138	289966	-1.4872	-829
ATP11A	cg21933664	1.22e-06	3.13748	0.322345	chr13	113344642	113344643	113530259	1.01135	-185617
ATP1A4	cg20632887	6.19e-09	14.9153	0.427662	chr1	160121351	160121352	160085581	6.37872	35770
ATP1A4	cg16289896	1.62e-10	-16.0058	0.491042	chr1	160121351	160121352	160146342	-7.85952	-24991
ATP1A4	cg06210630	1.69e-05	12.1717	0.263536	chr1	160121351	160121352	160085433	3.20763	35918
ATP1A4	cg08853487	6.43e-08	15.3844	0.383042	chr1	160121351	160121352	160171148	5.89286	-49797
ATP1A4	cg19308497	1.17e-15	-4.34653	0.653236	chr1	160121351	160121352	160147442	-2.83931	-26091
ATP1A4	cg08279665	5.24e-17	-7.26761	0.68655	chr1	160121351	160121352	160146152	-4.98958	-24801
ATP1A4	cg08246428	4.83e-12	8.38425	0.54565	chr1	160121351	160121352	160160106	4.57487	-38755
ATP1A4	cg09168997	2.07e-05	14.0482	0.25882	chr1	160121351	160121352	160085132	3.63587	36219
ATP1A4	cg20411813	1.95e-06	6.53918	0.312102	chr1	160121351	160121352	160162766	2.04089	-41415
ATP1A4	cg05795390	1.23e-05	9.62712	0.270886	chr1	160121351	160121352	160112673	2.60782	8678
ATP1A4	cg18862562	1.23e-07	17.6452	0.370048	chr1	160121351	160121352	160160312	6.52956	-38961
ATP2B4	cg13558971	0.000116851	-1.97474	0.21752	chr1	203595927	203595928	203597085	-0.429495	-1158
ATP2C2	cg05312094	2.88e-05	8.79641	0.251078	chr16	84402132	84402133	84417940	2.20852	-15808
ATP2C2	cg06786050	6.05e-05	11.7175	0.23343	chr16	84402132	84402133	84401247	2.73507	885
ATP5C1	cg03672997	0.000323806	0.834844	0.192359	chr10	7830092	7830093	7859623	0.160538	-29531
ATP6V0A4	cg06442148	2.16e-11	-4.21442	0.523096	chr7	138458782	138458783	138457868	-2.20454	914
ATP6V0C	cg02530705	1.99e-06	-12.7063	0.311729	chr16	2563952	2563953	2518497	-3.9609	45455
ATP6V0E2	cg19341901	8.59e-07	2.15075	0.329839	chr7	149570056	149570057	149580879	0.709401	-10823
ATP6V0E2	cg01928553	5.16e-05	-4.15255	0.237243	chr7	149570056	149570057	149571982	-0.985114	-1926
ATP9B	cg25891069	4.1e-05	1.4103	0.242732	chr18	76829396	76829397	76755898	0.342312	73498
AVEN	cg24786847	8.03e-05	-1.51739	0.226628	chr15	34331303	34331304	34261172	-0.343856	70131
B3GNT2	cg19493651	6.42e-05	-1.49215	0.232003	chr2	62423261	62423262	62428082	-0.34616	-4821
B3GNT3	cg23771661	2.45e-15	-8.2698	0.644794	chr19	17905918	17905919	17905332	-5.33232	586
B3GNT3	cg08191530	1.43e-08	-11.2274	0.411998	chr19	17905918	17905919	17927333	-4.62568	-21415
B3GNT3	cg03316864	9.39e-16	-4.29045	0.655683	chr19	17905918	17905919	17906309	-2.81318	-391
B3GNT3	cg16024904	9.09e-16	-3.41418	0.656055	chr19	17905918	17905919	17905718	-2.23989	200
B3GNT3	cg06514344	6.15e-15	-4.51104	0.634002	chr19	17905918	17905919	17905835	-2.86	83
BAD	cg15107132	1.02e-06	2.73433	0.326204	chr11	64052176	64052177	63991130	0.89195	61046
BBOX1	cg06847828	5.94e-05	5.51461	0.233887	chr11	27062508	27062509	27097023	1.28972	-34515
BCAM	cg27087650	7.16e-05	4.89965	0.229387	chr19	45312337	45312338	45255796	1.12384	56541
BCAM	cg21981144	2.09e-05	7.45713	0.258617	chr19	45312337	45312338	45248572	1.9285	63765
BCAP29	cg07686035	0.00033698	-1.5071	0.191362	chr7	107220421	107220422	107300408	-0.288305	-79987
BCAT1	cg19778647	1.06e-05	-6.38588	0.274257	chr12	25102308	25102309	24974720	-1.75136	127588
BDH1	cg09363194	5.99e-05	-1.02916	0.233682	chr3	197300194	197300195	197282902	-0.240482	17292
BDH1	cg00456086	9.41e-06	-1.24563	0.277007	chr3	197300194	197300195	197283111	-0.345045	17083
BDH1	cg00177496	1.24e-05	-1.37574	0.270678	chr3	197300194	197300195	197283127	-0.372379	17067
BDH1	cg07155478	2.01e-05	-1.47964	0.259541	chr3	197300194	197300195	197283151	-0.38402	17043
BIN2	cg12353452	4.4e-07	-3.18406	0.343943	chr12	51717938	51717939	51717865	-1.09514	73
BIN2	cg21022247	0.000102119	-6.83121	0.2208	chr12	51717938	51717939	51718310	-1.50818	-372
BIN2	cg20306694	1.3e-06	-5.01219	0.320866	chr12	51717938	51717939	51718251	-1.60824	-313
BIN2	cg07119472	1.67e-06	-3.83703	0.315572	chr12	51717938	51717939	51718011	-1.21086	-73
BIN2	cg18610205	1.84e-05	-3.69067	0.26155	chr12	51717938	51717939	51717960	-0.965277	-22
BIN2	cg10590292	1.11e-10	-6.87124	0.497253	chr12	51717938	51717939	51717674	-3.41674	264
BLCAP	cg22551578	3.66e-05	-1.81958	0.245436	chr20	36156333	36156334	36148620	-0.446575	7713
BMP5	cg22023826	0.000442418	-4.6013	0.184535	chr6	55740375	55740376	55639442	-0.848725	100933
BMP7	cg23416994	0.000224669	2.99914	0.201452	chr20	55841707	55841708	55917535	0.604046	-75828
BMP8A	cg09165041	3.33e-05	-1.00942	0.247644	chr1	39957317	39957318	40025882	-0.249968	-68565
BMPR1B	cg22659350	0.000167892	-0.891632	0.208643	chr4	95679127	95679128	95960149	-0.186001	-281022
BNC2	cg14185717	7.93e-05	-2.08522	0.226913	chr9	16870786	16870787	16864746	-0.473126	6040
BNIPL	cg11584936	4.22e-06	-5.43428	0.295108	chr1	151009028	151009029	151009588	-1.60369	-560
BPGM	cg11425149	0.000329599	-3.52281	0.191916	chr7	134331530	134331531	134463703	-0.675861	-132173
BPGM	cg19679250	0.000517455	-3.10844	0.180587	chr7	134331530	134331531	134463072	-0.561055	-131542
BRAP	cg07927257	9.83e-05	1.10877	0.221738	chr12	112123790	112123791	112032692	0.245833	91098
BRDT	cg00307685	3.11e-05	-1.1789	0.249286	chr1	92417708	92417709	92415524	-0.293874	2184
C10orf10	cg26686009	0.000139622	-3.07504	0.213169	chr10	45474330	45474331	45495739	-0.655411	-21409
C10orf32	cg14087083	2.16e-05	4.49714	0.257779	chr10	104613966	104613967	104575064	1.15924	38902
C10orf57	cg00828616	0.000305446	11.6005	0.193816	chr10	81838425	81838426	81838587	2.24767	-162
C10orf82	cg09269454	2.62e-06	0.937216	0.305703	chr10	118429481	118429482	118434550	0.286509	-5069
C11orf24	cg20310100	6.49e-05	-1.12655	0.231768	chr11	68039469	68039470	68081207	-0.261081	-41738
C11orf24	cg17999916	9.9e-05	1.24746	0.221563	chr11	68039469	68039470	68112719	0.276363	-73250
C11orf24	cg20278269	9.99e-05	-1.4607	0.221324	chr11	68039469	68039470	68081607	-0.323257	-42138
C11orf88	cg12506005	2.85e-05	12.9192	0.251326	chr11	111385509	111385510	111411176	3.24684	-25667
C11orf9	cg05881566	3.49e-06	-3.94657	0.29932	chr11	61520120	61520121	61522765	-1.18128	-2645
C11orf9	cg06137032	6.8e-09	-3.05117	0.425919	chr11	61520120	61520121	61522807	-1.29955	-2687
C11orf9	cg06482904	8.92e-06	-2.91483	0.278202	chr11	61520120	61520121	61537000	-0.810905	-16880
C11orf9	cg07486017	1.63e-08	-3.6055	0.409554	chr11	61520120	61520121	61522799	-1.47665	-2679
C11orf9	cg05373256	6.24e-06	-2.482	0.286317	chr11	61520120	61520121	61522178	-0.710635	-2058
C12orf10	cg12024530	3.79e-16	-1.00591	0.665693	chr12	53693469	53693470	53693340	-0.669625	129
C12orf10	cg11521780	1.03e-15	-1.05888	0.654652	chr12	53693469	53693470	53693949	-0.693201	-480
C12orf10	cg20408175	0.000167579	-4.03221	0.208689	chr12	53693469	53693470	53693169	-0.841336	300
C12orf10	cg11203215	1.27e-15	-1.02888	0.652258	chr12	53693469	53693470	53693335	-0.671094	134
C12orf10	cg02218394	4.03e-16	-1.12727	0.665032	chr12	53693469	53693470	53694018	-0.749673	-549
C12orf10	cg02574894	2.81e-16	-0.892982	0.668943	chr12	53693469	53693470	53693825	-0.597353	-356
C12orf12	cg23856280	0.00442624	-0.0960736	0.125296	chr12	91348953	91348954	91348077	-0.0119843	876
C12orf45	cg27149093	0.000101838	-3.84208	0.220867	chr12	105380097	105380098	105322376	-0.848502	57721
C12orf76	cg08573038	0.000306975	1.90348	0.193692	chr12	110505500	110505501	110399302	0.368574	106198
C12orf76	cg18235078	8.9e-05	1.73409	0.22413	chr12	110505500	110505501	110478280	0.388627	27220
C14orf135	cg09694403	7.6e-05	14.112	0.227951	chr14	60558628	60558629	60632105	3.2166	-73477
C14orf178	cg14525832	0.000176839	3.16934	0.207365	chr14	78227172	78227173	78174638	0.657092	52534
C14orf79	cg15895213	1.13e-05	-6.379	0.272881	chr14	105452615	105452616	105452712	-1.74069	-97
C14orf79	cg12095533	4.17e-05	-3.65094	0.242332	chr14	105452615	105452616	105373082	-0.884705	79533
C15orf27	cg17515837	0.00019694	-3.55252	0.20471	chr15	76352298	76352299	76355522	-0.727092	-3224
C15orf39	cg03980226	0.000707853	4.40998	0.172653	chr15	75494220	75494221	75503805	0.760857	-9585
C15orf56	cg06084073	8.15e-05	-2.14137	0.226261	chr15	40545110	40545111	40544353	-0.484468	757
C15orf56	cg14479947	9.78e-05	-3.1315	0.221857	chr15	40545110	40545111	40544427	-0.694677	683
C15orf57	cg18108262	5.38e-05	11.523	0.236259	chr15	40857252	40857253	40857029	2.72226	223
C16orf45	cg03116016	3.78e-05	4.82075	0.244632	chr16	15528324	15528325	15583606	1.17927	-55282
C16orf45	cg26837962	1.92e-06	5.22408	0.312486	chr16	15528324	15528325	15613108	1.63245	-84784
C16orf45	cg08635395	2.67e-06	-3.6608	0.305277	chr16	15528324	15528325	15747286	-1.11755	-218962
C16orf45	cg02399788	3.66e-06	4.62886	0.298243	chr16	15528324	15528325	15593618	1.38052	-65294
C16orf45	cg08320359	1.37e-05	3.89888	0.268373	chr16	15528324	15528325	15596053	1.04634	-67729
C17orf69	cg22968622	9.42e-06	0.591101	0.276982	chr17	43716340	43716341	43663579	0.163723	52761
C17orf74	cg07437292	1.84e-08	-0.138295	0.407261	chr17	7328934	7328935	7364622	-0.0563221	-35688
C17orf85	cg22496986	4.85e-05	2.00939	0.238747	chr17	3749540	3749541	3794573	0.479712	-45033
C17orf97	cg23491236	1.49e-15	20.3382	0.650477	chr17	260117	260118	262232	13.2295	-2115
C19orf33	cg27174108	4.94e-06	-3.30282	0.291563	chr19	38794803	38794804	38794554	-0.962976	249
C19orf33	cg00412772	7.38e-07	-3.10125	0.333056	chr19	38794803	38794804	38794845	-1.03289	-42
C19orf33	cg11708454	3.74e-06	-2.96473	0.297781	chr19	38794803	38794804	38794664	-0.882837	139
C19orf43	cg03641858	2.2e-08	-8.13304	0.403861	chr19	12845529	12845530	12777774	-3.28462	67755
C19orf43	cg26511337	4.24e-07	-3.37443	0.344734	chr19	12845529	12845530	12807673	-1.16328	37856
C1orf106	cg16257559	0.000152553	-2.68428	0.210997	chr1	200860638	200860639	200864223	-0.566288	-3585
C1orf186	cg24056232	6.34e-06	-1.84068	0.285971	chr1	206288647	206288648	206289775	-0.526378	-1128
C1orf201	cg22436963	2.1e-05	4.7833	0.258479	chr1	24727949	24727950	24727829	1.23636	120
C1orf21	cg06533042	2.79e-06	-3.61035	0.304244	chr1	184356149	184356150	184385917	-1.09843	-29768
C1orf21	cg21118367	3.92e-05	-6.60023	0.243812	chr1	184356149	184356150	184460875	-1.60916	-104726
C1orf21	cg09753749	1.98e-08	-5.11818	0.405848	chr1	184356149	184356150	184359437	-2.07721	-3288
C1orf226	cg14701962	1.45e-06	5.68995	0.318511	chr1	162351519	162351520	162348010	1.81231	3509
C1QL3	cg01866359	2.21e-05	1.41372	0.257322	chr10	16564004	16564005	16564102	0.363774	-98
C1QTNF1	cg14020904	2.32e-05	-2.04594	0.256146	chr17	77020250	77020251	77019779	-0.524048	471
C1QTNF1	cg01707361	9.87e-07	4.12455	0.326856	chr17	77020250	77020251	77079031	1.34813	-58781
C1QTNF2	cg17668731	4.6e-05	5.28907	0.239972	chr5	159797648	159797649	159696341	1.26917	101307
C1QTNF4	cg05201673	3.72e-05	-11.2261	0.245	chr11	47615961	47615962	47600596	-2.75029	15365
C1QTNF6	cg10603757	8.03e-06	7.1384	0.280613	chr22	37584330	37584331	37621745	2.00311	-37415
C1QTNF6	cg20979921	2.07e-06	-4.5566	0.310841	chr22	37584330	37584331	37584018	-1.41638	312
C1S	cg07114810	0.000131199	-5.19409	0.214691	chr12	7167979	7167980	7070679	-1.11498	97300
C20orf141	cg13672800	3.37e-05	-3.04639	0.247389	chr20	2795656	2795657	2795194	-0.753619	462
C20orf30	cg17978727	6.93e-05	-1.20239	0.230187	chr20	5093733	5093734	4991028	-0.276756	102705
C20orf54	cg04522915	0.000110464	3.40418	0.218889	chr20	749228	749229	646942	0.745055	102286
C21orf56	cg06026334	8.93e-08	8.54667	0.376533	chr21	47604373	47604374	47560127	3.2181	44246
C21orf56	cg21230535	3.9e-07	14.7912	0.346474	chr21	47604373	47604374	47556290	5.12477	48083
C21orf56	cg09441069	7.42e-08	10.9128	0.380197	chr21	47604373	47604374	47569479	4.14901	34894
C22orf13	cg10613381	2.8e-05	1.41665	0.251767	chr22	24951275	24951276	24890330	0.356654	60945
C22orf34	cg21714878	1.25e-05	-2.22597	0.270536	chr22	50051190	50051191	50052407	-0.602198	-1217
C22orf34	cg18638598	3.3e-05	-2.60798	0.24785	chr22	50051190	50051191	49934445	-0.646367	116745
C22orf34	cg05729745	3.25e-07	-2.27176	0.350243	chr22	50051190	50051191	49937644	-0.795667	113546
C22orf34	cg21183455	1.75e-05	-2.06894	0.262765	chr22	50051190	50051191	50052396	-0.543636	-1206
C22orf34	cg06623630	5.75e-05	-3.61704	0.234645	chr22	50051190	50051191	50017776	-0.848673	33414
C22orf34	cg06355422	1.62e-05	-1.31052	0.264448	chr22	50051190	50051191	50013649	-0.34656	37541
C22orf34	cg08680598	2.66e-06	-2.73802	0.305361	chr22	50051190	50051191	49984980	-0.836082	66210
C22orf34	cg21029504	2.8e-05	-1.93566	0.251764	chr22	50051190	50051191	50028390	-0.487314	22800
C2CD2	cg00054774	1.21e-08	-1.96608	0.415232	chr21	43373999	43374000	43373079	-0.816382	920
C2CD2	cg09428349	2.42e-05	4.51846	0.255174	chr21	43373999	43374000	43346858	1.15297	27141
C2orf16	cg26143752	1.34e-05	-0.97765	0.268855	chr2	27799388	27799389	27806326	-0.262842	-6938
C2orf3	cg16204289	0.000123818	-2.95782	0.216106	chr2	75938111	75938112	75796759	-0.639124	141352
C2orf43	cg20752795	4.01e-05	17.4745	0.243244	chr2	21022827	21022828	20866407	4.25038	156420
C2orf63	cg05084827	5.43e-09	1.9446	0.43006	chr2	55459699	55459700	55402999	0.836297	56700
C2orf84	cg18527919	8.28e-07	-2.33082	0.330611	chr2	24397971	24397972	24398170	-0.770596	-199
C3	cg06481431	1.04e-06	19.1145	0.325756	chr19	6720662	6720663	6745321	6.22666	-24659
C3orf17	cg04461859	0.000129081	-3.278	0.215089	chr3	112738555	112738556	112837231	-0.704971	-98676
C3orf19	cg22596860	0.000228918	-1.5953	0.200987	chr3	14693252	14693253	14719326	-0.320562	-26074
C5orf13	cg06695317	1.19e-07	-1.41696	0.370786	chr5	111312628	111312629	111093270	-0.525388	219358
C5orf13	cg23324888	3.21e-07	-0.828764	0.350494	chr5	111312628	111312629	111093475	-0.290477	219153
C5orf13	cg21092674	3.57e-07	-1.25223	0.348333	chr5	111312628	111312629	111093286	-0.436194	219342
C5orf13	cg26883434	8.29e-07	-6.06685	0.330592	chr5	111312628	111312629	111091560	-2.00565	221068
C5orf13	cg04524006	3.3e-07	-1.23168	0.349946	chr5	111312628	111312629	111093197	-0.43102	219431
C5orf13	cg17575906	4.64e-08	-2.75885	0.389446	chr5	111312628	111312629	111090585	-1.07442	222043
C5orf13	cg04738309	2.95e-07	-1.59868	0.352277	chr5	111312628	111312629	111093624	-0.563178	219004
C5orf13	cg24072924	3.03e-07	-0.886717	0.351717	chr5	111312628	111312629	111093585	-0.311873	219043
C5orf13	cg22607903	4.06e-07	-1.53978	0.345611	chr5	111312628	111312629	111093199	-0.532166	219429
C5orf13	cg12856561	3.49e-07	-1.50524	0.348804	chr5	111312628	111312629	111093208	-0.525033	219420
C5orf24	cg12905574	3.31e-06	-1.97368	0.300521	chr5	134181369	134181370	134181527	-0.59313	-158
C5orf32	cg01860693	8.31e-08	-3.46924	0.377953	chr5	139554652	139554653	139557145	-1.31121	-2493
C5orf35	cg12311346	3.35e-07	-15.9881	0.349619	chr5	56205086	56205087	56204834	-5.58976	252
C5orf35	cg18230493	9.58e-09	-30.8485	0.419576	chr5	56205086	56205087	56204884	-12.9433	202
C5orf58	cg00982641	0.000123998	-3.49087	0.216071	chr5	169659949	169659950	169659845	-0.754182	104
C5orf58	cg20758593	0.000102262	-4.73258	0.220766	chr5	169659949	169659950	169659863	-1.04469	86
C5orf58	cg06417125	8.82e-07	-4.7531	0.329261	chr5	169659949	169659950	169659847	-1.56501	102
C5orf58	cg22455392	2.48e-08	-3.64747	0.401613	chr5	169659949	169659950	169659831	-1.46487	118
C5orf58	cg05694095	1.96e-07	-4.70436	0.360696	chr5	169659949	169659950	169659745	-1.69684	204
C5orf58	cg17038633	4.39e-07	3.48978	0.343997	chr5	169659949	169659950	169663955	1.20047	-4006
C5orf58	cg07346603	5.55e-07	-4.51204	0.339094	chr5	169659949	169659950	169659751	-1.53	198
C5orf58	cg10835823	1.66e-06	-3.94092	0.315657	chr5	169659949	169659950	169659763	-1.24398	186
C5orf58	cg26724545	4.11e-05	-3.34911	0.24264	chr5	169659949	169659950	169659950	-0.812594	-1
C6orf174	cg21986718	8.56e-05	-1.21682	0.225081	chr6	127840500	127840501	127837548	-0.273861	2952
C6orf47	cg23770142	1.03e-05	3.09009	0.274866	chr6	31628549	31628550	31624399	0.849351	4150
C6orf47	cg08482670	6.69e-08	-2.93484	0.382262	chr6	31628549	31628550	31628298	-1.12188	251
C6orf47	cg02449103	3.26e-10	-1.08325	0.479395	chr6	31628549	31628550	31627711	-0.519306	838
C6orf47	cg27023743	6.8e-07	-3.71992	0.33478	chr6	31628549	31628550	31628294	-1.24536	255
C6orf47	cg24920145	6.01e-11	-1.66637	0.507065	chr6	31628549	31628550	31628350	-0.844959	199
C6orf47	cg27409499	6.5e-11	-1.46522	0.505798	chr6	31628549	31628550	31628339	-0.741106	210
C6orf47	cg23591298	2.65e-10	-2.02563	0.482885	chr6	31628549	31628550	31628935	-0.978148	-386
C6orf47	cg05861743	4.73e-08	2.19467	0.389096	chr6	31628549	31628550	31624387	0.853936	4162
C6orf47	cg13290154	2.51e-10	-1.55497	0.483784	chr6	31628549	31628550	31628056	-0.752268	493
C6orf47	cg26010908	1.39e-10	-1.89357	0.493516	chr6	31628549	31628550	31628367	-0.934509	182
C6orf47	cg00812578	1.32e-07	2.51249	0.368651	chr6	31628549	31628550	31625701	0.926232	2848
C6orf47	cg11212624	4.13e-10	-1.05073	0.475415	chr6	31628549	31628550	31628641	-0.499534	-92
C6orf47	cg16842485	3.43e-11	-1.04877	0.515927	chr6	31628549	31628550	31628639	-0.541086	-90
C6orf47	cg25455724	1.29e-06	2.43658	0.321055	chr6	31628549	31628550	31623318	0.782275	5231
C6orf47	cg00385769	5.76e-10	-1.06418	0.469765	chr6	31628549	31628550	31628440	-0.499913	109
C6orf47	cg19003629	1.01e-11	-1.54693	0.534672	chr6	31628549	31628550	31628876	-0.8271	-327
C6orf47	cg01709348	2.27e-10	-1.52989	0.485454	chr6	31628549	31628550	31628417	-0.74269	132
C6orf47	cg24818562	1.61e-09	-1.74418	0.451884	chr6	31628549	31628550	31627714	-0.788166	835
C6orf47	cg17421633	3.33e-10	-1.28294	0.479043	chr6	31628549	31628550	31628429	-0.614584	120
C6orf47	cg21573880	3.63e-10	-1.72487	0.477605	chr6	31628549	31628550	31628050	-0.823805	499
C6orf47	cg07069434	4.3e-10	-1.81277	0.474736	chr6	31628549	31628550	31628708	-0.860588	-159
C6orf47	cg11045165	8.24e-11	-1.43686	0.502003	chr6	31628549	31628550	31628348	-0.721309	201
C6orf47	cg20774166	3.08e-07	-1.99936	0.35136	chr6	31628549	31628550	31627617	-0.702496	932
C6orf47	cg12388764	9.6e-11	-1.06085	0.499548	chr6	31628549	31628550	31628649	-0.529945	-100
C6orf47	cg00994601	2.41e-11	-1.6914	0.521421	chr6	31628549	31628550	31628797	-0.881931	-248
C6orf47	cg05728656	2.57e-11	-1.23017	0.520426	chr6	31628549	31628550	31628427	-0.640215	122
C6orf47	cg22484599	7.91e-11	-2.49547	0.502653	chr6	31628549	31628550	31628369	-1.25436	180
C6orf47	cg09859091	7.27e-11	-1.14286	0.504023	chr6	31628549	31628550	31628644	-0.576028	-95
C6orf47	cg16474647	7.91e-06	3.71406	0.28095	chr6	31628549	31628550	31625159	1.04346	3390
C7orf43	cg24109116	2.22e-05	-4.8387	0.257188	chr7	99756302	99756303	99725975	-1.24443	30327
C7orf46	cg26309111	6.63e-05	-0.698069	0.231242	chr7	23719748	23719749	23720005	-0.161412	-257
C7orf69	cg25767859	1.93e-07	-0.228507	0.36096	chr7	47834888	47834889	47859324	-0.0824819	-24436
C7orf69	cg26541218	8.85e-08	0.235173	0.376712	chr7	47834888	47834889	47826387	0.0885925	8501
C7orf70	cg19934194	0.000143233	-0.708429	0.212543	chr7	6388590	6388591	6286149	-0.15055	102441
C8orf40	cg12990392	0.00022277	22.3071	0.201662	chr8	42396717	42396718	42397159	4.4975	-442
C8orf83	cg25626869	0.000309353	8.55993	0.193499	chr8	93978372	93978373	93978374	1.65583	-2
C9orf30	cg14475840	3.82e-06	-5.02506	0.297334	chr9	103189641	103189642	103191817	-1.49412	-2176
C9orf47	cg02124746	0.000794537	-2.09083	0.169714	chr9	91605777	91605778	91615137	-0.354562	-9360
C9orf66	cg13703912	8.18e-05	-0.740171	0.226179	chr9	215893	215894	214268	-0.167397	1625
CA10	cg25694755	1.05e-05	5.54788	0.274454	chr17	50236132	50236133	49707900	1.52262	528232
CA10	cg17208530	8.8e-06	8.54863	0.278513	chr17	50236132	50236133	49810062	2.38088	426070
CA10	cg25063515	6.61e-06	18.1033	0.285032	chr17	50236132	50236133	49717648	5.15999	518484
CA12	cg12243738	0.000364972	-11.6075	0.189365	chr15	63674075	63674076	63616181	-2.19726	57894
CA2	cg08872550	0.000354442	8.5456	0.190098	chr8	86376130	86376131	86375450	1.62393	680
CACNA1C	cg07986199	1.23e-05	-0.897864	0.270839	chr12	2162415	2162416	2743038	-0.243174	-580623
CACNA1C	cg23369234	2.38e-05	-1.36768	0.255502	chr12	2162415	2162416	2511478	-0.349436	-349063
CACNA2D2	cg03655330	6.59e-06	2.10854	0.285092	chr3	50540892	50540893	50337494	0.601125	203398
CACNA2D3	cg23537887	0.000258063	-1.62295	0.198013	chr3	54156692	54156693	54157647	-0.321282	-955
CACNG4	cg20697044	0.000156428	3.24101	0.210381	chr17	64961012	64961013	64971888	0.681741	-10876
CADM1	cg12848345	0.000781149	-1.56391	0.170147	chr11	115375241	115375242	115373119	-0.265886	2122
CADM2	cg25948255	1.22e-09	0.33717	0.456833	chr3	85008132	85008133	85512134	0.15403	-504002
CADM2	cg03020181	1.66e-05	0.28024	0.264003	chr3	85008132	85008133	85938637	0.0739831	-930505
CADM4	cg18457438	2.35e-05	11.0196	0.255821	chr19	44143991	44143992	44039446	2.81898	104545
CADPS2	cg17557464	9.41e-06	2.63142	0.277006	chr7	122526813	122526814	122384836	0.728912	141977
CALCR	cg13635928	3.45e-06	3.3423	0.299565	chr7	93204042	93204043	93105319	1.00123	98723
CALCR	cg03816029	2.44e-05	1.73492	0.254968	chr7	93204042	93204043	93113314	0.442339	90728
CALCR	cg17419096	7.41e-08	2.12217	0.38023	chr7	93204042	93204043	93055134	0.806914	148908
CAMK1D	cg10598683	0.000436623	1.2879	0.184866	chr10	12391582	12391583	12501239	0.237985	-109657
CAMK1G	cg01530981	8.7e-05	-4.74041	0.22468	chr1	209757044	209757045	209756892	-1.06498	152
CANT1	cg08749351	7.15e-05	1.73882	0.229415	chr17	77005899	77005900	76899423	0.398883	106476
CAPG	cg27139457	5.07e-06	-16.3077	0.290981	chr2	85637676	85637677	85637739	-4.74521	-63
CAPN2	cg15033552	1.21e-06	-3.3226	0.322482	chr1	223900118	223900119	223889141	-1.07148	10977
CAPN2	cg19029214	3.01e-05	-3.34084	0.25002	chr1	223900118	223900119	223889345	-0.835251	10773
CAPS	cg03908904	7.38e-05	-5.56778	0.228669	chr19	5914192	5914193	5914009	-1.27308	183
CAPS	cg11846064	7.83e-06	3.94985	0.281175	chr19	5914192	5914193	5997274	1.11059	-83082
CASQ1	cg16289896	6.02e-08	-11.7979	0.384326	chr1	160160284	160160285	160146342	-4.53424	13942
CASQ1	cg20632887	1.02e-06	10.8519	0.326115	chr1	160160284	160160285	160085581	3.53897	74703
CASQ1	cg19308497	4.85e-12	-3.30959	0.54558	chr1	160160284	160160285	160147442	-1.80565	12842
CASQ1	cg08246428	2.24e-09	6.31594	0.446052	chr1	160160284	160160285	160160106	2.81724	178
CASQ1	cg08279665	1.08e-13	-5.65287	0.598345	chr1	160160284	160160285	160146152	-3.38237	14132
CASQ2	cg05037360	7.67e-06	-11.7002	0.281634	chr1	116311426	116311427	116311579	-3.29514	-153
CASZ1	cg12275285	3.13e-05	1.30045	0.249098	chr1	10856707	10856708	10888566	0.323929	-31859
CASZ1	cg16346321	0.000101814	1.64215	0.220873	chr1	10856707	10856708	10709185	0.36267	147522
CASZ1	cg12796481	4.87e-06	2.33938	0.291912	chr1	10856707	10856708	10796411	0.68289	60296
CASZ1	cg04842880	1.08e-05	1.60628	0.273783	chr1	10856707	10856708	10847541	0.439767	9166
CASZ1	cg02396224	3.89e-05	0.950163	0.243952	chr1	10856707	10856708	10698794	0.231785	157913
CASZ1	cg01824138	0.000104939	1.05065	0.220138	chr1	10856707	10856708	10699604	0.231264	157103
CASZ1	cg08537783	8.97e-05	1.4816	0.223934	chr1	10856707	10856708	10795394	0.331752	61313
CASZ1	cg13085232	0.000103381	2.20846	0.220502	chr1	10856707	10856708	10802080	0.48692	54627
CASZ1	cg16427321	4.49e-05	2.32338	0.240573	chr1	10856707	10856708	10917344	0.558918	-60637
CASZ1	cg04622001	9.73e-05	1.254	0.22197	chr1	10856707	10856708	10847594	0.278325	9113
CAV3	cg26289788	8.45e-06	0.546425	0.279448	chr3	8775495	8775496	8818056	0.152696	-42561
CBLB	cg01811895	1.18e-05	-6.30565	0.271864	chr3	105587887	105587888	105586684	-1.71426	1203
CBR1	cg05297739	2.11e-08	-7.66418	0.404706	chr21	37442284	37442285	37444249	-3.10174	-1965
CBR1	cg16719517	0.000120206	-1.53849	0.216829	chr21	37442284	37442285	37442385	-0.333549	-101
CBR1	cg16662267	0.000200321	-2.11072	0.204289	chr21	37442284	37442285	37442759	-0.43111	-475
CBR1	cg01962969	0.000140448	-2.65937	0.213024	chr21	37442284	37442285	37442104	-0.56643	180
CBR1	cg00695416	0.000100274	-2.07947	0.221243	chr21	37442284	37442285	37442476	-0.460022	-192
CBX2	cg01426818	1.1e-05	-5.15607	0.273404	chr17	77751976	77751977	77806444	-1.40967	-54468
CCDC112	cg11275737	0.000227308	-1.31171	0.201162	chr5	114632458	114632459	114513322	-0.263808	119136
CCDC124	cg14934242	3.91e-05	2.93864	0.243879	chr19	18045904	18045905	17953774	0.716643	92130
CCDC134	cg16000331	0.000139149	-3.887	0.213252	chr22	42196677	42196678	42230138	-0.828794	-33461
CCDC144NL	cg21980100	0.00019109	0.21898	0.205454	chr17	20799453	20799454	20799644	0.0449817	-191
CCDC40	cg19781696	7.98e-06	0.871692	0.280755	chr17	78010434	78010435	77975910	0.24473	34524
CCDC40	cg00961855	5.16e-06	0.928346	0.290606	chr17	78010434	78010435	77980966	0.269781	29468
CCDC40	cg15475272	2.33e-05	1.31189	0.256063	chr17	78010434	78010435	78032424	0.335918	-21990
CCDC40	cg02234613	4.81e-06	0.833502	0.292192	chr17	78010434	78010435	78023970	0.243541	-13536
CCDC50	cg14855367	2.39e-05	-1.48398	0.255472	chr3	191046873	191046874	191048308	-0.379106	-1435
CCDC50	cg12336960	2.13e-06	-2.87804	0.310215	chr3	191046873	191046874	191049285	-0.892808	-2412
CCDC68	cg06163274	0.000340696	-3.91017	0.191088	chr18	52625279	52625280	52627619	-0.746931	-2340
CCDC71	cg02938205	2.93e-05	-2.35853	0.250707	chr3	49203785	49203786	49236810	-0.591283	-33025
CCDC85C	cg18505593	2.99e-05	-3.37777	0.250213	chr14	100070727	100070728	100059479	-0.845137	11248
CCL24	cg12788666	4.72e-05	2.80474	0.239398	chr7	75443033	75443034	75443246	0.671417	-213
CCL24	cg07928105	8.46e-05	13.6058	0.22537	chr7	75443033	75443034	75368414	3.06608	74619
CCL28	cg18199554	3.54e-05	-1.73879	0.246224	chr5	43412488	43412489	43397288	-0.428117	15200
CCL28	cg12634932	2.25e-05	-1.67744	0.256819	chr5	43412488	43412489	43397230	-0.430787	15258
CCL28	cg10864145	1.8e-05	-1.75168	0.262043	chr5	43412488	43412489	43397232	-0.459008	15256
CCL28	cg16324633	4.5e-05	-2.20493	0.24052	chr5	43412488	43412489	43397167	-0.530306	15321
CCL28	cg04187185	1.57e-05	-1.8177	0.265284	chr5	43412488	43412489	43396953	-0.482199	15535
CCND1	cg13608094	4.89e-05	-6.47545	0.238513	chr11	69455872	69455873	69461236	-1.54441	-5364
CCND1	cg19047670	0.000213555	-6.38797	0.202708	chr11	69455872	69455873	69461451	-1.29461	-5579
CCND1	cg06539449	0.00018355	-4.80647	0.206447	chr11	69455872	69455873	69461008	-0.992098	-5136
CCRN4L	cg23240857	0.000271457	15.4297	0.196755	chr4	139936942	139936943	140005776	3.03505	-68834
CD302	cg25349066	0.000787389	-4.99114	0.169945	chr2	160654766	160654767	160650497	-0.847549	4269
CD46	cg09788693	2.31e-05	1.90798	0.25627	chr1	207925401	207925402	208063733	0.488945	-138332
CD80	cg10994564	5.37e-07	-2.0036	0.339757	chr3	119278481	119278482	119306022	-0.680737	-27541
CD9	cg09043214	9.56e-06	-9.71948	0.276626	chr12	6309554	6309555	6442873	-2.68864	-133319
CDC42EP4	cg23718283	4.03e-05	-15.9272	0.243159	chr17	71308143	71308144	71308304	-3.8727	-161
CDC42EP4	cg19933343	0.000396113	3.15547	0.187312	chr17	71308143	71308144	71241372	0.590824	66771
CDC7	cg12936992	7.15e-05	4.59711	0.22942	chr1	91966403	91966404	92002689	1.05459	-36286
CDCA7L	cg12655269	4.09e-05	1.35096	0.242764	chr7	21985542	21985543	21980230	0.327951	5312
CDCA7L	cg20983531	3.18e-05	1.82972	0.248736	chr7	21985542	21985543	21986672	0.455102	-1130
CDCA7L	cg10054661	8.63e-06	2.23241	0.27898	chr7	21985542	21985543	21988609	0.622793	-3067
CDH12	cg15213488	2.28e-12	4.1755	0.556539	chr5	22853731	22853732	22152192	2.32383	701539
CDH16	cg07442105	2.41e-07	-5.66229	0.356458	chr16	66952766	66952767	66962501	-2.01837	-9735
CDH3	cg03048225	8.92e-05	-4.28503	0.224074	chr16	68678150	68678151	68767789	-0.960079	-89639
CDH8	cg09679746	0.000143028	0.996863	0.212578	chr16	62070036	62070037	61960656	0.211881	109380
CDH8	cg05538950	5.44e-09	1.74843	0.430025	chr16	62070036	62070037	62026676	0.75187	43360
CDH8	cg03815683	0.000177769	0.943155	0.207236	chr16	62070036	62070037	61897489	0.19542	172547
CDH8	cg08269733	7.79e-08	2.01161	0.37925	chr16	62070036	62070037	62057179	0.762902	12857
CDK13	cg00724098	4.72e-05	7.26505	0.239372	chr7	39989958	39989959	40174410	1.73897	-184452
CDK6	cg08311343	0.000144237	-4.54527	0.212372	chr7	92465941	92465942	92324861	-0.965149	141080
CDK9	cg13514218	4.38e-05	3.45265	0.24115	chr9	130548304	130548305	130496811	0.83257	51493
CDYL	cg01474544	6.63e-05	-2.00368	0.231226	chr6	4836331	4836332	4774793	-0.463271	61538
CEACAM19	cg20559736	6.75e-06	-6.28695	0.284535	chr19	45174723	45174724	45174671	-1.78884	52
CEACAM19	cg23147597	1.59e-07	-5.66643	0.36496	chr19	45174723	45174724	45174681	-2.06802	42
CELF2	cg11086547	6.57e-05	2.1338	0.231468	chr10	11059892	11059893	11317872	0.493875	-257980
CELF2	cg06515461	0.000138834	1.73975	0.213307	chr10	11059892	11059893	11342721	0.37105	-282829
CELF2	cg05219423	2.46e-06	2.77652	0.307071	chr10	11059892	11059893	11291279	0.852588	-231387
CELF2	cg07043247	1.05e-05	1.92832	0.274446	chr10	11059892	11059893	11085755	0.529214	-25863
CELSR1	cg20376123	4.6e-05	2.12928	0.239995	chr22	46933067	46933068	46760595	0.510994	172472
CELSR3	cg03223076	2.31e-05	0.835511	0.256197	chr3	48700348	48700349	48698558	0.21405	1790
CENPB	cg18830052	0.000104128	-15.6769	0.220327	chr20	3767337	3767338	3801106	-3.45368	-33769
CENPBD1	cg08539210	2.2e-05	-2.05087	0.25735	chr16	90038942	90038943	90038463	-0.527781	479
CEP72	cg07414060	9.63e-10	-5.23271	0.460903	chr5	612404	612405	641353	-2.41177	-28949
CHAC2	cg14150199	0.000101656	-0.859321	0.220911	chr2	53994928	53994929	53994733	-0.189814	195
CHAC2	cg21190381	0.000109094	-0.835596	0.219193	chr2	53994928	53994929	53994763	-0.183137	165
CHD6	cg11164269	2.37e-06	-2.42325	0.307901	chr20	40247133	40247134	40319340	-0.746121	-72207
CHKB	cg06530441	4.74e-05	-1.65749	0.239257	chr22	51021428	51021429	51016950	-0.396547	4478
CHKB	cg00047287	2.27e-06	-1.98339	0.308814	chr22	51021428	51021429	51016899	-0.612498	4529
CHMP4A	cg24685926	3.83e-08	-2.28283	0.393195	chr14	24683185	24683186	24685281	-0.897596	-2096
CHMP4A	cg18202861	7.07e-09	-1.38657	0.42521	chr14	24683185	24683186	24682679	-0.589581	506
CHMP4A	cg10289074	1.02e-07	-2.00923	0.373884	chr14	24683185	24683186	24682916	-0.751219	269
CHMP4A	cg13977158	1.73e-06	-2.91199	0.314737	chr14	24683185	24683186	24685359	-0.916509	-2174
CHMP4A	cg09316713	2.67e-08	-1.73966	0.400143	chr14	24683185	24683186	24684977	-0.696112	-1792
CHMP4A	cg27162464	5.03e-10	-0.759348	0.472058	chr14	24683185	24683186	24682467	-0.358456	718
CHMP4A	cg01221018	9.73e-06	-0.758873	0.276229	chr14	24683185	24683186	24684670	-0.209621	-1485
CHMP4A	cg14956593	3.11e-09	-3.11072	0.440175	chr14	24683185	24683186	24685421	-1.36926	-2236
CHMP4A	cg09260206	5.44e-08	-2.70543	0.386348	chr14	24683185	24683186	24684854	-1.04524	-1669
CHMP4A	cg09655116	1.17e-09	-1.39278	0.457464	chr14	24683185	24683186	24682694	-0.637147	491
CHMP4A	cg23497857	8.43e-06	-5.10443	0.279508	chr14	24683185	24683186	24685372	-1.42672	-2187
CHMP4A	cg13819586	1.37e-06	-2.40523	0.319842	chr14	24683185	24683186	24685205	-0.769293	-2020
CHMP4A	cg27123665	3.88e-10	-1.17578	0.476452	chr14	24683185	24683186	24682303	-0.560205	882
CHMP4A	cg16769376	7.55e-09	-1.70126	0.423987	chr14	24683185	24683186	24685222	-0.721313	-2037
CHMP4C	cg02338142	4.15e-05	2.47964	0.242458	chr8	82644687	82644688	82634603	0.601182	10084
CHST11	cg06647068	5.77e-06	-2.05254	0.288102	chr12	104850691	104850692	104853274	-0.591337	-2583
CITED4	cg11152463	2.53e-05	9.37094	0.254151	chr1	41328018	41328019	41350406	2.38157	-22388
CIZ1	cg13745513	6.23e-06	2.16508	0.28634	chr9	130953868	130953869	131018379	0.619945	-64511
CKMT1B	cg00223135	0.0001211	9.0902	0.216648	chr15	43885251	43885252	43799245	1.96914	86006
CLDN1	cg00804587	1.12e-05	-5.51767	0.272957	chr3	190040215	190040216	190038679	-1.50607	1536
CLDN16	cg00804587	5.9e-05	-3.25229	0.234047	chr3	190105840	190105841	190038679	-0.761144	67161
CLDN23	cg25634484	1.22e-09	-3.38084	0.456849	chr8	8559665	8559666	8559074	-1.54454	591
CLDN23	cg06671706	9.73e-10	-4.05898	0.460723	chr8	8559665	8559666	8559999	-1.87006	-334
CLDN23	cg05888298	8.48e-10	-3.05135	0.463113	chr8	8559665	8559666	8559132	-1.41312	533
CLDN4	cg10897459	6.57e-06	5.50941	0.285158	chr7	73245192	73245193	73237042	1.57104	8150
CLDN4	cg16454130	3.65e-06	5.68122	0.29834	chr7	73245192	73245193	73245439	1.69493	-247
CLDN4	cg02874145	3.55e-05	4.53039	0.246157	chr7	73245192	73245193	73246406	1.11515	-1214
CLDN6	cg06473109	2.13e-05	-4.07824	0.258097	chr16	3068188	3068189	3068467	-1.05256	-279
CLDN7	cg05490983	5.05e-05	-5.71302	0.237781	chr17	7165795	7165796	7164286	-1.35838	1509
CLEC10A	cg23925513	3.97e-09	11.7276	0.435746	chr17	6983600	6983601	6923526	5.11025	60074
CLEC1A	cg13354523	6.05e-07	-7.70932	0.337271	chr12	10251605	10251606	10251574	-2.60013	31
CLIP4	cg01777397	2.98e-10	-2.19608	0.480917	chr2	29338307	29338308	29337946	-1.05613	361
CLIP4	cg05038216	1.17e-06	-2.84274	0.323174	chr2	29338307	29338308	29339091	-0.918699	-784
CLIP4	cg21972382	1.14e-06	-2.57545	0.323687	chr2	29338307	29338308	29339076	-0.833638	-769
CLIP4	cg08808128	3.71e-07	-0.898606	0.347524	chr2	29338307	29338308	29338432	-0.312287	-125
CLMN	cg24995083	7.55e-05	-3.29522	0.228109	chr14	95786245	95786246	95787435	-0.751611	-1190
CLMN	cg01611017	0.000101535	-3.03058	0.22094	chr14	95786245	95786246	95780344	-0.669508	5901
CLPP	cg16689907	0.000154429	12.573	0.210697	chr19	6361462	6361463	6364594	2.64868	-3132
CLSTN1	cg24523535	6.85e-05	-9.82635	0.230462	chr1	9884550	9884551	9970042	-2.26445	-85492
CMTM6	cg00996246	4.46e-05	-8.35467	0.240703	chr3	32544403	32544404	32543787	-2.0109	616
CNDP2	cg25817165	3.77e-08	-1.01805	0.393479	chr18	72166822	72166823	72167213	-0.400582	-391
CNDP2	cg26446133	4.96e-06	-1.47622	0.291477	chr18	72166822	72166823	72167187	-0.430282	-365
CNOT2	cg02866931	8.58e-06	-1.15274	0.279106	chr12	70636776	70636777	70732479	-0.321734	-95703
CNST	cg10985909	1.44e-05	-2.89779	0.267275	chr1	246729638	246729639	246810637	-0.774495	-80999
CNTLN	cg14048783	0.000467466	0.587491	0.183149	chr9	17135037	17135038	17137020	0.107548	-1983
CNTN1	cg13177195	0.00010966	0.493407	0.219067	chr12	41086357	41086358	41289297	0.108077	-202940
CNTN1	cg09579151	3.31e-06	0.639507	0.300484	chr12	41086357	41086358	41043074	0.192161	43283
CNTN5	cg10748359	6.13e-06	2.18877	0.286709	chr11	98891870	98891871	100211450	0.627536	-1319580
CNTNAP4	cg05630943	9.53e-08	0.774903	0.375216	chr16	76343734	76343735	76521159	0.290756	-177425
CNTNAP4	cg27420415	1.34e-07	0.50531	0.368455	chr16	76343734	76343735	76349255	0.186184	-5521
COASY	cg15667495	7.82e-05	3.11469	0.22725	chr17	40714091	40714092	40719620	0.707758	-5529
COBRA1	cg01049121	4.52e-05	2.06895	0.240385	chr9	140149758	140149759	140055180	0.497321	94578
COL17A1	cg15715892	8.46e-05	-6.66244	0.225377	chr10	105845638	105845639	105846129	-1.50144	-491
COL19A1	cg15080430	1.79e-07	2.93298	0.362466	chr6	70576447	70576448	70876494	1.0631	-300047
COL1A2	cg03920522	1.23e-06	-12.619	0.322193	chr7	94023872	94023873	94047477	-4.06576	-23605
COL21A1	cg05157725	4.3e-10	2.20692	0.474736	chr6	56112378	56112379	56112484	1.04771	-106
COL21A1	cg11241549	5.67e-06	4.06222	0.288493	chr6	56112378	56112379	56114591	1.17192	-2213
COL21A1	cg13830624	1.05e-08	2.36222	0.417774	chr6	56112378	56112379	56112291	0.986874	87
COL21A1	cg00684824	1.66e-08	2.6705	0.409293	chr6	56112378	56112379	56112024	1.09302	354
COL21A1	cg12569497	3.42e-08	2.96226	0.395398	chr6	56112378	56112379	56112696	1.17127	-318
COL21A1	cg24591082	1.99e-10	4.35242	0.487597	chr6	56112378	56112379	56143542	2.12222	-31164
COL21A1	cg05950711	2.52e-08	1.88757	0.401244	chr6	56112378	56112379	56112590	0.757374	-212
COL21A1	cg20368283	8.57e-09	2.77026	0.421653	chr6	56112378	56112379	56112592	1.16809	-214
COL21A1	cg03064592	1.4e-08	1.74337	0.412407	chr6	56112378	56112379	56112415	0.718978	-37
COL21A1	cg22935609	1.55e-06	6.2667	0.317135	chr6	56112378	56112379	55989097	1.98739	123281
COL21A1	cg25383699	2.87e-08	2.08133	0.39877	chr6	56112378	56112379	56111908	0.829969	470
COL21A1	cg15703636	2.43e-09	1.97927	0.444611	chr6	56112378	56112379	56112498	0.880004	-120
COL21A1	cg05126887	9.5e-08	2.57512	0.375279	chr6	56112378	56112379	56112548	0.966386	-170
COL25A1	cg10756099	0.000133971	1.51261	0.21418	chr4	110223799	110223800	110224036	0.323928	-237
COL3A1	cg18544564	0.000135675	-6.52452	0.213871	chr2	189839098	189839099	189839120	-1.39522	-22
COL5A1	cg13749670	8.39e-06	9.08071	0.279617	chr9	137533651	137533652	137611646	2.5391	-77995
COL6A1	cg07281325	0.000113708	5.64264	0.218184	chr21	47401662	47401663	47430821	1.231	-29159
COL6A2	cg06026334	1.72e-05	3.9106	0.263073	chr21	47518032	47518033	47560127	1.02876	-42095
COL6A2	cg00929658	1.3e-05	5.33578	0.269504	chr21	47518032	47518033	47546030	1.438	-27998
COL6A2	cg07281325	5.31e-05	5.94618	0.236572	chr21	47518032	47518033	47430821	1.40662	87211
COLEC11	cg25883141	1.06e-06	4.18649	0.325392	chr2	3642636	3642637	3689356	1.36225	-46720
COLEC11	cg05839347	3.8e-05	4.09337	0.244521	chr2	3642636	3642637	3648246	1.00088	-5610
COLEC11	cg26479022	4.81e-07	2.56921	0.342108	chr2	3642636	3642637	3695865	0.878949	-53229
COPZ2	cg19585797	2.79e-05	-6.24132	0.251818	chr17	46115152	46115153	46065327	-1.57164	49825
CORO7	cg03076094	4.53e-05	4.15991	0.240362	chr16	4466639	4466640	4357346	0.99984	109293
COX5A	cg09962198	0.000193186	-7.68733	0.205185	chr15	75230495	75230496	75165438	-1.57702	65057
COX7A1	cg08686960	1.29e-10	-5.01558	0.494707	chr19	36643771	36643772	36642720	-2.48124	1051
COX7A1	cg15176213	1.23e-07	-5.46999	0.37012	chr19	36643771	36643772	36643572	-2.02455	199
COX7A1	cg09307985	2.43e-09	-5.46175	0.444625	chr19	36643771	36643772	36643070	-2.42843	701
COX7B2	cg05330754	5.21e-12	-8.18337	0.544538	chr4	46911252	46911253	46911291	-4.45616	-39
COX7B2	cg07471018	7.12e-05	-6.17281	0.229529	chr4	46911252	46911253	46911550	-1.41674	-298
COX7B2	cg21472835	6.41e-07	8.49208	0.336028	chr4	46911252	46911253	46874750	2.85358	36502
COX7B2	cg24831862	3.43e-11	-6.81116	0.515921	chr4	46911252	46911253	46911212	-3.51403	40
COX7B2	cg10910685	8.88e-06	-5.53274	0.278328	chr4	46911252	46911253	46911519	-1.5399	-267
CPA1	cg20740249	0.000189133	-13.0617	0.205708	chr7	130020289	130020290	130018834	-2.68638	1455
CPNE8	cg08162426	0.00222534	4.35355	0.143229	chr12	39299420	39299421	39139855	0.622169	159565
CPS1	cg07643321	0.000393819	5.07164	0.187458	chr2	211342408	211342409	211457632	0.950345	-115224
CPT1A	cg09737197	1.79e-05	-1.80429	0.262234	chr11	68609399	68609400	68607675	-0.473139	1724
CPT1A	cg17058475	2.74e-05	-1.58227	0.252277	chr11	68609399	68609400	68607737	-0.399158	1662
CPXM2	cg09619146	5.19e-06	-14.0929	0.290481	chr10	125651500	125651501	125651034	-4.0937	466
CPXM2	cg08615567	2.76e-09	-17.8568	0.442337	chr10	125651500	125651501	125651621	-7.89872	-121
CPXM2	cg12164321	1.24e-08	-18.465	0.414724	chr10	125651500	125651501	125651085	-7.65785	415
CPXM2	cg27003782	3.72e-11	-21.5065	0.514622	chr10	125651500	125651501	125651391	-11.0677	109
CPXM2	cg14676407	1.87e-08	-15.0563	0.406969	chr10	125651500	125651501	125651370	-6.12744	130
CPXM2	cg13702196	2.56e-09	-15.6533	0.443647	chr10	125651500	125651501	125651588	-6.94454	-88
CPXM2	cg16197717	2.38e-08	-14.3372	0.402393	chr10	125651500	125651501	125650957	-5.7692	543
CREB1	cg14237317	0.000207161	12.7512	0.203459	chr2	208394615	208394616	208394971	2.59381	-356
CREB3L1	cg14888579	4.57e-05	-6.61958	0.240165	chr11	46299227	46299228	46426289	-1.58972	-127062
CREB3L1	cg06884875	6.39e-05	-6.00171	0.232118	chr11	46299227	46299228	46313051	-1.39301	-13824
CREB3L1	cg12296860	2.57e-05	9.46413	0.253721	chr11	46299227	46299228	46409428	2.40118	-110201
CRELD1	cg03776870	4.42e-05	-6.60928	0.240927	chr3	9975524	9975525	9971756	-1.59228	3768
CRELD1	cg20530843	3.13e-10	-5.79269	0.480065	chr3	9975524	9975525	9976241	-2.78087	-717
CRELD2	cg19051861	8.28e-05	2.93437	0.225874	chr22	50312282	50312283	50243786	0.662744	68496
CRH	cg00269606	9.76e-06	-6.33782	0.276169	chr8	67090846	67090847	67090928	-1.75029	-82
CRH	cg08215831	4.16e-08	-7.1779	0.391573	chr8	67090846	67090847	67090776	-2.81067	70
CRH	cg23409074	8.61e-05	-6.00422	0.224929	chr8	67090846	67090847	67090798	-1.35041	48
CRHBP	cg21842274	4.67e-05	-21.6677	0.239612	chr5	76248679	76248680	76248637	-5.19159	42
CRISPLD1	cg02692938	7.91e-06	3.30673	0.28095	chr8	75896842	75896843	76032509	0.929016	-135667
CRISPLD1	cg03011658	2.6e-11	3.78717	0.520249	chr8	75896842	75896843	75893710	1.97027	3132
CROT	cg04962738	7.64e-16	-2.62422	0.657983	chr7	86974950	86974951	86974741	-1.72669	209
CROT	cg14651992	2.04e-16	-3.27537	0.672349	chr7	86974950	86974951	86974674	-2.20219	276
CROT	cg22510794	1.83e-15	-2.41033	0.648109	chr7	86974950	86974951	86974744	-1.56216	206
CRYZ	cg17719053	1.05e-05	-2.79645	0.274577	chr1	75199092	75199093	75198211	-0.767835	881
CSMD1	cg00332689	1.29e-05	1.46945	0.269786	chr8	4852328	4852329	2885537	0.396432	1966791
CSMD1	cg02563011	4.66e-14	1.7329	0.609105	chr8	4852328	4852329	2960317	1.05552	1892011
CSMD1	cg02006324	1.95e-07	2.08506	0.360769	chr8	4852328	4852329	2997052	0.752226	1855276
CSMD1	cg12027248	5.1e-08	1.46461	0.387603	chr8	4852328	4852329	2820857	0.567689	2031471
CSMD1	cg27029018	2.75e-07	1.62322	0.353681	chr8	4852328	4852329	2832048	0.574102	2020280
CSPG5	cg07032164	1.48e-05	3.81897	0.266604	chr3	47620359	47620360	47619113	1.01814	1246
CTBP1	cg11168432	2.17e-06	8.24467	0.309783	chr4	1242908	1242909	1333422	2.55405	-90514
CTBP2	cg00152126	0.000205049	-2.36549	0.203713	chr10	126849103	126849104	126744846	-0.481782	104257
CTDSPL	cg01439112	4.41e-05	-3.75319	0.241007	chr3	37903668	37903669	37904034	-0.904506	-366
CTDSPL	cg08229360	1.87e-05	-2.85373	0.261222	chr3	37903668	37903669	37904475	-0.745445	-807
CTGF	cg04068042	0.000744139	-1.75378	0.171382	chr6	132272518	132272519	132272342	-0.300343	176
CTSA	cg17757281	8.56e-06	4.58571	0.279159	chr20	44519590	44519591	44604666	1.28013	-85076
CTSZ	cg13795831	1.4e-06	-5.12653	0.319342	chr20	57582309	57582310	57582706	-1.63711	-397
CTSZ	cg02744249	2.98e-07	-3.85684	0.352035	chr20	57582309	57582310	57582918	-1.35774	-609
CTSZ	cg18563860	8.43e-07	-4.83497	0.330232	chr20	57582309	57582310	57583391	-1.59666	-1082
CUEDC2	cg25044306	8.06e-07	1.63113	0.331187	chr10	104192423	104192424	104173860	0.540208	18563
CUL7	cg16705185	1.58e-05	-1.71956	0.26508	chr6	43021683	43021684	43022182	-0.455814	-499
CUL7	cg22131825	1.66e-08	-1.23721	0.409183	chr6	43021683	43021684	43021414	-0.506245	269
CUL7	cg00571421	8.29e-08	-1.42291	0.377996	chr6	43021683	43021684	43021776	-0.537853	-93
CUL7	cg07495357	1.55e-08	-1.08083	0.410519	chr6	43021683	43021684	43021181	-0.443702	502
CUL7	cg25042239	2.63e-08	-0.973795	0.400477	chr6	43021683	43021684	43021668	-0.389982	15
CUX1	cg18188891	3.64e-05	-7.99749	0.245571	chr7	101459291	101459292	101546948	-1.96388	-87657
CXCL16	cg02286380	4.83e-06	-14.7048	0.292072	chr17	4643223	4643224	4621205	-4.29484	22018
CYB5A	cg21899520	9.85e-06	-2.4032	0.275942	chr18	71959221	71959222	71957896	-0.663137	1325
CYP27B1	cg16402452	3.46e-08	3.42641	0.395157	chr12	58160976	58160977	58129855	1.35397	31121
CYP2A13	cg12978820	4.76e-07	4.64574	0.342318	chr19	41594367	41594368	41593202	1.59032	1165
CYP2A13	cg13482327	0.000371685	1.75241	0.188909	chr19	41594367	41594368	41593461	0.330922	906
CYP2R1	cg03544918	6.37e-05	-0.867603	0.232204	chr11	14913751	14913752	14913944	-0.201448	-193
CYP2R1	cg00455178	7.32e-05	-0.719387	0.228856	chr11	14913751	14913752	14913981	-0.164624	-230
CYP2R1	cg16544887	0.000100682	-0.943941	0.221144	chr11	14913751	14913752	14913979	-0.208726	-228
DAGLB	cg16326134	1.59e-05	15.7954	0.264936	chr7	6487643	6487644	6486951	4.18471	692
DAK	cg17304467	0.000185865	2.11666	0.206138	chr11	61100653	61100654	61110297	0.436243	-9644
DAP	cg04304338	1.17e-05	-3.91838	0.271975	chr5	10761387	10761388	10595660	-1.06569	165727
DAP3	cg07222421	4.39e-05	-1.01551	0.241089	chr1	155658873	155658874	155718648	-0.244818	-59775
DAPK3	cg00804031	3.87e-05	-39.0836	0.2441	chr19	3969826	3969827	4007535	-9.53994	-37709
DAPP1	cg08103568	2.84e-05	-5.11872	0.2514	chr4	100737980	100737981	100737138	-1.28681	842
DBF4B	cg04865929	4.06e-05	-1.94601	0.242967	chr17	42785975	42785976	42908410	-0.472798	-122435
DBNDD2	cg11410920	2.76e-05	-2.89737	0.252098	chr20	44034670	44034671	43997025	-0.730401	37645
DCAF4L2	cg07086592	8.72e-06	-0.559893	0.27874	chr8	88886296	88886297	88886306	-0.156063	-10
DCAF6	cg01159288	0.00013977	10.7805	0.213143	chr1	167905907	167905908	168105875	2.29747	-199968
DCDC2	cg02362508	3.05e-05	0.86289	0.249705	chr6	24358280	24358281	24128885	0.215461	229395
DCDC2	cg24397545	8.08e-05	0.980133	0.226486	chr6	24358280	24358281	24172312	0.221969	185968
DCP1B	cg22486621	3.75e-06	1.4121	0.297726	chr12	2113677	2113678	2049079	0.420417	64598
DCP1B	cg04375213	8.64e-06	-1.02971	0.27895	chr12	2113677	2113678	2113435	-0.287235	242
DCP1B	cg19244722	3.19e-06	1.30053	0.301308	chr12	2113677	2113678	2048973	0.391857	64704
DCP1B	cg06623120	2.69e-06	-1.12277	0.305113	chr12	2113677	2113678	2113266	-0.342572	411
DCXR	cg16252995	2.55e-05	-2.37617	0.253896	chr17	79995573	79995574	79991871	-0.603285	3702
DDAH1	cg08908002	9.66e-07	-4.02958	0.327324	chr1	86044046	86044047	86050793	-1.31898	-6747
DDAH1	cg07602008	4.89e-06	-3.77567	0.291794	chr1	86044046	86044047	86048479	-1.10171	-4433
DDO	cg07164639	3.25e-07	-3.09862	0.350229	chr6	110736753	110736754	110736958	-1.08523	-205
DDO	cg00804078	2.47e-05	-2.37798	0.254658	chr6	110736753	110736754	110736941	-0.605555	-188
DDO	cg02872426	5.46e-05	-2.15134	0.235878	chr6	110736753	110736754	110736772	-0.507425	-19
DDO	cg06413398	3.6e-05	-3.91856	0.245822	chr6	110736753	110736754	110736865	-0.963231	-112
DDT	cg09664220	4.91e-05	7.73089	0.23844	chr22	24322019	24322020	24323221	1.84327	-1202
DDX11	cg27211345	0.000184257	-19.5474	0.206352	chr12	31226778	31226779	31227271	-4.0329	-493
DDX19B	cg10468369	1.14e-13	-1.9339	0.597621	chr16	70333071	70333072	70333434	-1.15574	-363
DDX19B	cg10009207	1.13e-07	3.58239	0.371787	chr16	70333071	70333072	70365800	1.33188	-32729
DDX19B	cg05523882	1.92e-05	-1.94067	0.260552	chr16	70333071	70333072	70323915	-0.505637	9156
DDX19B	cg08183066	3.9e-16	-1.38577	0.6654	chr16	70333071	70333072	70333124	-0.922091	-53
DEAF1	cg11574001	4.17e-05	-4.53695	0.242334	chr11	695740	695741	706070	-1.09941	-10330
DECR1	cg06902669	4.76e-05	-0.617449	0.239176	chr8	91013579	91013580	91014265	-0.147672	-686
DECR1	cg11872321	0.000191487	-0.79274	0.205403	chr8	91013579	91013580	91014327	-0.1628	-748
DENND1C	cg15451045	0.000121623	1.82538	0.216543	chr19	6481798	6481799	6529614	0.395226	-47816
DEPDC1	cg00318766	0.00167283	21.7753	0.150618	chr1	68962799	68962800	68962907	3.27425	-108
DFFA	cg24293507	0.000181502	-5.05985	0.206723	chr1	10532613	10532614	10511793	-1.0458	20820
DGCR14	cg00627837	5.55e-06	1.07104	0.288977	chr22	19132190	19132191	19133638	0.309505	-1448
DGCR14	cg09343544	0.000151668	-1.25948	0.21114	chr22	19132190	19132191	19131573	-0.265887	617
DGKA	cg06762403	1.14e-12	-2.52367	0.566396	chr12	56325811	56325812	56325867	-1.4294	-56
DGKA	cg17536086	2.21e-16	-3.19653	0.671502	chr12	56325811	56325812	56325730	-2.14647	81
DGKA	cg14921691	5.95e-16	-2.20386	0.660762	chr12	56325811	56325812	56325797	-1.45622	14
DGKA	cg11641045	3.92e-14	-2.3867	0.611312	chr12	56325811	56325812	56325832	-1.45902	-21
DGKA	cg23796818	1.57e-16	-5.22513	0.675172	chr12	56325811	56325812	56325715	-3.52786	96
DGKA	cg02002664	8.55e-17	-4.21102	0.681507	chr12	56325811	56325812	56325736	-2.86984	75
DHCR24	cg27168858	2.64e-08	-4.14501	0.400406	chr1	55352921	55352922	55351659	-1.65969	1262
DHCR7	cg11724562	2.92e-05	13.7252	0.250729	chr11	71159477	71159478	71196642	3.4412	-37165
DHDDS	cg09649799	1.92e-05	-2.20787	0.260528	chr1	26758801	26758802	26663241	-0.575202	95560
DHRS4	cg10696199	3.45e-07	-2.02268	0.349	chr14	24422964	24422965	24423199	-0.705916	-235
DHRS4L1	cg10696199	2.09e-05	-1.28482	0.258611	chr14	24505709	24505710	24423199	-0.332261	82510
DHRS4L2	cg10696199	2.39e-09	-2.54779	0.444892	chr14	24458026	24458027	24423199	-1.13349	34827
DHRS7	cg09694403	0.000787454	28.3835	0.169942	chr14	60632211	60632212	60632105	4.81976	106
DHRS9	cg06836480	0.00119982	2.80047	0.159175	chr2	169921298	169921299	169928251	0.445231	-6953
DIP2C	cg27335999	1.36e-06	3.46805	0.319988	chr10	735608	735609	556044	1.10973	179564
DIP2C	cg08410533	2.49e-10	2.51406	0.48392	chr10	735608	735609	375830	1.2166	359778
DIP2C	cg08990626	3.57e-05	5.39772	0.245975	chr10	735608	735609	685091	1.32766	50517
DIP2C	cg09758680	2.31e-05	3.13236	0.256276	chr10	735608	735609	574553	0.80273	161055
DIP2C	cg16713574	2.78e-05	2.65906	0.25192	chr10	735608	735609	315732	0.669851	419876
DIP2C	cg10520405	1.42e-05	3.28327	0.267538	chr10	735608	735609	820509	0.878386	-84901
DIP2C	cg25020678	3.79e-07	2.74911	0.347068	chr10	735608	735609	682841	0.954126	52767
DIP2C	cg05867158	8.21e-07	3.73193	0.330789	chr10	735608	735609	678920	1.23448	56688
DIP2C	cg14466661	1.08e-05	4.48419	0.273847	chr10	735608	735609	431934	1.22797	303674
DIP2C	cg02700106	1.22e-07	-2.77332	0.37026	chr10	735608	735609	671406	-1.02685	64202
DIP2C	cg23814172	2.24e-10	3.07291	0.485642	chr10	735608	735609	687493	1.49234	48115
DIP2C	cg14121234	1.87e-05	7.18904	0.261128	chr10	735608	735609	696332	1.87722	39276
DIP2C	cg17223645	2.22e-05	7.33368	0.257218	chr10	735608	735609	465844	1.88631	269764
DIP2C	cg24284571	3.98e-06	2.79968	0.296419	chr10	735608	735609	682693	0.829876	52915
DIP2C	cg18346182	3.41e-07	-4.90756	0.349235	chr10	735608	735609	734399	-1.71389	1209
DIP2C	cg02483529	3.09e-08	3.09413	0.397333	chr10	735608	735609	524688	1.2294	210920
DIP2C	cg09929879	9.69e-07	2.32771	0.327252	chr10	735608	735609	343794	0.761748	391814
DIP2C	cg14438812	1.74e-05	2.76134	0.262887	chr10	735608	735609	574670	0.72591	160938
DIP2C	cg08613606	3.59e-06	5.13615	0.298687	chr10	735608	735609	394333	1.53409	341275
DIP2C	cg02514579	3.27e-10	-0.962354	0.479335	chr10	735608	735609	717091	-0.46129	18517
DIP2C	cg17568266	2.04e-07	2.54063	0.359882	chr10	735608	735609	319225	0.914327	416383
DIP2C	cg25737283	4.88e-07	4.7646	0.341802	chr10	735608	735609	533479	1.62855	202129
DISP2	cg21165061	1.67e-06	4.94076	0.315536	chr15	40650433	40650434	40651101	1.55898	-668
DISP2	cg08996748	4.65e-11	-4.48638	0.511132	chr15	40650433	40650434	40651036	-2.29314	-603
DLK2	cg17102807	4.68e-06	-6.82841	0.292779	chr6	43423286	43423287	43483382	-1.99921	-60096
DLL4	cg16836355	7.82e-06	5.85143	0.281201	chr15	41221546	41221547	41218333	1.64542	3213
DLL4	cg18542639	2.29e-05	-4.67798	0.25642	chr15	41221546	41221547	41275117	-1.1995	-53571
DNAJC18	cg07450552	2.64e-09	-3.51463	0.44314	chr5	138775139	138775140	138775419	-1.55748	-280
DNAJC18	cg11459648	5.59e-05	-0.849014	0.235342	chr5	138775139	138775140	138714337	-0.199798	60802
DNAJC4	cg15107132	3.27e-05	2.24746	0.248075	chr11	63997752	63997753	63991130	0.557518	6622
DNALI1	cg16109423	0.000122554	-2.62353	0.216357	chr1	38022519	38022520	38022718	-0.567549	-199
DNALI1	cg21488617	0.000106035	-2.95197	0.219885	chr1	38022519	38022520	38022586	-0.649027	-67
DNALI1	cg21171625	3.31e-05	-3.06858	0.24779	chr1	38022519	38022520	38022607	-0.76034	-88
DOHH	cg11884179	7.27e-06	-27.005	0.282857	chr19	3500621	3500622	3506224	-7.63849	-5603
DOHH	cg04407520	1.38e-05	-18.0898	0.268212	chr19	3500621	3500622	3506228	-4.85182	-5607
DPP10	cg06873461	5.54e-11	2.10138	0.508362	chr2	115199898	115199899	115822184	1.06826	-622286
DPP10	cg19508823	2.57e-10	3.5269	0.483356	chr2	115199898	115199899	116315952	1.70475	-1116054
DPP10	cg12666279	7.42e-07	-1.80489	0.332935	chr2	115199898	115199899	115918745	-0.600909	-718847
DPP10	cg16071125	2.44e-05	1.3832	0.25496	chr2	115199898	115199899	115972042	0.352653	-772144
DPP10	cg00089091	3.32e-07	-1.68228	0.349809	chr2	115199898	115199899	115919950	-0.588478	-720052
DPP10	cg06119201	3.72e-11	1.46033	0.514649	chr2	115199898	115199899	116152853	0.751555	-952955
DPP10	cg23260456	2.39e-15	1.66743	0.645045	chr2	115199898	115199899	116474615	1.07557	-1274717
DPP10	cg01718116	6.19e-10	-1.32671	0.468531	chr2	115199898	115199899	115919829	-0.621605	-719931
DPP10	cg06394103	6.07e-06	1.38969	0.286939	chr2	115199898	115199899	116480197	0.398755	-1280299
DPP10	cg19006211	1.6e-14	2.47429	0.622461	chr2	115199898	115199899	116183919	1.54015	-984021
DPP10	cg13777681	4.46e-05	-1.11824	0.240727	chr2	115199898	115199899	115920221	-0.269178	-720323
DPP10	cg04075191	2.26e-07	-2.01909	0.357757	chr2	115199898	115199899	115919785	-0.722344	-719887
DPPA4	cg21750709	1.81e-10	-8.76319	0.489226	chr3	109056419	109056420	109056897	-4.28718	-478
DPYD	cg18269457	3.12e-07	3.53748	0.35113	chr1	98386615	98386616	98383686	1.24211	2929
DPYD	cg00252408	2.4e-06	3.25538	0.307569	chr1	98386615	98386616	98389381	1.00125	-2766
DPYD	cg07313437	4.74e-05	3.82415	0.239282	chr1	98386615	98386616	97584888	0.915005	801727
DPYD	cg10232198	2.85e-09	3.70914	0.441726	chr1	98386615	98386616	98468025	1.63842	-81410
DPYD	cg07179075	2.02e-06	2.88097	0.311327	chr1	98386615	98386616	97706031	0.896922	680584
DRAM2	cg15591803	9.5e-06	-2.68367	0.276778	chr1	111682838	111682839	111733668	-0.742772	-50830
DRAP1	cg03252697	5.22e-07	2.89694	0.340375	chr11	65686727	65686728	65623186	0.986045	63541
DRAP1	cg24488506	1.22e-05	-4.05473	0.271058	chr11	65686727	65686728	65667952	-1.09905	18775
DSEL	cg06627151	1.04e-05	1.90589	0.274804	chr18	65183967	65183968	65182656	0.52374	1311
DSEL	cg25677027	3.79e-12	2.08922	0.549206	chr18	65183967	65183968	65181755	1.14742	2212
DUSP22	cg03624871	2.18e-05	2.4965	0.257559	chr6	292100	292101	317607	0.642982	-25507
DUSP23	cg10021668	9.61e-08	-2.1508	0.375054	chr1	159750758	159750759	159751259	-0.806668	-501
DUSP26	cg23134211	1.16e-06	0.349818	0.323385	chr8	33457439	33457440	33457638	0.113126	-199
DUSP4	cg07151117	9.01e-05	-4.8978	0.223846	chr8	29208185	29208186	29204954	-1.09625	3231
DVL1	cg16995668	1.4e-06	5.03894	0.319377	chr1	1284492	1284493	1222895	1.60932	61597
DYRK1B	cg17775332	1.25e-11	-2.87476	0.531482	chr19	40324841	40324842	40324887	-1.52789	-46
DYRK1B	cg22525743	4.97e-05	-3.16751	0.238156	chr19	40324841	40324842	40325128	-0.754324	-287
DYRK1B	cg18227986	3.79e-06	-4.84308	0.297464	chr19	40324841	40324842	40325405	-1.44064	-564
DYRK1B	cg08642014	7.11e-12	-2.3282	0.539932	chr19	40324841	40324842	40324762	-1.25707	79
DYRK1B	cg18036710	2.1e-13	-2.3103	0.589521	chr19	40324841	40324842	40324850	-1.36197	-9
DYRK1B	cg18692382	3.41e-12	-1.98159	0.550722	chr19	40324841	40324842	40324898	-1.09131	-57
DYRK1B	cg15475080	4e-11	-4.21386	0.513483	chr19	40324841	40324842	40324793	-2.16374	48
DYRK1B	cg10294836	3.58e-12	-2.77034	0.550023	chr19	40324841	40324842	40324746	-1.52375	95
DYRK1B	cg15758138	0.000105639	-2.87683	0.219976	chr19	40324841	40324842	40324226	-0.632768	615
DYRK1B	cg13264473	6.65e-08	-3.42268	0.38237	chr19	40324841	40324842	40324386	-1.30873	455
DYRK1B	cg11957481	1.5e-10	-2.93848	0.492306	chr19	40324841	40324842	40325100	-1.44663	-259
EBPL	cg04663916	2.63e-06	-2.00249	0.30558	chr13	50265623	50265624	50265991	-0.61192	-368
ECEL1P2	cg17204652	1.81e-05	-3.47357	0.261906	chr2	233251754	233251755	233252706	-0.909732	-952
EEPD1	cg02805489	0.000616142	-9.95468	0.176173	chr7	36192835	36192836	36406483	-1.75267	-213648
EFCAB4B	cg25367559	0.000141414	0.644425	0.212856	chr12	3862366	3862367	3721199	0.137151	141167
EFEMP1	cg05385513	8.95e-06	-3.26918	0.278127	chr2	56150356	56150357	56150478	-0.909241	-122
EFEMP1	cg03122624	2.34e-05	-4.21398	0.255943	chr2	56150356	56150357	56150341	-1.07851	15
EFEMP1	cg25046074	9.29e-06	-4.09478	0.2773	chr2	56150356	56150357	56150549	-1.13547	-193
EFEMP1	cg20786074	9.28e-05	-3.27626	0.223132	chr2	56150356	56150357	56150255	-0.73097	101
EFEMP1	cg05168033	3.98e-06	-2.7542	0.2964	chr2	56150356	56150357	56150942	-0.816341	-586
EFEMP1	cg24719005	3.76e-05	-2.60512	0.244789	chr2	56150356	56150357	56150675	-0.637679	-319
EFEMP1	cg16118212	3.86e-05	-2.15177	0.244152	chr2	56150356	56150357	56151071	-0.525338	-715
EFEMP1	cg16100120	3.96e-05	-2.8362	0.243534	chr2	56150356	56150357	56150475	-0.690684	-119
EFHC1	cg22388471	0.000120348	-1.62838	0.2168	chr6	52284993	52284994	52363701	-0.352991	-78708
EFS	cg16585972	2.1e-06	-3.09838	0.310496	chr14	23834842	23834843	23835212	-0.962031	-370
EFS	cg17205324	6.59e-08	-1.60335	0.382541	chr14	23834842	23834843	23835595	-0.613349	-753
EFS	cg07197059	1.31e-08	-1.64541	0.413708	chr14	23834842	23834843	23836012	-0.68072	-1170
EHBP1L1	cg12145289	4.78e-05	10.3626	0.239064	chr11	65343508	65343509	65385911	2.47721	-42403
EHD4	cg06246094	6.38e-05	1.2807	0.232155	chr15	42264755	42264756	42174085	0.297302	90670
EID3	cg03817911	2.38e-06	-1.23982	0.307813	chr12	104697548	104697549	104697389	-0.381632	159
EID3	cg20923245	3.71e-06	-1.35468	0.297965	chr12	104697548	104697549	104697419	-0.403646	129
EID3	cg01857475	5.45e-06	-2.0469	0.289373	chr12	104697548	104697549	104697193	-0.592314	355
EID3	cg18633684	0.000104986	-1.27906	0.220127	chr12	104697548	104697549	104697387	-0.281525	161
EIF2AK4	cg26278858	2.47e-09	9.86994	0.444316	chr15	40226346	40226347	40401256	4.38537	-174910
EIF2C1	cg06561166	1.83e-09	-0.899583	0.449629	chr1	36348809	36348810	36348629	-0.404479	180
EIF2C1	cg01799338	4.91e-10	-1.04065	0.472497	chr1	36348809	36348810	36348937	-0.491706	-128
EIF2C1	cg11582116	1.02e-09	-0.784658	0.459868	chr1	36348809	36348810	36348991	-0.360839	-182
EIF2C1	cg27026509	1.88e-09	-1.00679	0.449206	chr1	36348809	36348810	36348944	-0.452256	-135
EIF2C1	cg01324793	3.64e-09	-1.13068	0.43734	chr1	36348809	36348810	36349271	-0.494493	-462
EIF2C1	cg13675280	2.67e-08	-0.828522	0.400136	chr1	36348809	36348810	36348523	-0.331521	286
EIF5A2	cg16450309	0.00044956	-1.25881	0.184132	chr3	170626426	170626427	170626822	-0.231683	-396
EIF5A2	cg06749174	0.000108669	-1.51759	0.219288	chr3	170626426	170626427	170627029	-0.332754	-603
EIF6	cg08210727	0.000221097	-0.372567	0.201848	chr20	33872594	33872595	33865349	-0.0751854	7245
ELMO3	cg02724047	3.48e-05	4.14755	0.246625	chr16	67233027	67233028	67185194	1.02286	47833
ELOVL4	cg24859546	6.92e-09	-3.43069	0.425604	chr6	80657315	80657316	80654763	-1.46012	2552
EMP2	cg26435198	5.24e-06	-3.79163	0.290233	chr16	10674539	10674540	10703283	-1.10045	-28744
EMX2	cg08451832	9.6e-05	5.75854	0.22231	chr10	119301955	119301956	119310964	1.28006	-9009
EMX2	cg00603371	1.6e-06	5.31587	0.316497	chr10	119301955	119301956	119300783	1.68246	1172
EMX2	cg26288991	4.05e-05	7.55969	0.243018	chr10	119301955	119301956	119293207	1.83707	8748
EMX2	cg15526081	4.08e-08	3.70548	0.391966	chr10	119301955	119301956	119310404	1.45242	-8449
EMX2	cg19358493	9.87e-05	4.70019	0.221623	chr10	119301955	119301956	119300942	1.04157	1013
EMX2	cg25793931	2.57e-07	3.92677	0.355136	chr10	119301955	119301956	119310053	1.39454	-8098
EMX2	cg13630043	7.31e-10	3.87231	0.465676	chr10	119301955	119301956	119307769	1.80324	-5814
EMX2OS	cg15526081	1.28e-07	2.99368	0.369367	chr10	119304579	119304580	119310404	1.10577	-5825
EMX2OS	cg13630043	1.57e-06	2.6581	0.316792	chr10	119304579	119304580	119307769	0.842063	-3190
EMX2OS	cg00603371	5.38e-05	3.82247	0.236263	chr10	119304579	119304580	119300783	0.90306	3796
EMX2OS	cg25793931	5.72e-06	2.94433	0.288259	chr10	119304579	119304580	119310053	0.848727	-5474
ENGASE	cg01707361	2.37e-05	-4.5312	0.25564	chr17	77071018	77071019	77079031	-1.15833	-8013
ENOX1	cg26023939	0.000342345	-1.44401	0.190967	chr13	44361106	44361107	43964225	-0.275664	396881
ENTPD4	cg05365729	0.000101732	4.68651	0.220893	chr8	23315136	23315137	23262073	1.03511	53063
EP400NL	cg11289234	3.4e-05	3.04168	0.247141	chr12	132568827	132568828	132603990	0.751698	-35163
EPHB1	cg17786845	0.000133764	0.219686	0.214218	chr3	134514098	134514099	134529302	0.0470544	-15204
EPHB2	cg13988448	4.43e-07	-5.96832	0.343802	chr1	23037330	23037331	23115536	-2.05192	-78206
EPHB4	cg10350880	4.45e-06	-3.70976	0.293909	chr7	100425143	100425144	100423220	-1.09033	1923
ERMP1	cg22598744	0.000337163	1.75241	0.191349	chr9	5833081	5833082	5890866	0.335208	-57785
ESCO2	cg22505075	0.000267663	-1.58712	0.197105	chr8	27632057	27632058	27737223	-0.312746	-105166
ETFB	cg19319774	7.54e-06	-2.77413	0.282047	chr19	51869672	51869673	51870582	-0.78243	-910
ETFB	cg01500140	1.27e-07	3.20351	0.369413	chr19	51869672	51869673	51890586	1.18342	-20914
ETV7	cg26249450	1.26e-05	-3.66091	0.270349	chr6	36355467	36355468	36355732	-0.98971	-265
ETV7	cg07540542	6.32e-05	-4.00132	0.232377	chr6	36355467	36355468	36355127	-0.929756	340
ETV7	cg12173498	6.05e-09	-4.54779	0.428082	chr6	36355467	36355468	36355764	-1.94683	-297
EVC2	cg23665381	1.12e-11	-1.0567	0.533103	chr4	5710294	5710295	5710098	-0.56333	196
EVC2	cg14654886	5.67e-11	-0.798623	0.507978	chr4	5710294	5710295	5710319	-0.405683	-25
EVC2	cg01442064	1.55e-07	-1.10653	0.36547	chr4	5710294	5710295	5713450	-0.404403	-3156
EVC2	cg05571820	2.44e-09	-0.830214	0.444533	chr4	5710294	5710295	5709858	-0.369057	436
EVC2	cg17045844	1.71e-08	1.09629	0.40873	chr4	5710294	5710295	5526706	0.448086	183588
EVC2	cg27434509	1.12e-10	-0.864328	0.497005	chr4	5710294	5710295	5710337	-0.429575	-43
EVC2	cg15305511	3.42e-05	-0.860494	0.246993	chr4	5710294	5710295	5712676	-0.212529	-2382
EVC2	cg11561301	1.52e-10	1.10642	0.4921	chr4	5710294	5710295	5526510	0.544467	183784
EVC2	cg17384436	5.85e-05	0.946982	0.234228	chr4	5710294	5710295	5624405	0.221797	85889
EVC2	cg06669056	6.8e-09	0.917639	0.425923	chr4	5710294	5710295	5570715	0.390843	139579
EVC2	cg17255450	5.09e-11	-0.926649	0.509683	chr4	5710294	5710295	5710372	-0.472297	-78
EVC2	cg27197503	1.23e-05	0.751179	0.270789	chr4	5710294	5710295	5570245	0.203409	140049
EVC2	cg20988964	8.74e-06	0.947989	0.278688	chr4	5710294	5710295	5568112	0.26419	142182
EVC2	cg22290744	3.36e-08	-0.88367	0.395743	chr4	5710294	5710295	5710016	-0.349706	278
EVC2	cg20992708	1.24e-08	0.764975	0.414785	chr4	5710294	5710295	5637894	0.3173	72400
EVC2	cg26943120	2.13e-05	1.3775	0.25817	chr4	5710294	5710295	5472116	0.355622	238178
EVC2	cg21504505	3.72e-11	1.03313	0.514624	chr4	5710294	5710295	5528961	0.531674	181333
EVC2	cg08619954	1.22e-07	1.30841	0.370288	chr4	5710294	5710295	5526783	0.484487	183511
EVPL	cg22608492	1.73e-07	2.19614	0.363243	chr17	74023507	74023508	74018465	0.797731	5042
EVPL	cg23601515	3.07e-05	2.34681	0.249562	chr17	74023507	74023508	74017805	0.585656	5702
EVPL	cg00282731	4.64e-05	2.41614	0.23977	chr17	74023507	74023508	74018510	0.579291	4997
EXOC3	cg22816059	1.41e-05	1.98957	0.267644	chr5	443333	443334	422114	0.532489	21219
EXOC3	cg14533753	4.23e-05	2.12949	0.242011	chr5	443333	443334	497572	0.515338	-54239
EXOSC4	cg11529109	6.84e-06	-22.8196	0.284245	chr8	145133521	145133522	145050650	-6.48632	82871
EXT1	cg20547777	9.98e-05	-1.72296	0.221367	chr8	119124058	119124059	119086580	-0.381367	37478
EXT1	cg15694987	9.56e-05	-3.90676	0.222403	chr8	119124058	119124059	119125345	-0.868794	-1287
EXT1	cg14485744	1.66e-05	-1.73405	0.263946	chr8	119124058	119124059	119086710	-0.457688	37348
EXTL3	cg19193147	8.34e-07	-10.0587	0.330453	chr8	28559152	28559153	28555982	-3.32394	3170
EXTL3	cg00328720	1.75e-05	-8.23856	0.26277	chr8	28559152	28559153	28562890	-2.16481	-3738
EYA2	cg08994982	0.000776554	-2.70369	0.170297	chr20	45523262	45523263	45522855	-0.460074	407
F11R	cg25720793	6.75e-07	-2.64044	0.334942	chr1	160991133	160991134	160983767	-0.884394	7366
F2RL1	cg14619949	1.49e-06	-7.74041	0.317961	chr5	76114832	76114833	76116169	-2.46115	-1337
F2RL1	cg00499700	1.46e-05	-4.32151	0.266878	chr5	76114832	76114833	76116088	-1.1533	-1256
F3	cg06538293	5.72e-05	-8.08957	0.234804	chr1	95007371	95007372	95101297	-1.89935	-93926
FAHD1	cg09830162	1.97e-05	-1.92962	0.259917	chr16	1877224	1877225	1889614	-0.501532	-12390
FAM109B	cg10276465	4.58e-07	-1.2197	0.343117	chr22	42470254	42470255	42470494	-0.418497	-240
FAM109B	cg09876992	2.14e-08	-2.78267	0.404371	chr22	42470254	42470255	42470868	-1.12523	-614
FAM109B	cg16740427	3.91e-05	-1.95285	0.243842	chr22	42470254	42470255	42469976	-0.476168	278
FAM109B	cg11915388	2.28e-07	-1.07535	0.357531	chr22	42470254	42470255	42470451	-0.384471	-197
FAM111B	cg13864937	4.98e-08	-1.97293	0.388064	chr11	58874657	58874658	58874733	-0.765623	-76
FAM111B	cg13912641	1.14e-08	1.97242	0.41629	chr11	58874657	58874658	58877370	0.8211	-2713
FAM111B	cg14859464	4.25e-07	-1.51439	0.34468	chr11	58874657	58874658	58874723	-0.521978	-66
FAM117B	cg02772905	0.00265027	-1.67309	0.138689	chr2	203499900	203499901	203484258	-0.231424	15642
FAM118A	cg05149537	9.92e-05	-2.72646	0.221499	chr22	45705784	45705785	45709699	-0.603848	-3915
FAM118A	cg13438834	0.000115102	-10.7027	0.217887	chr22	45705784	45705785	45706530	-2.33172	-746
FAM131B	cg25856090	1.35e-05	-0.970474	0.268685	chr7	143059173	143059174	143028708	-0.260749	30465
FAM13A	cg04495224	0.000791537	9.42775	0.169811	chr4	89978323	89978324	89744431	1.59967	233892
FAM154B	cg18542458	6.8e-06	-9.0203	0.284377	chr15	82555151	82555152	82555552	-2.56515	-401
FAM167A	cg00832105	9.2e-06	-3.50868	0.277501	chr8	11324276	11324277	11331707	-0.973653	-7431
FAM171B	cg00184203	4.81e-05	-4.10112	0.238922	chr2	187558788	187558789	187558402	-0.979799	386
FAM198A	cg20488820	6.33e-05	3.04621	0.232369	chr3	43020758	43020759	42922860	0.707798	97898
FAM3B	cg24376266	7.96e-06	-1.97932	0.280793	chr21	42688660	42688661	42688650	-0.555774	10
FAM3B	cg18440523	3.7e-06	-5.96349	0.298007	chr21	42688660	42688661	42690652	-1.77716	-1992
FAM3B	cg09179211	3.05e-07	-2.17233	0.351584	chr21	42688660	42688661	42689051	-0.763756	-391
FAM3B	cg22221870	7.92e-06	-2.06355	0.280911	chr21	42688660	42688661	42688675	-0.57967	-15
FAM3B	cg10054197	1.92e-05	-1.85398	0.260582	chr21	42688660	42688661	42688849	-0.483105	-189
FAM43A	cg11740416	8.59e-06	-3.38911	0.279076	chr3	194406621	194406622	194409431	-0.945811	-2810
FAM47E	cg18651932	0.000267964	-3.49618	0.197077	chr4	77172852	77172853	77226974	-0.688833	-54122
FAM49A	cg10813980	1.49e-07	-1.32071	0.366278	chr2	16847134	16847135	16845587	-0.483746	1547
FAM50B	cg23835083	2.89e-06	-2.31894	0.303536	chr6	3849631	3849632	3849536	-0.703879	95
FAM50B	cg17739279	1.16e-12	-2.18332	0.566168	chr6	3849631	3849632	3849190	-1.23613	441
FAM50B	cg01905633	2.55e-08	-2.45895	0.401038	chr6	3849631	3849632	3849391	-0.986134	240
FAM50B	cg18872973	1.4e-10	-2.72509	0.493428	chr6	3849631	3849632	3849095	-1.34464	536
FAM50B	cg01570885	3.78e-12	-2.57443	0.549225	chr6	3849631	3849632	3849272	-1.41394	359
FAM50B	cg14184614	5.37e-05	3.86365	0.236288	chr6	3849631	3849632	3778005	0.912886	71626
FAM50B	cg18197332	5e-09	-2.51604	0.431585	chr6	3849631	3849632	3849458	-1.08588	173
FAM50B	cg07898446	4.71e-10	-2.62752	0.473193	chr6	3849631	3849632	3849294	-1.24333	337
FAM50B	cg12497786	2.48e-07	-2.21636	0.35585	chr6	3849631	3849632	3849577	-0.788692	54
FAM50B	cg03202897	9.33e-08	-2.66917	0.375648	chr6	3849631	3849632	3849688	-1.00267	-57
FAM50B	cg15382302	3.45e-06	-2.56216	0.299563	chr6	3849631	3849632	3848866	-0.767527	765
FAM50B	cg05811173	2.03e-11	-3.84007	0.524033	chr6	3849631	3849632	3850106	-2.01232	-475
FAM50B	cg18487516	1.27e-07	-2.35547	0.369478	chr6	3849631	3849632	3849542	-0.870295	89
FAM50B	cg04447621	1.26e-05	-2.65855	0.27024	chr6	3849631	3849632	3849475	-0.718437	156
FAM50B	cg13101072	1.87e-10	-2.45572	0.488628	chr6	3849631	3849632	3849818	-1.19994	-187
FAM50B	cg18656763	1.12e-07	-3.06632	0.371949	chr6	3849631	3849632	3849235	-1.14051	396
FAM50B	cg12840312	4.31e-09	-2.80791	0.434261	chr6	3849631	3849632	3849381	-1.21937	250
FAM50B	cg27445347	6.24e-11	-3.09203	0.506465	chr6	3849631	3849632	3849801	-1.566	-170
FAM53B	cg04370247	8.74e-05	-4.69955	0.224585	chr10	126432930	126432931	126308552	-1.05536	124378
FAM54B	cg20826610	1.85e-05	2.91884	0.261454	chr1	26146396	26146397	26235868	0.763127	-89472
FAM64A	cg08819023	0.000152251	1.59419	0.211046	chr17	6347794	6347795	6329091	0.336395	18703
FAM66B	cg12855044	9.19e-05	0.977825	0.223372	chr8	7212876	7212877	7275380	0.218399	-62504
FAM69A	cg22128645	2.03e-08	-1.72981	0.40538	chr1	93427079	93427080	93425802	-0.701231	1277
FAM69A	cg08893087	8.39e-05	-2.46098	0.225566	chr1	93427079	93427080	93416982	-0.555066	10097
FAM83G	cg00176835	5.54e-06	2.39648	0.28899	chr17	18908060	18908061	18878136	0.692555	29924
FAM83H	cg09859794	3.58e-05	-27.6789	0.245934	chr8	144815914	144815915	144911744	-6.80694	-95830
FAM89A	cg16908552	0.000290669	-1.64306	0.195052	chr1	231175995	231175996	231174153	-0.320389	1842
FAR1	cg14026971	3.69e-05	-1.07695	0.245249	chr11	13690205	13690206	13690461	-0.264111	-256
FARP1	cg24938743	5.16e-05	-1.75286	0.237255	chr13	98795433	98795434	98960620	-0.415852	-165187
FARP1	cg11966803	4.58e-05	-3.81182	0.240097	chr13	98795433	98795434	99158787	-0.915165	-363354
FBL	cg18692382	1.56e-05	-0.441868	0.265427	chr19	40337054	40337055	40324898	-0.117282	12156
FBL	cg15475080	7.87e-06	-1.00137	0.281068	chr19	40337054	40337055	40324793	-0.281451	12261
FBL	cg13264473	9.67e-06	-0.934628	0.276366	chr19	40337054	40337055	40324386	-0.258297	12668
FBL	cg08642014	5.06e-05	-0.496188	0.237711	chr19	40337054	40337055	40324762	-0.117943	12292
FBL	cg10294836	1.48e-05	-0.619513	0.266607	chr19	40337054	40337055	40324746	-0.165164	12308
FBL	cg18036710	3.03e-06	-0.531512	0.302445	chr19	40337054	40337055	40324850	-0.160753	12204
FBL	cg11957481	6.95e-07	-0.777794	0.334329	chr19	40337054	40337055	40325100	-0.260039	11954
FBL	cg15758138	9.25e-05	-0.93078	0.223202	chr19	40337054	40337055	40324226	-0.207733	12828
FBLL1	cg18089335	0.00079227	2.68612	0.169787	chr5	167956581	167956582	167983939	0.455707	-27358
FBN1	cg03235353	0.000308606	15.8473	0.193559	chr15	48937985	48937986	48623186	3.06645	314799
FBRSL1	cg18919072	2.57e-05	16.6538	0.253766	chr12	133067156	133067157	133130341	4.22605	-63185
FBXO2	cg13445339	2.99e-09	4.93592	0.440914	chr1	11714739	11714740	11721249	2.17631	-6510
FBXO31	cg04255044	9e-08	-1.95943	0.376365	chr16	87425708	87425709	87415168	-0.737461	10540
FBXO44	cg13445339	1.83e-10	2.59886	0.489029	chr1	11714913	11714914	11721249	1.27092	-6336
FBXO6	cg18792022	3.74e-06	3.70062	0.297802	chr1	11724149	11724150	11709271	1.10205	14878
FEM1C	cg02364826	0.000164771	-1.29401	0.209104	chr5	114880591	114880592	114878738	-0.270538	1853
FERMT3	cg12005186	3.34e-05	-2.51092	0.247585	chr11	63974151	63974152	63973952	-0.621648	199
FGD4	cg11809958	0.000571076	2.06531	0.178096	chr12	32655040	32655041	32654929	0.367614	111
FGF1	cg05198969	0.000415721	-3.13014	0.186099	chr5	141993726	141993727	142066128	-0.582274	-72402
FGF8	cg00651087	2.3e-05	1.11869	0.256397	chr10	103535827	103535828	103539519	0.286821	-3692
FHIT	cg05645292	0.00019253	4.90355	0.205269	chr3	61237133	61237134	59795625	1.00635	1441508
FHOD1	cg09758204	1.49e-05	2.01824	0.266505	chr16	67281425	67281426	67219193	0.537861	62232
FHOD1	cg09899220	1.72e-05	-2.31626	0.263118	chr16	67281425	67281426	67232281	-0.609441	49144
FIBCD1	cg01120874	9.83e-05	-2.7908	0.221732	chr9	133814455	133814456	133811816	-0.618751	2639
FLJ25328	cg02025270	3.23e-05	-0.0669847	0.248391	chr19	16145288	16145289	16250654	-0.0166379	-105366
FLJ26850	cg26257814	8.34e-12	0.531673	0.537546	chr19	50553936	50553937	50553708	0.285799	228
FLJ26850	cg21634218	5.54e-07	0.643677	0.339116	chr19	50553936	50553937	50553699	0.218281	237
FLJ26850	cg18756179	3.04e-15	1.06002	0.642289	chr19	50553936	50553937	50554510	0.680837	-574
FLJ26850	cg22531183	6.53e-16	0.805628	0.659737	chr19	50553936	50553937	50554451	0.531503	-515
FLJ26850	cg25533993	6.16e-07	0.726549	0.336888	chr19	50553936	50553937	50550284	0.244766	3652
FLJ26850	cg20971220	7.2e-15	1.15708	0.632122	chr19	50553936	50553937	50554067	0.731415	-131
FLJ26850	cg26353468	1.57e-11	1.24494	0.527993	chr19	50553936	50553937	50553682	0.65732	254
FLJ40852	cg18769555	6.86e-06	2.16234	0.284188	chr7	141438030	141438031	141408507	0.614506	29523
FLJ40852	cg15281876	0.00016206	2.68918	0.209512	chr7	141438030	141438031	141410070	0.563324	27960
FLJ45983	cg00779924	1.28e-05	-2.17873	0.269998	chr10	8095447	8095448	8094641	-0.588246	806
FLJ45983	cg23112326	1.11e-06	-2.67382	0.324425	chr10	8095447	8095448	8087098	-0.867454	8349
FLJ45983	cg04765277	7.8e-07	-3.52864	0.331875	chr10	8095447	8095448	8094679	-1.17107	768
FLJ45983	cg24039697	5.77e-05	-2.69881	0.234582	chr10	8095447	8095448	8094534	-0.633057	913
FLJ45983	cg25988034	1.73e-09	-2.55667	0.450622	chr10	8095447	8095448	8093239	-1.15209	2208
FLJ45983	cg24797840	5.33e-07	-2.46731	0.339942	chr10	8095447	8095448	8095173	-0.83874	274
FLJ45983	cg19657198	1.23e-05	-3.93447	0.27086	chr10	8095447	8095448	8095121	-1.06568	326
FLJ45983	cg03672342	2.95e-10	-2.22663	0.481078	chr10	8095447	8095448	8094093	-1.07118	1354
FLNC	cg03379100	4.17e-05	6.10795	0.242296	chr7	128470482	128470483	128494225	1.47987	-23743
FLRT2	cg12875720	0.00013795	1.80232	0.213464	chr14	85996487	85996488	85983929	0.384677	12558
FLRT2	cg26235748	0.000546081	1.21001	0.179227	chr14	85996487	85996488	86087511	0.216748	-91024
FLT3LG	cg19298856	3.19e-08	5.89667	0.396708	chr19	49977485	49977486	49979789	2.33926	-2304
FLT4	cg11832309	1.86e-07	4.4854	0.361761	chr5	180076624	180076625	180044026	1.62264	32598
FLYWCH1	cg08832054	6.66e-06	5.51448	0.284861	chr16	2961979	2961980	2944644	1.57085	17335
FMN2	cg00914146	2.33e-05	-1.4189	0.256021	chr1	240255184	240255185	240260050	-0.36326	-4866
FOXD1	cg15004787	8.98e-05	-6.28937	0.223925	chr5	72744352	72744353	72802430	-1.40822	-58078
FOXD2	cg09277376	1.18e-05	0.766575	0.271752	chr1	47901688	47901689	47899676	0.208316	2012
FOXD2	cg08260398	4.53e-07	0.865985	0.343358	chr1	47901688	47901689	47912079	0.297342	-10391
FOXD2	cg08638320	4.04e-07	0.536077	0.345725	chr1	47901688	47901689	47900265	0.185335	1423
FOXD2	cg03440588	2.3e-05	0.668635	0.256346	chr1	47901688	47901689	47900320	0.171398	1368
FOXD2	cg21535606	6.31e-06	0.706843	0.286067	chr1	47901688	47901689	47911940	0.202203	-10252
FOXD2	cg22438763	4.41e-06	0.559267	0.294117	chr1	47901688	47901689	47900256	0.164489	1432
FOXD2	cg09269866	7.4e-07	1.26753	0.333003	chr1	47901688	47901689	47900197	0.42209	1491
FOXF2	cg15141195	3.86e-05	-7.06927	0.244148	chr6	1390068	1390069	1394758	-1.72588	-4690
FOXK2	cg04997558	2.6e-05	1.95541	0.253504	chr17	80477593	80477594	80635674	0.495692	-158081
FOXN4	cg06955182	1.6e-05	-0.0464324	0.264729	chr12	109747025	109747026	109826364	-0.0122918	-79339
FRYL	cg02419920	9.53e-06	1.46954	0.276703	chr4	48782316	48782317	48486785	0.406624	295531
FSTL1	cg16134699	0.000246955	-5.68193	0.199106	chr3	120169918	120169919	120071101	-1.13103	98817
FTH1	cg21988813	2.26e-05	-6.07142	0.25677	chr11	61735132	61735133	61730880	-1.55892	4252
FUCA1	cg04460567	2.05e-08	-1.98691	0.405185	chr1	24194859	24194860	24193498	-0.805067	1361
FUCA2	cg09736194	4.91e-06	2.0258	0.291714	chr6	143832863	143832864	143883224	0.590952	-50361
FZD10	cg11839095	1.72e-06	3.48619	0.314831	chr12	130647031	130647032	130599729	1.09756	47302
FZD10	cg06595653	7.07e-06	6.26128	0.283495	chr12	130647031	130647032	130637449	1.77503	9582
FZD10	cg21898944	1.84e-05	2.91487	0.261581	chr12	130647031	130647032	130589151	0.76246	57880
FZD10	cg20550262	3.65e-06	3.83996	0.298341	chr12	130647031	130647032	130599593	1.14561	47438
FZD10	cg07070348	2.88e-06	4.58204	0.303555	chr12	130647031	130647032	130555007	1.3909	92024
FZD10	cg12498326	2.55e-05	3.51432	0.253929	chr12	130647031	130647032	130599682	0.892367	47349
FZD10	cg23653492	3.98e-05	4.36991	0.24343	chr12	130647031	130647032	130590137	1.06372	56894
FZD2	cg01684881	4.92e-05	2.26765	0.238362	chr17	42634924	42634925	42635419	0.540493	-495
FZD7	cg26081807	4.34e-05	-3.86968	0.241355	chr2	202899309	202899310	202842505	-0.933926	56804
GABRA4	cg25951981	3.21e-06	-1.37803	0.301152	chr4	46995580	46995581	46995743	-0.414994	-163
GABRA4	cg24154839	1.05e-05	-1.26449	0.274509	chr4	46995580	46995581	46995741	-0.347111	-161
GABRA4	cg22345214	9.14e-07	-2.10379	0.328497	chr4	46995580	46995581	46995509	-0.691089	71
GABRA4	cg22785561	7.71e-10	1.79658	0.464755	chr4	46995580	46995581	46923365	0.834972	72215
GABRA4	cg24949632	2.06e-06	2.23423	0.3109	chr4	46995580	46995581	47032678	0.694619	-37098
GABRB3	cg18707501	1.56e-05	2.32507	0.265378	chr15	27018251	27018252	26860777	0.617013	157474
GABRG2	cg14724933	3.55e-06	2.55423	0.298935	chr5	161494647	161494648	161494789	0.763546	-142
GABRG2	cg18219951	1.2e-06	5.75489	0.322731	chr5	161494647	161494648	161494810	1.85728	-163
GABRG2	cg05668580	1.05e-05	2.91539	0.27445	chr5	161494647	161494648	161494307	0.800121	340
GABRG3	cg19816354	7.46e-06	0.997498	0.282274	chr15	27216428	27216429	27519506	0.281566	-303078
GADL1	cg23485307	0.000243189	-0.508719	0.199488	chr3	30936153	30936154	30706645	-0.101458	229508
GALC	cg24058132	0.000103189	-2.89608	0.220547	chr14	88459907	88459908	88459866	-0.638654	41
GALNT2	cg27444913	2.12e-05	2.15778	0.258294	chr1	230202955	230202956	230244525	0.557331	-41570
GALNT2	cg24151755	6.22e-05	3.13198	0.232792	chr1	230202955	230202956	230238754	0.729053	-35799
GALNT2	cg23677911	3.12e-05	-2.87212	0.249152	chr1	230202955	230202956	230256394	-0.715574	-53439
GALNT2	cg07022343	9.52e-05	3.55005	0.222513	chr1	230202955	230202956	230208170	0.789857	-5215
GAS2L1	ch.22.363412F	5.57e-05	-3.89694	0.235402	chr22	29702996	29702997	29755095	-0.917295	-52099
GAS7	cg10237765	3.86e-05	2.39295	0.244136	chr17	9862766	9862767	9863081	0.584182	-315
GAS7	cg12642651	2.92e-07	2.4362	0.352466	chr17	9862766	9862767	9861712	0.858679	1054
GAS8	cg04735481	5.08e-05	-2.82481	0.23761	chr16	90089007	90089008	90172816	-0.671169	-83809
GATA6	cg19177125	4.68e-07	-4.3399	0.342641	chr18	19749415	19749416	19752414	-1.48703	-2999
GATA6	cg02360939	1.91e-05	-4.07588	0.260721	chr18	19749415	19749416	19757022	-1.06265	-7607
GATA6	cg13427880	3.58e-06	-3.8585	0.298745	chr18	19749415	19749416	19757016	-1.1527	-7601
GATA6	cg12615165	4.1e-06	-3.61434	0.295724	chr18	19749415	19749416	19756877	-1.06884	-7462
GBAS	cg19921947	0.000199342	9.66023	0.20441	chr7	56032295	56032296	56101998	1.97426	-69703
GCNT4	cg21158502	7.4e-05	-2.51013	0.228593	chr5	74326724	74326725	74348187	-0.573756	-21463
GCNT4	cg05483076	7.41e-05	-3.36697	0.228573	chr5	74326724	74326725	74347539	-0.76954	-20815
GDA	cg12325507	2.02e-08	-2.49241	0.405517	chr9	74764292	74764293	74764263	-1.01072	29
GDA	cg08768421	1.42e-07	-2.33006	0.367228	chr9	74764292	74764293	74764504	-0.855664	-212
GDA	cg05654290	5.05e-08	-2.27325	0.387777	chr9	74764292	74764293	74764766	-0.881512	-474
GDA	cg13533340	9.19e-07	-1.73997	0.328383	chr9	74764292	74764293	74764495	-0.571376	-203
GDA	cg21170041	2.79e-06	-1.87494	0.304306	chr9	74764292	74764293	74764428	-0.570552	-136
GDNF	cg00712841	1.22e-05	-2.19185	0.27105	chr5	37834898	37834899	37835548	-0.594093	-650
GFOD1	cg26753137	6.28e-05	14.3337	0.232533	chr6	13487787	13487788	13575449	3.33286	-87662
GGT6	cg01819502	7.91e-07	0.352965	0.331576	chr17	4463876	4463877	4464379	0.117035	-503
GGTLC2	cg02964102	3.46e-05	3.90519	0.246722	chr22	22988781	22988782	23003332	0.963463	-14551
GGTLC2	cg08709385	7.4e-06	4.06251	0.282467	chr22	22988781	22988782	22986667	1.14752	2114
GH2	cg14405773	4.38e-05	3.64916	0.24113	chr17	61959223	61959224	61950617	0.879883	8606
GJB3	cg01716680	3.74e-05	7.6865	0.244879	chr1	35246789	35246790	35259750	1.88219	-12961
GJB5	cg25373430	8.66e-07	-3.94724	0.329647	chr1	35220720	35220721	35220531	-1.3012	189
GJB5	cg07014349	3.37e-07	-3.95531	0.349527	chr1	35220720	35220721	35220521	-1.38249	199
GJB5	cg08612871	2.74e-07	-4.39788	0.353792	chr1	35220720	35220721	35220334	-1.55594	386
GLB1L3	cg22256309	2.73e-07	0.687794	0.35383	chr11	134146274	134146275	134176888	0.243362	-30614
GLB1L3	cg16638793	3.14e-07	0.830727	0.350958	chr11	134146274	134146275	134176850	0.29155	-30576
GLB1L3	cg06648709	6.11e-06	1.48067	0.2868	chr11	134146274	134146275	134176692	0.424654	-30418
GLB1L3	cg16592326	1.43e-07	0.795282	0.366998	chr11	134146274	134146275	134176861	0.291867	-30587
GLDN	cg24570042	2.05e-05	-2.35858	0.259023	chr15	51633712	51633713	51634583	-0.610914	-871
GLI2	cg21133992	5.7e-06	-0.941958	0.28836	chr2	121554866	121554867	121631710	-0.271622	-76844
GMFB	cg02250044	5.01e-06	13.2503	0.291247	chr14	54955744	54955745	54976234	3.8591	-20490
GNA15	cg12496599	7.69e-05	5.79456	0.227671	chr19	3136190	3136191	3199014	1.31915	-62824
GNB1L	cg00725138	4.23e-05	4.16958	0.242002	chr22	19842462	19842463	19716556	1.009	125906
GOPC	cg19657320	0.000782642	5.84761	0.170098	chr6	117923681	117923682	117996479	0.993891	-72798
GPAA1	cg00575153	4.79e-05	-5.17166	0.239042	chr8	145137523	145137524	145047469	-1.23619	90054
GPC1	cg15825304	5.25e-05	4.80615	0.236823	chr2	241375114	241375115	241505201	1.13815	-130087
GPC6	cg06326425	1.91e-07	4.36697	0.361175	chr13	93879077	93879078	93886487	1.57724	-7410
GPC6	cg00012576	4.4e-06	4.43895	0.294139	chr13	93879077	93879078	94568320	1.30566	-689243
GPHN	cg14284174	9.78e-06	1.45434	0.27611	chr14	66974124	66974125	66953088	0.401555	21036
GPHN	cg00791868	4.34e-06	1.52072	0.294494	chr14	66974124	66974125	66963628	0.447841	10496
GPR153	cg21932983	7.43e-05	-5.50107	0.2285	chr1	6321035	6321036	6321378	-1.2569	-343
GPR158	cg20118364	3.65e-05	-1.39202	0.245452	chr10	25464289	25464290	25755187	-0.34166	-290898
GPR162	cg25941512	2.49e-05	-14.3343	0.254453	chr12	6930962	6930963	6976634	-3.64731	-45672
GPR17	cg13795819	3.91e-06	-2.3425	0.296805	chr2	128403438	128403439	128405844	-0.695264	-2406
GPR172B	cg25535257	1.11e-05	-4.1311	0.273153	chr17	4938727	4938728	4936114	-1.12841	2613
GPR172B	cg09637747	1.91e-07	-5.28737	0.361216	chr17	4938727	4938728	4937278	-1.90988	1449
GPR39	cg10537176	1.65e-05	1.08443	0.264124	chr2	133174146	133174147	133395195	0.286419	-221049
GPR39	cg24964130	0.000160041	0.588741	0.20982	chr2	133174146	133174147	133197577	0.12351	-23431
GPR65	cg11071202	1.82e-05	7.70862	0.261826	chr14	88471495	88471496	88462554	2.01828	8941
GPRC5A	cg13573474	6.01e-06	38.227	0.287173	chr12	13043955	13043956	13043734	10.9777	221
GPX7	cg18087326	7.12e-06	-6.2563	0.283351	chr1	53068042	53068043	53067637	-1.77272	405
GPX7	cg12640469	0.000207159	-4.92259	0.20346	chr1	53068042	53068043	53067717	-1.00134	325
GRIA2	cg07786258	2.7e-08	-0.257561	0.399964	chr4	158141735	158141736	158125560	-0.103015	16175
GRID2	cg26124980	0.000181242	0.578758	0.206759	chr4	93225549	93225550	94749890	0.119642	-1524341
GRIP2	cg07056242	0.000159698	-4.74987	0.209873	chr3	14583588	14583589	14526470	-0.99671	57118
GRPEL1	cg09949789	4.81e-05	2.04592	0.238909	chr4	7069800	7069801	6990245	0.488765	79555
GRXCR2	cg11938014	1.55e-06	0.233344	0.317124	chr5	145252531	145252532	145316210	0.0739991	-63679
GSDMB	cg13212159	4.52e-07	-3.24683	0.343371	chr17	38074903	38074904	38075554	-1.11487	-651
GSTM1	cg12858902	2.7e-15	-5.82921	0.643643	chr1	110230417	110230418	110254854	-3.75193	-24437
GSTM1	cg23719124	3.09e-12	-14.6473	0.552181	chr1	110230417	110230418	110254919	-8.08794	-24502
GSTM3	cg07050011	1.04e-08	6.99786	0.418018	chr1	110283660	110283661	110284540	2.92523	-880
GSTM3	cg00297950	2.31e-07	-24.4634	0.357333	chr1	110283660	110283661	110282525	-8.74158	1135
GSTM3	cg10807101	2.97e-11	-4.33464	0.518145	chr1	110283660	110283661	110282274	-2.24597	1386
GSTM4	cg22247664	2.01e-07	-5.35601	0.360112	chr1	110198697	110198698	110199126	-1.92877	-429
GSTM4	cg27182047	2.66e-09	-7.98548	0.442986	chr1	110198697	110198698	110199061	-3.53746	-364
GSTM5	cg24467349	2.72e-05	-2.86089	0.252419	chr1	110254863	110254864	110254835	-0.722124	28
GSTO1	cg26358059	1.41e-05	-0.965732	0.267719	chr10	106014677	106014678	106014893	-0.258541	-216
GSTO1	cg10973038	3.37e-06	-1.82515	0.300095	chr10	106014677	106014678	106015050	-0.547717	-373
GSTO1	cg06119461	1.37e-05	-1.082	0.268367	chr10	106014677	106014678	106014615	-0.290369	62
GSTO1	cg23586589	1.44e-05	-0.888694	0.267284	chr10	106014677	106014678	106014624	-0.237531	53
GSTO1	cg17088462	1.85e-06	-1.61247	0.31325	chr10	106014677	106014678	106014545	-0.505106	132
GSTO1	cg00646492	1.22e-06	-1.90135	0.322341	chr10	106014677	106014678	106014296	-0.61288	381
GSTO1	cg02225485	4.96e-06	-1.21373	0.291486	chr10	106014677	106014678	106014562	-0.353784	115
GSTO1	cg19038917	1.86e-06	-1.50898	0.313145	chr10	106014677	106014678	106014565	-0.472529	112
GSTT1	cg04861944	2.18e-08	-21.412	0.404068	chr22	24384284	24384285	24400408	-8.65188	-16124
GSTT1	cg01500431	3.01e-15	5.6519	0.642388	chr22	24384284	24384285	24388327	3.63071	-4043
GSTT1	cg12419862	8.87e-07	-31.2327	0.329131	chr22	24384284	24384285	24373484	-10.2797	10800
GSTT1	cg01238044	6.84e-29	-6.54522	0.871721	chr22	24384284	24384285	24384105	-5.7056	179
GSTT1	cg16997375	4.41e-14	8.76312	0.609799	chr22	24384284	24384285	24384944	5.34375	-660
GSTT1	cg05380919	3.82e-24	5.04231	0.81662	chr22	24384284	24384285	24376252	4.11765	8032
GSTT1	cg04824771	4.56e-15	-11.4278	0.637537	chr22	24384284	24384285	24372921	-7.28565	11363
GSTT1	cg11478607	3.37e-11	-6.15214	0.516188	chr22	24384284	24384285	24384400	-3.17566	-116
GSTT1	cg17005068	5.74e-37	-8.34768	0.930206	chr22	24384284	24384285	24384525	-7.76506	-241
GSTT1	cg20007245	5.33e-09	-22.9955	0.43039	chr22	24384284	24384285	24372913	-9.89706	11371
GSTT1	cg25703541	5.45e-16	-26.7436	0.661718	chr22	24384284	24384285	24373054	-17.6967	11230
GSTT1	cg24565820	2.3e-09	-19.3749	0.445593	chr22	24384284	24384285	24372926	-8.6333	11358
GSTT1	cg09033563	1.49e-25	-23.0613	0.835068	chr22	24384284	24384285	24373618	-19.2577	10666
GSTT1	cg04234412	6.49e-40	-6.16268	0.944114	chr22	24384284	24384285	24373322	-5.81827	10962
GSTT1	cg24336839	7.87e-08	-6.64215	0.37903	chr22	24384284	24384285	24384397	-2.51757	-113
GSTT1	cg06180910	1.11e-17	11.5624	0.702003	chr22	24384284	24384285	24382663	8.11681	1621
GSTT1	cg01957799	1.3e-08	-8.24981	0.413808	chr22	24384284	24384285	24384135	-3.41383	149
GSTT2	ch.22.22597277R	5.32e-07	-21.5519	0.339967	chr22	24322313	24322314	24267277	-7.32694	55036
GSTT2B	ch.22.22597277R	3.94e-07	-20.1176	0.346271	chr22	24303368	24303369	24267277	-6.96613	36091
GTDC1	cg05738924	3.14e-06	1.2336	0.301654	chr2	144994906	144994907	144995448	0.372119	-542
GTDC1	cg00339740	7.83e-05	0.970879	0.22722	chr2	144994906	144994907	144664540	0.220586	330366
GTDC1	cg14691499	4.63e-08	2.03476	0.38948	chr2	144994906	144994907	144772786	0.792497	222120
GTDC1	cg11432960	1.78e-05	1.2399	0.262278	chr2	144994906	144994907	145143754	0.325191	-148848
GTDC1	cg22011316	2.65e-05	1.06719	0.253045	chr2	144994906	144994907	144996219	0.270039	-1313
GTDC1	cg01308087	5.49e-07	1.61276	0.339298	chr2	144994906	144994907	145137193	0.547206	-142287
GTDC1	cg20333945	6.17e-05	1.17552	0.232985	chr2	144994906	144994907	145129279	0.273862	-134373
GTDC1	cg08027199	1.32e-05	1.96599	0.269168	chr2	144994906	144994907	145090856	0.529174	-95950
GTDC1	cg26038022	3.58e-05	0.985583	0.245947	chr2	144994906	144994907	144698389	0.242392	296517
GTDC1	cg27003571	7.63e-05	1.0736	0.227871	chr2	144994906	144994907	145051829	0.244624	-56923
GTDC1	cg16475423	4.57e-07	1.63207	0.343164	chr2	144994906	144994907	145106459	0.560066	-111553
GTDC1	cg14768164	2.13e-05	1.59505	0.258108	chr2	144994906	144994907	145025049	0.411685	-30143
GTDC1	cg02205445	2.11e-05	1.85961	0.258343	chr2	144994906	144994907	144648543	0.480408	346363
GTDC1	cg25349939	2.75e-05	1.41913	0.252148	chr2	144994906	144994907	144855085	0.357821	139821
GTF2A1L	cg08211895	2.48e-06	3.15041	0.306891	chr2	48844947	48844948	48828358	0.966832	16589
GTF2H1	cg22837499	7.53e-05	7.87065	0.22819	chr11	18343815	18343816	18417924	1.79587	-74109
GTF2H5	cg11582617	2.22e-05	1.51394	0.257125	chr6	158589378	158589379	158589302	0.389263	76
GTSF1	cg20676413	1.16e-06	10.4387	0.323322	chr12	54867386	54867387	54851386	3.37507	16000
GTSF1	cg18211706	7.77e-06	-7.04194	0.281366	chr12	54867386	54867387	54867332	-1.98135	54
GTSF1	cg01250703	1.73e-05	16.0264	0.262919	chr12	54867386	54867387	54860320	4.21357	7066
GTSF1	cg20451566	2.3e-07	-8.8173	0.357386	chr12	54867386	54867387	54867454	-3.15118	-68
GTSF1	cg10088332	1.26e-12	-5.59885	0.564941	chr12	54867386	54867387	54867429	-3.16302	-43
GTSF1	cg23058239	9.43e-07	13.4742	0.327844	chr12	54867386	54867387	54868395	4.41742	-1009
GXYLT1	cg18464274	0.000615951	-1.77573	0.176181	chr12	42538673	42538674	42537617	-0.312658	1056
H6PD	cg23913482	0.000140089	10.6224	0.213087	chr1	9294862	9294863	9294911	2.26318	-49
HAND2	cg26463328	0.000183828	-4.82932	0.20641	chr4	174451378	174451379	174445349	-0.996634	6029
HDAC11	cg27381979	4.87e-05	3.9423	0.23865	chr3	13521714	13521715	13537787	0.940785	-16073
HDAC4	cg22613905	6.22e-05	0.480429	0.232761	chr2	240322643	240322644	240039481	0.111818	283162
HDAC5	cg04867738	0.000175973	-4.4748	0.207486	chr17	42201014	42201015	42298359	-0.928293	-97345
HDDC2	cg25680145	9.19e-07	-2.38813	0.328392	chr6	125623282	125623283	125623414	-0.784241	-132
HDDC2	cg02880877	0.000246393	-1.78334	0.199163	chr6	125623282	125623283	125623484	-0.355088	-202
HEATR4	cg23004066	5.08e-05	1.0834	0.237628	chr14	74025651	74025652	74002584	0.257433	23067
HEATR4	cg25598083	8.29e-07	-1.71282	0.330574	chr14	74025651	74025652	74034893	-0.566214	-9242
HEATR5A	cg01743658	8.76e-14	-6.84663	0.601019	chr14	31858181	31858182	31859505	-4.11495	-1324
HEATR5A	cg07570069	1.63e-15	-5.0941	0.649466	chr14	31858181	31858182	31859515	-3.30844	-1334
HEBP2	cg26576978	2.83e-07	0.530429	0.353116	chr6	138725335	138725336	138718522	0.187303	6813
HGF	cg17578341	0.00111148	-4.02007	0.161137	chr7	81399452	81399453	81420133	-0.647062	-20681
HIBCH	cg00303450	0.000103505	2.92434	0.220473	chr2	191184771	191184772	191271520	0.644671	-86749
HINT2	cg02258201	3.23e-05	-5.72894	0.24835	chr9	35815042	35815043	35906148	-1.42273	-91106
HIST1H3D	cg16050746	9.03e-06	5.23628	0.277926	chr6	26199464	26199465	26159157	1.45528	40307
HIST1H3D	cg18095725	5.99e-06	6.565	0.287222	chr6	26199464	26199465	26159136	1.8856	40328
HIST1H3E	cg03234702	5.56e-07	-2.45432	0.339051	chr6	26225382	26225383	26225539	-0.832138	-157
HIST1H3E	cg26092675	2.19e-09	-3.22264	0.446495	chr6	26225382	26225383	26225258	-1.43889	124
HIST1H3E	cg14989642	3.31e-09	-2.41015	0.439069	chr6	26225382	26225383	26224013	-1.05822	1369
HIST1H3E	cg19610638	1.11e-08	-2.45803	0.416758	chr6	26225382	26225383	26224714	-1.0244	668
HIST1H3E	cg11436222	5.63e-05	-4.73943	0.235143	chr6	26225382	26225383	26225520	-1.11438	-138
HIST1H3E	cg13836098	2.07e-08	-3.22005	0.404998	chr6	26225382	26225383	26225268	-1.30412	114
HKR1	cg13687570	8.66e-06	-0.553142	0.278886	chr19	37825579	37825580	37825320	-0.154262	259
HKR1	cg26734888	4.02e-05	-0.521211	0.243214	chr19	37825579	37825580	37825307	-0.126761	272
HKR1	cg24834889	1.23e-05	-0.594435	0.270941	chr19	37825579	37825580	37825406	-0.161055	173
HKR1	cg05280698	3.11e-05	-0.520068	0.249285	chr19	37825579	37825580	37825388	-0.129641	191
HKR1	cg12948621	4.3e-05	-0.453167	0.24157	chr19	37825579	37825580	37825446	-0.109467	133
HKR1	cg23448505	2.69e-05	-0.664965	0.252698	chr19	37825579	37825580	37826008	-0.168031	-429
HKR1	cg14166009	1.01e-05	-0.577415	0.275318	chr19	37825579	37825580	37825309	-0.158971	270
HKR1	cg12147799	8.31e-05	-0.64578	0.22579	chr19	37825579	37825580	37825009	-0.145799	570
HLA-DRB1	cg18111114	9.83e-06	2.06328	0.275995	chr6	32557562	32557563	32498493	0.56945	59069
HLA-DRB5	cg00119778	1.78e-11	10.9961	0.526063	chr6	32498006	32498007	32466447	5.78463	31559
HLA-DRB5	cg18111114	2.23e-12	4.90802	0.556854	chr6	32498006	32498007	32498493	2.73305	-487
HM13	cg22588850	8.51e-05	-2.18397	0.225216	chr20	30102240	30102241	30226875	-0.491824	-124635
HMGA1	cg02654940	1.84e-05	-3.9631	0.261609	chr6	34204576	34204577	34206400	-1.03677	-1824
HN1L	cg27431500	4.47e-05	-4.20528	0.240652	chr16	1728277	1728278	1742281	-1.01197	-14004
HOMER1	cg26433333	5.29e-07	-1.09493	0.340076	chr5	78809700	78809701	78842844	-0.372359	-33144
HOOK2	cg25535317	1.64e-05	23.7232	0.264186	chr19	12886434	12886435	12833478	6.26721	52956
HOPX	cg03921860	0.000248479	2.54088	0.198953	chr4	57547872	57547873	57458733	0.50539	89139
HORMAD1	cg09059988	5.41e-07	-4.56338	0.339604	chr1	150693352	150693353	150693299	-1.54974	53
HORMAD1	cg09365446	9.74e-06	6.22946	0.276208	chr1	150693352	150693353	150670422	1.72061	22930
HORMAD1	cg09034736	2.3e-06	-3.68285	0.308523	chr1	150693352	150693353	150693464	-1.13624	-112
HORMAD1	cg06893172	1.05e-05	-3.02479	0.274423	chr1	150693352	150693353	150693383	-0.830062	-31
HORMAD1	cg20767356	1.89e-27	-6.73532	0.857006	chr1	150693352	150693353	150693100	-5.7722	252
HORMAD1	cg15069995	6.8e-18	-6.44999	0.706713	chr1	150693352	150693353	150692971	-4.55829	381
HORMAD1	cg22823121	1.87e-07	-4.40154	0.361626	chr1	150693352	150693353	150693482	-1.59171	-130
HOTAIR	cg00862376	1.88e-05	5.24568	0.261099	chr12	54362515	54362516	54343711	1.36961	18804
HOTAIR	cg21582112	8.01e-06	-1.65262	0.280655	chr12	54362515	54362516	54421335	-0.463811	-58820
HOTAIR	cg02072366	7.05e-10	3.49265	0.466304	chr12	54362515	54362516	54345056	1.62864	17459
HOTAIR	cg13233461	9.6e-07	1.4775	0.327445	chr12	54362515	54362516	54350209	0.483799	12306
HOXB2	cg20401567	2.98e-11	-4.15607	0.518092	chr17	46622393	46622394	46619555	-2.15323	2838
HOXB2	cg17807663	5.46e-12	-4.30386	0.543849	chr17	46622393	46622394	46622012	-2.34065	381
HOXB2	cg25732028	1.14e-07	-3.27942	0.371588	chr17	46622393	46622394	46619313	-1.21859	3080
HOXB2	cg10788618	2.71e-10	-3.36718	0.482488	chr17	46622393	46622394	46622022	-1.62462	371
HOXB2	cg25882366	2.29e-11	-5.61408	0.522211	chr17	46622393	46622394	46622037	-2.93173	356
HOXB2	cg19047660	2.31e-09	-4.38317	0.445497	chr17	46622393	46622394	46619923	-1.95269	2470
HOXB2	cg21780393	6.71e-09	-3.53082	0.426173	chr17	46622393	46622394	46618919	-1.50474	3474
HPCAL1	cg11938718	3.85e-06	5.09781	0.297152	chr2	10443825	10443826	10526453	1.51482	-82628
HPCAL1	cg20795889	1.72e-08	5.56529	0.408542	chr2	10443825	10443826	10566602	2.27365	-122777
HPDL	cg07708653	0.000137292	-4.60818	0.213581	chr1	45792544	45792545	45794244	-0.984083	-1700
HPR	cg10430994	3.8e-06	-2.36348	0.297427	chr16	72097124	72097125	72096449	-0.70296	675
HPR	cg07888679	3.02e-12	-5.8395	0.552517	chr16	72097124	72097125	72110993	-3.22642	-13869
HSBP1	cg05847519	0.000401813	0.712379	0.186954	chr16	83841592	83841593	83829911	0.133129	11681
HSD17B2	cg04561261	7.9e-05	4.23639	0.227019	chr16	82068857	82068858	82104638	0.961665	-35781
HSD17B2	cg09439754	6.49e-06	3.63394	0.285435	chr16	82068857	82068858	82129088	1.03725	-60231
HSPB1	cg27425193	1.62e-08	-3.41945	0.409666	chr7	75931874	75931875	75931932	-1.40083	-58
HSPB1	cg21115527	1.01e-10	-4.29351	0.498741	chr7	75931874	75931875	75931838	-2.14135	36
HSPB1	cg04866162	7.63e-09	-4.90449	0.423804	chr7	75931874	75931875	75932977	-2.07854	-1103
HSPB1	cg11401866	1.72e-07	-2.72518	0.36336	chr7	75931874	75931875	75932851	-0.990222	-977
HSPB1	cg03122505	2.92e-10	-3.96654	0.481265	chr7	75931874	75931875	75931843	-1.90896	31
HSPB1	cg00859595	2.62e-10	-4.70025	0.483065	chr7	75931874	75931875	75931693	-2.27052	181
HSPB1	cg22030698	6.29e-11	-3.45419	0.506316	chr7	75931874	75931875	75931773	-1.74891	101
HSPB1	cg08757037	4.97e-07	-5.068	0.341385	chr7	75931874	75931875	75933294	-1.73014	-1420
HSPB1	cg07681419	3.09e-10	-3.25618	0.480298	chr7	75931874	75931875	75932007	-1.56394	-133
HSPB1	cg21217886	1.6e-09	-4.94403	0.451973	chr7	75931874	75931875	75932562	-2.23457	-688
HSPB1	cg15454818	5.38e-07	-12.0671	0.339745	chr7	75931874	75931875	75932933	-4.09975	-1059
HSPB1	cg05800928	1.11e-11	-4.29493	0.533288	chr7	75931874	75931875	75931781	-2.29043	93
HSPB1	cg15337700	5.29e-09	-3.51871	0.430531	chr7	75931874	75931875	75931742	-1.51491	132
HSPB1	cg19040163	1.03e-07	-3.48633	0.373593	chr7	75931874	75931875	75932877	-1.30247	-1003
HSPB1	cg25533096	1.77e-07	-3.67999	0.362769	chr7	75931874	75931875	75932911	-1.33499	-1037
HSPB1	cg27376817	1.29e-10	-3.62831	0.494769	chr7	75931874	75931875	75931888	-1.79518	-14
HSPB1	cg17365504	7.98e-07	-2.65661	0.331403	chr7	75931874	75931875	75932840	-0.880409	-966
HTR1D	cg15469171	3.91e-13	-2.13287	0.581169	chr1	23521222	23521223	23541345	-1.23956	-20123
HTRA1	cg06474225	3.33e-08	-8.39532	0.395909	chr10	124221040	124221041	124228770	-3.32379	-7730
HTRA1	cg24296920	3.31e-06	-9.30548	0.30047	chr10	124221040	124221041	124214120	-2.79601	6920
HTRA1	cg02556345	2.37e-07	-9.66179	0.356802	chr10	124221040	124221041	124181965	-3.44735	39075
HUNK	cg10268811	1.12e-05	-2.21512	0.272977	chr21	33245627	33245628	33304003	-0.604668	-58376
HYAL4	cg13363025	4.15e-06	2.96661	0.295451	chr7	123485222	123485223	123512535	0.876484	-27313
ICA1	cg11837701	3.61e-07	2.64197	0.348064	chr7	8301780	8301781	8302899	0.919573	-1119
ICA1	cg26826957	1.53e-06	2.86777	0.317431	chr7	8301780	8301781	8276812	0.910317	24968
ICA1	cg20022118	3.65e-06	1.87816	0.298341	chr7	8301780	8301781	8276021	0.560331	25759
IDH1	cg01046174	0.000442731	12.6385	0.184517	chr2	209119806	209119807	209130700	2.33099	-10894
IFT52	cg06600331	0.000529985	-2.96093	0.179983	chr20	42219578	42219579	42187650	-0.532635	31928
IGF2BP1	cg10824354	2.37e-05	-1.9797	0.255682	chr17	47074773	47074774	47049956	-0.506162	24817
IGFBP7	cg15924566	0.000210202	-3.77279	0.203099	chr4	57976539	57976540	57969541	-0.766089	6998
IGFBP7	cg16136238	0.000118971	-4.01803	0.217081	chr4	57976539	57976540	57929310	-0.872135	47229
IGFBP7	cg13074458	1.16e-05	-4.86027	0.272285	chr4	57976539	57976540	57985198	-1.32336	-8659
IGFBP7	cg03984758	0.000368709	3.38756	0.18911	chr4	57976539	57976540	57944634	0.640385	31905
IGFBP7	cg18912470	2.5e-07	-5.05764	0.355654	chr4	57976539	57976540	57848125	-1.79877	128414
IGFBP7	cg01684586	5.13e-07	-5.41309	0.340747	chr4	57976539	57976540	57910078	-1.84449	66461
IGFL3	cg24473594	2.64e-06	0.393424	0.305496	chr19	46627931	46627932	46714834	0.120189	-86903
IGSF10	cg25499537	1.85e-05	6.23268	0.261416	chr3	151176497	151176498	151177940	1.62929	-1443
IL1F10	cg19050351	4.57e-06	-4.02367	0.293325	chr2	113825546	113825547	113820090	-1.18024	5456
IL1R1	cg06392753	1.35e-06	-3.13046	0.320109	chr2	102770401	102770402	102783282	-1.00208	-12881
IL1R1	cg26788216	5.34e-06	-2.37089	0.28983	chr2	102770401	102770402	102844110	-0.687152	-73709
IL1R1	cg16928382	4.43e-05	-3.03173	0.24088	chr2	102770401	102770402	102763453	-0.730251	6948
IL20RA	cg22487322	3.27e-07	-3.11608	0.350119	chr6	137366298	137366299	137366322	-1.091	-24
IL20RA	cg15992935	1.77e-05	-2.0663	0.262418	chr6	137366298	137366299	137366346	-0.542225	-48
IL20RA	cg17761815	2.43e-05	2.88977	0.2551	chr6	137366298	137366299	137322929	0.737161	43369
IL20RA	cg26864905	4.24e-05	-1.36102	0.241945	chr6	137366298	137366299	137366369	-0.329279	-71
IL20RA	cg24405068	4.01e-05	-2.60337	0.243269	chr6	137366298	137366299	137366336	-0.633293	-38
IL23R	cg07842386	6.29e-05	0.219226	0.232523	chr1	67632168	67632169	67632028	0.0509717	140
INPP5A	cg26890480	6.47e-06	-3.07999	0.285502	chr10	134351352	134351353	134279136	-0.879337	72216
INPP5F	cg11613559	0.000160499	-1.8593	0.20975	chr10	121485608	121485609	121577971	-0.389926	-92363
INPP5F	cg25045785	1.98e-06	-2.15376	0.311832	chr10	121485608	121485609	121578639	-0.671612	-93031
INPP5F	cg20365618	4.36e-06	-2.12951	0.294368	chr10	121485608	121485609	121578384	-0.626857	-92776
INSL6	cg14268714	2e-08	-5.32742	0.405727	chr9	5185618	5185619	5186162	-2.16148	-544
INSL6	cg07531356	3.08e-05	-3.66164	0.249517	chr9	5185618	5185619	5185951	-0.913613	-333
INSL6	cg26034799	1.19e-05	-3.61979	0.271582	chr9	5185618	5185619	5185804	-0.983056	-186
INSL6	cg13504907	9.68e-06	-3.50277	0.276343	chr9	5185618	5185619	5185586	-0.967958	32
INSR	cg12280622	4.59e-05	-7.44892	0.240064	chr19	7294011	7294012	7295192	-1.78814	-1181
INTS1	cg00411097	7.52e-05	2.36852	0.228193	chr7	1544018	1544019	1596050	0.540439	-52032
IPO8	ch.12.679484R	0.000153549	2.79149	0.210837	chr12	30848751	30848752	30831548	0.588461	17203
IPPK	cg14655569	5.92e-05	0.391706	0.233955	chr9	95432547	95432548	95473718	0.0916361	-41171
IQCA1	cg17316300	1.18e-05	0.63305	0.271823	chr2	237416092	237416093	237381593	0.172076	34499
IQCG	cg11938367	1.05e-22	-9.40308	0.795645	chr3	197686886	197686887	197639960	-7.48152	46926
IQUB	cg27032965	5.38e-08	5.25401	0.386551	chr7	123174718	123174719	123173195	2.03094	1523
IRF6	cg04484523	0.00010952	1.99261	0.219098	chr1	209979479	209979480	209878389	0.436529	101090
ISL1	cg06875227	9.47e-06	-3.10874	0.276856	chr5	50678957	50678958	50683378	-0.860665	-4421
ISL1	cg16151151	7.63e-07	-5.68447	0.332337	chr5	50678957	50678958	50683467	-1.88916	-4510
ISL1	cg20800086	1.04e-06	-2.82704	0.325823	chr5	50678957	50678958	50683286	-0.921113	-4329
ISL1	cg00993118	2.04e-06	-4.05099	0.311201	chr5	50678957	50678958	50683215	-1.26067	-4258
ISL1	cg04022561	1.63e-09	5.79422	0.451684	chr5	50678957	50678958	50673245	2.61716	5712
ISL1	cg25339054	7.63e-06	3.56623	0.281767	chr5	50678957	50678958	50673808	1.00484	5149
ISL1	cg26277754	3.13e-05	2.95855	0.249109	chr5	50678957	50678958	50673033	0.736978	5924
ISL1	cg10608476	3.93e-10	4.44884	0.476268	chr5	50678957	50678958	50761067	2.11884	-82110
ISL1	cg10536898	4.94e-07	6.72792	0.341522	chr5	50678957	50678958	50673227	2.29773	5730
ISL1	cg16293959	6.86e-06	3.07824	0.284192	chr5	50678957	50678958	50674873	0.874806	4084
ISL1	cg09868598	1.75e-10	4.77713	0.48972	chr5	50678957	50678958	50674015	2.33946	4942
ISL1	cg14879760	2.62e-06	3.30821	0.305688	chr5	50678957	50678958	50673965	1.01128	4992
ITGA7	cg16337574	1.74e-05	-6.55705	0.26281	chr12	56106089	56106090	56109265	-1.72323	-3176
ITGA9	cg12386061	6.56e-05	-2.47189	0.231495	chr3	37493812	37493813	37906586	-0.572193	-412774
ITGB5	cg25351572	5.96e-05	-4.44801	0.233809	chr3	124606144	124606145	124578367	-1.03992	27777
ITGB6	cg14258877	2.2e-05	18.8341	0.257429	chr2	161056590	161056591	161127827	4.84835	-71237
ITM2C	cg02231590	2.71e-05	-7.72889	0.252499	chr2	231729620	231729621	231737958	-1.95148	-8338
ITM2C	cg18904855	6.75e-05	2.39602	0.230803	chr2	231729620	231729621	231693469	0.552971	36151
ITM2C	cg18665334	1.14e-05	-5.41564	0.272613	chr2	231729620	231729621	231735434	-1.47636	-5814
ITM2C	cg02806733	2.55e-06	-5.67536	0.306277	chr2	231729620	231729621	231731972	-1.73823	-2352
ITPR2	cg13203394	0.000283178	-1.26429	0.195703	chr12	26986131	26986132	26951217	-0.247354	34914
ITPR3	cg11539664	3.14e-05	1.51391	0.249054	chr6	33589160	33589161	33604664	0.377034	-15504
ITPRIPL2	cg10087036	2.04e-06	-2.81095	0.311139	chr16	19125253	19125254	19130461	-0.874593	-5208
ITPRIPL2	cg07569151	4.28e-05	-2.85197	0.241725	chr16	19125253	19125254	19073454	-0.689362	51799
IVD	cg11934304	3.44e-07	-0.97324	0.349085	chr15	40697685	40697686	40698339	-0.339743	-654
IVD	cg26738606	4.21e-08	-1.41492	0.391334	chr15	40697685	40697686	40698392	-0.553708	-707
IVD	cg02378269	2.39e-07	-1.29731	0.356604	chr15	40697685	40697686	40697591	-0.462624	94
IVD	cg13463731	1.05e-07	-1.18704	0.373361	chr15	40697685	40697686	40698367	-0.443194	-682
IVD	cg09655862	1.09e-08	-1.05106	0.417186	chr15	40697685	40697686	40697634	-0.438488	51
IVD	cg06731484	3.3e-07	-0.974789	0.349956	chr15	40697685	40697686	40697714	-0.341133	-29
IVD	cg27148665	2.62e-07	-0.952831	0.354702	chr15	40697685	40697686	40697782	-0.337971	-97
IVD	cg01887804	2e-06	-1.01446	0.31161	chr15	40697685	40697686	40697568	-0.316116	117
IVD	cg01659099	5.66e-07	-0.646458	0.338657	chr15	40697685	40697686	40698044	-0.218927	-359
JAG1	cg13592599	5.76e-06	-3.87155	0.288118	chr20	10654694	10654695	10649942	-1.11546	4752
JAG1	cg26005086	2.64e-05	-3.50462	0.253152	chr20	10654694	10654695	10619892	-0.887178	34802
JPH3	cg16668397	3.16e-05	0.412894	0.248916	chr16	87636498	87636499	87720712	0.102773	-84214
JUB	cg13273789	2.92e-05	17.2333	0.250761	chr14	23451848	23451849	23388442	4.32131	63406
KCNG1	cg20832181	2.23e-06	-2.75997	0.309192	chr20	49639675	49639676	49638661	-0.853358	1014
KCNJ11	cg15683950	0.000102051	0.218154	0.220816	chr11	17410878	17410879	17498952	0.0481672	-88074
KCNK17	cg06543101	1.23e-05	8.50602	0.27079	chr6	39282236	39282237	39290342	2.30332	-8106
KCNK17	cg03252829	6.74e-05	-17.8099	0.230845	chr6	39282236	39282237	39282164	-4.11105	72
KCNK5	cg09130674	4.02e-07	-3.61646	0.34586	chr6	39197251	39197252	39195019	-1.25079	2232
KCNMA1	cg18099423	3.28e-05	5.12215	0.248022	chr10	79397577	79397578	78798272	1.27036	599305
KCNMA1	cg16178003	1.73e-07	-8.06968	0.363159	chr10	79397577	79397578	79012701	-2.93058	384876
KCTD14	cg16769152	7.73e-10	-1.88442	0.464722	chr11	77734320	77734321	77734206	-0.875731	114
KCTD14	cg11550547	1.6e-08	-3.84841	0.409923	chr11	77734320	77734321	77734490	-1.57755	-170
KHDRBS3	cg18587984	0.000115369	2.26803	0.217831	chr8	136469715	136469716	136473366	0.49399	-3651
KIAA0101	cg09214993	1.22e-06	-1.54186	0.322351	chr15	64673702	64673703	64673618	-0.49702	84
KIAA0101	cg19839691	5.25e-07	-1.35966	0.34025	chr15	64673702	64673703	64673790	-0.462625	-88
KIAA0101	cg23386807	5.59e-07	-1.28613	0.338924	chr15	64673702	64673703	64673827	-0.435899	-125
KIAA0101	cg26889367	5.04e-07	-1.12505	0.341091	chr15	64673702	64673703	64673792	-0.383742	-90
KIAA0101	cg11741168	9.71e-07	-1.14742	0.327209	chr15	64673702	64673703	64673872	-0.375446	-170
KIAA0101	cg02065795	5.32e-07	-1.29804	0.339956	chr15	64673702	64673703	64673455	-0.441277	247
KIAA0101	cg08128680	4.8e-07	-1.41297	0.342126	chr15	64673702	64673703	64673833	-0.483413	-131
KIAA0101	cg03849685	4.29e-07	-1.54526	0.344461	chr15	64673702	64673703	64673798	-0.532281	-96
KIAA0195	cg25422797	6.44e-05	-4.01784	0.231935	chr17	73452663	73452664	73506046	-0.931816	-53383
KIAA0649	cg14952920	1.96e-06	1.09222	0.312065	chr9	138371647	138371648	138379838	0.340843	-8191
KIAA1370	cg01383668	0.00031006	-13.1542	0.193442	chr15	52970820	52970821	52860841	-2.54378	109979
KIAA1755	cg04588969	5.83e-05	0.329892	0.234308	chr20	36889174	36889175	36767986	0.0772916	121188
KIAA1804	cg20239099	5.18e-05	2.15761	0.237167	chr1	233463513	233463514	233464033	0.511687	-520
KIAA1826	cg20337021	5.92e-06	-0.638134	0.287507	chr11	105892954	105892955	105893282	-0.183467	-328
KIAA1826	cg24532523	2.48e-05	-0.691782	0.254624	chr11	105892954	105892955	105892855	-0.17614	99
KIAA1826	cg11425254	2.27e-05	-0.617169	0.256649	chr11	105892954	105892955	105893021	-0.158392	-67
KIAA1826	cg06615378	4.32e-05	-0.780163	0.241469	chr11	105892954	105892955	105893184	-0.188377	-230
KIAA1826	cg14883448	1.26e-05	-0.709198	0.270299	chr11	105892954	105892955	105892558	-0.191693	396
KIAA1826	cg23429507	1.16e-05	-0.65524	0.272228	chr11	105892954	105892955	105893108	-0.178372	-154
KIAA1826	cg16480368	5.69e-05	-0.865305	0.234902	chr11	105892954	105892955	105892745	-0.20325	209
KIAA1826	cg13591673	4.49e-05	2.15251	0.24058	chr11	105892954	105892955	105880594	0.517829	12360
KIAA1826	cg14220081	2.11e-05	-0.818563	0.258401	chr11	105892954	105892955	105893149	-0.211513	-195
KIAA1826	cg08780020	2.71e-05	-0.623596	0.252507	chr11	105892954	105892955	105892880	-0.157458	74
KIAA1826	cg26580421	2.97e-05	-0.795272	0.250319	chr11	105892954	105892955	105893048	-0.199066	-94
KIAA2013	cg15059389	3.34e-05	4.59663	0.24757	chr1	11986480	11986481	12079390	1.13795	-92910
KLF6	cg24287110	0.000788204	20.6479	0.169918	chr10	3827473	3827474	3824687	3.50569	2786
KLHDC10	cg05855347	9.97e-06	-0.946925	0.275686	chr7	129710348	129710349	129773086	-0.261052	-62738
KLHL11	cg18733255	0.000115478	9.51759	0.217808	chr17	40021629	40021630	39942970	2.07277	78659
KPNA7	cg02531439	0.000213234	-0.389638	0.202745	chr7	98805089	98805090	98701226	-0.0789803	103863
KRI1	cg06392426	6.2e-08	-1.62643	0.383757	chr19	10676702	10676703	10676186	-0.624154	516
KRT33B	cg18068256	1.38e-05	-0.282943	0.268238	chr17	39526047	39526048	39577629	-0.0758951	-51582
KRT34	cg06074920	3.38e-06	-9.23977	0.300007	chr17	39538636	39538637	39539075	-2.77199	-439
KRT34	cg18068256	4.95e-08	-6.4487	0.388186	chr17	39538636	39538637	39577629	-2.50329	-38993
KRT34	cg05290274	2.8e-05	-11.1717	0.251762	chr17	39538636	39538637	39534096	-2.81254	4540
KRT38	cg18068256	5.1e-05	-2.13155	0.237522	chr17	39597596	39597597	39577629	-0.506265	19967
KRT39	cg17464043	1.54e-05	-1.30134	0.265696	chr17	39123144	39123145	39115451	-0.345755	7693
KSR1	cg08041350	0.000139284	-2.44527	0.213228	chr17	25799035	25799036	25819112	-0.521328	-20077
LAMA3	cg06475223	7.92e-05	28.01	0.226963	chr18	21269561	21269562	21498693	6.35674	-229132
LAMB1	cg19471856	2.06e-06	-4.19054	0.31099	chr7	107643804	107643805	107735684	-1.30321	-91880
LAMB4	cg09480446	8.96e-05	6.4427	0.223969	chr7	107770801	107770802	107640935	1.44284	129866
LAMC2	cg10103857	1.45e-05	-6.67171	0.26707	chr1	183155173	183155174	183210104	-1.78179	-54931
LARGE	cg00378158	7.11e-05	1.27093	0.229562	chr22	34316416	34316417	34314305	0.291737	2111
LAYN	cg07188648	2.41e-07	-4.75699	0.356443	chr11	111411232	111411233	111402694	-1.6956	8538
LCE1A	cg02855850	5.02e-05	0.263997	0.237895	chr1	152799948	152799949	152882420	0.0628005	-82472
LCMT2	cg13568334	3.83e-10	-4.61496	0.476695	chr15	43622891	43622892	43623139	-2.19993	-248
LDHAL6B	cg11440679	0.000421686	-1.90061	0.185742	chr15	59499041	59499042	59464189	-0.352872	34852
LDHB	cg02258387	8.08e-09	-2.76855	0.42274	chr12	21810728	21810729	21807177	-1.17038	3551
LDHC	cg19767548	5.84e-07	-1.33166	0.338002	chr11	18433852	18433853	18433554	-0.450103	298
LDHC	cg07415359	2.49e-09	-1.48072	0.444154	chr11	18433852	18433853	18434354	-0.657668	-502
LDLR	cg07960944	6.8e-05	-13.1482	0.230642	chr19	11200056	11200057	11199851	-3.03232	205
LEF1	cg12623364	0.000381132	-3.69534	0.18828	chr4	109090112	109090113	109038130	-0.695492	51982
LEFTY1	cg00130693	0.000192751	-3.78855	0.20524	chr1	226076836	226076837	226110727	-0.777414	-33891
LEPREL2	cg01828695	1.13e-05	5.34886	0.272749	chr12	6937571	6937572	6935374	1.45888	2197
LEPROTL1	cg09980339	0.000150024	-18.5381	0.211407	chr8	29952921	29952922	29953364	-3.91849	-443
LETM2	cg26232451	7.64e-05	-4.56961	0.227836	chr8	38244019	38244020	38260675	-1.04104	-16656
LGMN	cg01223499	0.00035514	5.89736	0.190049	chr14	93215012	93215013	93107823	1.12039	107189
LGSN	cg23222446	8.9e-06	6.03974	0.278263	chr6	64029882	64029883	63991020	1.68062	38862
LHFP	cg11065036	1.93e-05	-3.11798	0.260384	chr13	40177356	40177357	39828976	-0.811856	348380
LHFPL2	cg14599823	0.000942338	-3.89979	0.165362	chr5	77944648	77944649	77973731	-0.644271	-29083
LHX6	cg00636639	5.96e-05	-18.2257	0.233818	chr9	124991019	124991020	125027249	-4.26126	-36230
LIFR	cg11841722	1.11e-08	8.59897	0.416786	chr5	38595507	38595508	38557253	3.58393	38254
LIFR	cg05923785	1.25e-07	4.06346	0.369817	chr5	38595507	38595508	38556108	1.50274	39399
LIFR	cg12602374	1.16e-07	12.3812	0.371304	chr5	38595507	38595508	38557162	4.59718	38345
LIFR	cg24913349	4.37e-05	3.97696	0.241196	chr5	38595507	38595508	38557634	0.959185	37873
LIFR	cg08392199	4.36e-08	4.17511	0.390687	chr5	38595507	38595508	38556223	1.63116	39284
LIN7A	cg02585417	8.19e-05	-2.78238	0.226145	chr12	81331694	81331695	81330609	-0.629171	1085
LIPH	cg23620049	0.000164359	-0.556143	0.209166	chr3	185270369	185270370	185270558	-0.116307	-189
LMO7	cg02714303	0.000831797	-4.66896	0.168547	chr13	76194569	76194570	76334728	-0.786283	-140159
LMO7	cg12166476	0.000218031	-2.98917	0.202194	chr13	76194569	76194570	76334866	-0.604261	-140297
LMO7	cg10581837	0.00020366	-5.67415	0.203881	chr13	76194569	76194570	76334707	-1.15661	-140138
LMOD1	cg21139518	0.000167388	-8.02404	0.208717	chr1	201915716	201915717	201880363	-1.67447	35353
LMTK3	cg00698688	1.56e-05	1.69826	0.265447	chr19	49016446	49016447	49055432	0.450792	-38986
LOC100130776	cg01190168	5.17e-05	-3.17456	0.237191	chr12	58120022	58120023	58218620	-0.752939	-98598
LOC100130872	cg21167046	7.1e-06	-1.1469	0.283394	chr4	1202750	1202751	1295078	-0.325022	-92328
LOC143666	cg14896003	8.54e-06	-2.12722	0.279203	chr11	575885	575886	562366	-0.59392	13519
LOC147727	cg25595793	0.000184408	-2.87513	0.206332	chr19	10764548	10764549	10736117	-0.593121	28431
LOC148189	cg27366207	0.000430603	0.935417	0.185216	chr19	28284848	28284849	28287704	0.173179	-2856
LOC154822	cg12622680	4.24e-07	1.66228	0.344725	chr7	158801044	158801045	158819620	0.573028	-18576
LOC154822	cg17267737	5.76e-06	1.5636	0.288136	chr7	158801044	158801045	158819531	0.450527	-18487
LOC162632	cg01787735	6.82e-06	8.54339	0.284296	chr17	16690205	16690206	16690169	2.42884	36
LOC220594	cg03989694	1.79e-06	-3.95994	0.31398	chr17	18424566	18424567	18378879	-1.24334	45687
LOC253039	cg21717724	7.88e-16	-3.02415	0.657649	chr9	123605319	123605320	123604514	-1.98883	805
LOC253039	cg09586646	1.72e-08	-15.213	0.408551	chr9	123605319	123605320	123605570	-6.21528	-251
LOC283070	cg12768145	0.000219431	3.28469	0.202036	chr10	12875132	12875133	12839595	0.663479	35537
LOC283922	cg06284696	3.17e-05	10.9081	0.24883	chr16	74402153	74402154	74402336	2.71419	-183
LOC285954	cg14093886	0.000126508	-1.87274	0.215581	chr7	41733513	41733514	41745179	-0.403676	-11666
LOC391322	cg01238044	8.29e-09	-1.57826	0.422254	chr22	24373116	24373117	24384105	-0.666428	-10989
LOC391322	cg04234412	3.59e-11	-1.57724	0.515188	chr22	24373116	24373117	24373322	-0.812573	-206
LOC391322	cg16997375	2.55e-06	2.15165	0.306267	chr22	24373116	24373117	24384944	0.658977	-11828
LOC391322	cg01500431	5.12e-06	1.31741	0.29076	chr22	24373116	24373117	24388327	0.383048	-15211
LOC391322	cg04824771	1.15e-07	-3.02207	0.371428	chr22	24373116	24373117	24372921	-1.12248	195
LOC391322	cg25703541	1.53e-06	-6.41723	0.317407	chr22	24373116	24373117	24373054	-2.03687	62
LOC391322	cg17005068	4.05e-12	-2.22031	0.548226	chr22	24373116	24373117	24384525	-1.21723	-11409
LOC391322	cg11478607	7.41e-05	-1.41833	0.228558	chr22	24373116	24373117	24384400	-0.324147	-11284
LOC391322	cg05380919	8.45e-09	1.25569	0.421903	chr22	24373116	24373117	24376252	0.529779	-3136
LOC391322	cg06180910	5.82e-07	2.78004	0.338092	chr22	24373116	24373117	24382663	0.939908	-9547
LOC391322	cg09033563	1.02e-08	-5.65505	0.418327	chr22	24373116	24373117	24373618	-2.36566	-502
LOC400891	cg01653494	2.24e-06	-0.52942	0.309066	chr22	21400248	21400249	21372286	-0.163625	27962
LOC401093	cg17185710	2.87e-05	-5.45694	0.251179	chr3	151987415	151987416	151984822	-1.37063	2593
LOC440335	cg01861131	3.37e-08	-14.6473	0.39566	chr16	4838397	4838398	4845708	-5.79536	-7311
LOC440335	cg07773582	3.42e-15	-13.5011	0.640918	chr16	4838397	4838398	4845285	-8.65309	-6888
LOC440335	cg08271443	1.08e-16	-17.0054	0.679051	chr16	4838397	4838398	4845348	-11.5475	-6951
LOC440910	cg01821850	3.33e-06	0.946532	0.300373	chr2	132036862	132036863	132036920	0.284312	-58
LOC440910	cg20303033	4.97e-05	2.13048	0.238149	chr2	132036862	132036863	132043874	0.507346	-7012
LOC440925	cg12045337	4.19e-05	-1.46489	0.242216	chr2	171571077	171571078	171572714	-0.354804	-1637
LOC441455	cg13522075	0.000130749	0.830133	0.214775	chr9	99488102	99488103	99481726	0.178269	6376
LOC441601	cg12136632	5.24e-05	4.20698	0.236873	chr11	50257633	50257634	50238009	0.996466	19624
LOC441601	cg02254774	2.09e-15	-2.39383	0.646591	chr11	50257633	50257634	50257496	-1.54783	137
LOC441601	cg02542440	2.16e-07	4.47103	0.358697	chr11	50257633	50257634	50258750	1.60374	-1117
LOC441601	cg24202936	4.54e-14	-3.07838	0.609445	chr11	50257633	50257634	50257256	-1.8761	377
LOC441601	cg25886479	3.17e-12	-1.94771	0.551785	chr11	50257633	50257634	50257625	-1.07472	8
LOC441601	cg01884522	6.13e-07	2.70286	0.336984	chr11	50257633	50257634	50227476	0.910822	30157
LOC441601	cg17759329	6.83e-09	-2.57489	0.425843	chr11	50257633	50257634	50227102	-1.0965	30531
LOC441601	cg16526477	1.55e-08	6.04085	0.410596	chr11	50257633	50257634	50254503	2.48035	3130
LOC441601	cg00493068	8.5e-09	3.6749	0.421794	chr11	50257633	50257634	50260762	1.55005	-3129
LOC441601	cg14300418	9.54e-06	4.16553	0.276671	chr11	50257633	50257634	50236153	1.15247	21480
LOC441601	cg27395922	2.05e-12	-2.32163	0.558113	chr11	50257633	50257634	50257633	-1.29573	0
LOC441601	cg12492670	1.83e-09	3.36628	0.449666	chr11	50257633	50257634	50231261	1.5137	26372
LOC441601	cg13974601	1.32e-05	-3.45704	0.269219	chr11	50257633	50257634	50256574	-0.930688	1059
LOC441666	cg06833823	2.84e-05	-0.356308	0.251387	chr10	42863493	42863494	42863068	-0.0895687	425
LOC441666	cg24598948	1.04e-05	-0.347158	0.274623	chr10	42863493	42863494	42863539	-0.0953368	-46
LOC441666	cg08967936	3.07e-07	0.374628	0.351436	chr10	42863493	42863494	42864633	0.131658	-1140
LOC441666	cg22738289	5.75e-07	0.402538	0.338331	chr10	42863493	42863494	42859004	0.136191	4489
LOC441666	cg24527560	8.99e-06	-0.354759	0.278047	chr10	42863493	42863494	42863508	-0.0986388	-15
LOC441666	cg27119456	6.72e-06	-0.308106	0.284652	chr10	42863493	42863494	42863173	-0.0877024	320
LOC441666	cg24714864	2.23e-05	-0.455932	0.257104	chr10	42863493	42863494	42863550	-0.117219	-57
LOC441869	cg00060374	1.03e-17	-3.91187	0.702721	chr1	1356650	1356651	1355235	-2.74896	1415
LOC441869	cg17507949	3.7e-12	-3.47948	0.549535	chr1	1356650	1356651	1355999	-1.9121	651
LOC595101	cg01392867	6.08e-05	2.86544	0.233336	chr16	30346695	30346696	30410429	0.668568	-63734
LOC644172	cg13957321	3.36e-11	3.46198	0.516246	chr17	1188438	1188439	43675089	1.78723	-42486651
LOC644172	cg22968622	2.41e-16	1.67186	0.67057	chr17	1188438	1188439	43663579	1.1211	-42475141
LOC644172	cg26563889	3.31e-06	2.75077	0.300472	chr17	1188438	1188439	43681922	0.826528	-42493484
LOC647946	cg24549153	1.66e-05	-1.18983	0.26389	chr18	37331959	37331960	37421319	-0.31398	-89360
LOC647979	cg03230852	1.51e-05	-2.09228	0.266058	chr20	34638882	34638883	34639053	-0.556661	-171
LOC647979	cg00387457	6.39e-06	-2.25081	0.285785	chr20	34638882	34638883	34639042	-0.643243	-160
LOC654433	cg02675527	1.92e-06	2.77219	0.312437	chr2	113993845	113993846	114030824	0.866134	-36979
LOC654433	cg00354484	7.95e-05	3.89319	0.226879	chr2	113993845	113993846	114007283	0.883211	-13438
LOC654433	cg11763394	4.36e-08	-2.06417	0.390677	chr2	113993845	113993846	113992921	-0.806423	924
LOC654433	cg07772999	5.11e-08	-2.90178	0.387576	chr2	113993845	113993846	113993052	-1.12466	793
LOC654433	cg19083407	1.07e-10	-2.86443	0.497806	chr2	113993845	113993846	113993142	-1.42593	703
LOC654433	cg21550016	4.63e-08	-2.07854	0.389513	chr2	113993845	113993846	113992930	-0.809616	915
LOC654433	cg18144655	3.17e-05	-9.07978	0.24882	chr2	113993845	113993846	114007341	-2.25916	-13496
LOC729799	cg20444525	0.000163915	0.718176	0.209232	chr11	43918852	43918853	43919933	0.150241	-1081
LOC96610	cg08756272	1.54e-05	4.25004	0.265693	chr22	22652462	22652463	22652284	1.12919	178
LPHN2	cg00759329	0.000526818	-4.93287	0.180135	chr1	82266081	82266082	82208723	-0.888112	57358
LPL	cg08918749	1.95e-05	-7.62031	0.260215	chr8	19796581	19796582	19797445	-1.98288	-864
LPL	cg20435463	2.19e-05	-10.2409	0.257477	chr8	19796581	19796582	19796533	-2.63673	48
LPP	cg01356198	3.78e-06	-4.62335	0.297541	chr3	187871662	187871663	187929513	-1.37563	-57851
LPP	cg14330078	1.06e-05	-5.25601	0.274259	chr3	187871662	187871663	187930521	-1.44149	-58859
LPP	cg02711245	7.4e-05	-3.82503	0.228608	chr3	187871662	187871663	188013909	-0.874368	-142247
LRFN5	cg10318063	0.000167208	1.79403	0.208743	chr14	42076763	42076764	42075122	0.37443	1641
LRFN5	cg06765956	5.99e-05	1.78915	0.233669	chr14	42076763	42076764	42074886	0.418044	1877
LRIG3	cg07180988	4.44e-05	2.74785	0.240825	chr12	59314262	59314263	59325286	0.661722	-11024
LRIG3	cg13610138	6.67e-05	2.11206	0.231094	chr12	59314262	59314263	59281920	0.488053	32342
LRP1	cg07124859	4.22e-05	2.36258	0.24202	chr12	57522281	57522282	57588219	0.571767	-65938
LRPAP1	cg14594295	4.39e-05	2.26459	0.241082	chr4	3534224	3534225	3489931	0.54593	44293
LRPAP1	cg27096740	4.04e-05	3.13029	0.24308	chr4	3534224	3534225	3617603	0.76088	-83379
LRRC23	cg03425609	6.19e-05	-3.6038	0.232896	chr12	7013896	7013897	6952374	-0.839258	61522
LRRC27	cg23771949	3.76e-05	-0.999358	0.24475	chr10	134145740	134145741	134165390	-0.244584	-19650
LRRC37A2	cg03209459	4.38e-05	6.15663	0.24114	chr17	44590075	44590076	44604660	1.48455	-14585
LRRC8E	cg19435526	4.37e-06	5.56277	0.294296	chr19	7953389	7953390	7965813	1.6371	-12424
LRRC8E	cg21756947	1.7e-06	-4.64685	0.315172	chr19	7953389	7953390	7960845	-1.46455	-7456
LRRC8E	cg04607721	4.36e-06	3.39421	0.294384	chr19	7953389	7953390	7965034	0.999194	-11645
LRRN1	cg00742851	0.000217375	2.48966	0.202269	chr3	3841120	3841121	3843342	0.503472	-2222
LRRN1	cg09623845	0.000129946	2.51393	0.214926	chr3	3841120	3841121	3843887	0.540238	-2767
LRRN1	cg23479065	8.16e-05	2.57194	0.226245	chr3	3841120	3841121	3843811	0.581842	-2691
LSM1	cg23627553	8.28e-05	-3.95007	0.225873	chr8	38034026	38034027	38001333	-0.892142	32693
LSS	cg09441069	4.26e-07	7.82392	0.344631	chr21	47648738	47648739	47569479	2.69636	79259
LSS	cg21230535	2.21e-05	9.59807	0.257276	chr21	47648738	47648739	47556290	2.4693	92448
LSS	cg06026334	1.59e-06	5.90142	0.316584	chr21	47648738	47648739	47560127	1.8683	88611
LTBP3	cg09946346	3.04e-05	-40.2933	0.249821	chr11	65325699	65325700	65244890	-10.0658	80809
LTBP3	cg04466995	9.05e-07	6.29748	0.328703	chr11	65325699	65325700	65421839	2.07	-96140
LTBP3	cg12145289	5.29e-07	16.9268	0.340093	chr11	65325699	65325700	65385911	5.75667	-60212
LTBP3	cg20462888	1.51e-05	-5.17792	0.266073	chr11	65325699	65325700	65292501	-1.37769	33198
LUZP2	cg05988698	2.36e-05	-0.41992	0.25573	chr11	24518555	24518556	24665557	-0.107383	-147002
LUZP2	cg11015348	2.17e-05	0.435085	0.257719	chr11	24518555	24518556	25070714	0.112128	-552159
LY6D	cg08530859	3.51e-05	-7.11106	0.246437	chr8	143868008	143868009	143851287	-1.75237	16721
LY6E	cg12110437	1.35e-05	-3.26481	0.268802	chr8	144099901	144099902	144098888	-0.877576	1013
LY6K	cg00497110	9.64e-10	-5.65065	0.460884	chr8	143781528	143781529	143782367	-2.60429	-839
LY6K	cg19413366	8.95e-07	-6.93645	0.328956	chr8	143781528	143781529	143781985	-2.28179	-457
LY6K	cg15164446	2.18e-09	-6.05527	0.446573	chr8	143781528	143781529	143782355	-2.70412	-827
LYL1	cg13649253	6.33e-06	2.44223	0.285991	chr19	13213681	13213682	13198798	0.698454	14883
LYN	cg24856456	5.32e-05	8.52265	0.236541	chr8	56792385	56792386	56923352	2.01585	-130967
LYPD5	cg08633290	6.59e-05	-6.58492	0.231384	chr19	44324808	44324809	44405433	-1.52354	-80625
LYPD5	cg07756483	1.24e-05	-13.324	0.270583	chr19	44324808	44324809	44281665	-3.60519	43143
LZTFL1	cg18713168	9.61e-06	-0.803348	0.276526	chr3	45883621	45883622	45883381	-0.222144	240
LZTFL1	cg08661012	1.43e-05	-0.979752	0.267422	chr3	45883621	45883622	45883249	-0.262004	372
LZTFL1	cg12857957	7.2e-05	-1.04711	0.229267	chr3	45883621	45883622	45883621	-0.240049	0
LZTFL1	cg14999852	7.25e-05	-0.530599	0.22909	chr3	45883621	45883622	45883529	-0.121546	92
LZTS2	cg10170214	2.43e-05	-4.7656	0.255043	chr10	102756964	102756965	102765227	-1.2154	-8263
MAB21L2	cg15480897	2.1e-11	-1.91715	0.523553	chr4	151503076	151503077	151505467	-1.00373	-2391
MAB21L2	cg22265605	1.28e-07	-1.53326	0.369379	chr4	151503076	151503077	151503546	-0.566352	-470
MAB21L2	cg08219218	2.99e-10	-1.23698	0.480854	chr4	151503076	151503077	151503501	-0.594805	-425
MAB21L2	cg05878390	1.04e-09	-1.84327	0.459562	chr4	151503076	151503077	151502935	-0.847095	141
MAB21L2	cg20334738	5.42e-13	-2.04173	0.576725	chr4	151503076	151503077	151502939	-1.17751	137
MAB21L2	cg25718696	1.61e-09	-1.7766	0.451882	chr4	151503076	151503077	151503588	-0.802812	-512
MAB21L2	cg06215107	3.85e-07	-1.83975	0.346766	chr4	151503076	151503077	151504725	-0.637962	-1649
MAB21L2	cg16385330	2.51e-08	-1.47685	0.401381	chr4	151503076	151503077	151503878	-0.592781	-802
MAD2L2	cg21106899	1.44e-05	-7.88545	0.267221	chr1	11741271	11741272	11779803	-2.10713	-38532
MAEL	cg11336590	4.49e-08	-5.56019	0.390093	chr1	166958518	166958519	166958322	-2.16899	196
MAEL	cg24453820	2.56e-09	-2.93993	0.443653	chr1	166958518	166958519	166958273	-1.30431	245
MAEL	cg13212575	2.56e-06	-5.44855	0.306199	chr1	166958518	166958519	166959030	-1.66833	-512
MAEL	cg27053975	1.42e-06	-4.2545	0.319032	chr1	166958518	166958519	166958233	-1.35732	285
MAEL	cg18894878	1.92e-05	-3.81151	0.260508	chr1	166958518	166958519	166958221	-0.992909	297
MAFA	cg19262377	2.34e-05	1.75866	0.255912	chr8	144512576	144512577	144503586	0.45005	8990
MAFA	cg01211852	3.08e-05	3.22999	0.249496	chr8	144512576	144512577	144471653	0.805844	40923
MAFA	cg10039163	2.09e-05	32.6084	0.2586	chr8	144512576	144512577	144593087	8.43238	-80511
MANBA	cg08634545	6.11e-05	6.9341	0.233193	chr4	103682151	103682152	103719283	1.61689	-37132
MANBA	cg02193956	4.58e-05	-3.37654	0.240086	chr4	103682151	103682152	103680201	-0.810624	1950
MANBA	cg24706564	6.16e-06	-3.33081	0.286602	chr4	103682151	103682152	103679638	-0.95461	2513
MAP3K13	cg22464548	7.29e-09	-1.86726	0.424633	chr3	185080969	185080970	185000648	-0.792899	80321
MAP3K13	cg07057670	1.58e-07	-1.81889	0.36504	chr3	185080969	185080970	185000824	-0.663967	80145
MAP3K13	cg09249404	2.7e-07	-1.72133	0.354084	chr3	185080969	185080970	185001026	-0.609495	79943
MAPK12	cg13577505	3.48e-05	4.73651	0.246594	chr22	50700089	50700090	50706248	1.16796	-6159
MAPK13	cg06100227	0.000544077	-2.05895	0.17932	chr6	36098261	36098262	36098581	-0.369011	-320
MAPK13	cg25458520	0.00111908	-2.12418	0.160963	chr6	36098261	36098262	36099195	-0.341532	-934
MAPK4	cg26996626	0.000232987	-4.71789	0.200551	chr18	48086483	48086484	48191336	-0.945955	-104853
MAPK4	cg05955385	1.36e-05	-5.99781	0.268551	chr18	48086483	48086484	48260141	-1.6107	-173658
MAPK4	cg26946769	3.84e-05	-6.92456	0.244249	chr18	48086483	48086484	48189538	-1.69125	-103055
MAPRE3	cg04059696	0.000155783	4.6662	0.210483	chr2	27193524	27193525	27211953	0.982001	-18429
2017-03-03	cg24718756	1.84e-05	-3.01528	0.261536	chr5	126366440	126366441	126308095	-0.788591	58345
MARVELD1	cg19201009	2.96e-06	-3.01553	0.302993	chr10	99473464	99473465	99475406	-0.913681	-1942
MCM2	cg23944298	0.000614663	3.36659	0.176234	chr3	127317252	127317253	127248864	0.592943	68388
MCTP2	cg10658203	8.25e-06	-3.972	0.279996	chr15	94841429	94841430	94943926	-1.11213	-102497
MDFI	cg01883425	1.83e-09	-3.87549	0.449621	chr6	41606194	41606195	41606770	-1.7425	-576
MDFI	cg27200446	7e-06	-5.3793	0.283705	chr6	41606194	41606195	41606439	-1.52613	-245
MDFI	cg25254074	1.78e-06	-4.45219	0.314162	chr6	41606194	41606195	41607326	-1.39871	-1132
METTL2B	cg05089059	1.48e-05	25.8946	0.266654	chr7	128116782	128116783	128049863	6.9048	66919
METTL6	cg18444702	0.000156963	-1.06023	0.210297	chr3	15469042	15469043	15366862	-0.222929	102180
METTL9	cg01574390	3.51e-06	-1.5983	0.299201	chr16	21610855	21610856	21623651	-0.478212	-12796
MFAP3	cg22639561	0.000775749	-5.04899	0.170324	chr5	153418518	153418519	153451974	-0.859296	-33456
MFAP3	cg15421137	5.9e-09	-0.867667	0.428524	chr5	153418518	153418519	153372524	-0.371816	45994
MFHAS1	cg01022370	5.25e-06	-3.6888	0.290213	chr8	8751131	8751132	8749074	-1.07053	2057
MFRP	cg19002131	9.99e-06	-4.41884	0.27563	chr11	119217383	119217384	119209761	-1.21795	7622
MFRP	cg08667275	1.74e-05	-6.33921	0.262895	chr11	119217383	119217384	119209304	-1.66652	8079
MFSD6L	cg21335556	0.000103262	-2.81384	0.22053	chr17	8702667	8702668	8703341	-0.620471	-674
MGAT4C	cg22957121	2.6e-07	0.409361	0.354886	chr12	87232681	87232682	86659008	0.145276	573673
MGC12916	cg09172659	6.24e-05	-1.65331	0.232709	chr17	14207056	14207057	14203711	-0.384718	3345
MGC12982	cg09269866	2.42e-05	1.7836	0.255189	chr1	47900313	47900314	47900197	0.455143	116
MGC12982	cg08638320	3.7e-06	0.800033	0.298009	chr1	47900313	47900314	47900265	0.238416	48
MGC12982	cg22438763	3.52e-06	0.906588	0.299115	chr1	47900313	47900314	47900256	0.271173	57
MGC14436	cg21080710	5.6e-08	-3.21121	0.385759	chr12	110211289	110211290	110207029	-1.23875	4260
MGC23270	cg08111922	2.57e-07	1.40824	0.355118	chr14	105287537	105287538	105287408	0.50009	129
MGC57346	cg03915738	1.78e-06	2.52174	0.314171	chr17	43697711	43697712	43651976	0.792255	45735
MGC57346	cg22968622	1.05e-09	1.09777	0.459348	chr17	43697711	43697712	43663579	0.504257	34132
MGC57346	cg01882395	4.96e-09	12.0017	0.431701	chr17	43697711	43697712	43717810	5.18115	-20099
MGC57346	cg03954353	4.78e-06	4.02514	0.2923	chr17	43697711	43697712	43715162	1.17654	-17451
MGC57346	cg26563889	1.15e-07	2.42633	0.371423	chr17	43697711	43697712	43681922	0.901196	15789
MGC57346	cg13957321	3.28e-07	2.26165	0.350052	chr17	43697711	43697712	43675089	0.791697	22622
MGMT	cg14308082	3.75e-05	1.96304	0.244831	chr10	131265453	131265454	131568021	0.480595	-302568
MGMT	cg07554771	3.12e-05	1.78289	0.24916	chr10	131265453	131265454	131557157	0.444211	-291704
MGMT	cg07933035	3.06e-05	2.63107	0.249663	chr10	131265453	131265454	131557294	0.65686	-291841
MGMT	cg03292473	9.74e-06	1.77994	0.276217	chr10	131265453	131265454	131363453	0.491645	-98000
MGMT	cg15050044	8.39e-07	1.64655	0.33033	chr10	131265453	131265454	131569563	0.543906	-304110
MIB2	cg23933399	5.68e-05	17.4771	0.234939	chr1	1550794	1550795	1462973	4.10582	87821
MIB2	cg24470133	3.43e-05	16.8393	0.246945	chr1	1550794	1550795	1483206	4.15824	67588
MICAL3	cg06200397	0.000177002	5.05014	0.207342	chr22	18507325	18507326	18508249	1.04692	-924
MIPOL1	cg16404784	6.91e-06	2.54559	0.284027	chr14	37667117	37667118	38087605	0.723013	-420488
MKKS	cg04724434	0.00033772	9.39111	0.191307	chr20	10412570	10412571	10415868	1.79598	-3298
MKL2	cg09689633	0.000106623	-4.13977	0.219751	chr16	14165195	14165196	14458509	-0.909621	-293314
MKRN1	cg06310157	0.000122194	1.70891	0.216429	chr7	140179369	140179370	140218138	0.369811	-38769
MKRN2	cg22136672	0.000106168	-7.96232	0.219855	chr3	12598593	12598594	12581830	-1.75037	16763
MKRN3	cg11100640	2.52e-13	-1.9713	0.587106	chr15	23810453	23810454	23810861	-1.15736	-408
MKRN3	cg18253764	4.39e-05	-2.20869	0.24108	chr15	23810453	23810454	23893040	-0.532448	-82587
MKRN3	cg16131766	2.57e-13	-1.54882	0.586864	chr15	23810453	23810454	23810280	-0.908947	173
MKRN3	cg19903927	1.63e-11	-2.11596	0.52739	chr15	23810453	23810454	23811369	-1.11594	-916
MKRN3	cg27046052	1.55e-13	-2.40954	0.593584	chr15	23810453	23810454	23810652	-1.43027	-199
MKRN3	cg20769842	1.08e-11	-1.99448	0.533673	chr15	23810453	23810454	23810238	-1.0644	215
MKRN3	cg00215587	1.18e-12	-1.46695	0.56593	chr15	23810453	23810454	23810843	-0.830191	-390
MKRN3	cg20792895	1.36e-09	-1.49232	0.454851	chr15	23810453	23810454	23810334	-0.678782	119
MKRN3	cg05952543	8.06e-11	-1.26738	0.502369	chr15	23810453	23810454	23810378	-0.636693	75
MKRN3	cg23234999	2.22e-14	-1.92565	0.618411	chr15	23810453	23810454	23811205	-1.19085	-752
MKRN3	cg09437135	1.01e-07	-1.44954	0.374051	chr15	23810453	23810454	23810163	-0.542201	290
MLPH	cg11692852	1.55e-06	-3.18914	0.317079	chr2	238395877	238395878	238395947	-1.01121	-70
MLPH	cg17187163	0.000114731	-2.29282	0.217966	chr2	238395877	238395878	238395007	-0.499699	870
MMP24	cg03689076	3e-09	-0.68321	0.440848	chr20	33814538	33814539	33865952	-0.301192	-51414
MMP24	cg08210727	1.16e-09	-0.937102	0.457605	chr20	33814538	33814539	33865349	-0.428823	-50811
MOCS1	cg18394533	7.9e-06	-2.98224	0.280969	chr6	39902290	39902291	39902356	-0.837913	-66
MOCS1	cg14616514	7.38e-06	-2.31215	0.28253	chr6	39902290	39902291	39902322	-0.653247	-32
MOCS1	cg00083059	1.96e-05	-3.25583	0.26009	chr6	39902290	39902291	39902348	-0.846792	-58
MORF4L1	cg10077410	0.000290471	-1.11139	0.195069	chr15	79165171	79165172	79096751	-0.216735	68420
MORN1	cg21285056	5.64e-05	-2.05149	0.235138	chr1	2322993	2322994	2407718	-0.482355	-84725
MOSC2	cg03440757	3.45e-13	-2.01978	0.582868	chr1	220921675	220921676	220921412	-1.17727	263
MOSC2	cg26000554	2.69e-10	-1.39726	0.482645	chr1	220921675	220921676	220921614	-0.674379	61
MOSC2	cg23593167	1.15e-08	-1.40394	0.41615	chr1	220921675	220921676	220921855	-0.584249	-180
MOSC2	cg01892980	1.21e-11	-5.19815	0.531965	chr1	220921675	220921676	220960511	-2.76523	-38836
MOSC2	cg04392469	7.93e-12	-1.83291	0.538306	chr1	220921675	220921676	220921432	-0.986666	243
MOSC2	cg08119231	1.03e-07	-4.32045	0.373692	chr1	220921675	220921676	220921216	-1.61452	459
MOSC2	cg04226749	4.55e-10	-1.37452	0.473791	chr1	220921675	220921676	220921859	-0.651237	-184
MOSC2	cg02367736	7.03e-10	-1.3162	0.466337	chr1	220921675	220921676	220921670	-0.613792	5
MOSC2	cg26218412	1.38e-09	-1.5552	0.454595	chr1	220921675	220921676	220921611	-0.706985	64
MOSC2	cg23054437	1.12e-13	-3.40976	0.597799	chr1	220921675	220921676	220921306	-2.03835	369
MOSC2	cg23214787	9.64e-12	-2.20127	0.535376	chr1	220921675	220921676	220922046	-1.17851	-371
MRC2	cg16661744	8.69e-05	-4.89451	0.224714	chr17	60704761	60704762	60868835	-1.09977	-164074
MRE11A	cg11460035	1.3e-05	1.50089	0.269631	chr11	94227040	94227041	94245224	0.404682	-18184
MRPL18	cg14515483	3.99e-06	1.1741	0.29633	chr6	160211491	160211492	160113813	0.34792	97678
MRPS35	cg08925658	3.08e-05	-1.66319	0.249488	chr12	27863728	27863729	27863705	-0.414934	23
MRPS9	cg11127732	0.000907846	-2.61307	0.166315	chr2	105654482	105654483	105653643	-0.434198	839
MRVI1	cg03908676	2.99e-05	-3.0999	0.250163	chr11	10673848	10673849	10590282	-0.775457	83566
MSRA	cg27519910	2.28e-09	2.49381	0.445777	chr8	9953065	9953066	10264504	1.11168	-311439
MSRA	cg27124276	2.07e-07	1.59129	0.359592	chr8	9953065	9953066	10005474	0.572214	-52409
MSRA	cg16173529	5.86e-07	2.19537	0.337921	chr8	9953065	9953066	10273666	0.741862	-320601
MSRA	cg10300895	2.48e-08	2.60181	0.401592	chr8	9953065	9953066	10283858	1.04487	-330793
MSRA	cg13625620	2.34e-05	1.80214	0.255935	chr8	9953065	9953066	10273691	0.461221	-320626
MSRA	cg17475643	2.22e-06	3.0629	0.309334	chr8	9953065	9953066	10261972	0.947456	-308907
MSRA	cg14264678	2.09e-07	1.6843	0.359332	chr8	9953065	9953066	10286243	0.605223	-333178
MSRA	cg18452600	4.35e-06	-1.79582	0.29441	chr8	9953065	9953066	9911543	-0.528705	41522
MSRA	cg00629382	1.03e-05	1.88108	0.274967	chr8	9953065	9953066	10268916	0.517231	-315851
MSRA	cg08841257	3.42e-05	2.56723	0.247019	chr8	9953065	9953066	10191002	0.634134	-237937
MSRA	cg05070839	4.7e-05	1.66509	0.23946	chr8	9953065	9953066	10261641	0.398703	-308576
MSRA	cg02785561	8.36e-07	2.15678	0.330412	chr8	9953065	9953066	10262221	0.712626	-309156
MSRA	cg01535726	2.4e-08	-1.47703	0.402232	chr8	9953065	9953066	9911482	-0.594107	41583
MSRA	cg15633056	5.16e-10	3.93078	0.471645	chr8	9953065	9953066	10236882	1.85393	-283817
MSRA	cg10585806	1.37e-05	1.86742	0.268448	chr8	9953065	9953066	9987847	0.501298	-34782
MSRA	cg10414350	8.26e-05	2.14794	0.225945	chr8	9953065	9953066	10210282	0.485277	-257217
MSRA	cg05063328	7.19e-08	2.08985	0.380826	chr8	9953065	9953066	10200813	0.79587	-247748
MSRA	cg20679581	1.93e-07	1.83509	0.360962	chr8	9953065	9953066	10222777	0.662396	-269712
MSRA	cg15678504	4.71e-06	1.71897	0.292663	chr8	9953065	9953066	10262159	0.503077	-309094
MSRB3	cg11527168	0.000359339	2.63281	0.189755	chr12	65672487	65672488	65888961	0.499409	-216474
MVD	cg06534221	2.34e-05	4.97253	0.255962	chr16	88729495	88729496	88725763	1.27275	3732
MXRA7	cg15052447	4.54e-06	10.664	0.293447	chr17	74707056	74707057	74696872	3.12929	10184
MXRA7	cg23263051	8.69e-05	-27.2339	0.224724	chr17	74707056	74707057	74733425	-6.11959	-26369
MXRA8	cg08621441	6.03e-05	4.52528	0.233525	chr1	1293915	1293916	1267745	1.0567	26170
MYADM	cg01293740	8.3e-06	5.49587	0.279855	chr19	54372659	54372660	54468790	1.53804	-96131
MYB	cg04531756	0.000211345	0.932816	0.202965	chr6	135502452	135502453	135516912	0.189289	-14460
MYBPC2	cg08359761	1.62e-07	0.21083	0.364487	chr19	50936159	50936160	50960264	0.0768449	-24105
MYBPC2	cg11430371	5.49e-08	0.280259	0.386164	chr19	50936159	50936160	50961752	0.108226	-25593
MYH10	cg22897522	6.19e-05	-2.45607	0.23291	chr17	8534036	8534037	8535468	-0.572009	-1432
MYL9	cg10259004	5.48e-05	-7.33462	0.235822	chr20	35169896	35169897	35171919	-1.72957	-2023
MYL9	cg15214229	0.00010877	6.99612	0.219266	chr20	35169896	35169897	35275274	1.53384	-105378
MYL9	cg12254648	0.000105875	-9.83212	0.219922	chr20	35169896	35169897	35168979	-2.16207	917
MYLK	cg13445604	8.92e-06	4.85512	0.278203	chr3	123603149	123603150	123340814	1.3507	262335
MYLPF	cg19289461	0.000178173	4.04458	0.20718	chr16	30386122	30386123	30394812	0.837806	-8690
MYO10	cg16413763	1.64e-05	-2.09444	0.264203	chr5	16936385	16936386	16737972	-0.553348	198413
MYO1A	cg10233454	3.55e-06	-2.74908	0.298923	chr12	57443893	57443894	57529389	-0.82176	-85496
MYO1B	cg26948226	5.05e-05	-4.28675	0.237777	chr2	192110106	192110107	192365744	-1.01924	-255638
MYO1B	cg18155840	5.53e-06	-7.98364	0.289046	chr2	192110106	192110107	192015918	-2.30762	94188
MYO1B	cg22356198	0.000119494	-8.65286	0.216974	chr2	192110106	192110107	192015914	-1.87722	94192
MYO1F	cg05905531	3.55e-06	4.61263	0.29897	chr19	8642307	8642308	8591721	1.37904	50586
MYO1F	cg22987448	2.58e-05	4.37827	0.253682	chr19	8642307	8642308	8591364	1.11066	50943
MYO1G	cg22132788	1.3e-05	2.43339	0.269503	chr7	45018704	45018705	45002486	0.655799	16218
MYO7A	cg24994611	2.14e-05	3.95569	0.258056	chr11	76839309	76839310	76781637	1.02077	57672
MYOM2	cg08174789	1.39e-07	-0.761056	0.367688	chr8	1993157	1993158	2078112	-0.279831	-84955
MYT1L	cg26094651	1.65e-06	-0.227591	0.315781	chr2	2335045	2335046	1802045	-0.0718688	533000
NAA11	cg13547474	1.48e-19	-4.40036	0.741083	chr4	80247171	80247172	80247281	-3.26103	-110
NAA11	cg08652808	8.91e-19	-6.07369	0.725501	chr4	80247171	80247172	80246713	-4.40647	458
NAA11	cg01829407	6.89e-23	-6.59814	0.798456	chr4	80247171	80247172	80246779	-5.26833	392
NAA11	cg15233428	2.18e-18	-4.34144	0.717379	chr4	80247171	80247172	80247271	-3.11446	-100
NAA11	cg11574620	1.38e-15	-8.29175	0.651388	chr4	80247171	80247172	80246899	-5.40115	272
NAA11	cg08586692	4.12e-10	-6.41651	0.475478	chr4	80247171	80247172	80247088	-3.0509	83
NACC2	cg13830329	4.42e-05	1.89764	0.240917	chr9	138987131	138987132	139040738	0.457153	-53607
NACC2	cg14559176	0.000127723	1.97937	0.215348	chr9	138987131	138987132	138872899	0.426199	114232
NAGS	cg26796190	2.29e-05	-2.74268	0.256479	chr17	42082031	42082032	42083195	-0.703425	-1164
NAGS	cg03902729	4.77e-06	-1.99975	0.292373	chr17	42082031	42082032	42081932	-0.58467	99
NAGS	cg16789592	1.53e-06	-3.36712	0.317437	chr17	42082031	42082032	42083306	-1.06885	-1275
NAGS	cg07803108	6.06e-07	-1.8548	0.337239	chr17	42082031	42082032	42081927	-0.62551	104
NAGS	cg04032226	4.72e-07	-1.39134	0.342474	chr17	42082031	42082032	42082392	-0.476498	-361
NAGS	cg24105314	9.84e-06	-3.21977	0.275972	chr17	42082031	42082032	42082924	-0.88856	-893
NAPRT1	cg01494348	5.33e-16	-5.212	0.661963	chr8	144660513	144660514	144660395	-3.45015	118
NAPRT1	cg13282195	6.9e-18	-4.07817	0.706577	chr8	144660513	144660514	144660772	-2.88154	-259
NAPRT1	cg08017634	8.08e-27	-7.40783	0.850054	chr8	144660513	144660514	144659831	-6.29706	682
NAPRT1	cg15537850	1.89e-22	-8.53481	0.791682	chr8	144660513	144660514	144661051	-6.75685	-538
NAPRT1	cg19357499	1.18e-17	-3.61613	0.701398	chr8	144660513	144660514	144660631	-2.53635	-118
NAPRT1	cg17524265	1.21e-22	-7.29047	0.794718	chr8	144660513	144660514	144659883	-5.79387	630
NAV1	cg13077784	1.36e-06	-4.8662	0.319887	chr1	201708962	201708963	201706363	-1.55663	2599
NAV2	cg12711760	6.85e-05	3.2467	0.23044	chr11	19372270	19372271	20132923	0.748119	-760653
NBEA	cg21884062	4.77e-08	2.85488	0.38892	chr13	35516423	35516424	36050844	1.11032	-534421
NBEA	cg12573705	6.65e-05	0.733259	0.231172	chr13	35516423	35516424	36050889	0.169498	-534466
NBEA	cg13446906	1.74e-07	1.50634	0.363093	chr13	35516423	35516424	36051073	0.546941	-534650
NBR2	cg05368731	3.36e-06	-7.0877	0.300174	chr17	41277599	41277600	41323189	-2.12754	-45590
NCAM2	cg13297960	1.63e-05	-1.36304	0.264326	chr21	22370632	22370633	22370237	-0.36028	395
NCAM2	cg14355482	1.55e-10	1.31663	0.491707	chr21	22370632	22370633	22373039	0.647393	-2407
NCAM2	cg07033513	2.02e-09	2.54093	0.447918	chr21	22370632	22370633	22367346	1.13813	3286
NCAPH	cg05011468	0.000518198	3.98309	0.180551	chr2	97001483	97001484	96997582	0.718779	3901
NCDN	cg07905888	4.34e-05	-5.41683	0.241359	chr1	36023392	36023393	36023245	-1.30734	147
NCOA5	cg04980291	1.33e-05	3.09812	0.269108	chr20	44718580	44718581	44650142	0.833717	68438
NDNL2	cg25937230	1.81e-05	-1.58015	0.261937	chr15	29562017	29562018	29560915	-0.413892	1102
NDRG2	cg04957377	3.34e-06	-4.56729	0.300319	chr14	21493935	21493936	21507259	-1.37164	-13324
NDUFA4	cg10940374	1.87e-05	12.1455	0.261125	chr7	10979813	10979814	10979992	3.17144	-179
NDUFA4L2	cg25664021	1.84e-05	-8.97933	0.261599	chr12	57634475	57634476	57595357	-2.34895	39118
NDUFA6	cg01529207	2.5e-06	-1.59498	0.306711	chr22	42486888	42486889	42485811	-0.489198	1077
NDUFC2	cg16769152	5.47e-07	0.479578	0.339382	chr11	77791265	77791266	77734206	0.16276	57059
NDUFC2	cg11550547	4.08e-08	1.12066	0.391942	chr11	77791265	77791266	77734490	0.439234	56775
NEB	cg12208353	0.000257231	1.35583	0.198094	chr2	152591001	152591002	152527013	0.268511	63988
NEK11	cg20886017	6.68e-06	6.2698	0.284779	chr3	130745693	130745694	131002896	1.78549	-257203
NEK7	cg08528000	0.00108091	-2.42588	0.161852	chr1	198126107	198126108	198224330	-0.392209	-98223
NEO1	cg23018039	0.000215535	4.01369	0.202479	chr15	73344824	73344825	73504388	0.812514	-159564
NEO1	cg04871538	6.52e-05	1.26343	0.231636	chr15	73344824	73344825	73348009	0.292638	-3185
NEO1	cg27439566	4.8e-06	3.13145	0.292202	chr15	73344824	73344825	73308199	0.915011	36625
NEO1	cg08345626	1.73e-05	2.35942	0.263003	chr15	73344824	73344825	73415080	0.620524	-70256
NEO1	cg10942561	2.17e-05	1.64617	0.257694	chr15	73344824	73344825	73613841	0.424199	-269017
NEO1	cg08177743	1.33e-06	2.28807	0.32049	chr15	73344824	73344825	73524906	0.733302	-180082
NFATC2IP	cg01643605	2.7e-05	1.82897	0.252614	chr16	28962317	28962318	29040623	0.462012	-78306
NFIB	cg13518604	0.000146679	-3.71437	0.21196	chr9	14313945	14313946	14313526	-0.787183	419
NFIB	cg02976355	8.74e-05	-1.84015	0.224588	chr9	14313945	14313946	14312435	-0.413238	1510
NFKB1	cg00949635	0.000651704	1.46619	0.174751	chr4	103422485	103422486	103634624	0.256052	-212139
NFKBID	cg05841303	4.08e-05	-12.5897	0.242837	chr19	36391552	36391553	36359302	-3.05713	32250
NHP2L1	cg22083753	2.28e-05	-0.952063	0.256541	chr22	42078556	42078557	42078365	-0.244238	191
NHP2L1	cg08686092	2.96e-06	-0.975578	0.302998	chr22	42078556	42078557	42078567	-0.295598	-11
NHP2L1	cg18152773	6.54e-06	-1.16133	0.285274	chr22	42078556	42078557	42078217	-0.331294	339
NHP2L1	cg11536612	3.72e-05	-0.915088	0.245026	chr22	42078556	42078557	42078723	-0.224212	-167
NHP2L1	cg05871614	2.17e-05	-0.993716	0.257717	chr22	42078556	42078557	42078330	-0.256092	226
NLRP2	cg08211199	4.94e-05	5.41497	0.238278	chr19	55476651	55476652	55458886	1.29021	17765
NLRP2	cg07993003	1.23e-06	8.17089	0.322108	chr19	55476651	55476652	55454132	2.6319	22519
NMD3	cg03413208	0.000142673	-4.29352	0.212639	chr3	160939098	160939099	160879619	-0.91284	59479
NNAT	cg03615235	0.000230614	-11.4502	0.200804	chr20	36149606	36149607	36148779	-2.29872	827
NNAT	cg12862537	2.97e-05	-9.35188	0.250365	chr20	36149606	36149607	36148679	-2.34131	927
NNAT	cg10981598	3.74e-05	-7.75825	0.244911	chr20	36149606	36149607	36148699	-1.90001	907
NNAT	cg04489586	0.0002626	-8.18634	0.19758	chr20	36149606	36149607	36148642	-1.61703	964
NNAT	cg20783699	4e-05	-10.1833	0.243328	chr20	36149606	36149607	36148767	-2.47779	839
NNAT	cg22510412	5.04e-05	-13.7516	0.237793	chr20	36149606	36149607	36149121	-3.26987	485
NNAT	cg08402058	5.83e-05	-8.88877	0.234339	chr20	36149606	36149607	36148961	-2.08287	645
NNAT	cg22551578	4.21e-07	-7.68198	0.344897	chr20	36149606	36149607	36148620	-2.64949	986
NNAT	cg13790727	7.89e-05	-12.225	0.227051	chr20	36149606	36149607	36148738	-2.77548	868
NODAL	ch.10.71861692F	0.000119826	-4.24888	0.216906	chr10	72201465	72201466	72191686	-0.921498	9779
NOL3	cg03140421	4.71e-06	1.68017	0.292632	chr16	67207869	67207870	67200181	0.49167	7688
NOL3	cg07816687	7.58e-05	1.00315	0.228026	chr16	67207869	67207870	67197186	0.228727	10683
NOL3	cg26783727	7.4e-06	-2.91765	0.28247	chr16	67207869	67207870	67204807	-0.824144	3062
NOL3	cg05436064	1.54e-05	1.37002	0.265744	chr16	67207869	67207870	67197180	0.364067	10689
NOMO1	cg08294536	2.25e-05	1.66476	0.256872	chr16	14927642	14927643	14920289	0.42762	7353
NOP56	cg18862094	0.000105532	-11.2798	0.220001	chr20	2633253	2633254	2644880	-2.48131	-11627
NOS1	cg26484108	1.59e-05	0.0318715	0.264916	chr12	117799582	117799583	117580995	0.00844314	218587
NOS1AP	cg13688312	3.95e-05	-2.74372	0.24359	chr1	162039580	162039581	162339673	-0.668317	-300093
NOX5	cg07775813	2.71e-10	-1.24282	0.482475	chr15	69222863	69222864	69223368	-0.59963	-505
NOX5	cg14554415	1.31e-09	-1.01079	0.455546	chr15	69222863	69222864	69222988	-0.460461	-125
NOX5	cg13757194	1.27e-11	-1.03842	0.531189	chr15	69222863	69222864	69223774	-0.5516	-911
NOX5	cg09886641	5.08e-10	-1.7844	0.471912	chr15	69222863	69222864	69223018	-0.842078	-155
NOX5	cg17286244	6.09e-07	-1.80578	0.337137	chr15	69222863	69222864	69222592	-0.608796	271
NOX5	cg26820811	8.52e-11	-1.02095	0.501467	chr15	69222863	69222864	69223895	-0.511973	-1032
NPIPL3	cg08659340	1.27e-05	-3.55518	0.270183	chr16	21436658	21436659	21316897	-0.960535	119761
NPR2	cg13838057	6.13e-05	-3.55395	0.233123	chr9	35792405	35792406	35750556	-0.828456	41849
NPR2	cg03242028	1.84e-05	-2.99404	0.261577	chr9	35792405	35792406	35754421	-0.783159	37984
NPR2	cg00193668	2.29e-05	-2.7037	0.256413	chr9	35792405	35792406	35814283	-0.693246	-21878
NQO1	cg26598152	2.11e-07	-4.19516	0.359155	chr16	69760533	69760534	69760928	-1.50671	-395
NR2F2	cg13375624	0.000121898	5.38426	0.216488	chr15	96874110	96874111	96829126	1.16549	44984
NRXN2	cg17221226	6.98e-06	-2.4633	0.283772	chr11	64490660	64490661	64414192	-0.699012	76468
NT5C3	cg24031277	0.000175206	3.42333	0.207593	chr7	33080522	33080523	33102336	0.710536	-21814
NT5C3L	cg07318398	4.6e-06	3.03828	0.293193	chr17	39992488	39992489	39993101	0.8908	-613
NT5DC1	cg05304507	5.22e-05	-2.53196	0.236956	chr6	116421998	116421999	116381966	-0.599932	40032
NTN1	cg02481697	3.04e-05	1.45329	0.249814	chr17	8924858	8924859	8928012	0.36304	-3154
NTNG1	cg09824402	8.35e-05	3.28503	0.225668	chr1	107682628	107682629	107681669	0.741265	959
NUAK1	cg26877596	1.7e-07	-4.80801	0.363559	chr12	106533811	106533812	106534217	-1.74799	-406
NUAK1	cg06412435	1.85e-07	-7.25083	0.361818	chr12	106533811	106533812	106526228	-2.62348	7583
NUAK1	cg02926307	7.9e-08	-7.20057	0.378965	chr12	106533811	106533812	106520198	-2.72876	13613
NUAK1	cg23330006	5.61e-07	-4.98922	0.33887	chr12	106533811	106533812	106507713	-1.69069	26098
NUDT12	cg15206834	3.49e-11	-2.6451	0.515614	chr5	102898490	102898491	102898733	-1.36385	-243
NUDT12	cg09166085	1.5e-10	-3.66276	0.492302	chr5	102898490	102898491	102898648	-1.80318	-158
NUDT12	cg07655627	1.42e-06	-2.67504	0.318959	chr5	102898490	102898491	102898729	-0.853227	-239
NUDT13	cg04833713	8.65e-06	-0.767655	0.27892	chr10	74870209	74870210	74871078	-0.214112	-869
NUDT16L1	cg07427438	0.00012087	1.89734	0.216695	chr16	4743715	4743716	4819304	0.411094	-75589
NUDT19	cg02283691	1.16e-16	-2.62379	0.678373	chr19	33182866	33182867	33182526	-1.77991	340
NUDT19	cg00830526	1.8e-14	-2.66397	0.620996	chr19	33182866	33182867	33182624	-1.65431	242
NUDT19	cg07564471	0.00010636	-4.15862	0.219811	chr19	33182866	33182867	33210764	-0.914012	-27898
NUDT19	cg03168501	8.12e-05	-4.89271	0.226358	chr19	33182866	33182867	33211891	-1.10741	-29025
NUDT19	cg21518056	1.86e-10	-2.47693	0.488732	chr19	33182866	33182867	33183187	-1.21055	-321
NUDT19	cg24149930	5.22e-11	-3.34646	0.509306	chr19	33182866	33182867	33182641	-1.70437	225
NUP153	cg23181159	5.09e-05	-1.34716	0.23757	chr6	17706818	17706819	17600158	-0.320028	106660
NUP37	cg03535648	7.74e-06	4.12072	0.281441	chr12	102512361	102512362	102592479	1.15973	-80118
NUP54	cg05146536	3.59e-05	-3.51282	0.245901	chr4	77069655	77069656	77140678	-0.863774	-71023
NUPR1	cg05590982	8.38e-08	-5.98698	0.377788	chr16	28550495	28550496	28550171	-2.26181	324
NUPR1	cg01542023	3.21e-06	-6.14708	0.30121	chr16	28550495	28550496	28550637	-1.85156	-142
OAT	cg24289314	8.78e-05	-1.70053	0.224453	chr10	126107545	126107546	126106425	-0.381655	1120
OAT	cg18702012	0.000104864	-1.59437	0.220155	chr10	126107545	126107546	126106555	-0.350973	990
OAZ2	cg01337439	6.01e-05	-0.938116	0.233598	chr15	64995462	64995463	64995501	-0.219128	-39
OAZ2	cg05353131	0.000140511	-0.793423	0.213013	chr15	64995462	64995463	64995641	-0.168986	-179
OAZ2	cg07031532	7.84e-05	-0.876956	0.227193	chr15	64995462	64995463	64995684	-0.199223	-222
OAZ2	cg14909603	6.72e-05	-0.681325	0.230929	chr15	64995462	64995463	64995217	-0.157327	245
OAZ2	cg18958966	6.42e-05	-0.680244	0.232002	chr15	64995462	64995463	64995494	-0.157808	-32
OAZ2	cg19097639	9.34e-05	-0.930856	0.222964	chr15	64995462	64995463	64995654	-0.207528	-192
OBFC2A	cg15794798	0.000768238	-2.57246	0.170571	chr2	192542797	192542798	192543258	-0.438451	-461
OCA2	cg13215862	2.47e-05	3.27168	0.25468	chr15	28344458	28344459	28353178	0.83321	-8720
ODAM	cg15651758	0.000346544	3.16445	0.190662	chr4	71062243	71062244	71108374	0.603133	-46131
ODF2L	cg20280835	5e-05	-1.88099	0.238006	chr1	86862003	86862004	86861201	-0.447665	802
ODZ4	cg24070541	4.43e-05	0.632187	0.240863	chr11	79151695	79151696	78737454	0.152264	414241
OR14I1	cg01165362	4.51e-06	1.77773	0.293621	chr1	248845605	248845606	248845209	0.521976	396
OR2A20P	cg22960187	4.04e-05	-10.1925	0.24305	chr7	143996465	143996466	143987303	-2.4772	9162
OR2A20P	cg22503116	5.21e-06	-5.54897	0.290393	chr7	143996465	143996466	143992367	-1.61138	4098
OR2A9P	cg22503116	3.77e-06	-5.75874	0.297618	chr7	143996613	143996614	143992367	-1.7139	4246
OR2A9P	cg22960187	1.84e-05	-10.8392	0.261557	chr7	143996613	143996614	143987303	-2.83502	9310
OR2F2	cg13080904	5.54e-05	0.710056	0.23553	chr7	143632325	143632326	143534545	0.16723	97780
OR52E6	cg07833852	5.07e-05	0.926521	0.237665	chr11	5863127	5863128	5878955	0.220191	-15828
OSBPL5	cg08731067	0.000112919	2.66066	0.218354	chr11	3186582	3186583	3164631	0.5809	21951
OSCP1	cg27439456	1.81e-07	-3.12408	0.36223	chr1	36916086	36916087	36915840	-1.13164	246
OSR2	cg22524061	0.000296866	-5.99865	0.194527	chr8	99956630	99956631	99959430	-1.16655	-2800
OTUB2	cg07631919	8.42e-05	-10.5623	0.225483	chr14	94492723	94492724	94493296	-2.38142	-573
OTUB2	cg20566484	0.000161116	-4.30932	0.209656	chr14	94492723	94492724	94489832	-0.903328	2891
OTUB2	cg08244750	0.000284489	-5.37773	0.195588	chr14	94492723	94492724	94494115	-1.05152	-1392
OVCH2	cg13563074	9.51e-08	2.85173	0.375273	chr11	7727941	7727942	7728814	1.07018	-873
OVCH2	cg25499650	1.98e-06	1.05744	0.311757	chr11	7727941	7727942	7728057	0.329662	-116
OXCT1	cg08590939	3.02e-09	-1.73014	0.440704	chr5	41870791	41870792	41869963	-0.762482	828
OXCT1	cg01186871	4.6e-09	4.19644	0.433072	chr5	41870791	41870792	41868227	1.81736	2564
OXCT1	cg18526142	4.34e-09	2.00883	0.434143	chr5	41870791	41870792	41763261	0.872121	107530
OXCT1	cg20010012	5.09e-07	-1.58789	0.34092	chr5	41870791	41870792	41870316	-0.541343	475
OXCT1	cg23434998	1.12e-09	-3.20074	0.458344	chr5	41870791	41870792	41870910	-1.46704	-119
OXCT1	cg20405584	9.69e-05	-2.08931	0.222079	chr5	41870791	41870792	41870875	-0.463946	-84
OXCT1	cg02389942	7.15e-08	-1.81244	0.380941	chr5	41870791	41870792	41869679	-0.690433	1112
OXCT1	cg01060059	2.86e-09	-0.975162	0.441698	chr5	41870791	41870792	41870081	-0.430727	710
OXCT1	cg02441090	3.37e-06	-2.28528	0.300087	chr5	41870791	41870792	41871058	-0.685781	-267
OXCT1	cg27067575	1.81e-09	3.13868	0.449822	chr5	41870791	41870792	41866725	1.41185	4066
P2RX7	cg10852165	1.82e-07	-2.55623	0.362178	chr12	121570677	121570678	121570616	-0.925812	61
P2RX7	cg07602200	0.000136586	-1.31209	0.213707	chr12	121570677	121570678	121570875	-0.280365	-198
P2RX7	cg07203561	6.76e-05	-1.44541	0.230759	chr12	121570677	121570678	121570677	-0.333517	0
P2RY6	cg19701084	0.000137261	-5.97715	0.213586	chr11	72975569	72975570	73052175	-1.27646	-76606
P2RY6	cg01773858	0.000114191	-3.80065	0.218081	chr11	72975569	72975570	73076892	-0.828755	-101323
P4HTM	cg05321398	9.47e-06	-3.80641	0.276858	chr3	49027340	49027341	49027063	-1.05382	277
P4HTM	cg09610987	1.73e-05	-1.28911	0.26296	chr3	49027340	49027341	49028278	-0.338979	-938
P4HTM	cg16035189	7.46e-07	-1.80738	0.33284	chr3	49027340	49027341	49028001	-0.601569	-661
P4HTM	cg17527142	2.91e-06	-2.74183	0.303313	chr3	49027340	49027341	49027225	-0.83163	115
P4HTM	cg21574435	8.53e-07	-3.04362	0.329971	chr3	49027340	49027341	49027409	-1.00431	-69
P4HTM	cg09367648	2.97e-06	-2.99693	0.302884	chr3	49027340	49027341	49027117	-0.907721	223
P4HTM	cg03791385	4.09e-07	-3.41041	0.345493	chr3	49027340	49027341	49027227	-1.17827	113
P4HTM	cg25264370	2.35e-07	-2.76342	0.35694	chr3	49027340	49027341	49027283	-0.986375	57
P4HTM	cg21197973	2.53e-07	-2.56396	0.355461	chr3	49027340	49027341	49027347	-0.911388	-7
P4HTM	cg06679760	1.78e-05	-2.33627	0.262306	chr3	49027340	49027341	49027156	-0.612806	184
P4HTM	cg15034779	2.51e-06	-2.54336	0.306625	chr3	49027340	49027341	49027243	-0.779856	97
P4HTM	cg13965724	1.72e-07	-1.69718	0.363269	chr3	49027340	49027341	49027828	-0.616533	-488
P4HTM	cg07707611	8.47e-07	-2.4451	0.330133	chr3	49027340	49027341	49027175	-0.807206	165
P4HTM	cg20856064	8.32e-07	-2.49805	0.330503	chr3	49027340	49027341	49027210	-0.825612	130
PABPC4	cg17685111	0.000110211	2.29357	0.218945	chr1	40042521	40042522	39956370	0.50211	86151
PACS2	cg19509076	6.54e-05	3.48018	0.231585	chr14	105781080	105781081	105938447	0.805906	-157367
PAFAH2	cg03987192	3.39e-06	-2.74624	0.299976	chr1	26324648	26324649	26373407	-0.823802	-48759
PAIP1	cg14635187	4.41e-05	3.15578	0.24101	chr5	43557195	43557196	43602595	0.76054	-45400
PAIP1	cg12656077	1.46e-05	2.71602	0.266884	chr5	43557195	43557196	43602605	0.724851	-45410
PAK6	cg14525688	1.11e-05	-0.862552	0.273217	chr15	40509628	40509629	40544855	-0.235661	-35227
PAK6	cg05068428	2.31e-05	-1.03671	0.256221	chr15	40509628	40509629	40545296	-0.265622	-35668
PAK6	cg11939465	7.15e-06	-1.11155	0.283247	chr15	40509628	40509629	40545224	-0.31484	-35596
PAK6	cg01036164	8.85e-06	-1.27545	0.278398	chr15	40509628	40509629	40545324	-0.35508	-35696
PAK6	cg04812615	4.28e-06	-1.39698	0.294801	chr15	40509628	40509629	40545326	-0.41183	-35698
PAK6	cg12635019	9.44e-06	-1.11999	0.276933	chr15	40509628	40509629	40545175	-0.31016	-35547
PAK6	cg04305879	2.28e-05	-1.0767	0.256579	chr15	40509628	40509629	40545215	-0.276251	-35587
PAK6	cg06084073	6.14e-06	-2.55334	0.286665	chr15	40509628	40509629	40544353	-0.731948	-34725
PANK1	cg08438071	0.00015271	-1.38031	0.210972	chr10	91403647	91403648	91393785	-0.291161	9862
PAPPA2	cg10994126	9.19e-05	-7.49354	0.223352	chr1	176432306	176432307	176432498	-1.67354	-192
PARK2	cg20732755	1.64e-06	0.701758	0.315912	chr6	163148834	163148835	162148153	0.221693	1000681
PARP14	cg19918429	1.31e-05	-1.15786	0.269452	chr3	122399671	122399672	122399781	-0.311983	-110
PARP14	cg16232327	9.46e-07	-1.48335	0.327764	chr3	122399671	122399672	122399411	-0.486187	260
PARP14	cg19241468	5.53e-06	-1.77691	0.289028	chr3	122399671	122399672	122399344	-0.513574	327
PARP14	cg13745852	3.96e-06	-1.3048	0.296531	chr3	122399671	122399672	122399555	-0.386912	116
PARP14	cg11229284	1.25e-05	-1.01765	0.27056	chr3	122399671	122399672	122399506	-0.275331	165
PARP14	cg22972380	2.73e-06	-1.60402	0.304755	chr3	122399671	122399672	122399601	-0.488833	70
PARP14	cg07898018	3.42e-06	-1.10136	0.299767	chr3	122399671	122399672	122399831	-0.33015	-160
PARP14	cg01948202	1.17e-07	-1.17502	0.371164	chr3	122399671	122399672	122400474	-0.436124	-803
PARP14	cg03315247	3.13e-06	-1.31052	0.301735	chr3	122399671	122399672	122399498	-0.395428	173
PARP14	cg07184411	1.4e-05	-0.970685	0.267896	chr3	122399671	122399672	122400006	-0.260039	-335
PARP6	cg27337534	4.16e-08	-3.87531	0.391561	chr15	72563628	72563629	72565415	-1.51742	-1787
PARP6	cg10132157	2.77e-07	-1.9912	0.353555	chr15	72563628	72563629	72564668	-0.703997	-1040
PATE4	cg21754609	1.21e-08	-0.239193	0.41528	chr11	125703210	125703211	125769975	-0.0993319	-66765
PAX8	cg02675527	1.93e-07	1.18482	0.361021	chr2	114036498	114036499	114030824	0.427744	5674
PAX8	cg06675538	0.000144278	1.21388	0.212365	chr2	114036498	114036499	114033490	0.257748	3008
PAX8	cg21550016	3.86e-08	-0.830136	0.393026	chr2	114036498	114036499	113992930	-0.326265	43568
PAX8	cg19083407	3.57e-07	-0.952643	0.348304	chr2	114036498	114036499	113993142	-0.33181	43356
PAX8	cg00354484	2.59e-05	1.63646	0.253578	chr2	114036498	114036499	114007283	0.41496	29215
PAX8	cg07772999	7.81e-07	-1.06759	0.331858	chr2	114036498	114036499	113993052	-0.354288	43446
PAX8	cg11763394	1.78e-08	-0.838572	0.407871	chr2	114036498	114036499	113992921	-0.34203	43577
PAX9	cg18396173	0.000147021	0.124246	0.211903	chr14	37126772	37126773	37113177	0.0263244	13595
PBXIP1	cg10892866	1.59e-05	-37.0356	0.264874	chr1	154928567	154928568	154934115	-9.80961	-5548
PCDHB13	cg25142947	5.49e-06	0.969862	0.289212	chr5	140593508	140593509	140566303	0.280494	27205
PCDHGC4	cg15124968	6.99e-07	0.448502	0.334222	chr5	140864740	140864741	140855469	0.149899	9271
PCDHGC4	cg11830096	1.15e-05	-0.403163	0.272396	chr5	140864740	140864741	140865433	-0.109819	-693
PCDHGC4	cg13993336	1.71e-06	0.395508	0.315	chr5	140864740	140864741	140855482	0.124585	9258
PCDHGC4	cg02430347	3.03e-06	0.323777	0.302488	chr5	140864740	140864741	140855547	0.0979385	9193
PCDHGC4	cg00281842	2.01e-06	0.282758	0.311464	chr5	140864740	140864741	140855562	0.0880688	9178
PCDHGC4	cg02780295	9.51e-07	0.408155	0.327646	chr5	140864740	140864741	140855463	0.13373	9277
PCDHGC4	cg23359276	7.51e-06	0.441959	0.282119	chr5	140864740	140864741	140855504	0.124684	9236
PCDHGC4	cg10858746	7.68e-07	0.303415	0.332213	chr5	140864740	140864741	140855582	0.100798	9158
PCDHGC4	cg07448606	1.06e-06	1.05826	0.32541	chr5	140864740	140864741	140855857	0.344368	8883
PCIF1	cg10782811	0.00012291	-10.4433	0.216286	chr20	44563316	44563317	44520176	-2.25846	43140
PCIF1	cg17757281	0.000117873	3.31797	0.217307	chr20	44563316	44563317	44604666	0.720934	-41350
PCLO	cg18622075	1.1e-05	0.380494	0.273345	chr7	82792197	82792198	82581607	0.104005	210590
PCP4L1	cg27223727	4.74e-05	-2.03821	0.239296	chr1	161228516	161228517	161228496	-0.487711	20
PCP4L1	cg11912330	1.4e-05	-1.58912	0.26791	chr1	161228516	161228517	161228674	-0.425736	-158
PCP4L1	cg10775792	2.5e-05	-2.96892	0.254394	chr1	161228516	161228517	161228455	-0.755258	61
PDE3B	cg12177909	4.01e-05	2.1688	0.243273	chr11	14665268	14665269	14691596	0.52759	-26328
PDE7A	cg10252135	0.000223935	12.7435	0.201533	chr8	66753755	66753756	66754949	2.56765	-1194
PDE7A	cg14864167	0.000139325	-1.56197	0.213221	chr8	66753755	66753756	66751182	-0.332997	2573
PDGFA	cg27160537	3.58e-05	4.21546	0.245907	chr7	559481	559482	608384	1.03657	-48903
PDGFA	cg05955624	1.22e-05	2.63461	0.27101	chr7	559481	559482	599090	0.713998	-39609
PDGFA	cg05502103	4.21e-05	3.02521	0.242068	chr7	559481	559482	588936	0.732275	-29455
PDGFA	cg27356342	3.66e-05	2.88365	0.245444	chr7	559481	559482	608519	0.707747	-49038
PDGFA	cg14850948	4.38e-05	2.29725	0.241143	chr7	559481	559482	593982	0.553941	-34501
PDGFD	cg27383876	8.77e-08	4.08379	0.37688	chr11	104035027	104035028	103833427	1.5391	201600
PDGFD	ch.11.2136200F	2.79e-05	12.557	0.251795	chr11	104035027	104035028	103819223	3.16171	215804
PDGFD	cg12686407	2.52e-06	5.03331	0.306541	chr11	104035027	104035028	104035942	1.54291	-915
PDGFD	cg23852348	1.1e-06	4.58571	0.324541	chr11	104035027	104035028	104030857	1.48825	4170
PDGFD	cg17323171	2.26e-05	3.77352	0.256744	chr11	104035027	104035028	103908255	0.968805	126772
PDGFD	cg25859489	4.83e-05	4.43794	0.238848	chr11	104035027	104035028	103908787	1.05994	126240
PDGFRB	cg08694107	6.75e-06	3.50316	0.284527	chr5	149535422	149535423	149607327	0.996737	-71905
PDLIM3	cg12550726	1.93e-05	5.85562	0.260454	chr4	186456712	186456713	186425721	1.52509	30991
PDLIM3	cg25999637	2.76e-06	8.86125	0.304555	chr4	186456712	186456713	186425697	2.69873	31015
PDLIM3	cg05002406	2.62e-07	8.12627	0.354735	chr4	186456712	186456713	186425754	2.88267	30958
PDP2	cg08634357	3.32e-09	1.94485	0.43902	chr16	66914435	66914436	66956242	0.853827	-41807
PDP2	cg04689058	1.85e-07	3.11358	0.361826	chr16	66914435	66914436	66953825	1.12657	-39390
PDP2	cg26882161	4.13e-05	-2.32897	0.24257	chr16	66914435	66914436	66918915	-0.564915	-4480
PDP2	cg08770961	4.18e-09	1.99618	0.434828	chr16	66914435	66914436	66956122	0.867997	-41687
PDP2	cg05420738	2.33e-07	3.13987	0.357101	chr16	66914435	66914436	66955873	1.12125	-41438
PDP2	cg08149859	8.4e-11	-2.22946	0.501691	chr16	66914435	66914436	66919604	-1.1185	-5169
PDP2	cg15482422	7.38e-08	2.10494	0.380312	chr16	66914435	66914436	66956240	0.800536	-41805
PDP2	cg06410849	9.58e-09	1.86373	0.419563	chr16	66914435	66914436	66955988	0.781954	-41553
PDPR	cg08479294	2.08e-05	-4.71911	0.258739	chr16	70147528	70147529	70193705	-1.22099	-46177
PDXDC1	cg00964321	2.32e-05	2.53636	0.256146	chr16	15068832	15068833	15083956	0.649664	-15124
PEBP1	cg00091483	1.22e-05	-2.55334	0.271084	chr12	118573869	118573870	118574757	-0.692162	-888
PEPD	cg07603357	2.14e-05	4.15717	0.258073	chr19	34012799	34012800	34016072	1.07283	-3273
PER2	cg16205389	1.44e-05	6.66264	0.267174	chr2	239197207	239197208	239079215	1.78006	117992
PEX6	cg02359409	3.53e-07	-6.55732	0.348562	chr6	42946981	42946982	42947317	-2.28563	-336
PEX6	cg19747945	2.11e-05	-4.44944	0.258339	chr6	42946981	42946982	42946146	-1.14944	835
PFN2	cg10636490	5.48e-08	-2.48324	0.386193	chr3	149688741	149688742	149687315	-0.959008	1426
PGLYRP2	cg14892570	5.23e-05	0.38414	0.236911	chr19	15590315	15590316	15559628	0.0910022	30687
PGM1	cg24585453	1.72e-06	-3.86413	0.31484	chr1	64058946	64058947	64058672	-1.21658	274
PGM1	cg24370698	8.76e-07	-2.78381	0.329416	chr1	64058946	64058947	64058614	-0.917028	332
PHF17	cg19120496	0.00219646	-11.266	0.143568	chr4	129730778	129730779	129731335	-1.61389	-557
PHF21B	cg18036763	4.92e-05	0.298854	0.238406	chr22	45405809	45405810	45404910	0.0712451	899
PHOSPHO1	cg14009013	1.05e-05	3.98906	0.274587	chr17	47308128	47308129	47300216	1.09533	7912
PHYH	cg19018267	2.25e-06	-2.81209	0.309002	chr10	13342130	13342131	13341332	-0.868937	798
PHYHD1	cg14256493	0.000414018	4.54108	0.186203	chr9	131683173	131683174	131714459	0.84521	-31286
PI15	cg10819495	1.14e-09	0.952128	0.45792	chr8	75736771	75736772	75735552	0.435998	1219
PI15	cg04893119	2.59e-08	1.13981	0.400737	chr8	75736771	75736772	75736301	0.456764	470
PI15	cg21073178	7.44e-05	1.37231	0.22846	chr8	75736771	75736772	75861793	0.313494	-125022
PI15	cg24349665	1.81e-09	1.09542	0.449887	chr8	75736771	75736772	75736723	0.492815	48
PI15	cg00128482	6.56e-05	1.47391	0.231499	chr8	75736771	75736772	75737456	0.341187	-685
PI15	cg09304624	2.73e-07	0.9493	0.353833	chr8	75736771	75736772	75735733	0.335894	1038
PIAS4	cg00804031	5.73e-05	-28.2043	0.234762	chr19	4007748	4007749	4007535	-6.62092	213
PIGU	cg26204638	9.6e-05	-2.32568	0.222313	chr20	33265089	33265090	33297218	-0.516978	-32129
PIK3AP1	cg02731390	4.48e-05	5.99956	0.240612	chr10	98480279	98480280	98367715	1.4435	112564
PIK3C2B	cg01064725	4.77e-07	-2.04007	0.342258	chr1	204459474	204459475	204461714	-0.698229	-2240
PIK3CD	cg24859236	1.39e-05	2.72714	0.267996	chr1	9711789	9711790	9750213	0.730854	-38424
PIK3CD	cg12401152	3.72e-05	4.90757	0.245035	chr1	9711789	9711790	9653617	1.20248	58172
PIK3CD	cg23251761	1.83e-07	3.03735	0.362081	chr1	9711789	9711790	9750061	1.09977	-38272
PIP	cg26628847	5.16e-05	-7.7432	0.237233	chr7	142829173	142829174	142829304	-1.83685	-131
PIWIL2	cg23431988	2.96e-06	-1.68131	0.302947	chr8	22132809	22132810	22132563	-0.509346	246
PIWIL2	cg07298985	1.94e-07	-1.23574	0.360831	chr8	22132809	22132810	22133076	-0.445895	-267
PIWIL2	cg02788857	1.89e-07	-1.29325	0.361384	chr8	22132809	22132810	22132959	-0.467359	-150
PIWIL2	cg00420450	4.34e-09	-0.853802	0.434159	chr8	22132809	22132810	22132641	-0.370685	168
PIWIL2	cg14487702	9.16e-08	-1.63763	0.376025	chr8	22132809	22132810	22132665	-0.615789	144
PKDCC	cg13773247	5.95e-07	-6.27257	0.337609	chr2	42275160	42275161	42276988	-2.11767	-1828
PKHD1	cg01776172	3.17e-05	0.747072	0.248793	chr6	51952423	51952424	51481908	0.18586	470515
PKIA	cg04014062	4.75e-07	-1.20613	0.342342	chr8	79428335	79428336	79428725	-0.41291	-390
PKIA	cg04689061	1.04e-05	-2.15919	0.274641	chr8	79428335	79428336	79427993	-0.592997	342
PKIA	cg27140220	2.68e-05	-1.52634	0.252799	chr8	79428335	79428336	79428434	-0.385848	-99
PKIA	cg09043127	7.77e-07	-1.70975	0.331966	chr8	79428335	79428336	79428444	-0.56758	-109
PKP1	cg02855983	8.63e-05	-1.87719	0.224889	chr1	201252579	201252580	201252324	-0.422123	255
PKP3	cg14039301	1.26e-05	4.89704	0.270385	chr11	394216	394217	296540	1.32407	97676
PLA2G2A	cg02860199	2.81e-05	-8.28292	0.25169	chr1	20306932	20306933	20305344	-2.08467	1588
PLA2G2A	cg22220722	1.04e-05	-8.61486	0.274797	chr1	20306932	20306933	20306641	-2.36732	291
PLA2G2A	cg08235413	1.83e-05	-7.26569	0.261699	chr1	20306932	20306933	20305685	-1.90139	1247
PLA2G2F	cg02082083	3.1e-05	3.06933	0.249346	chr1	20465822	20465823	20396560	0.765301	69262
PLA2G2F	cg24514391	1.12e-05	2.32477	0.273016	chr1	20465822	20465823	20518904	0.634692	-53082
PLA2G2F	cg01073765	1.6e-06	1.52538	0.316459	chr1	20465822	20465823	20568217	0.482718	-102395
PLA2G2F	cg10945131	7.96e-08	2.389	0.378808	chr1	20465822	20465823	20570927	0.904974	-105105
PLA2G2F	cg02840936	6.56e-05	1.93311	0.231489	chr1	20465822	20465823	20492386	0.447464	-26564
PLA2G2F	cg11933267	6.99e-05	4.63276	0.229964	chr1	20465822	20465823	20466132	1.0653	-310
PLA2R1	cg14898416	1.14e-06	-2.04139	0.323725	chr2	160919121	160919122	160918519	-0.660847	602
PLA2R1	cg14032856	5.55e-05	4.46728	0.235499	chr2	160919121	160919122	160839557	1.05198	79564
PLCB1	cg06962867	2.08e-08	1.67983	0.404911	chr20	8113295	8113296	8110080	0.680182	3215
PLCB1	cg07008386	7.58e-07	1.78872	0.332501	chr20	8113295	8113296	8113630	0.594751	-335
PLCB1	cg24237636	1.17e-05	1.32214	0.272063	chr20	8113295	8113296	8481650	0.359701	-368355
PLCB1	cg23434070	1.03e-05	1.41559	0.274951	chr20	8113295	8113296	8243123	0.389213	-129828
PLD5	cg12636785	1.74e-08	2.13921	0.408357	chr1	242687998	242687999	242684042	0.873561	3956
PLD5	cg17150265	1.35e-09	2.38224	0.454953	chr1	242687998	242687999	242683142	1.08381	4856
PLEKHA1	cg24296920	4.06e-06	-3.42464	0.295973	chr10	124151842	124151843	124214120	-1.0136	-62278
PLEKHA1	cg06474225	6.25e-09	-3.23478	0.427472	chr10	124151842	124151843	124228770	-1.38278	-76928
PLEKHA1	cg02556345	9.08e-09	-3.88968	0.420569	chr10	124151842	124151843	124181965	-1.63588	-30123
PLEKHG4B	cg24874478	1.67e-05	-1.01425	0.263788	chr5	140372	140373	92008	-0.267542	48364
PLEKHG4B	cg12645891	7.77e-06	1.14279	0.281343	chr5	140372	140373	139912	0.321514	460
PLEKHG4B	cg10165894	4.29e-05	-0.851649	0.241628	chr5	140372	140373	92178	-0.205773	48194
PLEKHG4B	cg02088166	6.01e-07	1.71296	0.337416	chr5	140372	140373	142488	0.577981	-2116
PLEKHG4B	cg04128095	2.57e-05	2.12979	0.253786	chr5	140372	140373	161852	0.540498	-21480
PLEKHG4B	cg08588156	6.22e-06	1.62942	0.286388	chr5	140372	140373	143141	0.466644	-2769
PLEKHG4B	cg08199544	9.89e-07	1.92691	0.326816	chr5	140372	140373	140418	0.629743	-46
PLEKHM2	ch.1.543953R	0.000264099	-3.81814	0.197439	chr1	16010826	16010827	15965817	-0.753649	45009
PLEKHM2	cg01105557	0.000258689	1.55456	0.197953	chr1	16010826	16010827	15931098	0.30765	79728
PNMAL1	cg25734089	5.3e-05	0.934614	0.236614	chr19	46974820	46974821	46969919	0.221131	4901
PNPLA2	cg15659828	9.78e-06	5.09935	0.276115	chr11	818901	818902	911673	1.40799	-92772
PNPO	cg06138226	2.88e-05	-3.6825	0.25104	chr17	46018888	46018889	45927893	-0.924428	90995
POC1A	cg07598930	5.31e-05	-2.2575	0.236573	chr3	52188706	52188707	52233294	-0.534035	-44588
POLR2J3	cg13394785	4.64e-06	-9.13488	0.292981	chr7	102213068	102213069	102151231	-2.67633	61837
POLR2J3	cg04706400	2.47e-09	-7.01615	0.444283	chr7	102213068	102213069	102136524	-3.11715	76544
POMP	cg08802513	0.000261786	-1.82504	0.197657	chr13	29233240	29233241	29352956	-0.360637	-119716
POPDC3	cg24273512	8.38e-06	-6.23443	0.279636	chr6	105627858	105627859	105628147	-1.74335	-289
PPAPDC1B	cg19272266	5.95e-06	-3.14938	0.28741	chr8	38126738	38126739	38125865	-0.905155	873
PPHLN1	cg05374733	0.000156936	-2.23378	0.210302	chr12	42719946	42719947	42853791	-0.469693	-133845
PPIL2	cg04282607	3.42e-06	-2.88433	0.299786	chr22	22020272	22020273	22007286	-0.864677	12986
PPIL2	cg20987029	3.28e-05	-8.89758	0.247976	chr22	22020272	22020273	22011682	-2.20631	8590
PPIL2	cg03328201	3.61e-08	-3.16545	0.394355	chr22	22020272	22020273	22007633	-1.24831	12639
PPIL2	cg26280349	7.15e-06	-2.44984	0.28324	chr22	22020272	22020273	22011436	-0.693887	8836
PPIL2	cg00550955	1.76e-05	-1.92302	0.262617	chr22	22020272	22020273	22012657	-0.505007	7615
PPL	cg07657357	2.8e-07	5.9422	0.353336	chr16	4987136	4987137	4942393	2.09959	44743
PPM1N	cg10732094	9.64e-06	-6.2537	0.276444	chr19	46001730	46001731	45957466	-1.72878	44264
[truncated: 657 more rows]
