# Supplementary material for: Genetic variants influence on the placenta regulatory landscape
Source: PLoS Genet. 2018 Nov 19;14(11):e1007785. doi: 10.1371/journal.pgen.1007785 (PMC6277118; doi:10.1371/journal.pgen.1007785)
Supplement: S21 Table — List of transcription factor binding sites showing significant enrichment for eQTM candidates considering bimodal, linear distribution and positive or negative correlation separately. (XLSX) [file pgen.1007785.s033.xlsx]

## Sheet: T21_PVTF_eQTM
Transcription binding sites (TFBS) enrichment for eQTMs by distribution and correlation type
eQTM bimodal distribution			eQTM linear Distribution			eQTM Positive Correlation			eQTM Negative Correlation
TFBS	P.value		TFBS	P.value		TFBS	P.value		TFBS	P.value
ARID3A	0.004		EP300	0.029		ZNF217	0.009		ARID3A	0.01
ATF2	0		FOS	0.008					ATF1	0.005
BATF	0.002		FOSL1	0.014					ATF2	0.009
BCL3	0.001		FOXA1	0.048					ATF3	0.029
BCLAF1	0.001		FOXA2	0.011					BATF	0.004
BRCA1	0		GATA2	0.026					BCL3	0
CBX3	0.002		GRp20	0.028					BCLAF1	0.009
CCNT2	0		HNF4A	0.025					BRCA1	0.001
CEBPD	0		HNF4G	0.027					CEBPB	0
CHD1	0.008		IKZF1	0					CEBPD	0.001
CHD2	0		JUN	0.002					CHD2	0
CREB1	0.005		MAFF	0.031					CREB1	0.003
CTCF	0.006		MBD4	0.025					CTBP2	0.046
E2F1	0		NFE2	0.039					E2F1	0.007
E2F4	0		NR3C1	0.046					EBF1	0
E2F6	0		SMARCC1	0.031					EGR1	0
EBF1	0		STAT3	0.003					ELF1	0
EGR1	0								ELK1	0.023
ELF1	0								ELK4	0
ELK1	0.003								EP300	0
ELK4	0								ETS1	0.023
EP300	0								FAM48A	0.004
ESR1	0								FOS	0.001
ETS1	0								FOSL1	0
FAM48A	0.007								FOSL2	0
FOSL2	0.001								FOXA1	0
FOXA1	0.02								FOXM1	0.004
FOXM1	0								GABPA	0
FOXP2	0.005								GATA3	0
GABPA	0								GTF2B	0.034
GATA1	0.03								GTF2F1	0
GATA2	0								HDAC6	0.001
GATA3	0								HSF1	0.006
GTF2B	0								IRF3	0.028
GTF2F1	0.015								IRF4	0
HDAC1	0								JUN	0.004
HDAC2	0.007								JUNB	0.002
HMGN3	0.001								JUND	0
HSF1	0.003								KAP1	0.001
IRF1	0								KDM5A	0.028
IRF4	0								KDM5B	0.001
JUND	0.015								MAFF	0
KAP1	0								MAFK	0
KDM5A	0								MAX	0
KDM5B	0								MAZ	0
MAFK	0.006								MTA3	0
MAX	0								MXI1	0
MAZ	0								MYBL2	0
MEF2A	0								MYC	0
MEF2C	0								NFATC1	0.006
MTA3	0								NFE2	0
MXI1	0								NFIC	0
MYBL2	0								NFYA	0.006
MYC	0								NFYB	0.034
NFIC	0								NR3C1	0
NFYB	0.008								PBX3	0.002
NR2C2	0.001								PHF8	0
NR3C1	0								PML	0
PAX5	0.006								POLR2A	0
PBX3	0								POU2F2	0
PHF8	0								RBBP5	0
PML	0								RCOR1	0
POLR2A	0								RELA	0.001
POU2F2	0								REST	0
RAD21	0								RFX5	0
RBBP5	0								RUNX3	0
RCOR1	0								SIN3A	0.032
RELA	0.013								SIN3AK20	0
REST	0								SIX5	0.04
RFX5	0								SMARCA4	0
RUNX3	0.001								SMARCB1	0
SAP30	0.039								SMARCC1	0.009
SETDB1	0.003								SP1	0
SIN3A	0								SP2	0
SIN3AK20	0								SPI1	0.003
SIX5	0								SREBP1	0.011
SMARCB1	0								STAT3	0.019
SMARCC2	0								STAT5A	0
SP1	0								TAF1	0
SP4	0								TAF7	0
SREBP1	0.008								TBL1XR1	0.002
SRF	0.013								TBP	0
STAT1	0								TCF12	0.003
STAT3	0								TCF7L2	0
STAT5A	0								TEAD4	0.009
TAF1	0								THAP1	0.011
TAF7	0								TRIM28	0.015
TAL1	0								USF2	0.016
TBL1XR1	0								YY1	0
TBP	0								ZBTB33	0.001
TCF12	0.003								ZBTB7A	0.014
TCF3	0								ZNF263	0.027
TCF7L2	0
TEAD4	0
TFAP2A	0.009
TFAP2C	0
THAP1	0
TRIM28	0
UBTF	0.047
USF2	0.007
YY1	0
ZBTB33	0.004
ZBTB7A	0
ZEB1	0.009
ZNF143	0.001
ZNF217	0
