# Supplementary material for: Genetic variants influence on the placenta regulatory landscape
Source: PLoS Genet. 2018 Nov 19;14(11):e1007785. doi: 10.1371/journal.pgen.1007785 (PMC6277118; doi:10.1371/journal.pgen.1007785)
Supplement: S22 Table — (XLSX) [file pgen.1007785.s034.xlsx]

## Sheet: T22_eQTMs_distribution
List of eQTMs by distribution
eQTMs with bimodal distribution			eQTMs with linear distribution
Gene	CpG		Gene	CpG
ABCC6	cg07965331		AARS2	cg04228998
ABHD11-AS1	cg17240725		ABCA11P	cg01562241
BDH1	cg09363194		ABCC12	cg07878951
C17orf69	cg22968622		ABHD16A	cg09409956
CEP72	cg07414060		ABHD16A	cg12053296
CLIP4	cg08808128		ABHD16A	cg15039036
DGKA	cg23796818		ABHD16A	cg02169713
DGKA	cg17536086		ABL1	cg13839781
DGKA	cg14921691		ABRA	cg27255101
DGKA	cg02002664		ABTB2	cg07541559
DGKA	cg06762403		ACAN	cg09947810
DGKA	cg11641045		ACAP2	cg20275925
FLJ26850	cg22531183		ACOX2	cg16209444
FLJ26850	cg20971220		ACSM3	cg16940935
FLJ26850	cg26353468		ACTR2	cg25574750
FLJ26850	cg18756179		ACTR3	cg25520910
FLJ26850	cg26257814		ACTR8	cg16814023
FLJ26850	cg21634218		ADAM29	cg05990549
GSTM1	cg12858902		ADAMTS9	cg04108438
GSTT1	cg01238044		ADAMTSL5	cg12651480
GSTT1	cg01500431		ADAMTSL5	cg15407063
GSTT1	cg17005068		ADCY2	cg04590790
GSTT1	cg01957799		ADCY2	cg26377880
GSTT1	cg05380919		ADCY2	cg05921947
GSTT1	cg24336839		ADCY7	cg06897661
GSTT1	cg24565820		ADCY7	cg05362860
GSTT1	cg09033563		ADCY7	cg26974880
GSTT1	cg04234412		ADRA2A	cg10706069
GSTT1	cg04824771		ADRB1	cg16734433
GSTT1	cg16997375		ADRBK2	cg18852857
GSTT1	cg06180910		ADSS	cg08943180
GSTT1	cg11478607		AFAP1L2	cg04982488
HORMAD1	cg15069995		AFAP1L2	cg20050194
HORMAD1	cg20767356		AFAP1L2	cg02158392
HSPB1	cg15454818		AFAP1L2	cg04784635
HSPB1	cg04866162		AGAP3	cg19768312
HSPB1	cg07681419		AGPAT4	cg14840850
HSPB1	cg17365504		AGPS	cg21220536
HSPB1	cg19040163		AHDC1	cg16897005
HSPB1	cg03122505		AHI1	cg14564351
HSPB1	cg22030698		AICDA	cg02926127
HSPB1	cg08757037		AICDA	cg15494122
HSPB1	cg25533096		AK3	cg13993274
HSPB1	cg00859595		AKAP12	cg26390965
HSPB1	cg27425193		AKAP6	cg24812523
HSPB1	cg27376817		AKT1S1	cg15647861
HSPB1	cg21217886		ALDH1A3	cg19510698
HSPB1	cg11401866		ALOX5	cg09832911
HSPB1	cg05800928		AMDHD2	cg02530705
HSPB1	cg21115527		AMIGO1	cg08367326
HTATSF1P2	cg12761825		AMIGO2	cg00607194
HTATSF1P2	cg05728019		ANAPC1	cg24712005
HTATSF1P2	cg12584100		ANGPT2	cg03631656
IQCG	cg11938367		ANGPT2	cg10395101
KRT34	cg18068256		ANGPTL5	cg20609344
KRT38	cg18068256		ANKDD1B	cg26621088
LOC644172	cg22968622		ANKHD1	cg26306638
LOC644172	cg13957321		ANKRD24	cg16592658
NAPRT1	cg08017634		ANKRD24	cg19303682
NAPRT1	cg19357499		ANKRD33	cg24773770
NAPRT1	cg13282195		ANKRD33B	cg18702998
NUDT12	cg09166085		ANKRD33B	cg13276570
NUDT12	cg15206834		ANKRD33B	cg04304338
PCDHGC4	cg00281842		ANKRD33B	cg23325245
PCDHGC4	cg02780295		ANKRD33B	cg02117271
PCDHGC4	cg23359276		ANKRD33B	cg17320136
PCDHGC4	cg10858746		ANKRD6	cg26504263
PCDHGC4	cg02430347		ANO8	cg14963534
PCDHGC4	cg11830096		ANXA8	cg00793285
PCDHGC4	cg15124968		AOX1	cg08645207
PCDHGC4	cg13993336		AP2A2	cg06263939
RNF17	cg15523998		APBB1	cg17403702
RNF17	cg21831927		APOBEC3D	cg16066354
RNF212	cg05257291		ARAP2	cg11661265
RNF212	cg09555706		ARAP2	cg12600550
RNF212	cg12656666		ARF3	cg23325985
SAR1B	cg10441365		ARHGAP27	cg00715050
SAR1B	cg02589828		ARHGAP27	cg00715050
SAR1B	cg25644150		ARHGAP27	cg00715050
SAR1B	cg01948148		ARHGAP27	cg00715050
SAR1B	cg18260973		ARHGAP35	cg10672726
SAR1B	cg15385386		ARHGAP44	cg25937114
SAR1B	cg26293310		ARHGEF17	cg01773858
SAR1B	cg21558508		ARHGEF2	cg00246451
SAR1B	cg18318704		ARHGEF40	cg15487725
SHOX2	cg00089486		ARID5A	cg13112407
SPAG16	cg01372071		ARL17A	cg27388763
SPAG16	cg06098164		ARL6IP4	cg05908960
SPAG16	cg25073829		ARL6IP6	cg20604927
SPAG16	cg24664861		ARMC5	cg00029825
SPAG16	cg07900766		ARMC9	cg09604569
SRRM3	cg00859595		ARMS2	cg24296920
SRRM3	cg07681419		ARMS2	cg02556345
SRRM3	cg27425193		ART4	cg08905654
SRRM3	cg03122505		ART4	cg26614815
SRRM3	cg21115527		ART4	cg20967028
SRRM3	cg05800928		ART4	cg13573513
SRRM3	cg22030698		ASB5	cg22115892
SRRM3	cg27376817		ASNA1	cg03641858
TMEM106A	cg08377924		ASPH	cg18995788
TMEM106A	cg03049782		ATAD3A	cg24470133
TMEM106A	cg04482110		ATG7	cg05986866
TMEM106A	cg19548479		ATHL1	cg10411146
TMEM106A	cg21504064		ATP11A	cg21933664
TMEM106A	cg24008544		ATP1A4	cg05795390
TRIM26	cg04785838		ATP1A4	cg09168997
TRIM26	cg11286977		ATP1A4	cg16289896
TRIM26	cg11980090		ATP1A4	cg06210630
TRIM26	cg22666115		ATP1A4	cg18862562
TRIM26	cg19397765		ATP1A4	cg20632887
TRIM26	cg16933706		ATP1A4	cg08853487
TUSC3	cg18336854		ATP2B4	cg13558971
TUSC3	cg07568779		ATP5C1	cg03672997
TUSC3	cg13996963		ATP6V0C	cg02530705
TUSC3	cg18145877		ATP6V0E2	cg01928553
TUSC3	cg12089439		ATP9B	cg25891069
TUSC3	cg03127174		AVEN	cg24786847
TUSC3	cg26374823		B3GNT3	cg08191530
			BAD	cg15107132
			BBOX1	cg06847828
			BCAM	cg27087650
			BCAM	cg21981144
			BCAP29	cg07686035
			BCAT1	cg19778647
			BIN2	cg21022247
			BIN2	cg20306694
			BLCAP	cg22551578
			BMP5	cg22023826
			BMP8A	cg09165041
			BNC2	cg14185717
			BNIPL	cg11584936
			BRAP	cg07927257
			BRWD1-IT2	cg26315964
			C10orf112	cg18079948
			C10orf32	cg14087083
			C10orf57	cg00828616
			C11orf24	cg20310100
			C11orf24	cg20278269
			C11orf88	cg12506005
			C12orf10	cg20408175
			C12orf45	cg27149093
			C12orf76	cg08573038
			C12orf76	cg18235078
			C14orf135	cg09694403
			C14orf79	cg15895213
			C14orf79	cg12095533
			C15orf27	cg17515837
			C15orf39	cg03980226
			C15orf57	cg18108262
			C17orf74	cg07437292
			C17orf85	cg22496986
			C19orf33	cg27174108
			C19orf43	cg03641858
			C19orf43	cg26511337
			C1orf106	cg16257559
			C1orf201	cg22436963
			C1orf21	cg09753749
			C1orf21	cg21118367
			C1orf21	cg06533042
			C1orf226	cg14701962
			C1QTNF1	cg01707361
			C1QTNF2	cg17668731
			C1QTNF6	cg10603757
			C1QTNF6	cg20979921
			C1S	cg07114810
			C20orf30	cg17978727
			C20orf54	cg04522915
			C21orf56	cg09441069
			C21orf56	cg06026334
			C21orf56	cg21230535
			C22orf13	cg10613381
			C22orf34	cg08680598
			C2CD2	cg09428349
			C2orf16	cg26143752
			C2orf3	cg16204289
			C2orf43	cg20752795
			C3orf17	cg04461859
			C3orf19	cg22596860
			C5orf13	cg26883434
			C5orf32	cg01860693
			C5orf35	cg12311346
			C5orf35	cg18230493
			C6orf47	cg27023743
			C6orf47	cg16474647
			C6orf47	cg05861743
			C6orf47	cg23770142
			C6orf47	cg25455724
			C7orf43	cg24109116
			C7orf69	cg26541218
			C7orf69	cg25767859
			C8orf40	cg12990392
			C8orf83	cg25626869
			C9orf30	cg14475840
			C9orf47	cg02124746
			CA2	cg08872550
			CACNA1C	cg23369234
			CACNA1C	cg07986199
			CACNG4	cg20697044
			CADM4	cg18457438
			CALCR	cg13635928
			CAMKMT	cg00669760
			CAPG	cg27139457
			CAPN2	cg15033552
			CAPN2	cg19029214
			CAPS	cg11846064
			CAPS	cg03908904
			CASQ1	cg16289896
			CASQ1	cg20632887
			CAV3	cg26289788
			CBLB	cg01811895
			CBR1	cg05297739
			CBX2	cg01426818
			CCDC112	cg11275737
			CCDC124	cg14934242
			CCDC134	cg16000331
			CCDC50	cg12336960
			CCDC68	cg06163274
			CCDC71	cg02938205
			CCDC85C	cg18505593
			CCL24	cg07928105
			CCL24	cg12788666
			CCND1	cg19047670
			CCND1	cg06539449
			CCND1	cg13608094
			CCRN4L	cg23240857
			CD302	cg25349066
			CD46	cg09788693
			CD9	cg09043214
			CDC42EP4	cg23718283
			CDC42EP4	cg19933343
			CDC7	cg12936992
			CDH3	cg03048225
			CDK13	cg00724098
			CDK6	cg08311343
			CDK9	cg13514218
			CDYL	cg01474544
			CEACAM19	cg20559736
			CELF2	cg05219423
			CELSR3	cg03223076
			CENPB	cg18830052
			CHD6	cg11164269
			CHKB	cg06530441
			CHKB	cg00047287
			CHMP4A	cg23497857
			CHST11	cg06647068
			CITED4	cg11152463
			CKMT1B	cg00223135
			CLDN1	cg00804587
			CLDN16	cg00804587
			CLDN4	cg16454130
			CLDN4	cg02874145
			CLDN4	cg10897459
			CLDN6	cg06473109
			CLDN7	cg05490983
			CLEC1A	cg13354523
			CLMN	cg01611017
			CLMN	cg24995083
			CLPP	cg16689907
			CMTM6	cg00996246
			CNOT2	cg02866931
			CNST	cg10985909
			CNTN1	cg13177195
			CNTN1	cg09579151
			CNTN5	cg10748359
			COBRA1	cg01049121
			COL1A2	cg03920522
			COL21A1	cg12569497
			COL21A1	cg24591082
			COL21A1	cg11241549
			COL21A1	cg22935609
			COL3A1	cg18544564
			COL5A1	cg13749670
			COL6A1	cg07281325
			COL6A2	cg06026334
			COL6A2	cg07281325
			COPZ2	cg19585797
			CORO7	cg03076094
			COX5A	cg09962198
			COX7A1	cg09307985
			COX7A1	cg15176213
			CPA1	cg20740249
			CPNE8	cg08162426
			CPS1	cg07643321
			CPT1A	cg09737197
			CREB1	cg14237317
			CREB3L1	cg06884875
			CREB3L1	cg12296860
			CREB3L1	cg14888579
			CRELD1	cg03776870
			CRELD1	cg20530843
			CRELD2	cg19051861
			CRH	cg00269606
			CRHBP	cg21842274
			CSNK1A1P1	cg21029901
			CSNK1A1P1	cg06629700
			CTBP1	cg11168432
			CTBP2	cg00152126
			CTDSPL	cg08229360
			CTDSPL	cg01439112
			CTIF	cg21602842
			CTSA	cg17757281
			CTSZ	cg02744249
			CTSZ	cg18563860
			CTSZ	cg13795831
			CUEDC2	cg25044306
			CUX1	cg18188891
			CXCL16	cg02286380
			CYB5A	cg21899520
			DAGLB	cg16326134
			DAK	cg17304467
			DAP	cg04304338
			DAP3	cg07222421
			DAPK3	cg00804031
			DAPP1	cg08103568
			DBF4B	cg04865929
			DBNDD2	cg11410920
			DCAF4L2	cg07086592
			DCAF6	cg01159288
			DDAH1	cg08908002
			DDAH1	cg07602008
			DDO	cg00804078
			DDO	cg06413398
			DDT	cg09664220
			DDX11	cg27211345
			DEAF1	cg11574001
			DENND1C	cg15451045
			DEPDC1	cg00318766
			DEPTOR	cg02919712
			DFFA	cg24293507
			DHCR7	cg11724562
			DHDDS	cg09649799
			DHRS7	cg09694403
			DHRS9	cg06836480
			DIP2C	cg14466661
			DIP2C	cg17223645
			DIP2C	cg08613606
			DIP2C	cg18346182
			DIP2C	cg08990626
			DIP2C	cg25737283
			DIP2C	cg10520405
			DIP2C	cg09758680
			DIP2C	cg08410533
			DIP2C	cg27335999
			DIP2C	cg16713574
			DIP2C	cg05867158
			DIP2C	cg02700106
			DIP2C	cg14121234
			DIP2C	cg14438812
			DLL4	cg18542639
			DLL4	cg16836355
			DLX6-AS1	cg22616881
			DNAJC18	cg07450552
			DNAJC4	cg15107132
			DNALI1	cg21171625
			DNALI1	cg21488617
			DNALI1	cg16109423
			DNM3OS	cg25214966
			DOHH	cg11884179
			DOHH	cg04407520
			DPP10	cg16071125
			DPP10	cg13777681
			DPPA4	cg21750709
			DPYD	cg10232198
			DRAM2	cg15591803
			DRAP1	cg24488506
			DRAP1	cg03252697
			DSEL	cg06627151
			DUSP26	cg23134211
			DUSP4	cg07151117
			DVL1	cg16995668
			DYRK1B	cg18227986
			DYRK1B	cg10294836
			DYRK1B	cg18692382
			DYRK1B	cg22525743
			DYRK1B	cg11957481
			DYRK1B	cg17775332
			DYRK1B	cg15475080
			EEPD1	cg02805489
			EFCAB4B	cg25367559
			EFHC1	cg22388471
			EFS	cg16585972
			EHBP1L1	cg12145289
			EID3	cg18633684
			EID3	cg01857475
			EIF2AK4	cg26278858
			EIF5A2	cg06749174
			EIF5A2	cg16450309
			ELMO3	cg02724047
			EMP2	cg26435198
			ENDOV	cg10598035
			ENGASE	cg01707361
			ENTPD4	cg05365729
			EP400NL	cg11289234
			EPHB2	cg13988448
			ESCO2	cg22505075
			ETFB	cg01500140
			EXOC3	cg14533753
			EXOC3	cg22816059
			EXOC3L4	cg01595366
			EXOC3L4	cg08048720
			EXOSC4	cg11529109
			EXT1	cg15694987
			EXTL3	cg00328720
			EXTL3	cg19193147
			EYA2	cg08994982
			F11R	cg25720793
			F2RL1	cg14619949
			F2RL1	cg00499700
			F3	cg06538293
			FAHD1	cg09830162
			FAM117B	cg02772905
			FAM118A	cg13438834
			FAM13A	cg04495224
			FAM171B	cg00184203
			FAM198A	cg20488820
			FAM3B	cg18440523
			FAM43A	cg11740416
			FAM47E	cg18651932
			FAM50B	cg14184614
			FAM53B	cg04370247
			FAM54B	cg20826610
			FAM66B	cg12855044
			FAM69A	cg08893087
			FAM83H	cg09859794
			FAM85A	cg21936261
			FARP1	cg24938743
			FARP1	cg11966803
			FBL	cg18692382
			FBL	cg11957481
			FBL	cg15475080
			FBL	cg10294836
			FBN1	cg03235353
			FBRSL1	cg18919072
			FBXO31	cg04255044
			FERMT3	cg12005186
			FGD4	cg11809958
			FGF1	cg05198969
			FHIT	cg05645292
			FHOD1	cg09899220
			FHOD1	cg09758204
			FLJ25328	cg02025270
			FLJ31485	cg07070348
			FLJ36644	cg23663533
			FLJ36644	cg07742017
			FLJ40852	cg15281876
			FLJ41757	cg22137471
			FLJ45983	cg19657198
			FLJ45983	cg24797840
			FLT4	cg11832309
			FLVCR1-AS1	cg04607844
			FLYWCH1	cg08832054
			FOXD2	cg09269866
			FOXD2	cg03440588
			FOXD2	cg09277376
			FOXD2	cg08638320
			FOXD2	cg21535606
			FOXD2	cg08260398
			FOXF2	cg15141195
			FOXK2	cg04997558
			FOXN4	cg06955182
			FOXO6	cg09992883
			FRYL	cg02419920
			FSTL1	cg16134699
			FTH1	cg21988813
			FUCA2	cg09736194
			FZD10	cg06595653
			FZD10	cg20550262
			FZD10	cg23653492
			FZD10	cg21898944
			FZD10	cg07070348
			GADL1	cg23485307
			GALC	cg24058132
			GALNT2	cg07022343
			GALNT2	cg24151755
			GAS2L1	ch.22.363412F
			GAS8	cg04735481
			GATA6	cg02360939
			GATA6	cg13427880
			GATA6	cg12615165
			GATA6	cg19177125
			GBAS	cg19921947
			GCNT4	cg05483076
			GFOD1	cg26753137
			GJB3	cg01716680
			GLI2	cg21133992
			GMFB	cg02250044
			GNA15	cg12496599
			GNB1L	cg00725138
			GPAA1	cg00575153
			GPC1	cg15825304
			GPR153	cg21932983
			GPR158	cg20118364
			GPR162	cg25941512
			GPR172B	cg09637747
			GPRC5A	cg13573474
			GPX7	cg18087326
			GPX7	cg12640469
			GRIA2	cg07786258
			GRID2	cg26124980
			GRPEL1	cg09949789
			GSDMB	cg13212159
			GSTM3	cg00297950
			GSTM3	cg07050011
			GSTM4	cg22247664
			GSTM4	cg27182047
			GSTT2	ch.22.22597277R
			GSTT2B	ch.22.22597277R
			GTDC1	cg14768164
			GTF2H1	cg22837499
			GTSF1	cg23058239
			GTSF1	cg01250703
			GTSF1	cg20676413
			GTSF1	cg10088332
			H6PD	cg23913482
			HDAC11	cg27381979
			HDAC5	cg04867738
			HDDC2	cg02880877
			HDDC2	cg25680145
			HEATR5A	cg01743658
			HGF	cg17578341
			HIBCH	cg00303450
			HINT2	cg02258201
			HIST1H3D	cg18095725
			HM13	cg22588850
			HMGA1	cg02654940
			HN1L	cg27431500
			HOOK2	cg25535317
			HOPX	cg03921860
			HOTAIR	cg21582112
			HOTAIR	cg13233461
			HOTAIR	cg02072366
			HOTAIR	cg00862376
			HOXB2	cg25882366
			HPCAL1	cg11938718
			HPDL	cg07708653
			HSD17B2	cg09439754
			HSD17B2	cg04561261
			HTRA1	cg06474225
			HTRA1	cg24296920
			HTRA1	cg02556345
			ICA1	cg26826957
			ICA1	cg20022118
			ICA1	cg11837701
			IDH1	cg01046174
			IFT27	cg13297398
			IFT27	cg21706535
			IFT46	cg19182353
			IFT52	cg06600331
			IGF2BP1	cg10824354
			IGFBP7	cg15924566
			IGFBP7	cg16136238
			IGFBP7	cg01684586
			IGFBP7	cg13074458
			IGFBP7	cg03984758
			IGFBP7	cg18912470
			IGFL3	cg24473594
			IGSF10	cg25499537
			IL1R1	cg26788216
			IL1R1	cg06392753
			IL1R1	cg16928382
			IL20RA	cg26864905
			IL20RA	cg24405068
			IL23R	cg07842386
			INPP5A	cg26890480
			INSL6	cg14268714
			INSR	cg12280622
			INTS1	cg00411097
			IPO8	ch.12.679484R
			IQCA1	cg17316300
			IRF6	cg04484523
			ISL1	cg10536898
			ISL1	cg09868598
			ISL1	cg14879760
			ISL1	cg04022561
			ISL1	cg16151151
			ISL1	cg16293959
			ISL1	cg25339054
			ISL1	cg06875227
			ITGA9	cg12386061
			ITGB5	cg25351572
			ITGB6	cg14258877
			ITM2C	cg02231590
			ITM2C	cg18665334
			ITM2C	cg02806733
			ITPR2	cg13203394
			ITPRIPL2	cg10087036
			ITPRIPL2	cg07569151
			JAG1	cg26005086
			JAG1	cg13592599
			JUB	cg13273789
			KCNK17	cg03252829
			KCNK17	cg06543101
			KCNK5	cg09130674
			KHDRBS3	cg18587984
			KIAA0195	cg25422797
			KIAA1370	cg01383668
			KIAA1755	cg04588969
			KIAA1826	cg13591673
			KIAA2013	cg15059389
			KLF6	cg24287110
			KLHL11	cg18733255
			KRT39	cg17464043
			LAMB1	cg19471856
			LAMB4	cg09480446
			LAYN	cg07188648
			LCE1A	cg02855850
			LDHAL6B	cg11440679
			LDLR	cg07960944
			LEF1	cg12623364
			LEPREL2	cg01828695
			LEPROTL1	cg09980339
			LGMN	cg01223499
			LHFP	cg11065036
			LHFPL2	cg14599823
			LHX6	cg00636639
			LIFR	cg08392199
			LIFR	cg12602374
			LIFR	cg11841722
			LIFR	cg05923785
			LIFR	cg24913349
			LINC00221	cg01704734
			LINC00221	cg10169449
			LINC00221	cg11019629
			LINC00221	cg16390778
			LINC00238	cg16777028
			LMO7	cg10581837
			LMO7	cg12166476
			LMO7	cg02714303
			LMOD1	cg21139518
			LOC100129203	cg07584320
			LOC100129434	cg21968324
			LOC100129473	cg04454571
			LOC100129781	cg27064482
			LOC100130776	cg01190168
			LOC100131096	cg19056418
			LOC100288181	cg19413366
			LOC100289130	cg23814743
			LOC100499466	cg09327553
			LOC100505495	cg08478046
			LOC100505495	cg00921682
			LOC100505545	cg18207201
			LOC100505588	cg13908477
			LOC100505630	cg05122861
			LOC100505635	cg10791278
			LOC100505635	cg02680909
			LOC100505944	cg13061637
			LOC100506027	cg03920522
			LOC100506130	cg19086110
			LOC100506183	cg07990658
			LOC100506305	cg04755604
			LOC100506358	cg23948825
			LOC100506473	cg13877260
			LOC100506528	cg16045498
			LOC100506599	cg17536532
			LOC100506687	cg05930173
			LOC100506696	cg01003724
			LOC100506828	cg10786622
			LOC100506888	cg03982507
			LOC100507235	cg02205013
			LOC100507417	cg07195090
			LOC100507417	cg23582982
			LOC100507417	cg07675031
			LOC100507506	cg01156374
			LOC100507633	cg12805727
			LOC100652886	cg08836729
			LOC100652886	cg21583694
			LOC100652888	cg01594685
			LOC143666	cg14896003
			LOC148189	cg27366207
			LOC283070	cg12768145
			LOC283922	cg06284696
			LOC339400	cg01880149
			LOC388436	cg20147550
			LOC389023	cg16071125
			LOC400879	cg13472645
			LOC400879	cg12153292
			LOC400891	cg01653494
			LOC440335	cg07773582
			LOC440335	cg01861131
			LOC440335	cg08271443
			LOC440910	cg20303033
			LOC440993	cg10283879
			LOC441601	cg13974601
			LOC553103	cg22598563
			LOC595101	cg01392867
			LOC642366	cg10536898
			LOC642366	cg04022561
			LOC642366	cg06875227
			LOC642366	cg16151151
			LOC642366	cg09868598
			LOC642366	cg16293959
			LOC643441	cg17966227
			LOC643783	cg06383135
			LOC645249	cg24880736
			LOC646096	cg10663180
			LOC654433	cg18144655
			LOC728975	cg25363789
			LOC730102	cg20707323
			LOC79999	cg20147550
			LOC93463	cg19102858
			LOC96610	cg08756272
			LPHN2	cg00759329
			LPL	cg20435463
			LPP	cg14330078
			LPP	cg02711245
			LPP	cg01356198
			LRP1	cg07124859
			LRPAP1	cg27096740
			LRRC23	cg03425609
			LRRC37A2	cg03209459
			LRRC71	cg04113693
			LRRC71	cg22402053
			LSM1	cg23627553
			LSS	cg06026334
			LSS	cg21230535
			LSS	cg09441069
			LTBP3	cg12145289
			LTBP3	cg09946346
			LTBP3	cg04466995
			LTBP3	cg20462888
			LY6D	cg08530859
			LY6E	cg12110437
			LY6K	cg19413366
			LYL1	cg13649253
			LYN	cg24856456
			LZTS2	cg10170214
			MAD2L2	cg21106899
			MAEL	cg18894878
			MAEL	cg11336590
			MAFA	cg10039163
			MAFA	cg01211852
			MANBA	cg02193956
			MANBA	cg24706564
			MANBA	cg08634545
			MAPK12	cg13577505
			MAPK13	cg25458520
			MAPK4	cg26946769
			MAPK4	cg26996626
			MAPK4	cg05955385
			MAPRE3	cg04059696
			2017-03-03	cg24718756
			MARVELD1	cg19201009
			MB21D2	cg00198594
			MB21D2	cg23344395
			MCM2	cg23944298
			MDFI	cg27200446
			METTL21D	cg04533881
			METTL2B	cg05089059
			METTL9	cg01574390
			MFAP3	cg22639561
			MFHAS1	cg01022370
			MFRP	cg19002131
			MFRP	cg08667275
			MFSD6L	cg21335556
			MGC14436	cg21080710
			MGC57346	cg03954353
			MGC57346	cg01882395
			MGMT	cg14308082
			MIB2	cg23933399
			MIB2	cg24470133
			MICAL3	cg06200397
			MIR100HG	cg03402120
			MIR100HG	cg21585512
			MKKS	cg04724434
			MKL2	cg09689633
			MKRN1	cg06310157
			MKRN2	cg22136672
			MKRN3	cg18253764
			MORF4L1	cg10077410
			MORN1	cg21285056
			MRC2	cg16661744
			MRPS9	cg11127732
			MRVI1	cg03908676
			MSRA	cg02785561
			MSRA	cg10585806
			MSRA	cg17475643
			MSRA	cg16173529
			MSRA	cg08841257
			MSRA	cg15633056
			MSRA	cg10414350
			MTRNR2L1	cg24604641
			MVD	cg06534221
			MXRA7	cg23263051
			MXRA7	cg15052447
			MXRA8	cg08621441
			MYADM	cg01293740
			MYL9	cg15214229
			MYL9	cg12254648
			MYL9	cg10259004
			MYLK	cg13445604
			MYLPF	cg19289461
			MYO10	cg16413763
			MYO1B	cg26948226
			MYO1B	cg22356198
			MYO1B	cg18155840
			MYO1F	cg22987448
			MYO1F	cg05905531
			MYO7A	cg24994611
			NACC2	cg13830329
			NACC2	cg14559176
			NAV1	cg13077784
			NAV2	cg12711760
			NBEA	cg21884062
			NBR2	cg05368731
			NCAPH	cg05011468
			NCDN	cg07905888
			NCOA5	cg04980291
			NCOR1P1	cg20413331
			NDUFA4	cg10940374
			NDUFA4L2	cg25664021
			NDUFA6	cg01529207
			NEB	cg12208353
			NEK11	cg20886017
			NEK7	cg08528000
			NEO1	cg08345626
			NEO1	cg23018039
			NEO1	cg27439566
			NEO1	cg04871538
			NFATC2IP	cg01643605
			NFIB	cg02976355
			NFKB1	cg00949635
			NLRP2	cg07993003
			NMD3	cg03413208
			NNAT	cg08402058
			NNAT	cg04489586
			NNAT	cg10981598
			NNAT	cg22551578
			NNAT	cg13790727
			NNAT	cg20783699
			NNAT	cg12862537
			NNAT	cg22510412
			NNAT	cg03615235
			NODAL	ch.10.71861692F
			NOL3	cg26783727
			NOMO1	cg08294536
			NOP56	cg18862094
			NOS1AP	cg13688312
			NPR2	cg03242028
			NPR2	cg13838057
			NPR2	cg00193668
			NR2F2	cg13375624
			NRXN2	cg17221226
			NT5C3	cg24031277
			NT5C3L	cg07318398
			NT5DC1	cg05304507
			NUAK1	cg26877596
			NUAK1	cg02926307
			NUAK1	cg06412435
			NUAK1	cg23330006
			NUDT16L1	cg07427438
			NUDT19	cg03168501
			NUP153	cg23181159
			NUP37	cg03535648
			NUP54	cg05146536
			NUPR1	cg01803679
			NUPR1	cg05590982
			OBFC2A	cg15794798
			OCA2	cg13215862
			ODAM	cg15651758
			ODF2L	cg20280835
			OR2A20P	cg22503116
			OR2A20P	cg22960187
			OR2A9P	cg22503116
			OR2A9P	cg22960187
			OR2F2	cg13080904
			OSBPL5	cg08731067
			OSR2	cg22524061
			OTUB2	cg07631919
			OTUB2	cg08244750
			OTUB2	cg20566484
			OVCH2	cg13563074
			OXCT1	cg02389942
			OXCT1	cg01186871
			OXCT1	cg02441090
			P2RY6	cg01773858
			P2RY6	cg19701084
			PABPC4	cg17685111
			PACS2	cg19509076
			PAFAH2	cg03987192
			PAIP1	cg14635187
			PAIP1	cg12656077
			PARP6	cg27337534
			PATE4	cg21754609
			PAX8	cg06675538
			PBXIP1	cg10892866
			PCIF1	cg17757281
			PCIF1	cg10782811
			PDE3B	cg12177909
			PDE7A	cg10252135
			PDGFA	cg27160537
			PDGFA	cg05502103
			PDGFA	cg05955624
			PDGFD	ch.11.2136200F
			PDGFRB	cg08694107
			PDLIM3	cg12550726
			PDLIM3	cg05002406
			PDLIM3	cg25999637
			PDP2	cg15482422
			PDP2	cg04689058
			PDP2	cg05420738
			PDPR	cg08479294
			PDXDC1	cg00964321
			PDXDC2P	cg26821137
			PEBP1	cg00091483
			PEPD	cg07603357
			PER2	cg16205389
			PEX6	cg02359409
			PEX6	cg19747945
			PFN2	cg10636490
			PGLYRP2	cg14892570
			PHF17	cg19120496
			PHYHD1	cg14256493
			PIAS4	cg00804031
			PIGU	cg26204638
			PIK3AP1	cg02731390
			PIK3CD	cg23251761
			PIK3CD	cg12401152
			PIK3CD	cg24859236
			PKD1P1	cg03095612
			PKDCC	cg13773247
			PKP3	cg14039301
			PLA2G2A	cg02860199
			PLA2G2A	cg22220722
			PLA2R1	cg14032856
			PLCB1	cg24237636
			PLD5	cg12636785
			PLEKHA1	cg06474225
			PLEKHA1	cg24296920
			PLEKHA1	cg02556345
			PLEKHG4B	cg04128095
			PLEKHM2	ch.1.543953R
			PNPLA2	cg15659828
			PNPO	cg06138226
			POC1A	cg07598930
			POLR2J3	cg04706400
			POLR2J3	cg13394785
			POMP	cg08802513
			PP12719	cg02972188
			PPAPDC1B	cg19272266
			PPHLN1	cg05374733
			PPIL2	cg20987029
			PPIL2	cg03328201
			PPIL2	cg04282607
			PPIL2	cg00550955
			PPIL2	cg26280349
			PPL	cg07657357
			PPP1R3E	cg01593969
			PPP1R3E	cg15519508
			PRDX2	cg15647311
			PRDX5	cg08178356
			PRKAR1B	cg08482359
			PRKAR1B	cg24883607
			PRKAR1B	cg23215256
			PRKAR1B	cg01121840
			PRKAR1B	cg13832457
			PRKAR1B	cg26669717
			PRKCA	cg14343701
			PRKCSH	cg18865796
			PRPH	cg24296900
			PRPH2	cg17859772
			PRR3	cg23326824
			PRRX1	cg01364478
			PSMB6	cg02286380
			PSMD13	cg09237521
			PTEN	cg18819818
			PTH2R	cg14566801
			PTK2B	cg18734877
			PTPN3	cg01601476
			PTPRF	cg24841511
			PTPRF	cg25211006
			PTPRN2	cg04246957
			PYCR1	cg00259234
			PYCR1	cg04460362
			PYCR1	cg21384021
			PYCR1	cg25105415
			QDPR	cg08808571
			QSOX1	cg27056501
			R3HCC1	cg09364211
			R3HCC1	cg21551725
			RAB11B	cg17139369
			RAB11FIP1	cg23252698
			RAB18	cg07447431
			RAB28	cg03888862
			RAB38	cg25835307
			RABAC1	cg24707399
			RAD51C	cg01430588
			RAD51C	cg25339112
			RAI14	cg06467040
			RALA	cg24195169
			RALY	cg25010622
			RAPGEF3	cg12496975
			RASSF6	cg00797183
			RBAK	cg26582829
			RBL2	cg07300349
			RBL2	cg08236416
			RBM22	cg18055166
			RBM42	cg21062760
			RBMS3	cg20286344
			RCL1	cg13461890
			RCVRN	cg03582047
			REEP6	cg02674804
			REEP6	cg18855178
			REEP6	cg22759185
			REEP6	cg24892628
			REXO4	cg14416294
			RGPD8	cg01217204
			RGS6	cg16336989
			RHBDD3	cg18036081
			RIC8A	cg06328831
			RIC8A	cg14039301
			RILP	cg02238950
			RNASE11	cg24162270
			RNF130	cg08948488
			RNF157	cg11043990
			RNF215	cg19015086
			RNF39	cg15448721
			RNLS	cg23126166
			RNLS	cg05529156
			ROGDI	cg16785441
			RPL13A	cg06538345
			RPL18	cg17387989
			RPP25	cg27542341
			RPPH1	cg20950033
			RPS10P7	cg24859316
			RPS14	cg26646397
			RPS6KA4	cg19846387
			RRP1	cg26144207
			RRP12	cg08443351
			RRP15	cg02298059
			RTN3	cg07636225
			RTN4	cg14640066
			S100A14	cg25433648
			S100A16	cg25433648
			SACM1L	cg18412861
			SART1	cg24488506
			SBNO2	cg19927065
			SCCPDH	cg07245558
			SCN8A	cg24773770
			SCOC	cg25428846
			SCRIB	cg09859794
			SCRIB	cg00995209
			SCRIB	cg04789747
			SCYL1	cg19948253
			SCYL1	cg13239646
			SDC2	cg03613618
			SDCCAG8	cg00295780
			SDHAP2	cg16214500
			SEC11A	cg17176423
			SEC62	cg06233073
			SELM	cg10237442
			SEMA6A	cg12198841
			SEPP1	cg05474605
			2017-09-05	cg05726109
			2017-09-08	cg02539882
			2017-09-09	cg17697835
			2017-09-09	cg08890627
			2017-09-09	cg17866352
			SERGEF	cg11180638
			SETD1B	cg09148852
			SFRP1	cg17816908
			SH2B2	cg23045991
			SH2B2	cg01723606
			SH2D3A	cg24897399
			SH3PXD2A	cg18735015
			SHMT2	cg08699270
			SHMT2	cg03897412
			SHMT2	cg07124859
			SIL1	cg13985234
			SIL1	cg17368114
			SIPA1	cg12145289
			SIPA1	cg04466995
			SLC12A9	cg18563348
			SLC19A1	cg07658590
			SLC19A1	cg21279603
			SLC1A4	cg12682392
			SLC22A11	cg06998422
			SLC24A6	cg21498475
			SLC25A28	cg01177167
			SLC25A35	cg03114410
			SLC25A35	cg03987786
			SLC25A39	cg23570245
			SLC38A7	cg10055227
			SLC39A6	cg23561148
			SLC43A3	cg26236329
			SLC43A3	cg26418434
			SLC43A3	cg17330838
			SLC43A3	cg09197783
			SLC6A15	cg00154888
			SLC6A20	cg07561552
			SLC7A1	cg09750646
			SLCO2A1	cg15765546
			SLCO2A1	cg10351795
			SLFN12	cg03237218
			SLFN12	cg17958203
			SMAD7	cg00839844
			SNCG	cg10414829
			SNCG	cg23315423
			SNF8	cg26043567
			SNPH	cg21524538
			SNX32	cg15930025
			SNX7	cg11952714
			SORBS2	cg15345907
			SPARC	cg21877464
			SPARC	cg01201215
			SPINK5	cg17788013
			SPINK5	cg08914740
			SRGAP3-AS2	cg07439241
			SRM	cg05372549
			SRXN1	cg24012925
			SSR4P1	cg06000635
			STARD5	cg19620333
			STAT6	cg27320213
			STK32B	cg14582191
			STMN4	cg03994248
			STMN4	cg09127592
			STT3B	cg27246744
			STX18	cg07418175
			STYXL1	cg14245309
			SULT1A1	cg08008286
			SUN1	cg13687274
			SYN2	cg10958002
			SYN2	cg25982743
			SYNGR1	cg07919145
			SYNPO2	cg11569478
			SYT16	cg04724807
			SYTL1	cg04608356
			SYTL1	cg19588399
			SYTL1	cg07961632
			TACSTD2	cg21113746
			TBC1D17	cg15647861
			TBC1D8	cg00534380
			TBX4	cg19021197
			TDP2	cg06753869
			TEAD3	cg15611037
			TELO2	cg07122009
			TELO2	cg08669954
			TEN1	cg07963349
			TEN1	cg10324640
			TERC	cg16203711
			TFCP2L1	cg01212071
			TFEB	cg25527882
			TFEB	cg00960138
			TFRC	cg01351295
			TGFBI	cg21583694
			TGFBI	cg09096234
			THNSL2	cg04051697
			THNSL2	cg24787692
			THOC3	cg11951952
			THOC7	cg11378484
			THOC7	cg27339974
			THSD4	cg13383819
			THUMPD2	cg05136531
			TIGD7	cg11660537
			TJP2	cg14255824
			TLK1	cg20200080
			TM4SF5	cg27488095
			TMEM115	cg26384201
			TMEM98	cg08254353
			TMEM9B	cg14402562
			TMPRSS3	cg25385366
			TMTC1	cg13318543
			TNFRSF10D	cg04134048
			TNFRSF10D	cg11947493
			TNFRSF10D	cg01031400
			TNFRSF10D	cg15244327
			TOB2P1	cg02339392
			TOB2P1	cg20110349
			TOLLIP	cg12332083
			TPM1	cg12855773
			TPM1	cg13107144
			TPM2	cg12494355
			TPMT	cg24342628
			TRA2B	cg21497417
			TRAF4	cg07195577
			TRAF4	cg03264464
			TRAF7	cg10275969
			TRAF7	cg01965047
			TRAF7	cg00668442
			TRIB2	cg15241074
			TRIM14	cg11317199
			TRIM17	cg23540518
			TRIM29	cg14398731
			TRIM29	cg04896048
			TRIM58	cg15094634
			TRIM66	cg21975390
			TRIP6	cg02607340
			TRPV2	cg18017908
			TRPV2	cg23629722
			TSGA10	cg27524361
			TSGA10	cg12909060
			TSPAN4	cg15659828
			TSPAN9	cg05824174
			TSPYL5	cg00186701
			TSSC4	cg05485639
			TTL	cg09958940
			TTL	cg09958940
			TTL	cg09958940
			TTL	cg09958940
			TTLL12	cg05855065
			TWF1	cg12991064
			TXNDC15	cg22570053
