# Supplementary material for: Genetic variants influence on the placenta regulatory landscape
Source: PLoS Genet. 2018 Nov 19;14(11):e1007785. doi: 10.1371/journal.pgen.1007785 (PMC6277118; doi:10.1371/journal.pgen.1007785)
Supplement: S23 Table — (XLSX) [file pgen.1007785.s035.xlsx]

## Sheet: T23_Cohort_information
Sample_ID	Birth weight (g)	Gender	Gestational Age at Delivery (day)	Self declared race	Preeclampsia Status	Mode of delivery	Mode of labor
8366	3286	Female	273	Hispanic	No	Spontaneous vaginal delivery	Spontaneous
8367	2995	Male	286	Non-Hispanic White	Yes	Cesarean section after trial of labor	Induced
8368	3377	Male	289	Asian & Pacific Islander	No	Spontaneous vaginal delivery	Induced
8369	3685	Male	274	Non-Hispanic White	No	Mid-forceps, forceps rotation, or vacuum other than outlet	Spontaneous
8370	3320	Female	273	Hispanic	No	Scheduled Cesarean section without labor	No Labor
8371	3285	Female	273	Non-Hispanic White	No	Spontaneous vaginal delivery	Spontaneous
8372	2678	Male	259	Hispanic	No	Outlet/low forceps or outlet vacuum	Spontaneous
8374	4219	Female	273	Non-Hispanic White	No	Spontaneous vaginal delivery	Spontaneous
8394	3014	Male	279	Non-Hispanic Black	No	Spontaneous vaginal delivery	Spontaneous
8395	3280	Female	258	Non-Hispanic White	No	Spontaneous vaginal delivery	Spontaneous
8396	2784	Female	275	Non-Hispanic White	No	Scheduled Cesarean section without labor	No Labor
8397	3228	Male	274	Hispanic	No	Scheduled Cesarean section without labor	No Labor
8399	2775	Female	268	Non-Hispanic White	Yes	Scheduled Cesarean section without labor	No Labor
8400	2800	Female	267	Non-Hispanic White	No	Spontaneous vaginal delivery	Spontaneous
8401	2970	Male	271	Hispanic	No	Spontaneous vaginal delivery	Spontaneous
8403	3025	Female	276	Non-Hispanic White	No	Scheduled Cesarean section without labor	No Labor
8405	2960	Female	286	Hispanic	No	Spontaneous vaginal delivery	Spontaneous
8407	2778	Female	272	Non-Hispanic White	No	Spontaneous vaginal delivery	Spontaneous
8408	3760	Female	273	Non-Hispanic White	No	Spontaneous vaginal delivery	Induced
8409	2615	Female	295	Hispanic	No	Outlet/low forceps or outlet vacuum	Induced
8410	2455	Female	271	Hispanic	No	Spontaneous vaginal delivery	Spontaneous
8418	2020	Male	255	Hispanic	No	Cesarean section after trial of labor	Spontaneous
8419	2980	Male	275	Non-Hispanic Black	No	Spontaneous vaginal delivery	Spontaneous
8420	2681	Female	279	Non-Hispanic White	No	Spontaneous vaginal delivery	Induced
8421	3484	Male	278	Non-Hispanic White	No	Spontaneous vaginal delivery	Induced
8422	3405	Male	271	Hispanic	No	Spontaneous vaginal delivery	Spontaneous
8423	3685	Male	278	Non-Hispanic White	No	Spontaneous vaginal delivery	Spontaneous
8424	3542	Male	292	Non-Hispanic White	No	Spontaneous vaginal delivery	Spontaneous
8425	3950	Female	276	Non-Hispanic White	No	Scheduled Cesarean section without labor	No Labor
8426	2885	Female	279	Non-Hispanic White	No	Spontaneous vaginal delivery	Spontaneous
8430	3735	Male	283	Non-Hispanic Black	No	Spontaneous vaginal delivery	Induced
8431	3285	Male	281	Hispanic	No	Spontaneous vaginal delivery	Spontaneous
8432	3645	Male	277	Non-Hispanic White	No	Scheduled Cesarean section without labor	No Labor
8433	3290	Female	287	Hispanic	No	Outlet/low forceps or outlet vacuum	Induced
8434	2860	Female	264	Non-Hispanic White	No	Cesarean section after trial of labor	Spontaneous
8435	3107	Female	288	Asian & Pacific Islander	No	Spontaneous vaginal delivery	Induced
8436	3440	Male	275	Non-Hispanic White	No	Scheduled Cesarean section without labor	No Labor
8437	3490	Male	288	Non-Hispanic White	No	Cesarean section after trial of labor	Induced
8438	2410	Female	273	Non-Hispanic White	No	Scheduled Cesarean section without labor	No Labor
8439	3455	Male	287	Hispanic	No	Spontaneous vaginal delivery	Induced
8440	3090	Male	272	Non-Hispanic White	No	Spontaneous vaginal delivery	Induced
8441	3610	Female	283	Hispanic	No	Spontaneous vaginal delivery	Spontaneous
8442	3085	Female	287	Hispanic	No	Spontaneous vaginal delivery	Induced
8443	3305	Female	288	Hispanic	No	Outlet/low forceps or outlet vacuum	Induced
8444	3805	Male	287	Non-Hispanic Black	No	Spontaneous vaginal delivery	Spontaneous
8445	3232	Female	283	Non-Hispanic White	No	Spontaneous vaginal delivery	Spontaneous
8446	3670	Male	269	Hispanic	No	Spontaneous vaginal delivery	Spontaneous
8447	2960	Male	272	Non-Hispanic White	No	Scheduled Cesarean section without labor	No Labor
8448	2950	Female	272	Hispanic	No	Spontaneous vaginal delivery	Spontaneous
8449	2620	Male	275	Non-Hispanic White	No	Spontaneous vaginal delivery	Induced
8450	3340	Female	290	Non-Hispanic White	No	Spontaneous vaginal delivery	Spontaneous
8451	2355	Male	268	Non-Hispanic Black	No	Spontaneous vaginal delivery	Induced
8452	2952	Male	271	Asian & Pacific Islander	No	Spontaneous vaginal delivery	Spontaneous
8453	2830	Female	286	Hispanic	No	Spontaneous vaginal delivery	Induced
8454	3135	Male	286	Non-Hispanic Black	No	Spontaneous vaginal delivery	Spontaneous
8455	2998	Male	258	Asian & Pacific Islander	No	Spontaneous vaginal delivery	Spontaneous
8456	2900	Female	282	Non-Hispanic Black	No	Spontaneous vaginal delivery	Spontaneous
8457	3495	Male	289	Asian & Pacific Islander	No	Spontaneous vaginal delivery	Induced
8458	3063	Female	278	Non-Hispanic Black	Yes	Spontaneous vaginal delivery	Induced
8459	3085	Female	282	Non-Hispanic White	No	Spontaneous vaginal delivery	Spontaneous
8460	3760	Female	278	Non-Hispanic White	No	Scheduled Cesarean section without labor	No Labor
8461	4018	Female	278	Non-Hispanic White	No	Spontaneous vaginal delivery	Induced
8462	2820	Male	267	Non-Hispanic White	No	Scheduled Cesarean section without labor	Spontaneous
8463	3070	Female	276	Non-Hispanic White	No	Spontaneous vaginal delivery	Induced
8464	2778	Female	282	Non-Hispanic White	No	Spontaneous vaginal delivery	Spontaneous
8465	2097	Male	260	Non-Hispanic White	No	Spontaneous vaginal delivery	Induced
8466	2450	Male	274	Non-Hispanic Black	No	Spontaneous vaginal delivery	Induced
8467	2695	Male	286	Non-Hispanic Black	Yes	Cesarean section after trial of labor	Induced
8468	2630	Female	269	Non-Hispanic Black	No	Spontaneous vaginal delivery	Spontaneous
8469	2700	Female	279	Hispanic	No	Spontaneous vaginal delivery	Spontaneous
8470	3455	Male	278	Hispanic	No	Spontaneous vaginal delivery	Spontaneous
8471	3521	Male	290	Non-Hispanic White	No	Cesarean section after trial of labor	Induced
8472	3572	Female	285	Non-Hispanic White	No	Spontaneous vaginal delivery	Induced
8492	3860	Female	277	Non-Hispanic Black	No	Spontaneous vaginal delivery	Spontaneous
8493	3150	Male	281	Non-Hispanic Black	No	Cesarean section after trial of labor	Induced
8494	3520	Male	274	Non-Hispanic White	No	Scheduled Cesarean section without labor	No Labor
8495	2670	Male	266	Hispanic	No	Spontaneous vaginal delivery	Induced
8496	3475	Female	277	Non-Hispanic Black	No	Cesarean section after trial of labor	Spontaneous
8497	3735	Male	267	Asian & Pacific Islander	No	Scheduled Cesarean section without labor	No Labor
8498	2690	Male	280	Hispanic	No	Spontaneous vaginal delivery	Induced
8499	3555	Female	282	Non-Hispanic Black	No	Scheduled Cesarean section without labor	No Labor
8500	2910	Female	265	Hispanic	No	Spontaneous vaginal delivery	Spontaneous
8501	3275	Female	281	Non-Hispanic Black	No	Spontaneous vaginal delivery	Spontaneous
8503	3875	Female	286	Asian & Pacific Islander	No	Cesarean section after trial of labor	Spontaneous
8504	2565	Male	273	Hispanic	No	Spontaneous vaginal delivery	Spontaneous
8505	3110	Male	275	Hispanic	No	Scheduled Cesarean section without labor	No Labor
8506	3215	Female	264	Non-Hispanic White	No	Cesarean section after trial of labor	Spontaneous
8507	3895	Male	276	Non-Hispanic Black	No	Spontaneous vaginal delivery	Spontaneous
8508	4010	Female	277	Hispanic	No	Scheduled Cesarean section without labor	No Labor
8509	4070	Male	281	Non-Hispanic Black	No	Spontaneous vaginal delivery	Induced
8510	3440	Male	275	Non-Hispanic Black	No	Spontaneous vaginal delivery	Spontaneous
8511	2805	Female	289	Asian & Pacific Islander	No	Spontaneous vaginal delivery	Induced
8512	3536	Female	291	Hispanic	No	Spontaneous vaginal delivery	Induced
8515	3280	Male	283	Non-Hispanic Black	No	Spontaneous vaginal delivery	Spontaneous
8516	3415	Female	278	Non-Hispanic Black	No	Spontaneous vaginal delivery	Spontaneous
8517	2365	Male	258	Hispanic	No	Spontaneous vaginal delivery	Induced
8518	3120	Female	282	Non-Hispanic Black	No	Spontaneous vaginal delivery	Spontaneous
8519	3590	Male	283	Asian & Pacific Islander	No	Spontaneous vaginal delivery	Spontaneous
8520	2520	Male	271	Non-Hispanic Black	No	Spontaneous vaginal delivery	Induced
8521	2990	Female	270	Hispanic	No	Scheduled Cesarean section without labor	Spontaneous
8522	2900	Female	287	Non-Hispanic Black	No	Spontaneous vaginal delivery	Spontaneous
8523	2865	Female	279	Asian & Pacific Islander	No	Spontaneous vaginal delivery	Induced
8524	3230	Male	272	Hispanic	No	Cesarean section after trial of labor	Spontaneous
8527	3070	Male	286	Hispanic	Yes	Spontaneous vaginal delivery	Induced
8528	2795	Female	258	Hispanic	No	Spontaneous vaginal delivery	Spontaneous
8529	2305	Male	272	Non-Hispanic Black	No	Spontaneous vaginal delivery	Spontaneous
8530	3655	Male	271	Hispanic	No	Spontaneous vaginal delivery	Spontaneous
8531	2170	Male	258	Hispanic	No	Spontaneous vaginal delivery	Induced
8532	3625	Male	282	Non-Hispanic Black	No	Spontaneous vaginal delivery	Spontaneous
8533	3600	Male	277	Non-Hispanic White	No	Scheduled Cesarean section without labor	No Labor
8534	3500	Male	273	Non-Hispanic Black	No	Scheduled Cesarean section without labor	No Labor
8535	3190	Female	280	Non-Hispanic Black	No	Cesarean section after trial of labor	Spontaneous
8536	3095	Male	272	Non-Hispanic Black	No	Spontaneous vaginal delivery	Spontaneous
8541	2580	Female	266	Asian & Pacific Islander	No	Spontaneous vaginal delivery	Spontaneous
8542	2420	Female	263	Non-Hispanic Black	No	Spontaneous vaginal delivery	Induced
8543	3365	Male	273	Non-Hispanic Black	No	Scheduled Cesarean section without labor	No Labor
8544	3180	Male	276	Hispanic	No	Spontaneous vaginal delivery	Spontaneous
8545	3150	Female	279	Asian & Pacific Islander	No	Cesarean section after trial of labor	Spontaneous
8546	3345	Male	281	Hispanic	No	Spontaneous vaginal delivery	Induced
8547	2660	Female	266	Non-Hispanic Black	No	Spontaneous vaginal delivery	Spontaneous
8548	2895	Female	278	Non-Hispanic Black	No	Spontaneous vaginal delivery	Spontaneous
8549	2635	Female	275	Non-Hispanic Black	No	Spontaneous vaginal delivery	Spontaneous
8550	3710	Female	277	Hispanic	No	Scheduled Cesarean section without labor	No Labor
8551	3105	Female	279	Asian & Pacific Islander	No	Spontaneous vaginal delivery	Spontaneous
8552	3535	Male	266	Asian & Pacific Islander	No	Scheduled Cesarean section without labor	No Labor
8554	3635	Female	265	Hispanic	Yes	Cesarean section after trial of labor	Induced
8555	3645	Male	267	Hispanic	No	Scheduled Cesarean section without labor	No Labor
8556	3260	Male	273	Asian & Pacific Islander	No	Spontaneous vaginal delivery	Induced
8557	2900	Female	275	Asian & Pacific Islander	No	Scheduled Cesarean section without labor	No Labor
8558	2655	Male	276	Asian & Pacific Islander	No	Spontaneous vaginal delivery	Induced
8559	3210	Female	281	Hispanic	No	Spontaneous vaginal delivery	Spontaneous
8560	3340	Male	281	Asian & Pacific Islander	No	Spontaneous vaginal delivery	Induced
8561	3745	Male	277	Asian & Pacific Islander	No	Spontaneous vaginal delivery	Spontaneous
8562	2160	Male	254	Asian & Pacific Islander	No	Spontaneous vaginal delivery	Induced
8563	3124	Female	276	Non-Hispanic Black	No	Cesarean section after trial of labor	Induced
8564	2240	Female	255	Hispanic	No	Scheduled Cesarean section without labor	No Labor
8565	3150	Male	274	Asian & Pacific Islander	No	Spontaneous vaginal delivery	Spontaneous
8568	2465	Male	262	Asian & Pacific Islander	Yes	Scheduled Cesarean section without labor	No Labor
8570	3570	Female	269	Hispanic	No	Spontaneous vaginal delivery	Spontaneous
8572	2575	Male	264	Asian & Pacific Islander	No	Spontaneous vaginal delivery	Spontaneous
8573	2900	Female	285	Non-Hispanic Black	No	Spontaneous vaginal delivery	Induced
8574	2943	Female	278	Hispanic	No	Scheduled Cesarean section without labor	No Labor
8576	2815	Female	267	Non-Hispanic Black	No	Scheduled Cesarean section without labor	No Labor
8577	3195	Female	273	Hispanic	No	Spontaneous vaginal delivery	Spontaneous
8579	2500	Male	276	Hispanic	No	Spontaneous vaginal delivery	Induced
8581	3085	Female	275	Non-Hispanic Black	No	Spontaneous vaginal delivery	Spontaneous
8582	3707	Female	273	Hispanic	No	Spontaneous vaginal delivery	Spontaneous
8583	2405	Female	265	Non-Hispanic Black	No	Spontaneous vaginal delivery	Induced
8584	2660	Male	260	Asian & Pacific Islander	No	Spontaneous vaginal delivery	Induced
8585	3510	Female	279	Non-Hispanic Black	No	Spontaneous vaginal delivery	Induced
8587	3160	Male	268	Asian & Pacific Islander	No	Spontaneous vaginal delivery	Spontaneous
8588	3345	Female	265	Non-Hispanic Black	No	Scheduled Cesarean section without labor	No Labor
8589	2860	Female	278	Non-Hispanic White	No	Spontaneous vaginal delivery	Spontaneous
8590	2660	Male	264	Asian & Pacific Islander	No	Spontaneous vaginal delivery	Spontaneous
8591	2960	Female	276	Hispanic	No	Spontaneous vaginal delivery	Spontaneous
8592	4020	Male	280	Asian & Pacific Islander	No	Spontaneous vaginal delivery	Induced
8593	4280	Male	282	Non-Hispanic Black	No	Cesarean section after trial of labor	Induced
8594	2895	Female	274	Asian & Pacific Islander	No	Spontaneous vaginal delivery	Spontaneous
8595	3005	Female	281	Non-Hispanic Black	No	Scheduled Cesarean section without labor	No Labor
8604	3456	Female	280	Non-Hispanic White	No	Spontaneous vaginal delivery	Induced
8605	3040	Female	274	Hispanic	No	Cesarean section after trial of labor	Induced
8606	3230	Male	282	Non-Hispanic Black	No	Spontaneous vaginal delivery	Spontaneous
8607	3730	Male	274	Non-Hispanic Black	No	Spontaneous vaginal delivery	Spontaneous
8608	2980	Female	273	Non-Hispanic Black	No	Spontaneous vaginal delivery	Spontaneous
8609	3470	Male	284	Non-Hispanic Black	No	Spontaneous vaginal delivery	Spontaneous
8610	2715	Male	270	Non-Hispanic Black	No	Spontaneous vaginal delivery	Spontaneous
8611	3310	Male	284	Asian & Pacific Islander	No	Spontaneous vaginal delivery	Spontaneous
8612	3535	Female	280	Hispanic	No	Scheduled Cesarean section without labor	No Labor
8613	2935	Male	292	Asian & Pacific Islander	No	Spontaneous vaginal delivery	Induced
8614	2890	Female	287	Non-Hispanic Black	No	Spontaneous vaginal delivery	Spontaneous
8615	3120	Female	272	Asian & Pacific Islander	No	Spontaneous vaginal delivery	Spontaneous
8616	3630	Female	288	Hispanic	No	Cesarean section after trial of labor	Induced
8617	3080	Female	286	Non-Hispanic Black	Yes	Spontaneous vaginal delivery	Induced
8618	2655	Male	270	Non-Hispanic Black	No	Cesarean section after trial of labor	Spontaneous
TB8683	2915	Female	288	Hispanic	No	Spontaneous vaginal delivery	Spontaneous
TB8684	3470	Male	282	Non-Hispanic White	No	Spontaneous vaginal delivery	Induced
TB8685	2915	Female	276	Hispanic	No	Scheduled Cesarean section without labor	No Labor
TB8733	3805	Female	275	Hispanic	No	Scheduled Cesarean section without labor	No Labor
TB8734	2740	Female	278	Hispanic	No	Spontaneous vaginal delivery	Induced
TB8735	3045	Male	282	Hispanic	No	Spontaneous vaginal delivery	Spontaneous
TB8736	3370	Female	287	Non-Hispanic White	No	Cesarean section after trial of labor	Induced
TB8737	3710	Male	275	Asian & Pacific Islander	No	Cesarean section after trial of labor	Spontaneous
TB8738	3138	Female	279	Hispanic	No	Spontaneous vaginal delivery	Induced
TB8739	3970	Female	288	Hispanic	No	Spontaneous vaginal delivery	Induced
TB8740	3490	Female	279	Hispanic	No	Scheduled Cesarean section without labor	No Labor
TB8741	2870	Female	276	Non-Hispanic White	No	Spontaneous vaginal delivery	Spontaneous
TB8742	3715	Female	283	Hispanic	No	Spontaneous vaginal delivery	Spontaneous
TB8744	3470	Male	283	Asian & Pacific Islander	No	Cesarean section after trial of labor	Spontaneous
TB8745	4065	Male	276	Non-Hispanic White	No	Scheduled Cesarean section without labor	No Labor
TB8746	3590	Female	271	Non-Hispanic White	No	Spontaneous vaginal delivery	Induced
TB8747	3760	Male	283	Hispanic	No	Spontaneous vaginal delivery	Spontaneous
TB8748	2990	Female	284	Asian & Pacific Islander	No	Spontaneous vaginal delivery	Spontaneous
TB8749	3570	Male	283	Hispanic	No	Spontaneous vaginal delivery	Induced
TB8750	3810	Male	274	Non-Hispanic White	No	Scheduled Cesarean section without labor	No Labor
TB8751	3260	Female	273	Non-Hispanic White	No	Spontaneous vaginal delivery	Spontaneous
TB8752	3105	Female	272	Asian & Pacific Islander	No	Spontaneous vaginal delivery	Spontaneous
TB8753	2825	Female	278	Asian & Pacific Islander	No	Cesarean section after trial of labor	Spontaneous
TB8754	3145	Male	276	Non-Hispanic White	No	Scheduled Cesarean section without labor	No Labor
TB8755	3290	Male	268	Asian & Pacific Islander	No	Spontaneous vaginal delivery	No Labor
TB8756	3180	Male	281	Non-Hispanic Black	No	Spontaneous vaginal delivery	Spontaneous
TB8757	3175	Male	280	Non-Hispanic White	No	Spontaneous vaginal delivery	Spontaneous
TB8758	3180	Male	266	Non-Hispanic White	No	Spontaneous vaginal delivery	Induced
TB8759	3130	Female	275	Non-Hispanic White	No	Spontaneous vaginal delivery	Induced
TB8760	3235	Female	283	Non-Hispanic White	No	Spontaneous vaginal delivery	Induced
TB8761	3157	Male	286	Non-Hispanic White	No	Spontaneous vaginal delivery	Induced
TB8762	3714	Male	286	Non-Hispanic White	No	Spontaneous vaginal delivery	Induced
TB8763	2980	Female	282	Hispanic	No	Spontaneous vaginal delivery	Spontaneous
TB8764	3645	Female	284	Hispanic	No	Spontaneous vaginal delivery	Spontaneous
TB8765	3405	Male	278	Non-Hispanic White	No	Spontaneous vaginal delivery	Spontaneous
TB8766	2940	Male	279	Hispanic	No	Scheduled Cesarean section without labor	No Labor
TB8767	3090	Female	269	Asian & Pacific Islander	No	Scheduled Cesarean section without labor	No Labor
TB8768	2940	Male	282	Non-Hispanic White	No	Cesarean section after trial of labor	Induced
TB8769	3095	Male	269	Non-Hispanic White	No	Spontaneous vaginal delivery	Spontaneous
TB8770	3925	Female	280	Hispanic	No	Scheduled Cesarean section without labor	No Labor
TB8771	2875	Female	275	Hispanic	No	Scheduled Cesarean section without labor	No Labor
TB8772	3205	Male	278	Hispanic	No	Spontaneous vaginal delivery	Spontaneous
TB8773	2985	Female	287	Hispanic	No	Spontaneous vaginal delivery	Induced
TB8774	3720	Female	289	Non-Hispanic White	No	Spontaneous vaginal delivery	Spontaneous
TB8775	3270	Male	277	Hispanic	No	Spontaneous vaginal delivery	Spontaneous
TB8789	3190	Female	282	Hispanic	No	Spontaneous vaginal delivery	Spontaneous
TB8790	2810	Male	281	Non-Hispanic Black	No	Spontaneous vaginal delivery	Spontaneous
TB8791	2460	Female	260	Hispanic	No	Spontaneous vaginal delivery	Spontaneous
TB8792	4046	Male	280	Non-Hispanic White	No	Spontaneous vaginal delivery	Induced
TB8793	2500	Female	274	Non-Hispanic White	No	Cesarean section after trial of labor	Induced
TB8794	3515	Female	272	Non-Hispanic White	No	Spontaneous vaginal delivery	Spontaneous
TB8795	3580	Male	291	Hispanic	No	Cesarean section after trial of labor	Induced
TB8796	3255	Male	287	Asian & Pacific Islander	No	Spontaneous vaginal delivery	Induced
TB8797	3730	Female	282	Non-Hispanic Black	No	Cesarean section after trial of labor	Induced
TB8798	2769	Male	276	Non-Hispanic Black	No	Cesarean section after trial of labor	Induced
TB8799	3485	Male	299	Asian & Pacific Islander	No	Spontaneous vaginal delivery	Induced
TB8800	3060	Female	285	Non-Hispanic Black	No	Spontaneous vaginal delivery	Spontaneous
TB8801	2550	Male	271	Non-Hispanic White	No	Scheduled Cesarean section without labor	No Labor
TB8802	3969	Male	276	Non-Hispanic White	No	Spontaneous vaginal delivery	Induced
TB8803	2420	Male	261	Asian & Pacific Islander	No	Scheduled Cesarean section without labor	Spontaneous
TB8808	2890	Male	273	Non-Hispanic White	No	Scheduled Cesarean section without labor	No Labor
TB8809	3675	Male	275	Non-Hispanic White	No	Spontaneous vaginal delivery	Spontaneous
TB8810	2720	Male	279	Non-Hispanic White	No	Spontaneous vaginal delivery	Spontaneous
TB8811	2892	Male	266	Hispanic	No	Spontaneous vaginal delivery	Spontaneous
TB8812	3345	Female	277	Non-Hispanic White	No	Spontaneous vaginal delivery	Spontaneous
TB8813	3530	Male	271	Asian & Pacific Islander	No	Scheduled Cesarean section without labor	No Labor
TB8814	2865	Male	268	Asian & Pacific Islander	No	Cesarean section after trial of labor	Induced
TB8817	2912	Female	281	Non-Hispanic Black	No	Spontaneous vaginal delivery	Spontaneous
TB8818	2815	Female	271	Asian & Pacific Islander	No	Scheduled Cesarean section without labor	No Labor
TB8819	3210	Female	281	Non-Hispanic Black	No	Scheduled Cesarean section without labor	No Labor
TB8820	3030	Female	278	Non-Hispanic Black	No	Scheduled Cesarean section without labor	No Labor
TB8821	3380	Male	288	Non-Hispanic White	No	Spontaneous vaginal delivery	Induced
TB8822	3010	Male	276	Hispanic	No	Spontaneous vaginal delivery	Spontaneous
TB8823	3040	Male	257	Non-Hispanic Black	No	Scheduled Cesarean section without labor	No Labor
TB8824	3268	Female	275	Hispanic	No	Spontaneous vaginal delivery	Spontaneous
TB8825	3001	Male	280	Hispanic	No	Cesarean section after trial of labor	Spontaneous
TB8826	2495	Male	280	Non-Hispanic White	No	Spontaneous vaginal delivery	Induced
TB8827	2268	Male	265	Hispanic	No	Scheduled Cesarean section without labor	No Labor
TB8828	3425	Male	282	Hispanic	No	Spontaneous vaginal delivery	Spontaneous
TB8829	2435	Male	276	Hispanic	No	Spontaneous vaginal delivery	Induced
TB8830	3325	Female	265	Hispanic	No	Scheduled Cesarean section without labor	No Labor
TB8831	3405	Male	289	Asian & Pacific Islander	No	Cesarean section after trial of labor	Induced
TB8832	2830	Female	292	Non-Hispanic Black	No	Spontaneous vaginal delivery	Spontaneous
TB8839	2865	Male	278	Hispanic	No	Spontaneous vaginal delivery	Induced
TB8841	3138	Male	274	Asian & Pacific Islander	No	Spontaneous vaginal delivery	Spontaneous
TB8842	2715	Female	282	Hispanic	No	Spontaneous vaginal delivery	Spontaneous
TB8843	3235	Female	265	Non-Hispanic White	No	Spontaneous vaginal delivery	Spontaneous
TB8844	3510	Male	281	Hispanic	No	Spontaneous vaginal delivery	Spontaneous
TB8845	3753	Male	273	Hispanic	No	Scheduled Cesarean section without labor	Induced
TB8846	3120	Female	286	Hispanic	No	Spontaneous vaginal delivery	Induced
TB8847	3565	Male	273	Non-Hispanic White	No	Scheduled Cesarean section without labor	No Labor
TB8848	3870	Female	275	Hispanic	No	Spontaneous vaginal delivery	Spontaneous
TB8849	4105	Male	285	Hispanic	No	Spontaneous vaginal delivery	Spontaneous
TB8850	2110	Female	267	Hispanic	No	Spontaneous vaginal delivery	Spontaneous
TB8851	2955	Female	284	Asian & Pacific Islander	No	Spontaneous vaginal delivery	Induced
TB8852	4230	Male	268	Non-Hispanic White	No	Spontaneous vaginal delivery	Induced
TB8853	3454	Female	276	Hispanic	No	Scheduled Cesarean section without labor	No Labor
TB8854	2996	Male	277	Non-Hispanic Black	No	Cesarean section after trial of labor	Spontaneous
TB8855	3455	Female	284	Non-Hispanic Black	No	Spontaneous vaginal delivery	Spontaneous
TB8856	2730	Female	280	Asian & Pacific Islander	No	Spontaneous vaginal delivery	Spontaneous
TB8857	3035	Male	280	Non-Hispanic White	No	Spontaneous vaginal delivery	Spontaneous
TB8858	3510	Male	273	Hispanic	No	Scheduled Cesarean section without labor	No Labor
TB8859	3871	Male	275	Non-Hispanic Black	No	Spontaneous vaginal delivery	Induced
TB8860	2880	Female	266	Non-Hispanic White	No	Spontaneous vaginal delivery	Spontaneous
TB8861	3030	Female	288	Hispanic	No	Spontaneous vaginal delivery	Induced
TB8862	2170	Male	255	Non-Hispanic White	No	Cesarean section after trial of labor	Induced
TB8863	3105	Female	286	Hispanic	No	Spontaneous vaginal delivery	Spontaneous
TB8864	3160	Male	274	Hispanic	No	Spontaneous vaginal delivery	Spontaneous
TB8879	2555	Female	276	Non-Hispanic Black	No	Cesarean section after trial of labor	Spontaneous
TB8880	2770	Female	279	Asian & Pacific Islander	No	Spontaneous vaginal delivery	Spontaneous
TB8881	2800	Male	277	Hispanic	No	Spontaneous vaginal delivery	Induced
TB8882	3010	Male	283	Non-Hispanic Black	No	Cesarean section after trial of labor	Spontaneous
TB8883	2880	Female	274	Non-Hispanic Black	No	Outlet/low forceps or outlet vacuum	Spontaneous
TB8884	3140	Male	274	Non-Hispanic Black	No	Scheduled Cesarean section without labor	No Labor
TB8885	3082	Female	273	Asian & Pacific Islander	No	Spontaneous vaginal delivery	Spontaneous
TB8886	3610	Male	275	Hispanic	No	Scheduled Cesarean section without labor	No Labor
TB8887	4140	Female	288	Non-Hispanic White	No	Spontaneous vaginal delivery	Induced
TB8888	3215	Female	282	Non-Hispanic Black	Yes	Spontaneous vaginal delivery	Spontaneous
TB8889	3010	Female	269	Non-Hispanic Black	No	Spontaneous vaginal delivery	Spontaneous
TB8890	2907	Female	280	Non-Hispanic Black	No	Scheduled Cesarean section without labor	No Labor
TB8891	3225	Female	280	Non-Hispanic Black	No	Spontaneous vaginal delivery	Spontaneous
TB8892	2825	Female	275	Non-Hispanic Black	No	Spontaneous vaginal delivery	Induced
TB8899	2475	Male	274	Hispanic	No	Spontaneous vaginal delivery	Induced
TB8900	3325	Male	276	Hispanic	No	Spontaneous vaginal delivery	Spontaneous
TB8901	3650	Male	271	Hispanic	No	Scheduled Cesarean section without labor	No Labor
TB8902	2650	Female	267	Non-Hispanic Black	No	Spontaneous vaginal delivery	Induced
TB8903	2980	Female	269	Hispanic	No	Spontaneous vaginal delivery	Spontaneous
TB8904	3127	Male	274	Hispanic	No	Outlet/low forceps or outlet vacuum	Spontaneous
TB8905	2785	Male	267	Hispanic	No	Scheduled Cesarean section without labor	No Labor
