# Supplementary material for: Genetic variants influence on the placenta regulatory landscape
Source: PLoS Genet. 2018 Nov 19;14(11):e1007785. doi: 10.1371/journal.pgen.1007785 (PMC6277118; doi:10.1371/journal.pgen.1007785)
Supplement: S24 Table — (XLSX) [file pgen.1007785.s036.xlsx]

## Sheet: T24_bis-seq primers sequences
Illumnia 450K probes	bis-seq amplicon coordinates	bis-seq amplicon strand	bis-seq forward primer	bis-seq reverse primer	Tm (F/R)	Nb. CpGs
cg21359558, cg24813704	chr6:32,800,364-32,800,633	-	TAGTTTTGGTGTTTGTTGGTTTTTT	CCTTTCCTAAACTCCTTTCACAAC	60/60	12
cg15548566	chr17:37,321,441-37,321,815	+	AGGGATTGTGTGTTTTTATTAGATTTTT	CCCTACCTACTCCTCTTAAATCCC	60/60	26
cg25932869	chr7:102,107,663-102,107,952	+	TTTATGAGGTTGTGATTTTAGGAGG	CCCTACACATTAAAACAAAAACATACC	60/60	10
cg05197508	chr13:34,318,528-34,318,916	+	GGTGTAGAGTGAGTTGTGGTTTTTTA	ACAAACAAACCTTACCAAATACCC	60/60	3
cg24900164	chr8:8,563,701-8,563,924	+	GAATGGATGAAGTTTTTTTTAGATTATTTAA	AATTACCAAAACACCCTAACAACAC	60/60	6
cg23990334	chr8:141,046,386-141,046,707	-	GGAATTTTAAATTTTTTGTGTTTTAAATTAG	AAATACCAAACTAACAAATAAAATCACTACC	60/60	10
cg15611131	chr13:41,492,048-41,492,395	+	GGGAGTGGATTATTTGAGGTTAAG	CAAAACACAAATTTCCCAAATTTTA	59/60	6
